# Supplementary material for: IFITM proteins assist cellular uptake of diverse linked chemotypes
Source: Science. Author manuscript; Available in PMC 2023 Feb 13. (PMC9924227; doi:10.1126/science.abl5829)
Supplement: Data file S1 CRISPRi sgRNAs [file NIHMS1857200-supplement-Data_file_S1_CRISPRi_sgRNAs.xlsx]

## Sheet: Sapanisertib
Sapanisertib K562 CRISPRi genome-scale sgRNA counts and phenotypes
	Read counts						Phenotypes
	T0	T0	Sapanisertib	Sapanisertib	DMSO	DMSO	DMSO	DMSO	DMSO	Δ	Δ	Δ	Sapanisertib	Sapanisertib	Sapanisertib
	Rep1	Rep2	Rep1	Rep2	Rep1	Rep2	Rep1	Rep2	ave_Rep1_Rep2	Rep1	Rep2	ave_Rep1_Rep2	Rep1	Rep2	ave_Rep1_Rep2
sgId
A1BG_+_58858549.23-P1	501	337	533	521	309	309	0.270736	0.0268557	0.148796	0.0520439	0.0958533	0.0739486	0.322086	0.123664	0.222875
A1BG_+_58858964.23-P1	580	491	578	679	500	500	-0.212343	-0.124491	-0.168417	-0.0422644	-0.064993	-0.0536287	-0.255301	-0.188529	-0.221915
A1BG_+_58864367.23-P2	659	714	799	856	649	649	-0.404408	0.0394196	-0.182494	0.240636	-0.270995	-0.0151794	-0.164466	-0.23062	-0.197543
A1BG_-_58858617.23-P1	550	344	381	623	373	373	0.133788	-0.215053	-0.0406326	-0.566922	0.324142	-0.12139	-0.433827	0.110044	-0.161892
A1BG_-_58858630.23-P1	445	417	466	547	406	406	-0.294142	-0.0597184	-0.17693	0.0292436	-0.141188	-0.0559722	-0.265593	-0.199951	-0.232772
A1BG_-_58858788.23-P1	615	322	415	539	293	293	0.643218	0.037874	0.340546	-0.604756	0.210543	-0.197107	0.0377678	0.249372	0.14357
A1BG_-_58864354.23-P2	445	197	321	536	247	247	0.422826	-0.424601	-0.000887622	-0.508513	0.911356	0.201421	-0.0863806	0.48771	0.200664
A1BG_-_58864360.23-P2	560	448	646	604	523	523	-0.327852	-0.321598	-0.324725	0.168826	-0.101632	0.0335973	-0.15972	-0.422275	-0.290997
A1BG_-_58864822.23-P2	549	443	526	712	439	439	-0.103883	-0.0852003	-0.0945416	-0.0990244	0.151889	0.0264323	-0.203601	0.0676439	-0.0679786
A1BG_-_58864840.23-P2	953	854	893	950	809	809	-0.190132	-0.0201897	-0.105161	-0.131097	-0.37899	-0.255044	-0.321922	-0.398225	-0.360074
A1CF_+_52645000.23-P1P2	1167	999	1184	1335	862	862	0.0105767	0.114511	0.0625437	-0.0164165	-0.114398	-0.0654074	-0.00653354	0.00106752	-0.00273301
A1CF_+_52645080.23-P1P2	614	527	585	713	493	493	-0.109817	-0.00207073	-0.0559439	-0.107083	-0.0965824	-0.101833	-0.217594	-0.097698	-0.157646
A1CF_+_52645339.23-P1P2	1227	979	1237	1370	773	773	0.240127	0.242554	0.241341	-0.0255708	-0.0478864	-0.0367286	0.213862	0.195623	0.204743
A1CF_-_52645011.23-P1P2	1155	1202	1318	1240	971	971	-0.176118	0.209608	0.0167446	0.153177	-0.487778	-0.167301	-0.0236357	-0.277216	-0.150426
A1CF_-_52645373.23-P1P2	1362	883	1534	1534	1002	1002	0.0163761	-0.280683	-0.132154	0.134291	0.264132	0.199211	0.149973	-0.0155965	0.0671883
A2ML1_+_8975211.23-P1P2	66	111	84	79	63	63	-0.359354	0.71885	0.179748	0.310642	-1.02332	-0.356337	-0.0494054	-0.303512	-0.176458
A2ML1_+_8975278.23-P1P2	1263	978	1062	1439	803	803	0.226915	0.186148	0.206532	-0.287352	0.0244787	-0.131437	-0.061131	0.211582	0.0752256
A2ML1_-_8975582.23-P1P2	1171	948	1110	1169	884	884	-0.0208453	0.00255464	-0.00914532	-0.114462	-0.230366	-0.172414	-0.136001	-0.226856	-0.181429
A2ML1_-_8975593.23-P1P2	193	156	172	157	141	141	0.0264376	0.0475648	0.0370012	-0.203473	-0.523463	-0.363468	-0.177729	-0.474943	-0.326336
A2ML1_-_8975664.23-P1P2	1649	1292	1728	1815	1211	1211	0.0189245	-0.00487884	0.00702281	0.0302308	-0.042318	-0.00604362	0.0484615	-0.0462418	0.00110987
A2M_+_9268141.23-P1P2	1638	1418	1965	2655	1322	1322	-0.117255	0.00284931	-0.0572028	0.225313	0.372173	0.298743	0.107364	0.375977	0.241671
A2M_+_9268487.23-P1P2	1000	821	1255	1420	736	736	0.0157542	0.0593904	0.0375723	0.290406	0.257755	0.274081	0.305467	0.318101	0.311784
A2M_+_9268495.23-P1P2	974	682	982	1066	628	628	0.206689	0.0207211	0.113705	-0.0254798	0.111682	0.0431013	0.180516	0.133359	0.156937
A2M_-_9268273.23-P1P2	1522	1341	1689	2163	1261	1261	-0.155068	-0.00954508	-0.0823065	0.11292	0.157043	0.134981	-0.0428418	0.148453	0.0528056
A2M_-_9268387.23-P1P2	1018	840	970	828	743	743	0.0278354	0.0787411	0.0532882	-0.106962	-0.55344	-0.330201	-0.0798203	-0.473744	-0.276782
A3GALT2_+_33786649.23-ENST00000442999.3	652	535	662	790	472	472	0.039617	0.082466	0.0610415	-0.0153218	0.0296322	0.00715524	0.0236015	0.113053	0.0683274
A3GALT2_+_33786659.23-ENST00000442999.3	194	225	242	221	157	157	-0.121176	0.420874	0.149849	0.281669	-0.55856	-0.138445	0.1598	-0.136731	0.0115345
A3GALT2_+_33786675.23-ENST00000442999.3	152	123	180	132	120	120	-0.0854312	-0.0626621	-0.0740466	0.206645	-0.430802	-0.112079	0.12052	-0.492509	-0.185995
A3GALT2_+_33786682.23-ENST00000442999.3	23	31	53	77	29	29				1.16708	0.779909	0.973493	0.405497	0.778793	0.592145
A3GALT2_-_33786280.23-ENST00000442999.3	127	117	120	210	153	153	-0.695171	-0.485309	-0.59024	-0.119075	0.311199	0.0960621	-0.81494	-0.173155	-0.494047
A4GALT_+_43116425.23-P1P2	1101	725	1076	1166	847	847	-0.0480875	-0.322667	-0.185377	-0.0704174	0.152833	0.041208	-0.119199	-0.168879	-0.144039
A4GALT_+_43116792.23-P1P2	954	907	1044	1321	824	824	-0.215123	0.0401722	-0.0874755	0.0927795	0.00977449	0.051277	-0.123037	0.0509018	-0.0360678
A4GALT_-_43116431.23-P1P2	1192	869	1289	1174	889	889	-0.00333917	-0.131113	-0.0672262	0.075587	-0.0986772	-0.0115451	0.0715541	-0.228835	-0.0786406
A4GALT_-_43116434.23-P1P2	976	698	985	1128	652	652	0.155541	6.90261e-05	0.0778051	-0.0240384	0.159787	0.0678741	0.130809	0.160811	0.14581
A4GALT_-_43116819.23-P1P2	332	391	525	605	412	412	-0.737929	-0.173762	-0.455845	0.623853	0.097085	0.360469	-0.11477	-0.0757216	-0.0952457
A4GNT_+_137850968.23-P1P2	166	216	254	228	165	165	-0.417751	0.290279	-0.0637358	0.576364	-0.454679	0.0608426	0.15792	-0.163445	-0.00276251
A4GNT_+_137851024.23-P1P2	563	619	547	892	602	602	-0.523097	-0.0581101	-0.290603	-0.0788751	-0.00557722	-0.0422262	-0.602666	-0.0627322	-0.332699
A4GNT_+_137851178.23-P1P2	234	139	221	372	163	163	0.0951685	-0.328073	-0.116452	-0.119743	0.887536	0.383897	-0.0252684	0.560418	0.267575
A4GNT_-_137851117.23-P1P2	858	493	743	716	636	636	0.0054828	-0.465725	-0.230121	-0.244896	0.00569042	-0.119603	-0.240107	-0.45908	-0.349594
A4GNT_-_137851121.23-P1P2	320	229	241	395	213	213	0.16075	0.00620812	0.0834793	-0.44632	0.253824	-0.0962481	-0.286263	0.260987	-0.0126382
AAAS_+_53714983.23-P1P2	675	486	576	730	486	486	0.0474631	-0.098286	-0.0254115	-0.2661	0.0542586	-0.105921	-0.21933	-0.0430723	-0.131201
AAAS_+_53715355.23-P1P2	646	422	645	633	551	551	-0.196986	-0.483095	-0.340041	-0.039516	0.052281	0.00638248	-0.237196	-0.429859	-0.333528
AAAS_-_53715371.23-P1P2	1493	982	1313	1418	1126	1126	-0.0194607	-0.295698	-0.157579	-0.222628	-0.00261892	-0.112624	-0.242783	-0.297362	-0.270072
AAAS_-_53715389.23-P1P2	1319	881	1053	1302	906	906	0.115394	-0.138655	-0.0116308	-0.36222	0.030834	-0.165693	-0.24752	-0.106866	-0.177193
AAAS_-_53715438.23-P1P2	694	657	806	790	560	560	-0.116959	0.13218	0.00761063	0.178563	-0.266722	-0.0440795	0.0609102	-0.133587	-0.0363382
AACS_+_125549983.23-P1P2	845	675	997	930	670	670	-0.0916778	-0.0875596	-0.0896187	0.201361	-0.0703383	0.0655114	0.10899	-0.156943	-0.0239766
AACS_+_125549999.23-P1P2	845	602	587	779	597	597	0.0747523	-0.0862535	-0.00575058	-0.562872	-0.160822	-0.361847	-0.488813	-0.24612	-0.367467
AACS_+_125550002.23-P1P2	627	583	709	899	506	506	-0.11714	0.106072	-0.00553378	0.140039	0.0921437	0.116091	0.0222054	0.199171	0.110688
AACS_+_125550035.23-P1P2	801	543	700	904	562	562	0.084764	-0.147904	-0.03157	-0.231728	0.202689	-0.0145196	-0.147658	0.0557402	-0.0459589
AACS_-_125550169.23-P1P2	408	295	345	423	489	489	-0.687733	-0.827406	-0.757569	-0.279254	-0.0127388	-0.145996	-0.967681	-0.839189	-0.903435
AADACL2_+_151451732.23-P1P2	488	412	489	534	328	328	0.146717	0.230662	0.18869	-0.0343277	-0.158486	-0.0964069	0.111696	0.0731315	0.0924136
AADACL2_+_151451926.23-P1P2	437	337	275	426	260	260	0.322654	0.275951	0.299302	-0.705483	-0.194577	-0.45003	-0.383523	0.0823294	-0.150597
AADACL2_+_151452121.23-P1P2	753	513	686	879	498	498	0.170036	-0.055473	0.0572815	-0.171722	0.244223	0.0362503	-0.00238002	0.189705	0.0936625
AADACL2_-_151451828.23-P1P2	391	363	450	629	334	334	-0.199148	0.0218354	-0.0886561	0.165475	0.260409	0.212942	-0.034366	0.283199	0.124417
AADACL2_-_151451961.23-P1P2	125	109	82	39	102	102	-0.133109	-0.00252706	-0.0678181	-0.645513	-2.01546	-1.33049	-0.779316	-2.01704	-1.39818
AADACL3_+_12776115.23-P1P2	1274	1083	1180	1417	910	910	0.0589587	0.152809	0.105884	-0.147859	-0.144875	-0.146367	-0.0895944	0.00888886	-0.0403528
AADACL3_+_12776133.23-P1P2	792	791	982	1073	718	718	-0.284951	0.0414078	-0.121772	0.272942	-0.092781	0.0900803	-0.0127037	-0.0504181	-0.0315609
AADACL3_+_12776213.23-P1P2	498	429	541	671	389	389	-0.0700925	0.0429214	-0.0135855	0.0822018	0.112654	0.0974277	0.0114156	0.15653	0.0839729
AADACL3_+_12776313.23-P1P2	365	257	368	358	205	205	0.405804	0.227858	0.316831	-0.0254717	-0.0544903	-0.039981	0.379639	0.174323	0.276981
AADACL3_+_12776495.23-P1P2	1459	1413	1477	1886	1369	1369	-0.334611	-0.052647	-0.193629	-0.0195911	-0.116113	-0.0678522	-0.354895	-0.167805	-0.26135
AADACL4_+_12704573.23-P1P2	1529	1155	1165	1525	976	976	0.221167	0.144654	0.182911	-0.429539	-0.131765	-0.280652	-0.209066	0.0138437	-0.0976111
AADACL4_+_12704601.23-P1P2	703	581	666	654	562	562	-0.103514	-0.050318	-0.0769158	-0.115284	-0.361929	-0.238606	-0.219491	-0.411292	-0.315391
AADACL4_+_12704653.23-P1P2	1209	968	1225	1350	861	861	0.063261	0.0707078	0.0669844	-0.0183135	-0.0528011	-0.0355573	0.0442538	0.0188618	0.0315578
AADACL4_+_12704714.23-P1P2	183	178	135	246	157	157	-0.205389	0.0828266	-0.0612812	-0.476165	-0.0659005	-0.271033	-0.682248	0.0178813	-0.332183
AADACL4_-_12704768.23-P1P2	727	586	817	995	667	667	-0.302199	-0.285072	-0.293636	0.1311	0.231114	0.181107	-0.171794	-0.0530027	-0.112398
AADAC_+_151532013.23-P1P2	583	583	716	678	527	527	-0.280775	0.0474069	-0.116684	0.259183	-0.314892	-0.0278547	-0.0222862	-0.26653	-0.144408
AADAC_+_151532371.23-P1P2	1013	814	927	977	728	728	0.0501557	0.0628043	0.05648	-0.165274	-0.269352	-0.217313	-0.115812	-0.205592	-0.160702
AADAC_-_151531905.23-P1P2	1001	852	963	1360	855	855	-0.199022	-0.103357	-0.15119	-0.0931153	0.142	0.0244423	-0.292831	0.0395979	-0.126617
AADAC_-_151531939.23-P1P2	896	818	833	921	616	616	0.1141	0.310884	0.212492	-0.142463	-0.361581	-0.252022	-0.0290567	-0.0497416	-0.0393992
AADAC_-_151531954.23-P1P2	893	770	1167	1194	735	735	-0.145552	-0.0311719	-0.088362	0.348791	0.100191	0.224491	0.202546	0.0699742	0.13626
AADAT_+_171010904.23-P1P2	1044	833	1228	1184	785	785	-0.0151109	-0.0126622	-0.0138866	0.196908	-0.0254008	0.0857535	0.181103	-0.0371079	0.0719976
AADAT_+_171010929.23-P1P2	940	662	1028	1098	644	644	0.119132	-0.0585155	0.0303082	0.0918266	0.197293	0.14456	0.210265	0.139733	0.174999
AADAT_+_171011392.23-P1P2	489	431	616	651	425	425	-0.224096	-0.078061	-0.151079	0.295815	0.0622881	0.179052	0.0710247	-0.0148177	0.0281035
AADAT_-_171011321.23-P1P2	823	543	823	947	553	553	0.147145	-0.124613	0.0112658	-0.037281	0.269731	0.116225	0.10917	0.146072	0.127621
AADAT_-_171011368.23-P1P2	1982	1429	1686	1970	1204	1204	0.292653	0.148884	0.220769	-0.270633	-0.0694918	-0.170063	0.0213263	0.0803478	0.050837
AAED1_+_99417117.23-P1P2	578	544	642	595	563	563	-0.388534	-0.147814	-0.268174	0.114223	-0.403399	-0.144588	-0.275004	-0.550258	-0.412631
AAED1_+_99417233.23-P1P2	103	49	102	49	47	47	0.705444			-0.0513562			0.653394
AAED1_+_99417525.23-P1P2	736	576	824	953	554	554	-0.0166483	-0.0421032	-0.0293758	0.125658	0.193726	0.159692	0.108316	0.152578	0.130447
AAED1_+_99417589.23-P1P2	904	728	1007	1202	657	657	0.0339613	0.049759	0.0418602	0.118388	0.190745	0.154567	0.151656	0.241459	0.196557
AAED1_-_99417574.23-P1P2	1196	905	1043	1189	816	816	0.125108	0.0510626	0.0880854	-0.234759	-0.138923	-0.186841	-0.110345	-0.0869048	-0.0986248
AAGAB_+_67546965.23-P1P2	4	0	21	17	41	41
AAGAB_-_67546714.23-P1P2	248	164	294	375	195	195	-0.0796021	-0.348064	-0.213833	0.208195	0.660513	0.434354	0.127899	0.313404	0.220652
AAGAB_-_67546928.23-P1P2	204	189	217	278	145	145	0.0660482	0.284047	0.175048	0.0518449	0.0240171	0.037931	0.117199	0.30902	0.213109
AAGAB_-_67546952.23-P1P2	1851	1450	1724	2249	1304	1304	0.0788929	0.054823	0.066858	-0.139826	0.100549	-0.0196385	-0.0616269	0.156327	0.0473502
AAGAB_-_67546997.23-P1P2	243	171	251	290	175	175	0.0471333	-0.131645	-0.0422557	0.00945003	0.229375	0.119413	0.0558896	0.0986855	0.0772876
AAK1_+_69870290.23-P1P2	1416	1097	1458	1679	1153	1153	-0.130039	-0.170115	-0.150077	0.00488844	0.0813572	0.0431228	-0.125845	-0.0878027	-0.106824
AAK1_+_69870701.23-P1P2	1535	1200	1381	1511	1049	1049	0.122756	0.0957337	0.109245	-0.189806	-0.200212	-0.195009	-0.0677442	-0.103523	-0.0856338
AAK1_-_69870541.23-P1P2	962	726	919	922	571	571	0.326078	0.248193	0.287135	-0.103253	-0.187884	-0.145569	0.222131	0.0612636	0.141697
AAK1_-_69870791.23-P1P2	1518	1318	1643	1826	1307	1307	-0.210555	-0.0861948	-0.148375	0.0768797	-0.0623451	0.00726727	-0.13437	-0.147585	-0.140977
AAK1_-_69870794.23-P1P2	757	645	957	766	445	445	0.34002	0.437208	0.388614	0.300945	-0.284636	0.00815416	0.640271	0.153527	0.396899
AAMDC_+_77532426.23-P1P2	939	645	924	1082	672	672	0.0561958	-0.157448	-0.0506261	-0.0605133	0.213648	0.0765673	-0.00501123	0.0571549	0.0260718
AAMDC_-_77532187.23-P1P2	1065	815	1079	1152	777	777	0.0283988	-0.0294006	-0.000500869	-0.0184396	-0.0334128	-0.0259262	0.00926551	-0.0618582	-0.0262964
AAMDC_-_77532222.23-P1P2	117	96	82	49	67	67	0.377807	0.420587	0.399197	-0.550094	-1.50293	-1.02651	-0.17298	-1.08139	-0.627186
AAMDC_-_77532236.23-P1P2	564	465	663	572	388	388	0.11317	0.162888	0.138029	0.196033	-0.233897	-0.0189322	0.308509	-0.070054	0.119228
AAMDC_-_77532634.23-P1P2	287	241	310	462	248	248	-0.215757	-0.139593	-0.177675	0.0739365	0.406178	0.240057	-0.142515	0.26754	0.0625128
AAMP_+_219134841.23-P1P2	213	162	173	243	604	604	-1.93016	-1.99684	-1.9635	-0.337362	0.052281	-0.142541	-2.26822	-1.9436	-2.10591
AAMP_+_219134851.23-P1P2	258	203	280	246	779	779	-2.02072	-2.03843	-2.02957	0.0807747	-0.255503	-0.0873641	-1.94064	-2.29298	-2.11681
AAMP_-_219134415.23-P1P2	771	350	662	688	490	490	0.227481	-0.583713	-0.178116	-0.257181	0.442372	0.0925957	-0.0303934	-0.140386	-0.0853895
AAMP_-_219134424.23-P1P2	1069	702	1091	1269	879	879	-0.144141	-0.422678	-0.28341	-0.00789177	0.321468	0.156788	-0.152727	-0.100255	-0.126491
AAMP_-_219134469.23-P1P2	919	733	991	1112	589	589	0.215329	0.21726	0.216294	0.0715392	0.0685902	0.0700647	0.286175	0.286805	0.28649
AANAT_+_74463718.23-P1P2	397	395	519	519	391	391	-0.404498	-0.083602	-0.24405	0.349315	-0.1388	0.105257	-0.0558769	-0.221447	-0.138662
AANAT_+_74463735.23-P1P2	1617	1085	1550	1665	1095	1095	0.135921	-0.111522	0.0121994	-0.0983325	0.0851456	-0.00659343	0.0368945	-0.0254211	0.00573668
AANAT_+_74464088.23-P1P2	340	352	375	480	312	312	-0.302479	0.0757434	-0.113368	0.104075	-0.0852225	0.00942614	-0.199098	-0.00852407	-0.103811
AANAT_-_74464175.23-P1P2	627	503	550	485	416	416	0.165414	0.175689	0.170551	-0.226315	-0.585255	-0.405785	-0.0615948	-0.408611	-0.235103
AANAT_-_74464185.23-P1P2	392	320	354	428	324	324	-0.151608	-0.116208	-0.133908	-0.184385	-0.113143	-0.148764	-0.336687	-0.228395	-0.282541
AAR2_+_34824386.23-P1P2	568	483	546	634	393	393	0.104894	0.199208	0.152051	-0.094271	-0.140222	-0.117246	0.00992879	0.0599411	0.0349349
AAR2_+_34824488.23-P1P2	171	84	104	125	113	113	0.171205	-0.526148	-0.177471	-0.754694	0.0407853	-0.356954	-0.584182	-0.484407	-0.534295
AAR2_+_34824681.23-P1P2	530	592	527	459	456	456	-0.20951	0.278277	0.0343839	-0.0454704	-0.899785	-0.472627	-0.255674	-0.620552	-0.438113
AAR2_-_34824417.23-P1P2	302	276	311	412	253	253	-0.171057	0.0272448	-0.071906	0.00508501	0.0452945	0.0251898	-0.166666	0.0734945	-0.0465856
AAR2_-_34824425.23-P1P2	483	377	492	598	503	503	-0.485003	-0.51428	-0.499642	-0.0106459	0.132899	0.0611268	-0.496343	-0.380425	-0.438384
AARD_+_117950477.23-P1P2	2065	1527	2081	2155	1373	1373	0.162342	0.0550824	0.108712	-0.0261458	-0.0356937	-0.0309198	0.135502	0.0203438	0.0779231
AARD_+_117950489.23-P1P2	288	265	360	389	260	260	-0.278911	-0.0708053	-0.174858	0.284647	0.0210963	0.152872	0.00504243	-0.0487539	-0.0218557
AARD_+_117950882.23-P1P2	1443	1237	1627	1895	1461	1461	-0.444353	-0.338397	-0.391375	0.135862	0.0826708	0.109266	-0.309185	-0.254771	-0.281978
AARD_+_117950890.23-P1P2	178	119	208	201	106	106	0.321345	0.0686113	0.194978	0.187425	0.223552	0.205489	0.508076	0.293119	0.400598
AARD_-_117950494.23-P1P2	384	366	398	469	299	299	-0.0655073	0.193412	0.0639524	0.0143811	-0.174937	-0.0802781	-0.0518199	0.01943	-0.016195
AARS2_+_44280650.23-P1P2	1042	632	950	843	661	661	0.230165	-0.163012	0.0335766	-0.170637	-0.117073	-0.143855	0.0588344	-0.27913	-0.110148
AARS2_+_44281006.23-P1P2	526	330	533	559	712	712	-0.863283	-1.2077	-1.03549	-0.0182083	0.227701	0.104746	-0.882185	-0.979041	-0.930613
AARS2_+_44281027.23-P1P2	151	39	132	137	543	543	-2.27287	-3.89769	-3.08528	-0.231292	1.27995	0.524328	-2.50486	-2.61679	-2.56082
AARS2_+_44281044.23-P1P2	154	97	161	119	536	536	-2.22577	-2.56446	-2.39512	0.0268493	-0.237777	-0.105464	-2.19962	-2.80128	-2.50045
AARS2_+_44281056.23-P1P2	184	242	240	262	461	461	-1.75153	-1.02805	-1.38979	0.346048	-0.418122	-0.0360371	-1.40618	-1.44521	-1.42569
AARSD1_+_41116203.23-P1	3527	2674	3160	3845	2646	2646	-0.0118396	-0.0830996	-0.0474696	-0.195798	-0.00869739	-0.102248	-0.208331	-0.0908419	-0.149587
AARSD1_+_41116412.23-P1	775	647	859	980	538	538	0.100122	0.167873	0.133998	0.111181	0.0663345	0.0887577	0.210609	0.235163	0.222886
AARSD1_+_41116417.23-P1	1268	1139	1117	1346	1012	1012	-0.101123	0.0722724	-0.0144251	-0.220207	-0.291771	-0.255989	-0.322023	-0.218543	-0.270283
AARSD1_+_41132061.23-P2	4096	3395	4641	4654	3162	3162	-0.0530897	0.00428816	-0.0244008	0.142939	-0.0776219	0.0326585	0.0891555	-0.0723786	0.00838844
AARSD1_+_41132078.23-P2	575	498	661	850	480	480	-0.165941	-0.0451747	-0.105558	0.163807	0.238636	0.201221	-0.00282698	0.194416	0.0957945
AARSD1_-_41116243.23-P1	1435	1446	1591	2009	1322	1322	-0.30814	0.0310593	-0.13854	0.111602	-0.0582715	0.0266653	-0.197231	-0.0262571	-0.111744
AARSD1_-_41116425.23-P1	1141	838	1247	1317	809	809	0.0696191	-0.0474755	0.0110718	0.0908817	0.119552	0.105217	0.159807	0.0730313	0.116419
AARSD1_-_41131712.23-P2	2096	1730	2072	2502	1532	1532	0.0257543	0.0770697	0.051412	-0.0538957	-0.000371774	-0.0271338	-0.0288351	0.077653	0.0244089
AARSD1_-_41132037.23-P2	1268	857	1252	1418	872	872	0.113687	-0.123319	-0.00481618	-0.0556012	0.193809	0.0691038	0.0573917	0.071445	0.0644184
AARSD1_-_41132088.23-P2	5672	4296	5858	6793	4207	4207	0.00459763	-0.0680839	-0.0317431	0.00926964	0.128373	0.0688215	0.0131735	0.0612446	0.0372091
AARS_+_70323318.23-P1P2	15	20	14	37	390	390	-5.12691	-4.38369	-4.7553				-5.26442	-4.02789	-4.64615
AARS_+_70323322.23-P1P2	62	19	10	21	265	265	-2.52212	-3.90021	-3.21116	-2.66955			-5.19236	-4.28754	-4.73995
AARS_+_70323353.23-P1P2	20	12	9	11	311	311	-4.38531	-4.79409	-4.5897				-5.57529	-5.45135	-5.51332
AARS_+_70323362.23-P1P2	61	63	87	81	1060	1060	-4.54558	-4.17085	-4.35822	0.474925	-0.170111	0.152407	-4.07135	-4.34001	-4.20568
AARS_-_70323332.23-P1P2	34	24	11	23	364	364	-3.8468	-4.02112	-3.93396				-5.51281	-4.61425	-5.06353
AASDHPPT_+_105948405.23-P1P2	174	185	169	239	236	236	-0.866168	-0.449548	-0.657858	-0.0793451	-0.163196	-0.121271	-0.946206	-0.611789	-0.778998
AASDHPPT_+_105948450.23-P1P2	920	523	887	978	905	905	-0.402752	-0.889393	-0.646072	-0.0899808	0.370342	0.140181	-0.493427	-0.518096	-0.505761
AASDHPPT_+_105948813.23-P1P2	932	727	1290	1189	879	879	-0.342001	-0.372194	-0.357098	0.431688	0.17704	0.304364	0.0889931	-0.194199	-0.0526028
AASDHPPT_-_105948374.23-P1P2	612	513	734	625	774	774	-0.76527	-0.691661	-0.728465	0.224967	-0.247784	-0.0114084	-0.540996	-0.93849	-0.739743
AASDHPPT_-_105948417.23-P1P2	939	862	872	1160	971	971	-0.474814	-0.270069	-0.372442	-0.144078	-0.104316	-0.124197	-0.619586	-0.373431	-0.496508
AASDH_+_57253570.23-P1P2	1922	1649	2173	2181	1539	1539	-0.105853	0.00131212	-0.0522704	0.139799	-0.129283	0.00525783	0.0332521	-0.127016	-0.0468819
AASDH_-_57253280.23-P1P2	360	201	269	283	195	195	0.458055	-0.0545647	0.201745	-0.457672	-0.039075	-0.248373	-0.000310802	-0.0926845	-0.0464977
AASDH_-_57253356.23-P1P2	1002	760	945	1154	750	750	-0.00854807	-0.0791772	-0.0438626	-0.121777	0.0698904	-0.0259435	-0.131019	-0.00833173	-0.0696754
AASDH_-_57253362.23-P1P2	1646	1282	1772	1823	1115	1115	0.135453	0.103067	0.11926	0.0691333	-0.0247632	0.022185	0.203892	0.0792584	0.141575
AASDH_-_57253588.23-P1P2	686	542	681	765	396	396	0.36624	0.354506	0.360373	-0.0478348	-0.0355146	-0.0416747	0.317712	0.319947	0.318829
AASS_+_121784000.23-P1P2	487	416	623	842	421	421	-0.216367	-0.115523	-0.165945	0.318029	0.484555	0.401292	0.100969	0.369988	0.235478
AASS_+_121784219.23-P1P2	1261	1113	1381	1511	833	833	0.171712	0.319779	0.245745	0.093864	-0.0916315	0.00111629	0.264882	0.229103	0.246992
AASS_+_121784247.23-P1P2	558	433	562	637	423	423	-0.0268606	-0.0645767	-0.0457187	-0.026976	0.0242448	-0.00136559	-0.0545304	-0.0393767	-0.0469536
AASS_-_121784277.23-P1P2	1247	975	1369	1364	993	993	-0.0978722	-0.124678	-0.111275	0.09738	-0.048312	0.024534	-0.00118603	-0.172034	-0.0866102
AASS_-_121784328.23-P1P2	460	331	461	471	344	344	-0.00724278	-0.153863	-0.0805531	-0.0341481	-0.0237857	-0.0289669	-0.0420847	-0.176694	-0.109389
AATF_-_35306286.23-P1P2	72	132	111	120	512	512	-3.25654	-2.05389	-2.65522	0.58721	-0.670185	-0.0414876	-2.67003	-2.72312	-2.69657
AATF_-_35306312.23-P1P2	763	633	918	951	673	673	-0.245392	-0.186687	-0.216039	0.22953	0.0545583	0.142044	-0.0165552	-0.131174	-0.0738644
AATF_-_35306333.23-P1P2	1088	750	1045	1082	1207	1207	-0.576215	-0.784749	-0.680482	-0.0954566	-0.00394353	-0.0497001	-0.672366	-0.787738	-0.730052
AATF_-_35306340.23-P1P2	454	355	486	605	762	762	-1.17357	-1.20026	-1.18691	0.060983	0.236435	0.148709	-1.11328	-0.962868	-1.03807
AATF_-_35306346.23-P1P2	133	120	134	152	417	417	-2.07509	-1.8953	-1.98519	-0.0264743	-0.191645	-0.109059	-2.10226	-2.08599	-2.09412
AATK_+_79139571.23-ENST00000326724.4	661	471	566	809	451	451	0.125055	-0.0356864	0.0446842	-0.261129	0.247731	-0.00669906	-0.136768	0.213	0.0381158
AATK_+_79139589.23-ENST00000326724.4	1325	959	1246	1470	1040	1040	-0.0770592	-0.215267	-0.146163	-0.125969	0.0835319	-0.0212187	-0.203722	-0.13078	-0.167251
AATK_+_79139592.23-ENST00000326724.4	1554	1073	1581	1917	1160	1160	-0.00460638	-0.210761	-0.107684	-0.0124302	0.304519	0.146044	-0.0177303	0.0947131	0.0384914
AATK_-_79139586.23-ENST00000326724.4	600	419	602	498	325	325	0.458055	0.268224	0.36314	-0.03248	-0.283486	-0.157983	0.424881	-0.0143064	0.205287
AATK_-_79139956.23-ENST00000326724.4	1572	1038	1863	1427	1191	1191	-0.0260403	-0.296653	-0.161347	0.207745	-0.0735026	0.0671214	0.181011	-0.369201	-0.0940946
ABAT_+_8768492.23-P1	1702	1470	1831	1837	1353	1353	-0.0953989	0.0213683	-0.0370153	0.0681197	-0.211146	-0.0715132	-0.0279729	-0.188823	-0.108398
ABAT_+_8768682.23-P1	565	422	514	843	416	416	0.0151993	-0.0776266	-0.0312137	-0.173764	0.465608	0.145922	-0.159258	0.388937	0.114839
ABAT_+_8807445.23-P2	1572	999	1270	1644	992	992	0.237721	-0.0881415	0.0747898	-0.345054	0.185972	-0.0795408	-0.108026	0.0987858	-0.00462028
ABAT_+_8807450.23-P2	1343	1214	1564	1700	949	949	0.0745112	0.257002	0.165757	0.1825	-0.0469152	0.0677925	0.256318	0.211042	0.23368
ABAT_+_8807464.23-P2	1935	1640	2053	2367	1414	1414	0.0260834	0.115628	0.0708555	0.048119	-0.00331763	0.0224007	0.0735087	0.113265	0.0933869
ABAT_+_8807492.23-P2	255	198	240	327	181	181	0.0680395	0.0312247	0.0496321	-0.124744	0.191109	0.0331824	-0.0573981	0.223288	0.0829452
ABAT_+_8807696.23-P2	1125	897	957	1257	735	735	0.187641	0.189078	0.188359	-0.270615	-0.0458768	-0.158246	-0.0836682	0.144156	0.0302439
ABAT_-_8768504.23-P1	1716	1448	1768	2178	1222	1222	0.0633372	0.146531	0.104934	0.00578771	0.0562608	0.0310243	0.0684311	0.203747	0.136089
ABAT_-_8768523.23-P1	1201	903	1224	1216	937	937	-0.0683529	-0.151609	-0.109981	-0.00991361	-0.103336	-0.0566249	-0.0789602	-0.25399	-0.166475
ABAT_-_8768533.23-P1	1362	1109	1395	1527	1079	1079	-0.0904362	-0.0587215	-0.0745789	-0.0027426	-0.0712408	-0.0369917	-0.0938726	-0.129007	-0.11144
ABCA10_+_67224811.23-P1P2	1016	738	1156	1271	694	694	0.123425	-0.00960089	0.0569119	0.14896	0.25159	0.200275	0.271691	0.242944	0.257317
ABCA10_+_67224929.23-P1P2	463	456	510	436	301	301	0.194781	0.500984	0.347882	0.102204	-0.597387	-0.247592	0.296291	-0.0954478	0.100422
ABCA10_-_67224447.23-P1P2	1581	1351	2083	2018	1430	1430	-0.281646	-0.180274	-0.23096	0.360544	0.046217	0.203381	0.0782048	-0.133101	-0.0274483
ABCA10_-_67224767.23-P1P2	2166	1890	1975	2248	1528	1528	0.0769206	0.208456	0.142688	-0.170462	-0.282426	-0.226444	-0.0942347	-0.073015	-0.0836248
ABCA10_-_67224823.23-P1P2	526	349	734	648	422	422	-0.108648	-0.372302	-0.240475	0.443436	0.360085	0.401761	0.334094	-0.0112616	0.161416
ABCA12_+_216002996.23-P1P2	889	682	821	990	634	634	0.0612325	0.00700285	0.0341177	-0.152082	0.00497526	-0.0735535	-0.0915435	0.0129332	-0.0393051
ABCA12_+_216003308.23-P1P2	867	710	852	1036	645	645	0.000264753	0.0402338	0.0202493	-0.0624596	0.0124515	-0.025004	-0.0628886	0.0536405	-0.00462405
ABCA12_+_216003314.23-P1P2	901	818	1220	1138	761	761	-0.182837	0.00591834	-0.0884595	0.400001	-0.0563537	0.171824	0.21647	-0.0494803	0.0834948
ABCA12_+_216003340.23-P1P2	1244	909	1222	1326	806	806	0.199667	0.0752144	0.137441	-0.0630232	0.0120471	-0.0254881	0.13595	0.0882166	0.112083
ABCA12_-_216002923.23-P1P2	320	210	161	158	202	202	0.237249	-0.042252	0.0974983	-1.02829	-0.943146	-0.985719	-0.791737	-0.984443	-0.88809
ABCA13_+_48211090.23-P1P2	895	820	959	1027	717	717	-0.106554	0.0953647	-0.00559439	0.0623621	-0.207941	-0.0727895	-0.0448852	-0.111621	-0.0782532
ABCA13_+_48211097.23-P1P2	851	548	633	804	431	431	0.555003	0.248202	0.401603	-0.464235	0.0203381	-0.221948	0.0900748	0.269495	0.179785
ABCA13_+_48211145.23-P1P2	730	576	664	766	563	563	-0.0517065	-0.0653522	-0.0585293	-0.173994	-0.121406	-0.1477	-0.226395	-0.185803	-0.206099
ABCA13_+_48211160.23-P1P2	1228	930	1235	1577	846	846	0.111113	0.038287	0.0747	-0.0290805	0.229199	0.100059	0.0813386	0.268441	0.17489
ABCA13_-_48211093.23-P1P2	831	759	895	938	617	617	0.00310991	0.200543	0.101827	0.0697582	-0.227193	-0.0787176	0.0721743	-0.025695	0.0232397
ABCA1_-_107689997.23-P1P2	401	322	362	481	284	284	0.0712432	0.0828837	0.0770635	-0.184894	0.0462947	-0.0692994	-0.114344	0.130134	0.00789472
ABCA1_-_107690031.23-P1P2	1533	1250	1686	1446	1035	1035	0.140259	0.174011	0.157135	0.0999658	-0.322542	-0.111288	0.239531	-0.147576	0.0459776
ABCA1_-_107690385.23-P1P2	31	29	81	30	480	480	-4.37916	-4.1472	-4.26318	1.34837			-3.03148	-4.63001	-3.83075
ABCA1_-_107690389.23-P1P2	713	551	659	672	640	640	-0.270638	-0.314306	-0.292472	-0.150905	-0.246273	-0.198589	-0.422236	-0.559623	-0.49093
ABCA1_-_107690394.23-P1P2	692	569	660	842	536	536	-0.057929	-0.0120904	-0.0350097	-0.105587	0.0327101	-0.0364385	-0.16421	0.0215748	-0.0713175
ABCA2_+_139922190.23-P1P2	654	362	600	520	473	473	0.0409824	-0.484137	-0.221577	-0.161609	-0.0101596	-0.0858844	-0.121321	-0.493341	-0.307331
ABCA2_+_139922201.23-P1P2	323	286	303	373	281	281	-0.225504	-0.072841	-0.149173	-0.129497	-0.149521	-0.139509	-0.355695	-0.221407	-0.288551
ABCA2_+_139922272.23-P1P2	890	806	1191	1252	803	803	-0.278063	-0.0929062	-0.185484	0.383015	0.102701	0.242858	0.104259	0.0107502	0.0575044
ABCA2_+_139922669.23-P1P2	1264	1036	1524	1825	993	993	-0.0783372	-0.0371277	-0.0577325	0.232585	0.284191	0.258388	0.153554	0.248018	0.200786
ABCA2_-_139922596.23-P1P2	820	799	1081	1098	669	669	-0.13285	0.157903	0.0125264	0.36139	-0.0740709	0.143659	0.227846	0.0847875	0.156317
ABCA3_+_2390336.23-P1P2	416	434	477	620	476	476	-0.620846	-0.231553	-0.426199	0.160125	-0.0181084	0.0710082	-0.461415	-0.248706	-0.35506
ABCA3_+_2390611.23-P1P2	842	665	762	869	698	698	-0.155875	-0.168159	-0.162017	-0.18131	-0.14668	-0.163995	-0.337879	-0.313883	-0.325881
ABCA3_-_2390323.23-P1P2	720	511	859	726	547	547	-0.030012	-0.196504	-0.113258	0.21738	-0.0260353	0.0956725	0.186674	-0.221584	-0.0174546
ABCA3_-_2390333.23-P1P2	567	376	455	630	404	404	0.0625254	-0.201909	-0.0696917	-0.354763	0.211938	-0.0714128	-0.292932	0.0109841	-0.140974
ABCA3_-_2390704.23-P1P2	275	187	250	369	331	331	-0.693868	-0.922079	-0.807973	-0.174785	0.447901	0.136558	-0.869346	-0.473223	-0.671284
ABCA4_+_94586668.23-P1P2	428	274	386	328	231	231	0.46325	0.147997	0.305623	-0.186291	-0.273162	-0.229726	0.276265	-0.124209	0.0760278
ABCA4_-_94586219.23-P1P2	494	289	621	718	369	369	-0.00557785	-0.450837	-0.228208	0.292801	0.780233	0.536517	0.28653	0.330351	0.30844
ABCA4_-_94586232.23-P1P2	1302	905	1280	1267	847	847	0.193827	-0.00273022	0.0955486	-0.0618667	-0.0472547	-0.0545607	0.131267	-0.0490298	0.0411186
ABCA4_-_94586250.23-P1P2	680	563	812	784	479	479	0.079041	0.134823	0.106932	0.218664	-0.0549628	0.0818506	0.297011	0.0808155	0.188913
ABCA4_-_94586658.23-P1P2	1113	1040	1099	1431	857	857	-0.0493816	0.18093	0.0657744	-0.0555432	-0.0722414	-0.0638923	-0.105619	0.109644	0.00201277
ABCA5_-_67322851.23-P1P2	844	701	825	897	583	583	0.107279	0.167633	0.137456	-0.0701299	-0.176988	-0.123559	0.0364554	-0.00840035	0.0140275
ABCA5_-_67322872.23-P1P2	1303	1013	1384	1414	1098	1098	-0.179509	-0.21453	-0.197019	0.0497258	-0.0515336	-0.000903868	-0.130477	-0.265108	-0.197793
ABCA5_-_67322891.23-P1P2	367	425	429	506	679	679	-1.3141	-0.774235	-1.04417	0.187917	-0.281007	-0.0465452	-1.12688	-1.05429	-1.09058
ABCA5_-_67323220.23-P1P2	873	664	926	1081	775	775	-0.254683	-0.321299	-0.287991	0.0477495	0.17043	0.10909	-0.207627	-0.149914	-0.178771
ABCA5_-_67323280.23-P1P2	733	570	717	995	528	528	0.0468072	0.0121379	0.0294726	-0.0691211	0.271053	0.100966	-0.0230077	0.284146	0.130569
ABCA6_+_67137842.23-P1P2	1381	1226	1508	1290	1109	1109	-0.110014	0.0464136	-0.0318003	0.0896421	-0.459269	-0.184814	-0.0210658	-0.411901	-0.216483
ABCA6_+_67138008.23-P1P2	741	496	855	814	620	620	-0.169263	-0.420214	-0.294738	0.16917	0.182007	0.175589	-0.000786646	-0.237252	-0.119019
ABCA6_+_67138026.23-P1P2	1740	1424	1769	2085	1362	1362	-0.0731075	-0.0340636	-0.0535855	-0.0134343	0.0174167	0.00199122	-0.0872355	-0.0156918	-0.0514636
ABCA6_+_67138050.23-P1P2	966	723	1092	1533	759	759	-0.0785448	-0.16839	-0.123468	0.139597	0.551609	0.345603	0.0603582	0.384173	0.222266
ABCA6_-_67137854.23-P1P2	1650	947	1376	1536	1014	1014	0.27594	-0.196907	0.0395165	-0.299267	0.16506	-0.0671031	-0.02402	-0.0308919	-0.027456
ABCA7_+_1040413.23-P1	809	836	1132	1073	750	750	-0.317219	0.0583263	-0.129446	0.447381	-0.172606	0.137388	0.129469	-0.113325	0.00807187
ABCA7_+_1040513.23-P1	1740	1329	1745	1785	1046	1046	0.307736	0.247172	0.277454	-0.0331413	-0.107099	-0.0701199	0.273901	0.141029	0.207465
ABCA7_+_1040577.23-P1	1340	899	1345	1637	1038	1038	-0.0580415	-0.305699	-0.18187	-0.0319078	0.33198	0.150036	-0.0906431	0.0272354	-0.0317038
ABCA7_+_1041292.23-P2	1070	745	915	1204	779	779	0.0314475	-0.162669	-0.0656107	-0.263048	0.159842	-0.0516033	-0.232294	-0.00187229	-0.117083
ABCA7_+_1041297.23-P2	1362	967	1108	1465	985	985	0.041063	-0.124894	-0.0419154	-0.33505	0.0666313	-0.134209	-0.294681	-0.0573074	-0.175994
ABCA7_+_1041311.23-P2	721	554	766	762	537	537	-0.00139091	-0.0533222	-0.0273565	0.0500641	-0.0727765	-0.0113562	0.0479795	-0.125144	-0.038582
ABCA7_-_1040133.23-P1	423	323	613	564	541	541	-0.781439	-0.84238	-0.81191	0.497948	0.271479	0.384714	-0.284184	-0.569946	-0.427065
ABCA7_-_1040209.23-P1	794	460	662	699	451	451	0.389543	-0.0697796	0.159882	-0.299589	0.0709771	-0.114306	0.0892609	0.00215257	0.0457068
ABCA7_-_1041459.23-P2	1409	980	1356	1466	1036	1036	0.0171795	-0.178456	-0.0806384	-0.0925954	0.0483499	-0.0221228	-0.0761097	-0.129151	-0.102631
ABCA7_-_1041717.23-P2	1165	1017	1069	1305	958	958	-0.144236	-0.0120639	-0.0781498	-0.161349	-0.172951	-0.16715	-0.306279	-0.18406	-0.245169
ABCA8_+_66950959.23-P1P2	2212	1376	1905	2281	1539	1539	0.0968901	-0.259799	-0.0814544	-0.252841	0.196504	-0.0281685	-0.156645	-0.0623392	-0.109492
ABCA8_+_66951401.23-P1P2	384	200	348	377	254	254	0.16981	-0.443115	-0.136652	-0.1793	0.381883	0.101291	-0.010184	-0.0602764	-0.0352302
ABCA8_-_66951372.23-P1P2	896	576	990	978	645	645	0.0477315	-0.261516	-0.106892	0.106649	0.231084	0.168866	0.153687	-0.0294771	0.0621047
ABCA8_-_66951525.23-P1P2	1441	1051	1399	1515	1072	1072	0.00029735	-0.126828	-0.0632655	-0.0799554	-0.0051264	-0.0425409	-0.0803518	-0.131	-0.105676
ABCA8_-_66951528.23-P1P2	778	649	976	1098	657	657	-0.182591	-0.115961	-0.149276	0.28983	0.225906	0.257868	0.106545	0.1109	0.108723
ABCA9_+_67057085.23-P1P2	1235	1074	1485	1441	883	883	0.0575576	0.184223	0.12089	0.228671	-0.108605	0.0600328	0.285535	0.0765725	0.181054
ABCA9_-_67056649.23-P1P2	781	818	850	978	674	674	-0.213894	0.181066	-0.016414	0.0848593	-0.274948	-0.0950443	-0.129729	-0.0929266	-0.111328
ABCA9_-_67057012.23-P1P2	1038	739	931	1067	738	738	0.0656456	-0.0963325	-0.0153434	-0.194234	-0.00276762	-0.098501	-0.129282	-0.098145	-0.113714
ABCA9_-_67057053.23-P1P2	1062	761	1315	1377	803	803	-0.0231562	-0.17579	-0.0994729	0.270998	0.322879	0.296938	0.247148	0.148044	0.197596
ABCA9_-_67057069.23-P1P2	1116	853	1116	1030	743	743	0.160435	0.100897	0.130666	-0.037281	-0.260655	-0.148968	0.12246	-0.158802	-0.0181711
ABCB10_+_229694285.23-P1P2	72	26	31	20	316	316	-2.56032	-3.70163	-3.13098	-1.25301			-3.81403	-4.61187	-4.21295
ABCB10_+_229694413.23-P1P2	718	712	829	1032	567	567	-0.085833	0.230242	0.0722047	0.170107	0.0028123	0.0864598	0.0835805	0.23401	0.158795
ABCB10_-_229694297.23-P1P2	91	97	73	123	374	374	-2.46557	-2.04527	-2.25542	-0.355251	-0.19008	-0.272665	-2.82151	-2.23439	-2.52795
ABCB10_-_229694457.23-P1P2	513	520	533	630	410	410	-0.103133	0.244602	0.0707343	0.0178957	-0.255841	-0.118973	-0.0859312	-0.0102845	-0.0481079
ABCB10_-_229694467.23-P1P2	1211	736	1029	1201	708	708	0.34791	-0.0423296	0.15279	-0.272237	0.173777	-0.04923	0.0749789	0.132402	0.103691
ABCB11_+_169887409.23-P1P2	1638	1022	1551	1723	1047	1047	0.219206	-0.133152	0.0430268	-0.116018	0.220846	0.0524141	0.102494	0.0886488	0.0955716
ABCB11_+_169887811.23-P1P2	1595	1284	1481	1921	1180	1180	0.00830148	0.0235723	0.0159369	-0.144266	0.0485308	-0.0478675	-0.136658	0.0730582	-0.0317999
ABCB11_-_169887416.23-P1P2	1011	728	920	1004	735	735	0.0334988	-0.112092	-0.0392965	-0.173358	-0.0689326	-0.121145	-0.140553	-0.180069	-0.160311
ABCB11_-_169887784.23-P1P2	2415	1487	1555	1736	1192	1192	0.592171	0.220734	0.406453	-0.67239	-0.309319	-0.490854	-0.0809125	-0.0876297	-0.0842711
ABCB11_-_169887796.23-P1P2	857	748	980	988	714	714	-0.163097	-0.0311719	-0.0971344	0.156206	-0.131209	0.0124984	-0.00758518	-0.161425	-0.0845053
ABCB1_-_87342256.23-ENST00000265724.3	831	729	937	1024	681	681	-0.139274	-2.20296e-05	-0.0696482	0.13592	-0.0424565	0.0467315	-0.0040486	-0.0415234	-0.022786
ABCB1_-_87342302.23-ENST00000265724.3	740	714	838	876	627	627	-0.187408	0.0891726	-0.0491178	0.142144	-0.237675	-0.0477654	-0.045958	-0.147547	-0.0967525
ABCB1_-_87342654.23-ENST00000265724.3	1712	1295	1607	1992	1110	1110	0.198655	0.124106	0.161381	-0.128594	0.088584	-0.0200049	0.0693674	0.213646	0.141506
ABCB1_-_87342657.23-ENST00000265724.3	1221	1067	1307	1399	876	876	0.0525923	0.186271	0.119432	0.0609149	-0.141846	-0.0404654	0.112814	0.0453807	0.0790971
ABCB1_-_87342674.23-ENST00000265724.3	1131	793	1073	1189	821	821	0.0356767	-0.148347	-0.0563353	-0.11323	0.0516744	-0.0307777	-0.0782469	-0.0957179	-0.0869824
ABCB4_+_87104933.23-P1P2	1050	973	1110	1476	804	804	-0.0413462	0.176958	0.067806	0.0428893	0.0684995	0.0556944	0.000849419	0.246413	0.123631
ABCB4_+_87104939.23-P1P2	860	865	1014	1082	937	937	-0.55018	-0.213635	-0.381908	0.200368	-0.209753	-0.0046925	-0.350506	-0.422433	-0.38647
ABCB4_+_87105008.23-P1P2	848	635	788	1040	553	553	0.190317	0.101191	0.145754	-0.14315	0.179074	0.0179619	0.0464733	0.28122	0.163846
ABCB4_-_87104608.23-P1P2	486	469	576	639	367	367	-0.0212918	0.255522	0.117115	0.207831	-0.0864535	0.060689	0.185846	0.170023	0.177935
ABCB4_-_87104975.23-P1P2	799	585	809	863	491	491	0.276004	0.154428	0.215216	-0.0193368	0.0282424	0.0044528	0.255974	0.183625	0.219799
ABCB5_+_20687051.23-P1P2	170	223	215	251	163	163	-0.365805	0.353886	-0.0059598	0.301521	-0.362038	-0.0302585	-0.0649782	-0.00719705	-0.0360876
ABCB5_+_20687218.23-P1P2	158	91	102	203	99	99	0.247956	-0.219848	0.014054	-0.668636	0.62486	-0.0218883	-0.421374	0.405967	-0.00770364
ABCB5_+_20687242.23-P1P2	1769	1228	1769	1985	1158	1158	0.184831	-0.0136107	0.08561	-0.037281	0.160147	0.061433	0.146856	0.147491	0.147174
ABCB5_+_20687409.23-P1P2	0	0	0	0	0	0
ABCB5_-_20687396.23-P1P2	1457	1202	1582	2044	1319	1319	-0.282912	-0.232294	-0.257603	0.0814677	0.233277	0.157372	-0.202138	0.00193818	-0.1001
ABCB6_+_220083500.23-P1P2	1717	1337	1527	1949	1165	1165	0.133092	0.100383	0.116738	-0.206471	0.0110531	-0.0977089	-0.0740727	0.112392	0.0191595
ABCB6_-_220083181.23-P1P2	1175	858	1237	1434	890	890	-0.0256846	-0.151114	-0.0883991	0.0369037	0.208314	0.122609	0.0105254	0.0581553	0.0343404
ABCB6_-_220083194.23-P1P2	426	383	490	521	346	346	-0.126387	0.0482863	-0.0390502	0.164647	-0.0887425	0.0379524	0.0375669	-0.0395011	-0.000967127
ABCB6_-_220083468.23-P1P2	1073	751	1054	901	632	632	0.337186	0.150602	0.243894	-0.0630562	-0.269967	-0.166512	0.273436	-0.11841	0.0775128
ABCB6_-_220083604.23-P1P2	1420	1117	1595	1731	1071	1071	-0.0195356	-0.0376153	-0.0285755	0.130384	0.099295	0.11484	0.110155	0.0626348	0.0863949
ABCB7_+_74375885.23-P1P2	65	109	119	145	369	369	-2.93158	-1.85758	-2.39458	0.835169	-0.120957	0.357106	-2.0971	-1.97758	-2.03734
ABCB7_+_74376070.23-P1P2	133	99	165	154	591	591	-2.5782	-2.67594	-2.62707	0.273759	0.104748	0.189254	-2.30513	-2.57024	-2.43769
ABCB7_-_74375964.23-P1P2	74	125	142	153	357	357	-2.69679	-1.61228	-2.15454	0.903013	-0.241078	0.330967	-1.79448	-1.8524	-1.82344
ABCB7_-_74376019.23-P1P2	219	130	236	192	1321	1321	-3.0191	-3.44333	-3.23121	0.070575	0.0299132	0.0502441	-2.94921	-3.41246	-3.18084
ABCB7_-_74376044.23-P1P2	92	37	131	156	372	372	-2.44206	-3.42799	-2.93503	0.47258	1.54327	1.00792	-1.97018	-1.88377	-1.92697
ABCB8_+_150725965.23-P1P2	1248	807	1239	1076	866	866	0.100711	-0.200084	-0.0496867	-0.0477228	-0.117644	-0.0826834	0.0522944	-0.316773	-0.132239
ABCB8_-_150725551.23-P1P2	215	206	252	246	223	223	-0.479175	-0.212685	-0.34593	0.191806	-0.276668	-0.0424307	-0.288063	-0.488398	-0.38823
ABCB8_-_150725580.23-P1P2	2008	1774	2357	2717	1649	1649	-0.1423	0.00712856	-0.0675858	0.193911	0.082327	0.138119	0.0509175	0.0904107	0.0706641
ABCB8_-_150725928.23-P1P2	935	756	989	911	824	824	-0.244146	-0.222544	-0.233345	0.0437231	-0.263617	-0.109947	-0.201117	-0.485206	-0.343161
ABCB8_-_150725975.23-P1P2	1663	1324	1725	1920	1216	1216	0.0251769	0.0244738	0.0248254	0.0155272	0.00352166	0.00952442	0.0400103	0.0289506	0.0344805
ABCB9_+_123450546.23-P1	702	480	715	759	586	586	-0.165898	-0.386152	-0.276025	-0.0108088	0.128384	0.0587876	-0.1774	-0.256813	-0.217107
ABCB9_+_123450566.23-P1	876	794	854	1072	761	761	-0.223434	-0.0370435	-0.130239	-0.0739758	-0.0995875	-0.0867817	-0.298103	-0.135676	-0.21689
ABCB9_+_123450826.23-P1	2927	2106	2801	3417	2030	2030	0.101475	-0.0452603	0.0281073	-0.100762	0.165543	0.0323908	1.94053e-05	0.121238	0.0606287
ABCB9_+_123450970.23-P1	1228	882	1321	1173	859	859	0.0891124	-0.0601655	0.0144735	0.0680389	-0.121329	-0.0266451	0.156458	-0.180539	-0.0120409
ABCB9_+_123465727.23-P2	474	404	396	528	326	326	0.113547	0.211197	0.162372	-0.296668	-0.146499	-0.221583	-0.183814	0.0656535	-0.0590804
ABCB9_-_123450999.23-P1	1096	805	1179	1153	768	768	0.0866015	-0.0304036	0.028099	0.0680349	-0.0143497	0.0268426	0.153943	-0.0437982	0.0550722
ABCB9_-_123465422.23-P2	1500	1259	1734	1729	1119	1119	-0.00371562	0.0717822	0.0340333	0.17186	-0.0750219	0.0484192	0.167451	-0.00228462	0.0825832
ABCB9_-_123465699.23-P2	2602	2076	2539	2770	1858	1858	0.0594024	0.0617699	0.0605861	-0.0726416	-0.116602	-0.0946218	-0.013933	-0.053877	-0.033905
ABCB9_-_123465738.23-P2	1082	969	1185	1215	846	846	-0.0714971	0.097553	0.0130279	0.0939055	-0.206294	-0.0561941	0.0217146	-0.107786	-0.0430355
ABCB9_-_123465787.23-P2	1401	1010	1445	1690	1006	1006	0.0513586	-0.0925611	-0.0206012	0.00733152	0.209986	0.108659	0.0579963	0.11838	0.0881884
ABCC10_+_43395315.23-P1P2	283	239	283	369	264	264	-0.326204	-0.241813	-0.284009	-0.037281	0.0939287	0.0283238	-0.364179	-0.14693	-0.255554
ABCC10_-_43395330.23-P1P2	161	167	220	205	144	144	-0.265476	0.115493	-0.0749915	0.413162	-0.236906	0.0881281	0.146992	-0.120457	0.0132673
ABCC10_-_43395343.23-P1P2	374	312	392	501	254	254	0.131742	0.198431	0.165087	0.0305344	0.150583	0.0905587	0.161582	0.34997	0.255776
ABCC10_-_43395891.23-P1P2	153	138	143	226	142	142	-0.318827	-0.139509	-0.229168	-0.134798	0.178973	0.0220877	-0.454319	0.0404194	-0.20695
ABCC10_-_43395984.23-P1P2	586	443	583	601	375	375	0.217542	0.14213	0.179836	-0.0446858	-0.0926232	-0.0686545	0.172162	0.0504619	0.111312
ABCC11_+_48278130.23-P1	110	120	218	160	83	83	-0.0201478	0.433565	0.206709	0.949544	-0.117644	0.41595	0.928702	0.316876	0.622789
ABCC11_+_48281001.23-P2	1690	1559	1748	2364	1241	1241	0.0190521	0.230832	0.124942	0.0114009	0.0679276	0.0396643	0.0297592	0.299714	0.164737
ABCC11_+_48281042.23-P2	1101	820	947	1304	810	810	0.0163526	-0.080584	-0.0321157	-0.254659	0.136567	-0.0590463	-0.239	0.0569376	-0.0910314
ABCC11_+_48281345.23-P2	143	93	161	145	112	112	-0.0739517	-0.366482	-0.220217	0.133765	0.108069	0.120917	0.0591191	-0.257458	-0.0991696
ABCC11_+_48281428.23-P2	1061	711	970	1053	729	729	0.114966	-0.134355	-0.00969472	-0.166649	0.0339024	-0.0663733	-0.0523769	-0.0994977	-0.0759373
ABCC11_-_48277852.23-P1	870	626	961	1298	654	654	-0.0147433	-0.161414	-0.0880787	0.10624	0.519374	0.312807	0.0908029	0.358915	0.224859
ABCC11_-_48278103.23-P1	181	164	253	295	163	163	-0.27535	-0.0894622	-0.182406	0.445867	0.314338	0.380102	0.169823	0.225831	0.197827
ABCC11_-_48278122.23-P1	1393	1070	1218	1400	945	945	0.133341	0.0809385	0.10714	-0.230962	-0.144865	-0.187914	-0.098315	-0.0629719	-0.0806434
ABCC11_-_48278125.23-P1	300	250	286	278	203	203	0.137015	0.202162	0.169589	-0.106228	-0.379525	-0.242877	0.0300926	-0.176407	-0.0731574
ABCC11_-_48280980.23-P2	1366	906	1246	1541	1058	1058	-0.0578502	-0.322043	-0.189946	-0.169934	0.233602	0.031834	-0.228478	-0.0874852	-0.157982
ABCC12_+_48180636.23-ENST00000311303.3	1471	1043	1362	1540	1071	1071	0.0313707	-0.136505	-0.0525673	-0.148352	0.0295097	-0.0594209	-0.117675	-0.106041	-0.111858
ABCC12_-_48180314.23-ENST00000311303.3	817	737	780	1130	730	730	-0.264028	-0.0845179	-0.174273	-0.104143	0.0839047	-0.0101191	-0.368865	0.000341954	-0.184262
ABCC12_-_48180643.23-ENST00000311303.3	724	557	730	839	487	487	0.1456	0.0954695	0.120535	-0.0253742	0.058312	0.0164689	0.119532	0.154737	0.137134
ABCC12_-_48180648.23-ENST00000311303.3	621	414	468	651	560	560	-0.277302	-0.534082	-0.405692	-0.445366	0.120345	-0.16251	-0.723361	-0.412782	-0.568071
ABCC12_-_48180679.23-ENST00000311303.3	1170	900	992	1309	827	827	0.0740812	0.0237516	0.0489164	-0.275378	0.00778667	-0.133795	-0.20199	0.0324934	-0.0847483
ABCC1_+_16043482.23-P1P2	595	463	676	749	483	483	-0.125602	-0.159297	-0.142449	0.146853	0.161272	0.154062	0.0205572	0.00293008	0.0117436
ABCC1_+_16043921.23-P1P2	797	717	1054	888	692	692	-0.22266	-0.047085	-0.134873	0.365942	-0.224095	0.0709236	0.142588	-0.270225	-0.0638184
ABCC1_-_16043871.23-P1P2	484	604	664	774	457	457	-0.343655	0.304068	-0.0197934	0.418895	-0.174897	0.121999	0.0745462	0.130127	0.102337
ABCC1_-_16043934.23-P1P2	1054	732	904	914	718	718	0.127351	-0.0704262	0.0284624	-0.258761	-0.212331	-0.235546	-0.132104	-0.281802	-0.206953
ABCC1_-_16044002.23-P1P2	1052	860	1144	1372	846	846	-0.112063	-0.074607	-0.093335	0.0836713	0.14119	0.112431	-0.0290854	0.0675385	0.0192265
ABCC2_+_101542515.23-P1P2	282	256	224	323	214	214	-0.0283837	0.160247	0.0659316	-0.369477	-0.197291	-0.283384	-0.398555	-0.0360891	-0.217322
ABCC2_+_101542910.23-P1P2	229	132	208	302	174	174	-0.0302078	-0.496835	-0.263522	-0.176045	0.661329	0.242642	-0.206947	0.165449	-0.0207489
ABCC2_+_101542914.23-P1P2	372	177	357	456	283	283	-0.0319675	-0.775339	-0.403653	-0.0966596	0.832603	0.367972	-0.129321	0.0582193	-0.0355508
ABCC2_+_101542981.23-P1P2	314	118	271	400	205	205	0.188673	-0.895123	-0.353225	-0.249753	1.22853	0.489389	-0.0617739	0.334364	0.136295
ABCC2_-_101542808.23-P1P2	100	43	96	144	65	65	0.19502	-0.694389	-0.249684	-0.0961747	1.21098	0.557402	0.0981518	0.517545	0.307848
ABCC3_+_48712248.23-P1P2	896	622	870	824	613	613	0.121144	-0.0772585	0.0219425	-0.0797643	-0.126952	-0.103358	0.0406855	-0.203255	-0.0812849
ABCC3_+_48712270.23-P1P2	966	799	797	966	598	598	0.26541	0.319764	0.292587	-0.314724	-0.258854	-0.286789	-0.0500086	0.0618653	0.00592832
ABCC3_+_48712450.23-P1P2	60	41	49	90	327	327	-2.87272	-3.09388	-2.9833	-0.329462	0.60162	0.136079	-3.20288	-2.49131	-2.84709
ABCC3_+_48712559.23-P1P2	1109	984	1218	1388	829	829	-0.00665272	0.149	0.0711737	0.0979738	-0.0364042	0.0307848	0.0906273	0.113551	0.102089
ABCC3_+_48712662.23-P1P2	846	611	923	1073	600	600	0.0692271	-0.0720762	-0.00142454	0.088392	0.279724	0.184058	0.156925	0.208603	0.182764
ABCC4_+_95953430.23-P1P2	822	767	967	1021	574	574	0.0916196	0.31989	0.205755	0.197096	-0.119997	0.0385497	0.288022	0.200848	0.244435
ABCC4_+_95953641.23-P1P2	1532	1054	1539	1796	994	994	0.19763	-0.0137289	0.0919508	-0.0307041	0.236231	0.102763	0.166233	0.223457	0.194845
ABCC4_+_95953668.23-P1P2	1072	863	1047	1276	648	648	0.299771	0.315081	0.307426	-0.0713245	0.0315143	-0.0199051	0.227753	0.34755	0.287652
ABCC4_-_95953614.23-P1P2	831	682	1139	1379	752	752	-0.282352	-0.239247	-0.2608	0.417566	0.483097	0.450332	0.13452	0.244805	0.189663
ABCC4_-_95953652.23-P1P2	338	272	374	561	269	269	-0.097051	-0.0822856	-0.0896683	0.108734	0.511713	0.310223	0.0109892	0.430382	0.220686
ABCC5_+_183735648.23-P1P2	671	522	616	790	477	477	0.0658554	0.0317745	0.048815	-0.160663	0.0651213	-0.0477711	-0.0955018	0.0978509	0.00117459
ABCC5_+_183735692.23-P1P2	993	593	791	1129	676	676	0.128302	-0.287277	-0.0794874	-0.365397	0.39626	0.0154315	-0.237788	0.109938	-0.0639253
ABCC5_-_183735259.23-P1P2	643	584	697	1222	390	390	0.294877	0.484208	0.389542	0.0790589	0.532522	0.305791	0.373242	1.01769	0.695464
ABCC5_-_183735312.23-P1P2	2249	1936	2628	3083	1875	1875	-0.164075	-0.0520977	-0.108086	0.187401	0.138574	0.162988	0.0226318	0.0874318	0.0550318
ABCC5_-_183735467.23-P1P2	719	668	928	1129	632	632	-0.240401	-0.0183625	-0.129382	0.330852	0.224444	0.277648	0.0897574	0.207037	0.148397
ABCC6_+_16316916.23-ENST00000205557.7	0	0	4	0	6	6
ABCC6_+_16317287.23-ENST00000205557.7	338	283	358	371	237	237	0.0856681	0.157629	0.121649	0.0456553	-0.142064	-0.0482045	0.13063	0.0165197	0.0735747
ABCC6_+_16317296.23-ENST00000205557.7	1023	767	1017	1389	811	811	-0.0914358	-0.178761	-0.135099	-0.0457675	0.324067	0.13915	-0.137897	0.14626	0.00418167
ABCC6_-_16317235.23-ENST00000205557.7	662	578	936	1055	651	651	-0.402294	-0.269874	-0.336084	0.462396	0.33542	0.398908	0.0594081	0.0665011	0.0629546
ABCC6_-_16317247.23-ENST00000205557.7	1630	1089	1576	1599	1034	1034	0.230168	-0.0235183	0.103325	-0.0858854	0.0214845	-0.0322005	0.143588	-0.0010787	0.0712549
ABCC8_+_17497953.23-P1P2	1749	1300	1703	2128	1381	1381	-0.0856511	-0.185488	-0.135569	-0.0757329	0.178305	0.0512861	-0.162078	-0.00622762	-0.0841527
ABCC8_+_17498387.23-P1P2	772	545	787	787	563	563	0.0289978	-0.145165	-0.0580834	-0.00951823	-0.00257412	-0.00604617	0.0187859	-0.146784	-0.0639989
ABCC8_-_17497979.23-P1P2	729	676	902	952	662	662	-0.28738	-0.068094	-0.177737	0.269928	-0.0387432	0.115592	-0.0181466	-0.105882	-0.0620144
ABCC8_-_17497997.23-P1P2	401	311	504	499	437	437	-0.550499	-0.589005	-0.569752	0.29254	0.149444	0.220992	-0.258652	-0.438606	-0.348629
ABCC8_-_17498220.23-P1P2	493	479	544	468	378	378	-0.0432667	0.243353	0.100043	0.104738	-0.566199	-0.23073	0.0607776	-0.32189	-0.130556
ABCC9_+_22093672.23-P1P2	1319	1071	1241	1459	960	960	0.0318702	0.0595661	0.0457181	-0.125222	-0.0866601	-0.105941	-0.094046	-0.0261389	-0.0600925
ABCC9_+_22093678.23-P1P2	871	804	809	1079	596	596	0.120892	0.333597	0.227245	-0.143814	-0.108254	-0.126034	-0.0236155	0.226298	0.101341
ABCC9_+_22093937.23-P1P2	427	314	430	491	233	233	0.447438	0.332149	0.389793	-0.0271804	0.112277	0.0425483	0.419564	0.445381	0.432472
ABCC9_+_22093941.23-P1P2	649	372	627	867	452	452	0.0954276	-0.379306	-0.141939	-0.0870341	0.688048	0.300507	0.00769982	0.309697	0.158698
ABCC9_+_22094309.23-P1P2	928	887	1087	1259	1054	1054	-0.610146	-0.347155	-0.478651	0.190874	-0.0274093	0.0817325	-0.419966	-0.373609	-0.396787
ABCD1_+_152990414.23-P1P2	1299	1042	1199	1516	942	942	0.0371344	0.0472703	0.0422023	-0.152851	0.00823295	-0.0723089	-0.11641	0.0564583	-0.0299759
ABCD1_+_152990711.23-P1P2	1354	1301	1606	1698	1142	1142	-0.180803	0.0897723	-0.0455154	0.208963	-0.148466	0.0302486	0.0274664	-0.0577386	-0.0151361
ABCD1_-_152990338.23-P1P2	496	395	505	602	342	342	0.109876	0.10957	0.109723	-0.0113377	0.0752293	0.0319458	0.0978442	0.185755	0.141799
ABCD1_-_152990379.23-P1P2	700	457	707	885	404	404	0.366532	0.0795528	0.223042	-0.0229257	0.420802	0.198938	0.342912	0.50131	0.422111
ABCD1_-_152990703.23-P1P2	1670	1258	1955	1900	1334	1334	-0.102379	-0.182913	-0.142646	0.190039	0.062186	0.126113	0.0869671	-0.119772	-0.0164023
ABCD2_+_40013099.23-P1P2	816	747	789	841	569	569	0.0936724	0.294394	0.194033	-0.0858249	-0.361684	-0.223754	0.0071538	-0.0663353	-0.0295908
ABCD2_+_40013514.23-P1P2	1245	925	1326	1514	874	874	0.0839725	-0.016466	0.0337533	0.053654	0.178158	0.115906	0.136933	0.162648	0.14979
ABCD2_+_40013594.23-P1P2	1663	1401	1840	1809	1320	1320	-0.0932178	-0.012367	-0.0527924	0.108637	-0.163946	-0.0276547	0.014725	-0.175358	-0.0803165
ABCD2_-_40013191.23-P1P2	386	323	390	347	268	268	0.0998998	0.171015	0.135457	-0.0224077	-0.42928	-0.225844	0.0767983	-0.25731	-0.0902558
ABCD2_-_40013610.23-P1P2	1158	950	1301	1460	917	917	-0.0898265	-0.0472803	-0.0685534	0.130705	0.0872874	0.108996	0.0401845	0.0409623	0.0405734
ABCD3_+_94884002.23-P1P2	1042	606	916	1152	703	703	0.141291	-0.312493	-0.0856012	-0.223217	0.394069	0.0854264	-0.0826199	0.0825317	-4.41342e-05
ABCD3_+_94884009.23-P1P2	835	711	980	1139	623	623	-0.00392405	0.0923314	0.0442037	0.193725	0.147165	0.170445	0.189107	0.240451	0.214779
ABCD3_+_94884032.23-P1P2	1267	1114	1228	1355	920	920	0.0352427	0.177757	0.1065	-0.082387	-0.250138	-0.166262	-0.0478381	-0.0714254	-0.0596317
ABCD3_+_94884473.23-P1P2	739	402	486	689	410	410	0.423482	-0.126714	0.148384	-0.641899	0.244627	-0.198636	-0.21911	0.118868	-0.0501214
ABCD3_-_94883974.23-P1P2	600	502	598	728	429	429	0.0575168	0.128424	0.0929702	-0.042098	0.00356956	-0.0192642	0.014725	0.132948	0.0738367
ABCD4_+_74769611.23-P1P2	806	743	979	1281	854	854	-0.509924	-0.29916	-0.404542	0.243248	0.253155	0.248201	-0.26737	-0.0450499	-0.15621
ABCD4_+_74769649.23-P1P2	1104	900	1066	1307	818	818	0.00609934	0.0395381	0.0228187	-0.0878138	0.00558071	-0.0411165	-0.0824082	0.0460739	-0.0181671
ABCD4_-_74769631.23-P1P2	1251	956	1423	1435	1012	1012	-0.120596	-0.180413	-0.150504	0.148573	0.0532867	0.10093	0.0272835	-0.126171	-0.0494437
ABCD4_-_74769682.23-P1P2	1216	1058	1279	1487	930	930	-0.0396275	0.087751	0.0240617	0.035592	-0.0416165	-0.00301224	-0.00472921	0.0470896	0.0211802
ABCD4_-_74769729.23-P1P2	839	833	967	921	751	751	-0.26661	0.0512175	-0.107696	0.167564	-0.387797	-0.110116	-0.0997399	-0.335624	-0.217682
ABCE1_+_146019317.23-P1P2	281	247	407	335	1977	1977	-3.24114	-3.09902	-3.17008	0.497178	-0.0930315	0.202073	-2.74466	-3.19109	-2.96787
ABCE1_+_146019463.23-P1P2	166	126	122	99	547	547	-2.14683	-2.2164	-2.18161	-0.481583	-0.880605	-0.681094	-2.6291	-3.09605	-2.86258
ABCE1_+_146019842.23-P1P2	377	345	487	428	349	349	-0.315131	-0.114917	-0.215024	0.332076	-0.221667	0.0552046	0.0162519	-0.335629	-0.159688
ABCE1_-_146019502.23-P1P2	3	4	3	1	360	360	-7.33336	-6.59014	-6.96175				-7.37133	-9.12187	-8.2466
ABCE1_-_146019516.23-P1P2	20	10	27	30	91	91	-2.61233	-3.28415	-2.94824				-2.21735	-2.23092	-2.22413
ABCF1_+_30539238.23-P1	148	132	186	250	934	934	-3.08429	-2.92117	-3.00273	0.292424	0.388709	0.340567	-2.79256	-2.53151	-2.66203
ABCF1_+_30539469.23-P1	876	684	933	986	1079	1079	-0.72716	-0.755913	-0.741536	0.0536652	-0.0050902	0.0242875	-0.674189	-0.760048	-0.717118
ABCF1_+_30539647.23-P1	856	752	862	942	635	635	0.00438612	0.14569	0.0750381	-0.0272039	-0.207687	-0.117446	-0.0235116	-0.061042	-0.0422768
ABCF1_+_30546312.23-P2	497	353	488	448	418	418	-0.176725	-0.342121	-0.259423	-0.0636457	-0.188851	-0.126248	-0.241065	-0.530017	-0.385541
ABCF1_+_30546315.23-P2	886	529	755	1208	620	620	0.0885704	-0.327287	-0.119358	-0.268111	0.658599	0.195244	-0.180234	0.332268	0.0760167
ABCF1_-_30539232.23-P1	1150	898	1137	1025	748	748	0.194056	0.165391	0.179723	-0.0536826	-0.341845	-0.197764	0.139679	-0.175499	-0.0179097
ABCF1_-_30539602.23-P1	498	398	545	684	561	561	-0.598323	-0.593518	-0.595921	0.0928295	0.248546	0.170688	-0.506187	-0.344017	-0.425102
ABCF1_-_30546344.23-P2	1165	995	1040	1393	945	945	-0.124524	-0.0239038	-0.0742141	-0.201027	-0.0472547	-0.124141	-0.326246	-0.0702034	-0.198224
ABCF1_-_30546354.23-P2	1484	1105	1678	1835	1192	1192	-0.110361	-0.207624	-0.158993	0.139971	0.199052	0.169511	0.0289156	-0.00761662	0.0106495
ABCF1_-_30546366.23-P2	1183	1268	1646	1867	1145	1145	-0.379366	0.0489211	-0.165222	0.439233	0.0254857	0.232359	0.0591739	0.0753619	0.0672679
ABCF2_+_150923872.23-P1P2	882	814	1029	1106	611	611	0.103138	0.31557	0.209354	0.185111	-0.0904308	0.0473403	0.287556	0.226095	0.256825
ABCF2_+_150923902.23-P1P2	218	190	188	304	189	189	-0.220526	-0.0906729	-0.1556	-0.250876	0.14539	-0.0527431	-0.472096	0.0556726	-0.208212
ABCF2_+_150924236.23-P1P2	458	303	389	531	281	281	0.278309	0.0104616	0.144386	-0.272858	0.276713	0.00192704	0.00475717	0.288129	0.146443
ABCF2_+_150924287.23-P1P2	645	548	606	844	411	411	0.223693	0.316751	0.270222	-0.127262	0.0903856	-0.0184384	0.0957365	0.408092	0.251914
ABCF2_-_150923882.23-P1P2	669	504	832	744	533	533	-0.0985974	-0.178998	-0.138798	0.277296	0.0291974	0.153247	0.178005	-0.148845	0.0145799
ABCF3_-_183903980.23-P1P2	1723	1319	1644	1792	1131	1131	0.180856	0.12356	0.152208	-0.104993	-0.0905555	-0.0977744	0.0751685	0.0339593	0.0545639
ABCF3_-_183903991.23-P1P2	1564	1167	1522	1727	1453	1453	-0.320262	-0.414516	-0.367389	-0.0765532	0.032782	-0.0218856	-0.397509	-0.380779	-0.389144
ABCF3_-_183904021.23-P1P2	306	279	270	396	320	320	-0.491008	-0.296093	-0.393551	-0.217853	-0.0274462	-0.12265	-0.709555	-0.322584	-0.51607
ABCF3_-_183904356.23-P1P2	697	446	715	718	499	499	0.0556508	-0.260282	-0.102316	-0.00049643	0.154259	0.0768811	0.0544606	-0.105068	-0.0253039
ABCF3_-_183904380.23-P1P2	938	769	984	1267	788	788	-0.175076	-0.133498	-0.154287	0.0317894	0.187679	0.109734	-0.14398	0.0551365	-0.0444218
ABCG1_+_43639544.23-P1P2	955	907	1043	1587	791	791	-0.154645	0.0991388	-0.0277531	0.0898855	0.274446	0.182166	-0.0654533	0.37454	0.154543
ABCG1_+_43639681.23-P1P2	112	16	68	97	49	49	0.766177			-0.757173	2.06723	0.655029	0.00831015	0.355191	0.18175
ABCG1_-_43639282.23-P1P2	2373	1919	2525	2708	1737	1737	0.0236463	0.0454709	0.0345586	0.0522903	-0.0358085	0.00824089	0.0752428	0.0106175	0.0429302
ABCG1_-_43639541.23-P1P2	714	665	985	1122	604	604	-0.185093	0.0405197	-0.0722864	0.426919	0.221965	0.324442	0.241132	0.26344	0.252286
ABCG1_-_43639626.23-P1P2	1952	1439	1851	2256	1378	1378	0.0759091	-0.0357953	0.0200569	-0.113929	0.116019	0.00104489	-0.0387138	0.0811787	0.0212324
ABCG2_+_89079974.23-P1P2	558	382	429	454	369	369	0.170176	-0.0483342	0.060921	-0.416568	-0.283562	-0.350065	-0.247086	-0.330941	-0.289013
ABCG2_+_89080025.23-P1P2	1302	1040	1120	1580	842	842	0.202369	0.206405	0.204387	-0.254512	0.0706595	-0.0919261	-0.0528363	0.27802	0.112592
ABCG2_+_89080044.23-P1P2	159	123	143	166	108	108	0.131527	0.089341	0.110434	-0.190293	-0.100157	-0.145225	-0.059459	-0.00986052	-0.0346598
ABCG2_-_89079989.23-P1P2	1869	1321	1594	2004	1274	1274	0.126433	-0.0460209	0.0402062	-0.266896	0.0685705	-0.0991627	-0.141156	0.0235048	-0.0588259
ABCG2_-_89080000.23-P1P2	20	17	14	52	13	13					1.0803			1.36999
ABCG4_+_119019794.23-P1P2	1283	1021	1165	1301	877	877	0.122404	0.121048	0.121726	-0.176472	-0.183043	-0.179758	-0.0547616	-0.0610402	-0.0579009
ABCG4_+_119019855.23-P1P2	411	274	396	468	381	381	-0.317121	-0.573901	-0.445511	-0.090919	0.239651	0.0743661	-0.408733	-0.333295	-0.371014
ABCG4_-_119019784.23-P1P2	1631	1457	1718	1837	1170	1170	0.0527802	0.218206	0.135493	0.0376922	-0.198331	-0.0803193	0.0897787	0.0208306	0.0553047
ABCG4_-_119019798.23-P1P2	0	0	0	0	0	0
ABCG4_-_119019811.23-P1P2	76	80	115	109	80	80	-0.500469	-0.098286	-0.299377	0.560282	-0.0864253	0.236928	0.0591191	-0.183756	-0.0623186
ABCG5_+_44065447.23-P1P2	702	602	880	841	493	493	0.0834153	0.18989	0.136653	0.288751	-0.0503392	0.119206	0.371473	0.140506	0.255989
ABCG5_+_44065865.23-P1P2	323	262	410	385	254	254	-0.0797624	-0.0535477	-0.0666551	0.306809	0.0226101	0.164709	0.226353	-0.0299825	0.098185
ABCG5_-_44065428.23-P1P2	664	685	632	963	564	564	-0.19098	0.182123	-0.00442861	-0.10854	-0.0412497	-0.0748947	-0.300213	0.141828	-0.0791926
ABCG5_-_44065433.23-P1P2	469	439	460	620	399	399	-0.193269	0.0395461	-0.0768614	-0.0652351	-0.0346342	-0.0499347	-0.259198	0.00586702	-0.126665
ABCG5_-_44065840.23-P1P2	99	128	98	108	42	42	0.810571	1.5094	1.15998	-0.0519278	-0.777794	-0.414861	0.75795	0.732558	0.745254
ABCG8_+_44066166.23-P1P2	926	731	1049	1148	549	549	0.327738	0.314779	0.321259	0.14265	0.118498	0.130574	0.469694	0.434232	0.451963
ABCG8_+_44066180.23-P1P2	300	243	325	337	194	194	0.202438	0.226614	0.214526	0.0781962	-0.0608892	0.00865348	0.27994	0.166679	0.22331
ABCG8_+_44066323.23-P1P2	134	70	133	110	51	51	0.967196	0.358572	0.662884	-0.0480878	0.119395	0.0356537	0.918414	0.478922	0.698668
ABCG8_+_44066333.23-P1P2	693	495	566	609	413	413	0.320245	0.163001	0.241623	-0.329334	-0.233668	-0.281501	-0.00978258	-0.069712	-0.0397473
ABCG8_-_44066172.23-P1P2	1194	1034	1252	1407	986	986	-0.150325	-0.0297094	-0.0900171	0.0311507	-0.0882954	-0.0285723	-0.119868	-0.11705	-0.118459
ABHD10_+_111697851.23-P1P2	880	824	1029	1366	661	661	-0.0136148	0.219708	0.103047	0.188387	0.19656	0.192473	0.174078	0.417223	0.29565
ABHD10_+_111698093.23-P1P2	1111	959	1199	1391	978	978	-0.242516	-0.12659	-0.184553	0.0726918	0.00383817	0.038265	-0.170518	-0.121796	-0.146157
ABHD10_+_111698316.23-P1P2	912	760	957	1010	663	663	0.0335569	0.0987045	0.0661307	0.0322041	-0.122398	-0.0450967	0.0650672	-0.0227379	0.0211646
ABHD10_-_111697877.23-P1P2	587	523	673	881	485	485	-0.151092	0.0105402	-0.0702761	0.159965	0.21965	0.189807	0.00817891	0.231145	0.119662
ABHD10_-_111697914.23-P1P2	664	493	844	874	562	562	-0.185855	-0.287269	-0.236562	0.308779	0.293364	0.301071	0.12223	0.0070507	0.0646404
ABHD11_+_73152656.23-P1P2	1274	1047	1605	1610	1016	1016	-0.100003	-0.054925	-0.0774641	0.295927	0.0881177	0.192022	0.19523	0.0341478	0.114689
ABHD11_+_73152963.23-P1P2	926	761	798	1041	708	708	-0.0392052	0.00586105	-0.0166721	-0.251904	-0.0806798	-0.166292	-0.291803	-0.0738636	-0.182834
ABHD11_-_73152688.23-P1P2	687	684	985	890	617	617	-0.271428	0.0504398	-0.110494	0.482533	-0.152873	0.16483	0.21041	-0.101478	0.0544664
ABHD11_-_73153094.23-P1P2	457	308	533	568	495	495	-0.541702	-0.782784	-0.662243	0.18466	0.350279	0.26747	-0.357736	-0.43155	-0.394643
ABHD11_-_73153135.23-P1P2	760	750	855	906	655	655	-0.211964	0.0971096	-0.057427	0.132644	-0.260061	-0.0637085	-0.0800133	-0.161996	-0.121005
ABHD12B_+_51339177.23-P1P2	1619	1248	1469	1753	1166	1166	0.0470671	-0.0002359	0.0234156	-0.17755	-0.0424735	-0.110012	-0.131176	-0.0417542	-0.0864652
ABHD12B_-_51338832.23-P1P2	190	124	117	152	84	84	0.75107	0.463593	0.607331	-0.736772	-0.23895	-0.487861	0.0136044	0.225598	0.119601
ABHD12B_-_51338864.23-P1P2	803	514	648	703	483	483	0.306909	-0.00854088	0.149184	-0.346687	-0.0809252	-0.213806	-0.0404722	-0.0885109	-0.0644916
ABHD12B_-_51338885.23-P1P2	2236	1958	2674	2839	1745	1745	-0.0687749	0.0678677	-0.000453623	0.220798	0.00332056	0.112059	0.15133	0.0721434	0.111736
ABHD12B_-_51339227.23-P1P2	155	87	199	174	130	130	-0.172711	-0.67771	-0.425211	0.323219	0.467318	0.395269	0.149814	-0.209437	-0.0298114
ABHD12_+_25371393.23-P1P2	807	674	884	1012	631	631	-0.0715394	-0.00317746	-0.0373584	0.0941967	0.0537073	0.073952	0.0219635	0.0514849	0.0367242
ABHD12_+_25371436.23-P1P2	897	893	1231	1204	757	757	-0.181653	0.140081	-0.0207863	0.41937	-0.101578	0.158896	0.237023	0.0394577	0.13824
ABHD12_-_25371053.23-P1P2	464	282	518	541	381	381	-0.142134	-0.532382	-0.337258	0.121546	0.407252	0.264399	-0.0212818	-0.124175	-0.0727283
ABHD12_-_25371057.23-P1P2	973	595	864	1094	660	660	0.133506	-0.247862	-0.0571784	-0.20869	0.34597	0.0686401	-0.0758776	0.0990624	0.0115924
ABHD12_-_25371489.23-P1P2	525	539	654	779	457	457	-0.226345	0.139805	-0.0432699	0.279692	-0.00134347	0.139174	0.0526536	0.139417	0.0960352
ABHD13_+_108870795.23-P1P2	880	764	971	940	906	906	-0.468476	-0.344224	-0.40635	0.104687	-0.233593	-0.0644533	-0.364483	-0.576863	-0.470673
ABHD13_+_108870811.23-P1P2	746	582	746	898	525	525	0.0803901	0.0504157	0.0654029	-0.037281	0.0930148	0.0278669	0.0424154	0.144386	0.0934005
ABHD13_+_108871228.23-P1P2	1154	906	1186	1235	952	952	-0.148858	-0.169737	-0.159297	0.00217977	-0.0857534	-0.0417868	-0.147372	-0.254535	-0.200954
ABHD13_-_108870880.23-P1P2	1261	1008	1260	1298	1024	1024	-0.126116	-0.121006	-0.123561	-0.0384256	-0.167887	-0.103156	-0.165235	-0.287938	-0.226586
ABHD13_-_108871256.23-P1P2	610	377	691	947	458	458	-0.0130064	-0.379069	-0.196038	0.142595	0.796118	0.469357	0.128895	0.418004	0.27345
ABHD14A_+_52009149.23-P1P2	1564	1142	1420	1663	1073	1073	0.117122	-0.00837347	0.0543744	-0.176631	0.00954399	-0.0835433	-0.060202	0.00212564	-0.0290382
ABHD14A_+_52009194.23-P1P2	433	439	424	612	328	328	-0.0257969	0.322239	0.148221	-0.0675838	-0.0533708	-0.0604773	-0.0940744	0.269823	0.0878745
ABHD14A_+_52009255.23-P1P2	1620	1018	1183	1446	853	853	0.498908	0.156834	0.327871	-0.490825	-0.0263515	-0.258588	0.00738958	0.131437	0.0694135
ABHD14A_-_52009122.23-P1P2	763	581	795	842	570	570	-0.00574694	-0.0707098	-0.0382284	0.0219908	0.00260054	0.0122957	0.0155501	-0.0671541	-0.025802
ABHD14A_-_52009160.23-P1P2	640	712	709	861	567	567	-0.251745	0.230242	-0.0107512	0.110433	-0.258546	-0.0740564	-0.142006	-0.0273479	-0.084677
ABHD14B_+_52007815.23-P1	2111	1597	2305	2671	1587	1587	-0.0148436	-0.0892239	-0.0520337	0.0895592	0.209334	0.149447	0.0740218	0.121065	0.0975436
ABHD14B_+_52016945.23-P2	1472	1057	1528	1760	1022	1022	0.0999144	-0.0497059	0.0251043	0.0165859	0.202919	0.109752	0.115806	0.154168	0.134987
ABHD14B_+_52017325.23-P2	1831	1274	1872	2111	1256	1256	0.117327	-0.0777572	0.019785	-0.00533237	0.19588	0.0952737	0.111301	0.119078	0.115189
ABHD14B_+_52017350.23-P2	1401	1114	1572	1639	1096	1096	-0.0722589	-0.0747846	-0.0735218	0.128863	0.0243851	0.0766242	0.0559106	-0.0494444	0.00323309
ABHD14B_-_52007985.23-P1	2297	1426	2257	2466	1623	1623	0.0746198	-0.284975	-0.105178	-0.0626255	0.257517	0.0974459	0.0113006	-0.0265026	-0.00760104
ABHD14B_-_52007995.23-P1	1773	1574	1633	2106	1460	1460	-0.146244	0.0101811	-0.0680314	-0.155949	-0.112612	-0.13428	-0.302886	-0.101475	-0.202181
ABHD14B_-_52008027.23-P1	2016	1668	2064	2359	1460	1460	0.0390592	0.0938649	0.066462	-0.00333368	-0.0326254	-0.0179795	0.0350318	0.0621946	0.0486132
ABHD14B_-_52008040.23-P1	2207	1645	1975	2373	1660	1660	-0.0155647	-0.111382	-0.0634732	-0.197515	-0.00405701	-0.100786	-0.213773	-0.114484	-0.164129
ABHD14B_-_52016965.23-P2	1447	1156	1394	1572	1035	1035	0.0569661	0.0612246	0.0590953	-0.0911154	-0.0892217	-0.0901685	-0.0348431	-0.027042	-0.0309425
ABHD14B_-_52017383.23-P2	1036	909	980	1278	744	744	0.0511814	0.190692	0.120937	-0.117451	-0.0411459	-0.0792986	-0.0669637	0.150501	0.0417686
ABHD15_-_27893577.23-P1P2	2346	1873	2381	2975	1827	1827	-0.0657417	-0.0624118	-0.0640767	-0.0159164	0.134857	0.0594704	-0.0823519	0.0734006	-0.00447564
ABHD15_-_27893641.23-P1P2	287	214	313	329	166	166	0.363399	0.268142	0.31577	0.0878309	0.0877953	0.0878131	0.450537	0.356892	0.403714
ABHD15_-_27893654.23-P1P2	653	342	431	652	451	451	0.107487	-0.497417	-0.194965	-0.636676	0.398194	-0.119241	-0.529882	-0.0982679	-0.314075
ABHD15_-_27893980.23-P1P2	897	662	947	913	794	794	-0.250499	-0.360594	-0.305546	0.0409754	-0.0688979	-0.0139612	-0.210217	-0.428537	-0.319377
ABHD15_-_27894008.23-P1P2	738	519	789	660	1503	1503	-1.45262	-1.63232	-1.54247	0.0591235	-0.18595	-0.0634133	-1.39419	-1.81732	-1.60576
ABHD16A_+_31671120.23-P1P2	2382	1728	2568	2766	1642	1642	0.110251	-0.024637	0.0428071	0.0711908	0.146016	0.108604	0.180748	0.122335	0.151541
ABHD16A_+_31671138.23-P1P2	291	250	368	332	216	216	0.00351976	0.112611	0.0580652	0.301406	-0.123426	0.0889896	0.304232	-0.00986052	0.147186
ABHD16A_-_31670671.23-P1P2	2806	2233	2443	2765	1780	1780	0.23017	0.22882	0.229495	-0.237142	-0.224385	-0.230764	-0.00766623	0.00538979	-0.00113822
ABHD16A_-_31670679.23-P1P2	315	251	375	378	214	214	0.131273	0.131791	0.131532	0.214258	0.0580173	0.136138	0.344837	0.190763	0.2678
ABHD16A_-_31670764.23-P1P2	2405	2131	2361	2770	1746	1746	0.0355153	0.189191	0.112353	-0.0639199	-0.154326	-0.109123	-0.0290984	0.03582	0.0033608
ABHD16B_+_62492825.23-P1P2	496	362	499	624	441	441	-0.256907	-0.383075	-0.319991	-0.0285813	0.252875	0.112147	-0.286182	-0.129245	-0.207713
ABHD16B_+_62492837.23-P1P2	564	454	587	641	487	487	-0.214695	-0.199516	-0.207105	0.0203843	-0.0350495	-0.00733257	-0.195004	-0.23361	-0.214307
ABHD16B_+_62492887.23-P1P2	40	79	97	39	49	49		0.590785		1.2407	-1.55106	-0.155178	0.52076
ABHD16B_+_62493236.23-P1P2	1064	866	977	926	724	724	0.128968	0.160091	0.14453	-0.160349	-0.436036	-0.298193	-0.032074	-0.27499	-0.153532
ABHD16B_-_62492870.23-P1P2	1372	1077	1447	1404	998	998	0.0327007	0.0116205	0.0221606	0.0395034	-0.150157	-0.0553267	0.0715104	-0.137581	-0.0330354
ABHD17A_+_1885470.23-P1P2	447	335	440	452	347	347	-0.0611289	-0.149061	-0.105095	-0.0600523	-0.10052	-0.0802861	-0.121875	-0.248625	-0.18525
ABHD17A_-_1885045.23-P1P2	1678	1312	1535	1888	1171	1171	0.0925336	0.0657406	0.0791371	-0.165785	-0.00759048	-0.0866878	-0.0739453	0.0591052	-0.00742002
ABHD17A_-_1885076.23-P1P2	1130	894	1156	1199	731	731	0.201911	0.192117	0.197014	-0.00446239	-0.109197	-0.0568295	0.196755	0.0838759	0.140316
ABHD17A_-_1885099.23-P1P2	1216	801	1012	1299	770	770	0.232745	-0.0413422	0.0957013	-0.302215	0.164846	-0.0686846	-0.0701639	0.124459	0.0271474
ABHD17A_-_1885483.23-P1P2	506	450	407	586	389	389	-0.0471009	0.111869	0.032384	-0.35139	-0.151706	-0.251548	-0.399184	-0.0388819	-0.219033
ABHD17B_+_74525655.23-P1P2	418	373	423	378	308	308	0.0141045	0.177959	0.0960319	-0.0201263	-0.513471	-0.266799	-0.00671554	-0.334557	-0.170636
ABHD17B_+_74525862.23-P1P2	1798	1334	1545	1958	1208	1208	0.147304	0.0448522	0.0960783	-0.256067	0.0209406	-0.117563	-0.109456	0.0667479	-0.0213543
ABHD17B_+_74526089.23-P1P2	361	187	303	455	243	243	0.144574	-0.476204	-0.165815	-0.289962	0.750147	0.230092	-0.146081	0.274898	0.0644082
ABHD17B_-_74525690.23-P1P2	1178	774	764	1175	635	635	0.465043	0.187291	0.326167	-0.661976	0.0695738	-0.296201	-0.197627	0.25782	0.0300965
ABHD17B_-_74525704.23-P1P2	1011	803	1105	1302	1091	1091	-0.536336	-0.540465	-0.538401	0.0909824	0.164576	0.127779	-0.446048	-0.374934	-0.410491
ABHD17C_+_80987662.23-P1P2	242	190	250	249	166	166	0.117356	0.0965301	0.106943	0.00964003	-0.142535	-0.0664476	0.126302	-0.0450499	0.040626
ABHD17C_+_80987703.23-P1P2	220	305	399	378	280	280	-0.774391	0.0250964	-0.374648	0.821604	-0.223105	0.29925	0.0465191	-0.197053	-0.075267
ABHD17C_+_80987878.23-P1P2	129	121	93	249	87	87	0.141816	0.377634	0.259725	-0.509349	0.508457	-0.000446145	-0.368228	0.887046	0.259409
ABHD17C_+_80987887.23-P1P2	603	477	679	712	594	594	-0.404773	-0.41476	-0.409766	0.133973	0.0452064	0.0895895	-0.271494	-0.368598	-0.320046
ABHD17C_+_80988086.23-P1P2	8	13	16	21	1	1
ABHD1_+_27347075.23-P1P2	1262	871	1160	1220	865	865	0.118472	-0.0883135	0.0150792	-0.158868	-0.046545	-0.102707	-0.0410901	-0.133903	-0.0874967
ABHD1_+_27347086.23-P1P2	974	824	1178	1277	685	685	0.0813497	0.168254	0.124802	0.237065	0.0993608	0.168213	0.317721	0.26857	0.293145
ABHD1_+_27347095.23-P1P2	623	646	871	864	534	534	-0.204076	0.176408	-0.0138336	0.44616	-0.113184	0.166488	0.24139	0.0641791	0.152785
ABHD1_+_27347132.23-P1P2	1113	771	1127	1476	841	841	-0.0221922	-0.223661	-0.122927	-0.0192471	0.404208	0.192481	-0.042133	0.181503	0.0696848
ABHD1_-_27346733.23-P1P2	1556	1062	1582	1558	1058	1058	0.130034	-0.0928419	0.0185962	-0.0133735	0.0202299	0.00342823	0.115967	-0.0716568	0.0221551
ABHD2_+_89631693.23-P1P2	1190	1061	1518	1495	870	870	0.0254062	0.188051	0.106729	0.313929	-0.0379607	0.137984	0.338642	0.151046	0.244844
ABHD2_+_89632075.23-P1P2	971	650	881	898	644	644	0.165943	-0.084907	0.0405178	-0.17761	-0.0664058	-0.122008	-0.0123615	-0.150358	-0.0813596
ABHD2_-_89631738.23-P1P2	1550	1152	1155	1348	990	990	0.2203	0.120354	0.170327	-0.461656	-0.306002	-0.383829	-0.24205	-0.184692	-0.213371
ABHD2_-_89631760.23-P1P2	592	586	626	854	556	556	-0.335956	-0.0224703	-0.179213	0.0432845	0.0106539	0.0269692	-0.293365	-0.0108613	-0.152113
ABHD2_-_89632154.23-P1P2	880	624	933	854	673	673	-0.0395711	-0.207347	-0.123459	0.0470925	-0.0799915	-0.0164495	0.00682773	-0.286383	-0.139778
ABHD3_+_19284354.23-P1P2	350	200	247	220	216	216	0.269856	-0.209317	0.0302691	-0.540125	-0.395178	-0.467651	-0.270963	-0.60354	-0.437252
ABHD3_+_19284534.23-P1P2	485	318	591	656	334	334	0.111669	-0.169107	-0.0287194	0.247892	0.511988	0.37994	0.358867	0.343835	0.351351
ABHD3_+_19284717.23-P1P2	635	417	667	693	473	473	-0.00155167	-0.280079	-0.140815	0.0336492	0.200126	0.116888	0.0314037	-0.0789973	-0.0237968
ABHD3_+_19284728.23-P1P2	476	336	378	452	354	354	0.000744133	-0.173574	-0.086415	-0.369856	-0.10482	-0.237338	-0.369806	-0.277439	-0.323623
ABHD3_-_19284770.23-P1P2	488	454	520	568	1069	1069	-1.55778	-1.33378	-1.44578	0.0543495	-0.209483	-0.0775667	-1.50412	-1.54231	-1.52322
ABHD4_+_23067515.23-P1P2	1081	821	1000	1226	796	796	0.0150581	-0.0536723	-0.0193071	-0.149648	0.0458233	-0.0519121	-0.135283	-0.00689381	-0.0710885
ABHD4_+_23067613.23-P1P2	1142	1010	956	1184	737	737	0.205358	0.356333	0.280845	-0.293761	-0.303368	-0.298564	-0.0890969	0.0539201	-0.0175884
ABHD4_-_23067199.23-P1P2	1045	927	1255	1114	914	914	-0.233231	-0.0779109	-0.155571	0.226903	-0.267574	-0.0203351	-0.00702156	-0.344529	-0.175775
ABHD4_-_23067625.23-P1P2	1004	710	761	1084	679	679	0.137808	-0.0338786	0.0519646	-0.437072	0.0777923	-0.17964	-0.299958	0.0448688	-0.127545
ABHD4_-_23067680.23-P1P2	1302	858	1285	1436	884	884	0.132143	-0.141355	-0.00460584	-0.0562421	0.210325	0.0770413	0.0752072	0.069925	0.0725661
ABHD5_+_43732395.23-P1P2	609	484	758	772	524	524	-0.209593	-0.212846	-0.211219	0.278475	0.140912	0.209693	0.0681882	-0.0709784	-0.00139511
ABHD5_+_43732521.23-P1P2	347	220	335	301	223	223	0.211424	-0.117826	0.0467988	-0.0880556	-0.0804216	-0.0842386	0.122675	-0.197293	-0.0373091
ABHD5_+_43732806.23-P1P2	610	573	717	867	636	636	-0.486686	-0.248778	-0.367732	0.195883	0.0648153	0.130349	-0.291496	-0.183007	-0.237252
ABHD5_-_43732422.23-P1P2	932	826	847	1049	741	741	-0.0956117	0.0583822	-0.0186147	-0.175249	-0.187881	-0.181565	-0.271554	-0.128543	-0.200049
ABHD5_-_43732464.23-P1P2	760	515	738	806	490	490	0.20675	-0.0264954	0.0901271	-0.0796596	0.113526	0.0169331	0.126396	0.0879856	0.107191
ABHD6_+_58223718.23-P1P2	801	726	858	1181	610	610	-0.0334751	0.152874	0.0596996	0.0618944	0.169286	0.11559	0.0277256	0.323115	0.17542
ABHD6_+_58223966.23-P1P2	483	439	535	576	407	407	-0.179474	0.0109061	-0.0842838	0.110235	-0.140834	-0.0152995	-0.0699328	-0.128972	-0.0994526
ABHD6_-_58223553.23-P1P2	478	396	573	626	438	438	-0.300388	-0.243716	-0.272052	0.224244	0.127981	0.176112	-0.0768386	-0.114781	-0.0958096
ABHD6_-_58223594.23-P1P2	776	619	785	1037	572	572	0.0135734	0.0156382	0.0146058	-0.020645	0.211723	0.095539	-0.00776534	0.228316	0.110276
ABHD6_-_58223914.23-P1P2	1361	1023	1153	1383	890	890	0.186322	0.102643	0.144482	-0.276556	-0.0976865	-0.187121	-0.0909276	0.00591147	-0.0425081
ABHD8_+_17413753.23-P1P2	234	133	250	147	152	152	0.195969	-0.290931	-0.047481	0.0581385	-0.388292	-0.165077	0.253414	-0.678268	-0.212427
ABHD8_-_17413788.23-P1P2	857	589	936	1038	707	707	-0.148883	-0.361729	-0.255306	0.0899323	0.284785	0.187359	-0.0596445	-0.0759881	-0.0678163
ABHD8_-_17414169.23-P1P2	970	506	746	791	586	586	0.300616	-0.310049	-0.00471666	-0.41609	0.111859	-0.152116	-0.116168	-0.197235	-0.156702
ABHD8_-_17414173.23-P1P2	558	417	569	571	379	379	0.131599	0.0395635	0.0855813	-0.00911749	-0.0792382	-0.0441778	0.121788	-0.0387196	0.0415342
ABHD8_-_17414201.23-P1P2	730	486	597	932	430	430	0.337092	0.0783336	0.207713	-0.327447	0.406692	0.0396228	0.00895142	0.485981	0.247466
ABI1_+_27149446.23-P1P2	1311	959	1279	1316	989	989	-0.0198428	-0.142726	-0.0812843	-0.0729324	-0.0761248	-0.0745286	-0.093469	-0.217895	-0.155682
ABI1_+_27149474.23-P1P2	1138	978	1138	1331	921	921	-0.121241	-0.0116527	-0.0664467	-0.037281	-0.0880773	-0.0626792	-0.159215	-0.0987749	-0.128995
ABI1_+_27149800.23-P1P2	1176	980	1397	1350	912	912	-0.0596857	0.00546188	-0.0271119	0.211163	-0.0705758	0.0702936	0.150783	-0.0641588	0.0433123
ABI1_-_27149837.23-P1P2	948	854	863	760	673	673	0.0678125	0.245344	0.156578	-0.172808	-0.700918	-0.436863	-0.105689	-0.45462	-0.280154
ABI1_-_27149855.23-P1P2	703	563	704	612	504	504	0.0536329	0.0614251	0.057529	-0.0352303	-0.412285	-0.223758	0.0177088	-0.349905	-0.166098
ABI2_+_204193030.23-P1P2	1544	1188	1473	1543	1053	1053	0.125699	0.0757434	0.100721	-0.105196	-0.155478	-0.130337	0.0198091	-0.0787798	-0.0294853
ABI2_+_204193079.23-P1P2	569	373	578	540	683	683	-0.689925	-0.970996	-0.83046	-0.0146402	0.00110225	-0.00676896	-0.705259	-0.968939	-0.837099
ABI2_+_204193458.23-P1P2	1998	1472	2139	2399	1439	1439	0.0470219	-0.065575	-0.00927653	0.0610989	0.171974	0.116536	0.107427	0.107354	0.107391
ABI2_-_204193058.23-P1P2	893	664	930	895	668	668	-0.00765601	-0.106951	-0.0573035	0.0212895	-0.101977	-0.0403438	0.0129398	-0.207973	-0.0975166
ABI2_-_204193288.23-P1P2	719	576	680	761	547	547	-0.0320171	-0.0237581	-0.0278876	-0.117738	-0.130854	-0.124296	-0.150449	-0.153657	-0.152053
ABI3BP_+_100712238.23-P1P2	465	467	510	588	395	395	-0.19109	0.143284	-0.0239031	0.0959855	-0.200288	-0.0521512	-0.0957983	-0.0560489	-0.0759236
ABI3BP_+_100712307.23-P1P2	638	453	577	761	359	359	0.403104	0.237241	0.320173	-0.182266	0.215704	0.0167189	0.220145	0.4539	0.337022
ABI3BP_-_100712220.23-P1P2	196	291	184	330	216	216	-0.566646	0.331702	-0.117472	-0.128429	-0.351235	-0.239832	-0.695768	-0.0185777	-0.357173
ABI3BP_-_100712267.23-P1P2	441	318	354	428	345	345	-0.0722858	-0.215856	-0.144071	-0.35431	-0.104097	-0.229204	-0.42729	-0.318998	-0.373144
ABI3BP_-_100712320.23-P1P2	1048	882	1183	1227	808	808	-0.0512566	0.0281373	-0.0115596	0.13753	-0.0563968	0.0405668	0.08558	-0.0273044	0.0291378
ABI3_+_47287798.23-P1P2	952	818	857	890	698	698	0.0212665	0.130588	0.0759271	-0.188947	-0.410977	-0.299962	-0.168375	-0.279434	-0.223904
ABI3_+_47288122.23-P1P2	1594	1074	1442	1634	1056	1056	0.167574	-0.0739019	0.0468359	-0.181861	0.0727325	-0.0545645	-0.0149815	-0.0002143	-0.00759791
ABI3_+_47288159.23-P1P2	534	353	567	565	358	358	0.150412	-0.118577	0.0159173	0.049228	0.145901	0.0975646	0.198946	0.0282788	0.113613
ABI3_+_47288524.23-P1P2	932	818	1128	1173	761	761	-0.134035	0.00591834	-0.0640581	0.238084	-0.0126513	0.112716	0.103356	-0.00577779	0.048789
ABI3_-_47288028.23-P1P2	446	344	495	471	244	244	0.443694	0.397241	0.420468	0.113104	-0.079363	0.0168704	0.556105	0.318833	0.437469
ABL1_+_133589617.23-ENST00000372348.2	644	547	748	778	538	538	-0.167014	-0.0743514	-0.120682	0.178697	-0.0244522	0.0771222	0.0109892	-0.0978485	-0.0434296
ABL1_+_133589629.23-ENST00000372348.2	867	530	1162	992	565	565	0.191313	-0.190545	0.000384246	0.385225	0.371666	0.378446	0.575844	0.182077	0.378961
ABL1_+_133589636.23-ENST00000372348.2	1054	838	998	1267	769	769	0.0283513	0.0256806	0.0270159	-0.116044	0.0637129	-0.0261657	-0.0883866	0.0903486	0.000980969
ABL1_-_133589228.23-ENST00000372348.2	1044	648	794	1103	681	681	0.189927	-0.169947	0.00998995	-0.432192	0.234686	-0.0987531	-0.242959	0.0656936	-0.0886325
ABL1_-_133589268.23-ENST00000372348.2	753	604	975	763	538	538	0.0585756	0.0686563	0.063616	0.335471	-0.195547	0.0699622	0.393353	-0.125936	0.133709
ABL2_+_179112168.23-P1	837	656	858	1057	551	551	0.176707	0.153357	0.165032	-0.00153099	0.155526	0.0769976	0.174482	0.309839	0.242161
ABL2_+_179112186.23-P1	286	194	267	321	188	188	0.178814	-0.0529621	0.0629262	-0.136456	0.193835	0.0286893	0.0416642	0.141828	0.0917462
ABL2_+_179198340.23-P2	1540	1043	1483	1587	1050	1050	0.126073	-0.107936	0.00906836	-0.0916928	0.0728814	-0.00940566	0.0336864	-0.0340996	-0.000206615
ABL2_+_179198398.23-P2	959	755	913	1215	664	664	0.103879	0.0870074	0.0954434	-0.108197	0.153726	0.0227646	-0.00501123	0.241689	0.118339
ABL2_+_179198565.23-P2	555	542	581	821	477	477	-0.20797	0.0860175	-0.060976	0.0287694	0.0664078	0.0475886	-0.179894	0.153381	-0.0132567
ABL2_+_179198740.23-P2	986	848	926	1431	839	839	-0.193551	-0.0828926	-0.138222	-0.127856	0.222206	0.0471748	-0.322101	0.140269	-0.0909165
ABL2_-_179112151.23-P1	458	269	379	550	307	307	0.150641	-0.288919	-0.0691388	-0.310431	0.499144	0.0943566	-0.160484	0.211181	0.0253484
ABL2_-_179112154.23-P1	80	58	61	60	52	52	0.19502	0.0592552	0.127138	-0.428472	-0.483772	-0.456122	-0.234145	-0.423562	-0.328853
ABL2_-_179112158.23-P1	628	556	527	482	492	492	-0.0743618	0.0781405	0.00188934	-0.290243	-0.738733	-0.514488	-0.365298	-0.659638	-0.512468
ABL2_-_179198834.23-P2	784	594	930	857	564	564	0.0486904	-0.0235183	0.0125861	0.209096	-0.00384925	0.102623	0.257093	-0.0264124	0.11534
ABLIM1_+_116417743.23-ENST00000277895.5	2506	2068	2546	2753	1784	1784	0.0638027	0.114835	0.0893186	-0.014435	-0.119913	-0.0671741	0.048674	-0.00412345	0.0222752
ABLIM1_+_116417829.23-ENST00000277895.5	638	451	723	690	462	462	0.0391955	-0.133051	-0.046928	0.143158	0.0807874	0.111973	0.18166	-0.0513089	0.0651755
ABLIM1_+_116418018.23-ENST00000277895.5	1411	1008	1311	1310	1011	1011	0.0544669	-0.102573	-0.0240532	-0.143331	-0.15461	-0.148971	-0.0895582	-0.256229	-0.172893
ABLIM1_-_116417795.23-ENST00000277895.5	689	769	856	1151	807	807	-0.654533	-0.167871	-0.411202	0.275826	0.0491508	0.162488	-0.379401	-0.117765	-0.248583
ABLIM1_-_116417810.23-ENST00000277895.5	1284	926	1438	1217	974	974	-0.0278166	-0.171196	-0.0995061	0.126137	-0.138436	-0.0061495	0.0976271	-0.308677	-0.105525
ABLIM2_+_8160016.23-P1P2	1102	846	1209	1235	864	864	-0.0754471	-0.12866	-0.102053	0.096409	0.0130999	0.0547545	0.0202682	-0.114605	-0.0471682
ABLIM2_+_8160141.23-P1P2	502	423	561	680	395	395	-0.0806334	0.000518964	-0.0400572	0.123032	0.152196	0.137614	0.0417053	0.15367	0.0976875
ABLIM2_+_8160204.23-P1P2	679	637	848	958	494	494	0.0324325	0.268496	0.150464	0.283372	0.0560508	0.169711	0.31511	0.325502	0.320306
ABLIM2_+_8160523.23-P1P2	537	430	598	604	343	343	0.220245	0.227842	0.224044	0.117942	-0.0424696	0.0377364	0.337494	0.186328	0.261911
ABLIM2_-_8160138.23-P1P2	904	482	508	1084	539	539	0.319569	-0.259538	0.0300156	-0.868775	0.636578	-0.116099	-0.5499	0.377995	-0.0859522
ABLIM3_+_148521102.23-P1P2	694	525	681	607	462	462	0.160575	0.0861385	0.123357	-0.0645619	-0.323302	-0.193932	0.0953191	-0.236209	-0.0704448
ABLIM3_+_148521451.23-P1P2	993	754	876	1091	683	683	0.11344	0.0443929	0.0789165	-0.218144	0.000333148	-0.108905	-0.105398	0.0456812	-0.0298582
ABLIM3_-_148521229.23-P1P2	1548	1224	1605	1775	1127	1127	0.0314499	0.02083	0.0261399	0.0148868	0.00353394	0.00921038	0.0456429	0.0253191	0.035481
ABLIM3_-_148521482.23-P1P2	2246	1865	2872	2870	1863	1863	-0.156738	-0.0967381	-0.126738	0.317417	0.0891936	0.203305	0.159985	-0.00658939	0.0766979
ABLIM3_-_148521503.23-P1P2	1123	901	1093	1399	699	699	0.257525	0.267949	0.262737	-0.0763455	0.102115	0.0128849	0.180486	0.371019	0.275753
ABO_+_136150190.23-P1	747	674	842	813	578	578	-0.0564293	0.123393	0.0334819	0.135431	-0.262175	-0.0633719	0.0783079	-0.137827	-0.0297593
ABO_+_136150601.23-P1	1593	1316	1754	2105	1268	1268	-0.0972766	-0.0446813	-0.0709789	0.101621	0.144979	0.1233	0.00365115	0.101253	0.0524521
ABO_-_136130692.23-P2	1531	1305	1580	1616	1120	1120	0.0245075	0.122265	0.0733862	0.00816926	-0.224304	-0.108067	0.031983	-0.101084	-0.0345505
ABO_-_136130921.23-P2	778	537	979	806	486	486	0.252346	0.0456797	0.149013	0.294258	0.0531762	0.173717	0.54591	0.0998111	0.32286
ABO_-_136130955.23-P2	288	182	285	375	200	200	0.0996007	-0.234348	-0.0673734	-0.0523879	0.510271	0.228941	0.0465191	0.276878	0.161699
ABO_-_136130959.23-P2	229	167	253	269	197	197	-0.209316	-0.336634	-0.272975	0.106509	0.155077	0.130793	-0.103501	-0.180602	-0.142052
ABO_-_136130966.23-P2	536	531	617	586	455	455	-0.190102	0.124559	-0.0327712	0.165756	-0.390493	-0.112368	-0.0250389	-0.264978	-0.145009
ABO_-_136150219.23-P1	716	635	699	790	510	510	0.0629943	0.217973	0.140484	-0.0719481	-0.217585	-0.144767	-0.00964764	0.00134296	-0.00415234
ABO_-_136150600.23-P1	1766	1492	1990	2413	1397	1397	-0.0883148	-0.00337053	-0.0458426	0.135002	0.160899	0.14795	0.0459936	0.158483	0.102239
ABO_-_136150606.23-P1	1402	1151	1592	1773	1051	1051	-0.0107444	0.0328391	0.0110474	0.146073	0.0906232	0.118348	0.134635	0.124417	0.129526
ABRACL_+_139349876.23-P1P2	1262	1171	1444	1579	1030	1030	-0.133401	0.0868107	-0.0232949	0.157078	-0.101411	0.0278332	0.0229836	-0.0136456	0.00466897
ABRACL_+_139349879.23-P1P2	388	414	639	473	437	437	-0.598045	-0.176289	-0.387167	0.682478	-0.340472	0.171003	0.0837398	-0.515806	-0.216033
ABRACL_+_139349931.23-P1P2	1442	1098	1446	1771	948	948	0.178644	0.113633	0.146139	-0.0332846	0.157005	0.06186	0.144666	0.271593	0.208129
ABRACL_+_139350209.23-P1P2	897	853	944	1165	621	621	0.104047	0.359666	0.231857	0.0363979	-0.0829692	-0.0232857	0.139751	0.277652	0.208702
ABRACL_-_139350119.23-P1P2	293	254	273	351	250	250	-0.197496	-0.0753856	-0.136441	-0.139281	-0.066039	-0.10266	-0.33747	-0.14047	-0.23897
ABRA_+_107782019.23-P1P2	1499	1167	1625	1828	1187	1187	-0.0897876	-0.122801	-0.106295	0.0791583	0.11478	0.0969692	-0.0113231	-0.00706631	-0.00919469
ABRA_+_107782392.23-P1P2	824	654	811	1068	622	622	-0.0207383	-0.02591	-0.0233242	-0.0602234	0.174868	0.0573221	-0.0816555	0.149913	0.0341286
ABRA_+_107782399.23-P1P2	1958	1388	1989	2229	1524	1524	-0.0649502	-0.233141	-0.149046	-0.0146185	0.150708	0.0680445	-0.0802625	-0.0814787	-0.0808706
ABRA_+_107782422.23-P1P2	1349	1083	1330	1501	1090	1090	-0.118906	-0.107581	-0.113243	-0.0577451	-0.0617908	-0.059768	-0.177345	-0.168417	-0.172881
ABRA_-_107782350.23-P1P2	987	937	1069	1149	917	917	-0.32034	-0.0671587	-0.193749	0.0778588	-0.238424	-0.0802824	-0.243175	-0.304627	-0.273901
ABR_+_1082842.23-P1P2	1318	1019	1233	1251	975	975	0.00840817	-0.0346061	-0.013099	-0.133459	-0.236754	-0.185106	-0.125744	-0.270405	-0.198074
ABR_+_1082862.23-P1P2	144	110	77	93	87	87	0.300513	0.24013	0.270322	-0.940419	-0.774882	-0.857651	-0.6406	-0.533797	-0.587198
ABR_+_1083266.23-P1P2	621	441	608	648	471	471	-0.0276019	-0.193234	-0.110418	-0.067803	0.0225336	-0.0226347	-0.0960986	-0.169746	-0.132922
ABR_-_1083256.23-P1P2	486	443	525	710	434	434	-0.263207	-0.0686744	-0.165941	0.0740801	0.147831	0.110955	-0.18982	0.0801115	-0.0548545
ABR_-_1083263.23-P1P2	1037	829	1048	1034	784	784	-0.0229777	-0.0177676	-0.0203727	-0.0220582	-0.213889	-0.117974	-0.0457297	-0.230702	-0.138216
ABT1_+_26597184.23-P1P2	1214	1066	1278	1271	819	819	0.141365	0.281986	0.211676	0.0368384	-0.278925	-0.121043	0.17751	0.00401622	0.0907629
ABT1_+_26597412.23-P1P2	687	526	616	612	952	952	-0.89712	-0.954185	-0.925652	-0.194661	-0.314213	-0.254437	-1.09247	-1.26744	-1.17996
ABT1_-_26597263.23-P1P2	953	967	1058	1181	1313	1313	-0.888787	-0.539565	-0.714176	0.11351	-0.24426	-0.0653749	-0.77597	-0.78287	-0.77942
ABT1_-_26597427.23-P1P2	982	643	1129	1080	802	802	-0.134347	-0.41707	-0.275708	0.16397	0.215459	0.189714	0.0289285	-0.200655	-0.0858634
ABT1_-_26597617.23-P1P2	460	487	546	791	419	419	-0.291784	0.118685	-0.0865495	0.209986	0.167074	0.18853	-0.0824921	0.286715	0.102111
ABTB1_+_127391808.23-P1P2	1138	1087	1006	1115	744	744	0.186658	0.448691	0.317675	-0.215151	-0.49599	-0.355571	-0.0291871	-0.0463433	-0.0377652
ABTB1_+_127391828.23-P1P2	879	656	905	909	627	627	0.0609296	-0.0330557	0.013937	0.00477361	-0.062097	-0.0286617	0.0650095	-0.0941976	-0.014594
ABTB1_+_127391831.23-P1P2	734	465	971	1058	632	632	-0.210613	-0.54098	-0.375796	0.36641	0.653355	0.509883	0.155104	0.113331	0.134217
ABTB1_+_127392221.23-P1P2	1556	1210	1658	1927	1069	1069	0.115112	0.0804591	0.0977856	0.0543209	0.138668	0.0964945	0.168739	0.220082	0.194411
ABTB1_-_127392198.23-P1P2	567	376	595	501	359	359	0.232897	-0.0315372	0.10068	0.0322599	-0.118604	-0.0431718	0.264463	-0.149186	0.0576386
ABTB2_-_34379074.23-P1P2	983	854	1109	1261	732	732	-0.00112031	0.124106	0.061493	0.136715	0.0295788	0.0831469	0.134901	0.15464	0.144771
ABTB2_-_34379146.23-P1P2	1250	1035	1238	1638	1035	1035	-0.154171	-0.098286	-0.126228	-0.0511978	0.129623	0.0392126	-0.206062	0.0322921	-0.0868851
ABTB2_-_34379310.23-P1P2	973	865	1141	1304	786	786	-0.118558	0.0398848	-0.0393364	0.192506	0.0594903	0.125998	0.0732547	0.10033	0.0867925
ABTB2_-_34379465.23-P1P2	1575	1130	1251	1304	1027	1027	0.190448	0.0396005	0.115024	-0.369551	-0.32606	-0.347806	-0.179797	-0.285505	-0.232651
ABTB2_-_34379521.23-P1P2	937	679	825	950	597	597	0.22385	0.0873946	0.155622	-0.220936	-0.0481656	-0.134551	0.00222034	0.0401841	0.0212022
ACAA1_+_38178488.23-P1P2	1130	932	1030	1213	836	836	0.00827985	0.058541	0.0334104	-0.170959	-0.152504	-0.161732	-0.163373	-0.0930077	-0.128191
ACAA1_+_38178517.23-P1P2	660	569	686	762	559	559	-0.18685	-0.0727057	-0.129778	0.0184615	-0.111319	-0.0464288	-0.169083	-0.18307	-0.176076
ACAA1_+_38178570.23-P1P2	917	723	895	1003	668	668	0.0306056	0.0158615	0.0232335	-0.0723151	-0.0604275	-0.0663713	-0.0424033	-0.0436109	-0.0430071
ACAA1_-_38178168.23-P1P2	853	759	832	1088	676	676	-0.0909456	0.0687906	-0.0110775	-0.0732432	-0.0131748	-0.043209	-0.164883	0.056571	-0.0541558
ACAA1_-_38178575.23-P1P2	1045	1055	1221	1206	918	918	-0.239531	0.102391	-0.0685702	0.187279	-0.339695	-0.0762077	-0.0529457	-0.236349	-0.144647
ACAA2_+_47339850.23-P1P2	1568	1297	1735	1848	1332	1332	-0.191137	-0.136702	-0.163919	0.108729	-0.0218952	0.0434169	-0.0831013	-0.157642	-0.120372
ACAA2_-_47339449.23-P1P2	1056	966	1117	1067	755	755	0.0575932	0.25726	0.157427	0.0437383	-0.389216	-0.172739	0.100638	-0.131001	-0.0151815
ACAA2_-_47339855.23-P1P2	905	760	820	1055	763	763	-0.180233	-0.10397	-0.142102	-0.179575	-0.0595098	-0.119542	-0.360502	-0.162524	-0.261513
ACAA2_-_47339858.23-P1P2	1163	755	1097	1301	812	812	0.0918314	-0.203289	-0.0557289	-0.121569	0.252391	0.0654112	-0.030431	0.0500569	0.00981296
ACAA2_-_47339876.23-P1P2	1113	951	1124	1284	871	871	-0.0727591	0.0284866	-0.0221363	-0.0230926	-0.0995536	-0.0613231	-0.0965454	-0.0701119	-0.0833287
ACACA_+_35715534.23-P1P2	523	404	698	688	452	452	-0.21598	-0.260254	-0.238117	0.379135	0.235372	0.307253	0.162461	-0.0239267	0.0692674
ACACA_+_35715655.23-P1P2	403	300	345	534	353	353	-0.235356	-0.332992	-0.284174	-0.261464	0.299196	0.0188656	-0.497515	-0.0328409	-0.265178
ACACA_-_35715847.23-P1P2	742	472	713	816	622	622	-0.171963	-0.496414	-0.334189	-0.0947981	0.257101	0.0811513	-0.267455	-0.238358	-0.252907
ACACA_-_35715992.23-P1P2	1547	1431	1625	1723	1507	1507	-0.388674	-0.172942	-0.280808	0.0336855	-0.264782	-0.115548	-0.355683	-0.436769	-0.396226
ACACA_-_35716002.23-P1P2	429	386	484	444	407	407	-0.350519	-0.174714	-0.262617	0.136748	-0.330723	-0.0969872	-0.214465	-0.504482	-0.359473
ACACB_+_109569160.23-P1	589	586	604	610	415	415	0.0786882	0.399503	0.239096	-0.0010001	-0.474773	-0.237887	0.0769944	-0.0743145	0.00133991
ACACB_+_109569170.23-P1	1854	1465	1776	1993	1217	1217	0.180844	0.169285	0.175065	-0.0992907	-0.0886405	-0.0939656	0.0808596	0.0816001	0.0812298
ACACB_+_109592574.23-P2	1079	906	1292	1411	951	951	-0.24429	-0.16822	-0.206255	0.22263	0.106454	0.164542	-0.022354	-0.0608117	-0.0415829
ACACB_+_109592655.23-P2	1039	899	1096	1268	1027	1027	-0.409709	-0.290329	-0.350019	0.0397711	-0.0365198	0.00162566	-0.370631	-0.325894	-0.348263
ACACB_+_109592908.23-P2	356	367	301	458	254	254	0.0605807	0.432666	0.246623	-0.279395	-0.213114	-0.246254	-0.219508	0.220507	0.000499396
ACACB_-_109569178.23-P1	512	515	665	516	357	357	0.0937517	0.430362	0.262057	0.33993	-0.529883	-0.0949767	0.432987	-0.0985655	0.167211
ACACB_-_109569231.23-P1	783	521	749	722	558	558	0.0622791	-0.197268	-0.0674943	-0.101328	-0.0619661	-0.0816468	-0.0397423	-0.258279	-0.14901
ACACB_-_109569639.23-P1	869	613	793	941	551	551	0.230836	0.0555487	0.143192	-0.169316	0.0856261	-0.0418451	0.0608257	0.14213	0.101478
ACACB_-_109592496.23-P2	791	751	859	1064	733	733	-0.316604	-0.0632863	-0.189945	0.0816994	-0.0300682	0.0258156	-0.235598	-0.0923994	-0.163999
ACACB_-_109592519.23-P2	1420	1242	1334	1707	978	978	0.111516	0.246473	0.178995	-0.127413	-0.0738836	-0.100648	-0.0165906	0.173544	0.0784768
ACAD10_+_112124115.23-P1P2	719	605	864	957	564	564	-0.0761715	0.00295393	-0.0366088	0.227759	0.128902	0.17833	0.150893	0.132811	0.141852
ACAD10_-_112123894.23-P1P2	423	428	449	564	646	646	-1.03734	-0.692209	-0.864777	0.0487768	-0.134597	-0.0429102	-0.989262	-0.825851	-0.907557
ACAD10_-_112123907.23-P1P2	735	611	633	611	561	561	-0.0367246	0.0248856	-0.00591952	-0.25282	-0.532682	-0.392751	-0.290238	-0.506841	-0.398539
ACAD10_-_112123925.23-P1P2	1213	1129	1348	1684	1000	1000	-0.147889	0.0767594	-0.0355645	0.11496	0.0441651	0.0795625	-0.0336224	0.12188	0.0441287
ACAD10_-_112124210.23-P1P2	676	552	773	960	516	516	-0.0368159	-0.000988845	-0.0189024	0.156164	0.265685	0.210924	0.118654	0.265651	0.192153
ACAD11_+_132378312.23-P1P2	1599	1088	1427	1598	1036	1036	0.199678	-0.0276315	0.0860232	-0.201466	0.0219073	-0.0897791	-0.00248152	-0.00476904	-0.00362528
ACAD11_+_132379379.23-P1P2	1202	873	997	1027	849	849	0.0751324	-0.0580689	0.00853171	-0.307053	-0.298299	-0.302676	-0.232614	-0.355413	-0.294013
ACAD11_-_132378623.23-P1P2	515	481	550	554	388	388	-0.0179523	0.211694	0.0968709	0.0575782	-0.328832	-0.135627	0.0389321	-0.116183	-0.0386255
ACAD11_-_132378633.23-P1P2	1535	1162	1523	1760	1198	1198	-0.0688573	-0.142304	-0.105581	-0.0486037	0.0662838	0.00884005	-0.118155	-0.0750649	-0.0966099
ACAD11_-_132379444.23-P1P2	475	340	354	435	405	405	-0.196462	-0.350673	-0.273568	-0.461459	-0.177201	-0.31933	-0.658615	-0.526919	-0.592767
ACAD8_+_134123511.23-P1P2	1215	960	1219	1374	962	962	-0.0896206	-0.101289	-0.0954545	-0.0325392	-0.0154058	-0.0239725	-0.122854	-0.115739	-0.119296
ACAD8_-_134123448.23-P1P2	977	749	1109	1157	815	815	-0.16491	-0.22012	-0.192515	0.145548	0.0946697	0.120109	-0.0200554	-0.124496	-0.0722755
ACAD8_-_134123455.23-P1P2	1261	776	1438	1413	908	908	0.047336	-0.324922	-0.138793	0.152214	0.331951	0.242083	0.198857	0.00798481	0.103421
ACAD8_-_134123502.23-P1P2	1456	1392	1729	1972	1320	1320	-0.284996	-0.0216648	-0.15333	0.210646	-0.0301812	0.0902327	-0.0750429	-0.0508908	-0.0629669
ACAD8_-_134123507.23-P1P2	880	851	1067	1194	687	687	-0.0692747	0.210563	0.0706442	0.240704	-0.0441097	0.098297	0.170735	0.167408	0.169072
ACAD9_+_128598604.23-P1P2	1045	687	962	887	709	709	0.133177	-0.143762	-0.00529212	-0.156675	-0.164058	-0.160366	-0.0241916	-0.306864	-0.165528
ACAD9_-_128598499.23-P1P2	248	179	194	253	317	317	-0.780611	-0.922809	-0.85171	-0.391564	-0.0335037	-0.212534	-1.17287	-0.955358	-1.06411
ACAD9_-_128598508.23-P1P2	650	582	570	539	741	741	-0.615502	-0.44674	-0.531121	-0.226759	-0.643415	-0.435087	-0.842954	-1.0892	-0.966078
ACAD9_-_128598528.23-P1P2	591	371	601	703	615	615	-0.483896	-0.827453	-0.655675	-0.0130742	0.389424	0.188175	-0.497664	-0.437074	-0.467369
ACAD9_-_128598541.23-P1P2	696	636	794	787	645	645	-0.31668	-0.118558	-0.217619	0.152771	-0.225345	-0.036287	-0.164603	-0.342948	-0.253775
ACADL_+_211089722.23-P1P2	522	313	518	722	311	311	0.320667	-0.089038	0.115815	-0.0483787	0.673155	0.312388	0.271595	0.585072	0.428333
ACADL_-_211089695.23-P1P2	1040	871	827	1178	757	757	0.0317502	0.104093	0.0679218	-0.367905	-0.0970866	-0.232496	-0.336849	0.00796188	-0.164443
ACADL_-_211090030.23-P1P2	831	675	831	1137	734	734	-0.2474	-0.219179	-0.233289	-0.037281	0.219591	0.0911552	-0.285374	0.00136784	-0.142003
ACADL_-_211090048.23-P1P2	832	644	754	961	565	565	0.131865	0.0905238	0.111194	-0.1793	0.0447942	-0.0672529	-0.0481292	0.136273	0.044072
ACADL_-_211090095.23-P1P2	1439	1027	1379	1487	966	966	0.148503	-0.00994496	0.0692792	-0.0987252	0.00128694	-0.0487191	0.0490845	-0.0077029	0.0206908
ACADM_+_76190107.23-P1P2	1286	1186	1415	1631	927	927	0.0457813	0.257177	0.151479	0.10063	-0.0730288	0.0138008	0.145718	0.185103	0.165411
ACADM_+_76190432.23-P1P2	1113	770	1074	1206	836	836	-0.0135893	-0.216931	-0.11526	-0.0887406	0.114618	0.0129387	-0.103024	-0.101357	-0.102191
ACADM_+_76190695.23-P1P2	537	466	559	711	485	485	-0.279531	-0.155941	-0.217736	0.0206452	0.0768381	0.0487416	-0.259579	-0.0781476	-0.168863
ACADM_-_76190475.23-P1P2	585	492	592	735	445	445	-0.0318368	0.0465669	0.00736507	-0.0201205	0.0464044	0.013142	-0.052651	0.0939265	0.0206377
ACADM_-_76190633.23-P1P2	1382	1261	1453	1543	1089	1089	-0.0827144	0.113278	0.0152819	0.0349961	-0.241512	-0.103258	-0.0484121	-0.127278	-0.0878452
ACADSB_+_124768874.23-P1P2	1151	1142	1598	1623	1128	1128	-0.397347	-0.0804905	-0.238919	0.436099	-0.0255812	0.205259	0.0380575	-0.105117	-0.0335295
ACADSB_+_124768891.23-P1P2	433	440	390	407	375	375	-0.218992	0.132327	-0.0433324	-0.188174	-0.645156	-0.416665	-0.407859	-0.511874	-0.459867
ACADSB_+_124768941.23-P1P2	508	224	379	467	305	305	0.309551	-0.543597	-0.117023	-0.459912	0.527242	0.0336653	-0.151054	-0.0153991	-0.0832267
ACADSB_+_124768944.23-P1P2	698	553	689	851	479	479	0.116733	0.108968	0.112851	-0.0560041	0.0891981	0.016597	0.0600355	0.199121	0.129578
ACADSB_-_124768552.23-P1P2	1041	1018	1195	1432	1026	1026	-0.405529	-0.109579	-0.257554	0.16176	-0.0403876	0.060686	-0.244463	-0.149012	-0.196737
ACADS_+_121163685.23-P1P2	3094	2188	3238	3425	2232	2232	0.0446681	-0.12701	-0.0411711	0.0283488	0.11381	0.0710792	0.0723231	-0.0122455	0.0300388
ACADS_+_121164090.23-P1P2	521	426	655	541	480	480	-0.308219	-0.270467	-0.289343	0.292931	-0.187906	0.0525121	-0.0159823	-0.457418	-0.2367
ACADS_-_121163653.23-P1P2	1667	1309	1509	1706	1259	1259	-0.0214923	-0.0420992	-0.0317957	-0.180942	-0.150529	-0.165736	-0.203128	-0.191673	-0.197401
ACADS_-_121163657.23-P1P2	1753	1556	1824	1977	1238	1238	0.0753466	0.231545	0.153446	0.0199987	-0.187211	-0.083606	0.0946516	0.0452891	0.0699703
ACADS_-_121163671.23-P1P2	1642	1463	1753	2413	1512	1512	-0.307472	-0.145814	-0.226643	0.0570909	0.189217	0.123154	-0.251075	0.0443573	-0.103359
ACADVL_-_7123221.23-P1P2	487	429	641	575	434	434	-0.260241	-0.115003	-0.187622	0.359122	-0.110097	0.124512	0.0981865	-0.224146	-0.0629795
ACADVL_-_7123283.23-P1P2	1208	911	1039	1424	790	790	0.186228	0.107312	0.14677	-0.254706	0.111745	-0.0714806	-0.0691718	0.220012	0.0754202
ACADVL_-_7123639.23-P1P2	958	592	887	1096	675	675	0.0786701	-0.287576	-0.104453	-0.148373	0.355897	0.103762	-0.0703962	0.0692759	-0.000560153
ACADVL_-_7123665.23-P1P2	953	715	854	931	703	703	0.0124834	-0.0738675	-0.030692	-0.195521	-0.151844	-0.173682	-0.183731	-0.224756	-0.204244
ACADVL_-_7123677.23-P1P2	997	894	1300	1298	871	871	-0.231547	-0.0606839	-0.146116	0.345565	0.00526212	0.175414	0.113324	-0.0544667	0.0294287
ACAN_+_89347139.23-P1P2	312	238	299	369	249	249	-0.101068	-0.16347	-0.132269	-0.0986816	0.0999777	0.000648078	-0.200443	-0.0625374	-0.13149
ACAN_+_89347148.23-P1P2	44	73	83	93	62	62	-0.921233	0.137342	-0.391945	0.878327	-0.183347	0.34749	-0.0435997	-0.0450499	-0.0443248
ACAN_+_89347151.23-P1P2	160	105	110	205	135	135	-0.181356	-0.460856	-0.321106	-0.577849	0.432553	-0.0726482	-0.759899	-0.0273479	-0.393623
ACAN_-_89346701.23-P1P2	594	485	612	748	649	649	-0.554224	-0.51852	-0.536372	0.00578771	0.092372	0.0490799	-0.54913	-0.425193	-0.487161
ACAN_-_89347101.23-P1P2	1952	1706	1947	2209	1534	1534	-0.0788135	0.0550331	-0.0118902	-0.0409812	-0.159906	-0.100443	-0.120488	-0.103918	-0.112203
ACAP1_+_7239854.23-P1P2	567	606	676	944	463	463	-0.134132	0.29002	0.077944	0.216393	0.106788	0.161591	0.0815682	0.397762	0.239665
ACAP1_+_7239956.23-P1P2	415	243	500	443	523	523	-0.760168	-1.20414	-0.982154	0.231536	0.333669	0.282602	-0.529326	-0.869517	-0.699421
ACAP1_+_7240320.23-P1P2	654	510	597	666	424	424	0.198758	0.168147	0.183453	-0.168841	-0.147657	-0.158249	0.0292238	0.0214455	0.0253346
ACAP1_-_7239866.23-P1P2	732	665	929	977	593	593	-0.122657	0.0670362	-0.0278102	0.306554	0.0223227	0.164438	0.183204	0.090314	0.136759
ACAP1_-_7240242.23-P1P2	722	515	681	806	586	586	-0.12537	-0.284614	-0.204992	-0.121625	0.113526	-0.00404959	-0.247689	-0.170133	-0.208911
ACAP2_+_195163707.23-P1P2	1433	1313	1346	1667	1001	1001	0.0911286	0.293139	0.192134	-0.127641	-0.188294	-0.157968	-0.0372064	0.1058	0.0342966
ACAP2_-_195163352.23-P1P2	966	736	889	755	736	736	-0.0341507	-0.098286	-0.0662184	-0.157121	-0.495911	-0.326516	-0.191965	-0.593242	-0.392603
ACAP2_-_195163362.23-P1P2	945	801	1078	1183	767	767	-0.12538	-0.0357104	-0.0805454	0.15269	0.0298944	0.0912922	0.0266158	-0.00486086	0.0108775
ACAP2_-_195163395.23-P1P2	642	505	804	767	522	522	-0.127945	-0.146052	-0.136999	0.287341	0.0702617	0.178801	0.158703	-0.0748357	0.0419336
ACAP2_-_195163655.23-P1P2	1037	963	1272	1368	909	909	-0.236404	-0.0150305	-0.125717	0.257402	-0.026221	0.11559	0.0203036	-0.0402964	-0.0099964
ACAP3_+_1243258.23-P1P2	2374	1739	2205	2616	1649	1649	0.0992605	-0.0216195	0.0388205	-0.143822	0.0564231	-0.0436996	-0.0452556	0.0357587	-0.00474845
ACAP3_+_1243337.23-P1P2	1144	1080	1274	1579	988	988	-0.214964	0.0301623	-0.0924008	0.117997	0.0152983	0.0666478	-0.0976605	0.0464158	-0.0256224
ACAP3_-_1243095.23-P1P2	2143	1610	2060	2621	1642	1642	-0.0422904	-0.126679	-0.0844849	-0.0942685	0.170375	0.0380533	-0.137253	0.0446508	-0.0463009
ACAP3_-_1243221.23-P1P2	1817	1438	1834	1874	1455	1455	-0.105929	-0.115242	-0.110585	-0.0238458	-0.150624	-0.087235	-0.130468	-0.264911	-0.19769
ACAP3_-_1243235.23-P1P2	1560	1114	1427	1523	996	996	0.22086	0.0632455	0.142053	-0.165842	-0.0815148	-0.123678	0.0543248	-0.0173142	0.0185053
ACAT1_+_107992288.23-P1P2	113	126	186	184	54	54	0.638823	1.12411	0.881465	0.681699	0.0136005	0.34765	1.31983	1.13866	1.22925
ACAT1_+_107992310.23-P1P2	930	745	954	1024	616	616	0.167832	0.176024	0.171928	-0.000522466	-0.0737781	-0.0371503	0.166616	0.103201	0.134909
ACAT1_+_107992321.23-P1P2	787	658	761	799	680	680	-0.215639	-0.145733	-0.180686	-0.0857482	-0.252574	-0.169161	-0.302081	-0.397352	-0.349716
ACAT1_-_107992364.23-P1P2	1441	1161	1455	1936	1173	1173	-0.129601	-0.113121	-0.121361	-0.0233322	0.205029	0.0908486	-0.153627	0.0928635	-0.0303816
ACAT1_-_107992733.23-P1P2	1221	1062	1077	1414	773	773	0.233055	0.359957	0.296506	-0.218326	-0.119683	-0.169005	0.0140351	0.241229	0.127632
ACAT2_+_160183436.23-P1P2	72	39	82	67	52	52	0.0430172	-0.513324	-0.235153	0.150346	0.248005	0.199176	0.192669	-0.264363	-0.0358468
ACAT2_+_160183505.23-P1P2	1046	839	934	1143	784	784	-0.0105108	-0.00046889	-0.00548984	-0.200669	-0.0865988	-0.143634	-0.211874	-0.0861126	-0.148993
ACAT2_-_160183054.23-P1P2	1025	842	1191	1067	852	852	-0.15977	-0.115319	-0.137544	0.179268	-0.191013	-0.0058725	0.0188052	-0.305378	-0.143286
ACAT2_-_160183095.23-P1P2	1063	960	1287	1322	981	981	-0.310652	-0.129505	-0.220078	0.238589	-0.0710657	0.0837619	-0.0727558	-0.199615	-0.136186
ACAT2_-_160183174.23-P1P2	1880	1438	1915	2067	1394	1394	0.00503402	-0.0534529	-0.0242095	-0.0106693	-0.00920681	-0.00993805	-0.00632902	-0.0617046	-0.0340168
ACBD3_+_226374329.23-P1P2	369	282	470	574	314	314	-0.193612	-0.253355	-0.223484	0.311759	0.492674	0.402216	0.117453	0.240274	0.178864
ACBD3_+_226374366.23-P1P2	585	519	750	720	544	544	-0.321638	-0.166158	-0.243898	0.321173	-0.0604192	0.130377	-0.00115891	-0.225622	-0.113391
ACBD3_-_226373992.23-P1P2	1198	991	1301	1554	919	919	-0.0439769	0.0105342	-0.0167214	0.081712	0.116348	0.09903	0.0370413	0.127837	0.0824393
ACBD3_-_226374403.23-P1P2	664	570	648	951	512	512	-0.0514286	0.0565321	0.00255171	-0.0724704	0.205802	0.0666657	-0.124593	0.263289	0.0693481
ACBD3_-_226374411.23-P1P2	420	352	479	561	375	375	-0.262969	-0.189601	-0.226285	0.152355	0.139744	0.14605	-0.111308	-0.0489023	-0.080105
ACBD4_+_43210021.23-P2	976	784	1066	1295	657	657	0.14452	0.156674	0.150597	0.0899734	0.191345	0.140659	0.233799	0.348974	0.291387
ACBD4_+_43210042.23-P2	1098	775	1006	1193	758	758	0.10814	-0.0662876	0.0209263	-0.163529	0.0896443	-0.0369422	-0.0560823	0.0243118	-0.0158852
ACBD4_+_43210060.23-P2	0	0	0	0	0	0
ACBD4_+_43210408.23-P2	575	400	473	532	333	333	0.361572	0.166192	0.263882	-0.319003	-0.121255	-0.220129	0.0418752	0.0458916	0.0438834
ACBD4_+_43213087.23-P1	931	738	995	1022	755	755	-0.124164	-0.131142	-0.127653	0.0586343	-0.0629791	-0.00217235	-0.066223	-0.193166	-0.129694
ACBD4_+_43213412.23-P1	104	62	76	121	47	47	0.719383	0.301321	0.510352	-0.489793	0.431985	-0.0289039	0.228896	0.734262	0.481579
ACBD4_-_43210055.23-P2	1164	913	1210	1571	857	857	0.0152559	-0.00696639	0.00414474	0.018635	0.250315	0.134475	0.0331971	0.244304	0.13875
ACBD4_-_43213050.23-P1	344	211	275	358	175	175	0.548586	0.171602	0.360094	-0.360258	0.230035	-0.0651114	0.187634	0.402592	0.295113
ACBD4_-_43213072.23-P1	1369	1148	1497	1820	984	984	0.0499241	0.124106	0.0870153	0.0916708	0.132134	0.111903	0.140901	0.257196	0.199048
ACBD4_-_43213075.23-P1	681	544	667	714	542	542	-0.0971061	-0.0929722	-0.0950392	-0.0672491	-0.140364	-0.103807	-0.165049	-0.232381	-0.198715
ACBD5_+_27529332.23-P1P2	839	660	763	883	503	503	0.311644	0.293622	0.302633	-0.174269	-0.112734	-0.143501	0.136682	0.181843	0.159262
ACBD5_+_27529682.23-P1P2	966	846	1153	1063	860	860	-0.258782	-0.121965	-0.190373	0.218016	-0.203269	0.00737345	-0.0414589	-0.324279	-0.182869
ACBD5_+_27529701.23-P1P2	958	783	1008	991	676	676	0.0765343	0.113703	0.0951187	0.0361171	-0.192809	-0.0783459	0.111958	-0.0781506	0.0169035
ACBD5_+_27529710.23-P1P2	1804	1687	1841	2111	1299	1299	0.0473298	0.278772	0.163051	-0.00799073	-0.209215	-0.108603	0.0386453	0.0705127	0.054579
ACBD5_-_27529679.23-P1P2	591	568	491	703	440	440	-0.000813473	0.270101	0.134644	-0.304716	-0.225048	-0.264882	-0.306223	0.0460087	-0.130107
ACBD6_+_180471319.23-P1P2	950	743	1125	1078	1006	1006	-0.509099	-0.535482	-0.522291	0.206645	0.00424154	0.105443	-0.303148	-0.530286	-0.416717
ACBD6_+_180471354.23-P1P2	905	627	852	968	697	697	-0.0497089	-0.250979	-0.150344	-0.124345	0.0938601	-0.0152426	-0.174748	-0.156164	-0.165456
ACBD6_+_180471617.23-P1P2	1065	928	1076	1575	835	835	-0.0754628	0.0540626	-0.0107001	-0.0224564	0.230474	0.104009	-0.0986129	0.285491	0.0934392
ACBD6_-_180471532.23-P1P2	593	431	671	832	493	493	-0.160024	-0.292186	-0.226105	0.141	0.416214	0.278607	-0.0197177	0.124983	0.0526329
ACBD6_-_180471707.23-P1P2	1026	807	900	1355	745	745	0.0352503	0.0170422	0.0261463	-0.226315	0.214971	-0.00567205	-0.191758	0.232968	0.0206049
ACBD7_+_15130520.23-P1P2	906	731	1170	1054	610	610	0.144234	0.162776	0.153505	0.331645	-0.00474997	0.163447	0.475185	0.158981	0.317083
ACBD7_+_15130776.23-P1P2	763	445	767	924	561	561	0.0172142	-0.432481	-0.207634	-0.0297375	0.521406	0.245834	-0.013217	0.0898796	0.0383313
ACBD7_-_15130379.23-P1P2	1131	799	1175	1396	898	898	-0.0936565	-0.266806	-0.180231	0.0177808	0.27235	0.145065	-0.0765694	0.00649914	-0.0350352
ACBD7_-_15130397.23-P1P2	139	212	305	293	168	168	-0.699844	0.237317	-0.231264	1.09644	-0.0658451	0.515299	0.395905	0.172427	0.284166
ACBD7_-_15130438.23-P1P2	379	268	378	431	282	282	3.46057e-05	-0.171748	-0.0858568	-0.0410926	0.152773	0.0558404	-0.0417518	-0.0180197	-0.0298858
ACCSL_+_44069616.23-ENST00000378832.1	929	734	816	1050	758	758	-0.132987	-0.144704	-0.138846	-0.22439	-0.0161442	-0.120267	-0.358072	-0.159893	-0.258982
ACCSL_+_44069971.23-ENST00000378832.1	2253	1683	1912	2457	1616	1616	0.052952	-0.0396781	0.00663698	-0.274046	0.0131812	-0.130432	-0.221788	-0.0255418	-0.123665
ACCSL_+_44069981.23-ENST00000378832.1	290	130	261	338	203	203	0.0881051	-0.741254	-0.326575	-0.189284	0.84583	0.328273	-0.101873	0.105531	0.00182915
ACCSL_-_44069582.23-ENST00000378832.1	522	508	638	617	477	477	-0.296408	-0.00744682	-0.151927	0.252226	-0.25224	-6.96583e-06	-0.0448757	-0.258731	-0.151803
ACCSL_-_44069930.23-ENST00000378832.1	0	0	0	0	0	0
ACCS_+_44087946.23-P1P2	497	359	573	601	399	399	-0.109611	-0.250691	-0.180151	0.168008	0.2107	0.189354	0.0577035	-0.0390362	0.00933367
ACCS_+_44088028.23-P1P2	573	415	570	551	416	416	0.0354835	-0.101758	-0.0331374	-0.0448542	-0.123741	-0.0842974	-0.0100645	-0.224544	-0.117304
ACCS_+_44088091.23-P1P2	1512	1119	1413	1448	984	984	0.19326	0.0871938	0.140227	-0.134978	-0.16083	-0.147904	0.0575884	-0.0726811	-0.00754634
ACCS_+_44088215.23-P1P2	487	356	448	414	344	344	0.0750451	-0.0488174	0.0131139	-0.157704	-0.314928	-0.236316	-0.0833527	-0.36279	-0.223071
ACCS_-_44088090.23-P1P2	1221	954	1086	1369	938	938	-0.0460647	-0.0738847	-0.0599747	-0.20632	-0.0116202	-0.10897	-0.253079	-0.0845498	-0.168814
ACD_+_67693748.23-P1P2	2323	1826	2517	2741	1742	1742	-0.0112235	-0.0303439	-0.0207837	0.078435	0.053334	0.0658845	0.0665177	0.0239453	0.0452315
ACD_+_67694124.23-P1P2	1665	1192	1689	1756	1339	1339	-0.112102	-0.266058	-0.18908	-0.0166339	0.0262271	0.00479661	-0.129429	-0.238876	-0.184153
ACD_-_67693904.23-P1P2	819	711	816	953	637	637	-0.063898	0.0602701	-0.00181393	-0.0425753	-0.110055	-0.0763151	-0.107167	-0.0488296	-0.0779983
ACD_-_67693957.23-P1P2	356	289	350	492	256	256	0.0492654	0.0766396	0.0629525	-0.0618033	0.234907	0.086552	-0.0132317	0.312502	0.149635
ACD_-_67694143.23-P1P2	1128	1031	1471	1406	1296	1296	-0.626767	-0.428307	-0.527537	0.345749	-0.0851293	0.13031	-0.281711	-0.512482	-0.397096
ACE2_+_15619016.23-P1P2	119	116	146	107	62	62	0.514153	0.805499	0.659826	0.257726	-0.649196	-0.195735	0.771185	0.157258	0.464222
ACE2_+_15619087.23-P1P2	231	241	253	341	217	217	-0.33627	0.0530521	-0.141609	0.0939635	-0.0319429	0.0310103	-0.243001	0.0220642	-0.110468
ACE2_-_15618594.23-P1P2	509	469	573	741	407	407	-0.103831	0.106273	0.00122093	0.133588	0.127204	0.130396	0.0290635	0.234432	0.131748
ACE2_-_15618975.23-P1P2	214	227	188	297	182	182	-0.192796	0.220468	0.013836	-0.224159	-0.144911	-0.184535	-0.417649	0.076512	-0.170568
ACE2_-_15619013.23-P1P2	746	589	707	667	465	465	0.255477	0.242751	0.249114	-0.114746	-0.353262	-0.234004	0.140037	-0.109556	0.0152401
ACER1_+_6333110.23-P1P2	1210	877	1139	1437	821	821	0.133085	-0.00309143	0.0649967	-0.12452	0.17973	0.0276047	0.00787077	0.177593	0.0927321
ACER1_+_6333137.23-P1P2	621	469	724	913	513	513	-0.150834	-0.227657	-0.189245	0.184115	0.428345	0.30623	0.032588	0.201644	0.117116
ACER1_+_6333164.23-P1P2	698	519	587	845	564	564	-0.118936	-0.218247	-0.168591	-0.287148	0.170535	-0.0583061	-0.406778	-0.0467563	-0.226767
ACER1_-_6333545.23-P1P2	302	185	225	198	182	182	0.304142	-0.0746992	0.114721	-0.461905	-0.434706	-0.448305	-0.158456	-0.50845	-0.333453
ACER1_-_6333558.23-P1P2	646	519	578	839	416	416	0.208483	0.220865	0.214674	-0.197746	0.160255	-0.0187455	0.0100431	0.382075	0.196059
ACER2_+_19409007.23-P1P2	813	741	931	935	547	547	0.145246	0.339647	0.242447	0.158245	-0.197189	-0.019472	0.302797	0.143413	0.223105
ACER2_+_19409248.23-P1P2	1634	1324	1713	1937	1094	1094	0.152327	0.177004	0.164666	0.0308362	0.0162393	0.0235377	0.18247	0.194199	0.188334
ACER2_+_19409376.23-P1P2	1295	1134	1397	1502	1033	1033	-0.100356	0.0362943	-0.0320309	0.0720989	-0.127217	-0.0275592	-0.0289511	-0.0899679	-0.0594595
ACER2_+_19409383.23-P1P2	608	497	803	861	541	541	-0.258025	-0.220669	-0.239347	0.364048	0.260086	0.312067	0.105329	0.0403722	0.0728504
ACER2_-_19409474.23-P1P2	1210	1007	1061	1246	884	884	0.0264207	0.0896594	0.05804	-0.226863	-0.225441	-0.226152	-0.201136	-0.134827	-0.167982
ACER3_+_76571969.23-P1P2	667	576	678	880	432	432	0.200187	0.316751	0.258469	-0.0136825	0.0787532	0.0325353	0.185811	0.39646	0.291135
ACER3_-_76571978.23-P1P2	354	201	343	331	216	216	0.28625	-0.202122	0.0420641	-0.0828218	0.186954	0.0520662	0.202734	-0.0142125	0.0942609
ACER3_-_76572000.23-P1P2	605	543	643	808	499	499	-0.148573	0.0236263	-0.0624732	0.0506026	0.0407216	0.0456621	-0.0986639	0.065303	-0.0166805
ACER3_-_76572003.23-P1P2	1015	986	1151	1360	780	780	-0.0465344	0.239827	0.0966465	0.144127	-0.0687344	0.0376963	0.096899	0.172048	0.134474
ACER3_-_76572404.23-P1P2	1081	995	1163	1153	854	854	-0.0864095	0.122174	0.0178824	0.0682036	-0.320057	-0.125927	-0.0188997	-0.196928	-0.107914
ACE_+_61554448.23-P1	828	601	892	797	604	604	0.0286141	-0.10547	-0.0384277	0.0701319	-0.125467	-0.0276674	0.0980523	-0.229981	-0.0659645
ACE_+_61554829.23-P1	2007	1642	1912	2284	1334	1334	0.162814	0.201409	0.182112	-0.107239	-0.056573	-0.0819061	0.054881	0.145792	0.100336
ACE_+_61562272.23-P2	1431	1039	1459	1488	1019	1019	0.0634015	-0.0702444	-0.00342145	-0.0093248	-0.0145027	-0.0119137	0.053383	-0.083792	-0.0152045
ACE_+_61562293.23-P2	662	509	475	788	424	424	0.216299	0.165315	0.190807	-0.516185	0.0978484	-0.209168	-0.30058	0.264119	-0.0182303
ACE_-_61554428.23-P1	1256	938	1301	1450	901	901	0.0527694	-0.0402252	0.00627207	0.0135035	0.0957115	0.0546075	0.0655791	0.0564414	0.0610103
ACE_-_61554458.23-P1	1792	1584	1870	2117	1295	1295	0.0421505	0.192334	0.117242	0.0241866	-0.114233	-0.045023	0.0656433	0.0790567	0.07235
ACE_-_61554461.23-P1	1549	1242	1565	1795	1011	1011	0.189086	0.198596	0.193841	-0.0224555	-0.00136285	-0.0119092	0.165937	0.198188	0.182063
ACE_-_61562238.23-P2	1232	878	1445	1519	928	928	-0.0176625	-0.17819	-0.0979262	0.192786	0.258147	0.225467	0.17443	0.0809127	0.127671
ACE_-_61562443.23-P2	731	561	752	796	477	477	0.189414	0.135725	0.16257	0.00358024	-0.0279139	-0.0121668	0.192301	0.108767	0.150534
ACE_-_61562661.23-P2	767	555	673	786	515	515	0.148186	0.00962929	0.0789077	-0.225901	-0.03064	-0.128271	-0.0784088	-0.0200556	-0.0492322
ACHE_+_100493456.23-P1	1807	1346	1679	2014	1255	1255	0.0994411	0.002705	0.051073	-0.143275	0.0487037	-0.0472858	-0.044528	0.0523639	0.00391794
ACHE_+_100493473.23-P1	1088	588	1001	1161	737	737	0.135474	-0.424135	-0.14433	-0.157518	0.448798	0.14564	-0.0227374	0.025619	0.0014408
ACHE_+_100494559.23-P2	762	734	808	999	609	609	-0.103119	0.171052	0.0339662	0.0472833	-0.0879769	-0.0203468	-0.0565298	0.08403	0.0137501
ACHE_+_100494570.23-P2	1429	1008	1163	1529	1036	1036	0.0375138	-0.137814	-0.0501503	-0.334436	0.0684112	-0.133012	-0.297616	-0.068448	-0.183032
ACHE_-_100493122.23-P1	220	176	207	300	175	175	-0.0963195	-0.0900655	-0.0931925	-0.125154	0.236706	0.0557759	-0.222167	0.147595	-0.0372859
ACHE_-_100493427.23-P1	610	305	538	591	420	420	0.111952	-0.559866	-0.223957	-0.218484	0.421667	0.101592	-0.107226	-0.137244	-0.122235
ACHE_-_100493486.23-P1	852	622	926	870	538	538	0.236779	0.111022	0.173901	0.0828777	-0.0485807	0.0171485	0.318963	0.0633968	0.19118
ACHE_-_100494233.23-P2	1497	1026	1502	1624	1079	1079	0.0459113	-0.17095	-0.0625195	-0.0324704	0.129839	0.0486845	0.0127471	-0.0401557	-0.0137043
ACHE_-_100494236.23-P2	1114	783	999	1030	791	791	0.0675316	-0.112951	-0.0227099	-0.194474	-0.137121	-0.165798	-0.127636	-0.249118	-0.188377
ACHE_-_100494578.23-P2	2514	1931	2283	2723	1710	1710	0.12952	0.0770658	0.103293	-0.176335	-0.0368327	-0.106584	-0.0475083	0.0411882	-0.00316005
ACIN1_+_23564314.23-P1	1535	1040	1419	1612	994	994	0.200453	-0.0330203	0.0837163	-0.150645	0.0995867	-0.0255292	0.049114	0.0675215	0.0583178
ACIN1_-_23540292.23-P2	365	308	383	378	682	682	-1.32834	-1.24513	-1.28674	0.0321669	-0.237226	-0.102529	-1.29687	-1.4814	-1.38913
ACIN1_-_23540722.23-P2	687	541	711	770	617	617	-0.271428	-0.287928	-0.279678	0.0122584	-0.0234517	-0.00559661	-0.259864	-0.310424	-0.285144
ACIN1_-_23540730.23-P2	280	194	268	375	216	216	-0.0520726	-0.253261	-0.152667	-0.100475	0.418152	0.158839	-0.153241	0.165847	0.00630284
ACIN1_-_23540744.23-P2	643	558	796	724	614	614	-0.359888	-0.23626	-0.298074	0.270669	-0.156957	0.0568559	-0.0899131	-0.392261	-0.241087
ACIN1_-_23540756.23-P2	929	699	812	910	583	583	0.245715	0.163511	0.204613	-0.23148	-0.152107	-0.191794	0.013541	0.0123582	0.0129496
ACIN1_-_23563847.23-P1	914	536	759	802	508	508	0.420898	-0.0208815	0.200008	-0.305375	0.0486877	-0.128344	0.114829	0.0287613	0.0717949
ACIN1_-_23563913.23-P1	867	776	935	1011	718	718	-0.15442	0.0137868	-0.0703166	0.0716534	-0.151027	-0.0396869	-0.0834603	-0.136285	-0.109873
ACIN1_-_23564262.23-P1	1023	808	1078	1307	788	788	-0.0499295	-0.0621264	-0.0560279	0.03827	0.16115	0.0997102	-0.0123532	0.0999792	0.043813
ACIN1_-_23564284.23-P1	1437	991	1069	1434	991	991	0.109635	-0.098286	0.00567449	-0.464079	0.000406536	-0.231836	-0.355138	-0.0969244	-0.226031
ACKR2_+_42850956.23-P1P2	567	460	574	620	389	389	0.11711	0.143578	0.130344	-0.019579	-0.102047	-0.0608131	0.0968377	0.0424856	0.0696617
ACKR2_-_42850976.23-P1P2	684	654	665	1158	571	571	-0.165963	0.0975138	-0.0342243	-0.077923	0.291591	0.106834	-0.244579	0.39006	0.0727404
ACKR2_-_42850992.23-P1P2	1429	1042	1419	1655	928	928	0.196341	0.0688725	0.132607	-0.0474123	0.134794	0.043691	0.148235	0.204622	0.176429
ACKR2_-_42851020.23-P1P2	1875	1489	2085	2476	1384	1384	0.0115786	0.00721377	0.00939617	0.115876	0.200986	0.158431	0.126761	0.209155	0.167958
ACKR2_-_42851479.23-P1P2	1397	1072	1313	1430	974	974	0.0938703	0.0400252	0.0669477	-0.126746	-0.116971	-0.121859	-0.0335696	-0.075991	-0.0547803
ACKR3_+_237476473.23-P2	1017	770	1067	1160	805	805	-0.0892091	-0.162416	-0.125813	0.0319595	0.0585129	0.0452362	-0.0579434	-0.102948	-0.0804458
ACKR3_+_237476822.23-P2	181	188	212	400	182	182	-0.434417	-0.0514918	-0.242954	0.190794	0.556586	0.37369	-0.244317	0.506049	0.130866
ACKR3_+_237478500.23-P1	1351	1003	1398	1636	971	971	0.0500164	-0.0515076	-0.000745623	0.0120557	0.17317	0.0926126	0.0613783	0.122617	0.0919977
ACKR3_+_237478916.23-P1	495	376	622	529	348	348	0.0818731	0.0133593	0.0476162	0.292205	-0.0401465	0.126029	0.373384	-0.025832	0.173776
ACKR3_+_237478950.23-P1	1142	1160	1245	1547	908	908	-0.0956696	0.255075	0.0797025	0.0873021	-0.117333	-0.0150155	-0.00906131	0.138697	0.0648176
ACKR3_-_237476493.23-P2	717	681	863	1017	582	582	-0.125514	0.12835	0.00141774	0.230106	0.0459115	0.138009	0.103899	0.175216	0.139557
ACKR3_-_237476505.23-P2	1374	1267	1590	1891	1109	1109	-0.117345	0.0938711	-0.0117372	0.173364	0.0450513	0.109208	0.0553245	0.139878	0.097601
ACKR3_-_237476900.23-P2	1511	1173	1124	1288	935	935	0.265997	0.228879	0.247438	-0.464143	-0.397752	-0.430947	-0.198839	-0.167918	-0.183379
ACKR3_-_237478578.23-P1	443	369	375	529	334	334	-0.0190095	0.0454867	0.0132386	-0.277697	-0.0130346	-0.145366	-0.2974	0.0334072	-0.131997
ACKR3_-_237478610.23-P1	477	357	505	478	355	355	-0.000297838	-0.090181	-0.0452394	0.0450131	-0.111595	-0.0332909	0.0440215	-0.200821	-0.0783997
ACKR4_+_132316377.23-P1P2	739	623	713	1197	612	612	-0.154425	-0.0725855	-0.113505	-0.0889533	0.409438	0.160242	-0.244072	0.337807	0.0468674
ACKR4_-_132316111.23-P1P2	1886	1958	2075	2611	1459	1459	-0.0561183	0.326115	0.134998	0.100501	-0.11746	-0.00847959	0.0436886	0.20961	0.126649
ACKR4_-_132316167.23-P1P2	89	52	119	106	58	58	0.191284	-0.255827	-0.0322715	0.381803	0.494799	0.438301	0.572394	0.239927	0.40616
ACKR4_-_132316171.23-P1P2	70	47	74	74	35	35	0.573532			0.0428893	0.122183	0.0825362	0.615727	0.450158	0.532943
ACKR4_-_132316525.23-P1P2	1248	1129	1377	1732	1061	1061	-0.192275	-0.00866522	-0.10047	0.10463	0.0847119	0.0946708	-0.0883389	0.0770018	-0.00566856
ACLY_+_40074807.23-P1P2	1514	1167	1701	1718	1061	1061	0.0864725	0.0390939	0.0627832	0.130737	0.025244	0.0779904	0.216516	0.0652929	0.140904
ACLY_+_40075121.23-P1P2	579	396	629	586	411	411	0.0679569	-0.151924	-0.0419836	0.0822157	0.0327187	0.0574672	0.149479	-0.11825	0.0156143
ACLY_-_40074817.23-P1P2	561	429	594	558	422	422	-0.0157103	-0.0745514	-0.0451309	0.0451811	-0.153394	-0.0541065	0.0287771	-0.22699	-0.0991066
ACLY_-_40075090.23-P1P2	703	504	543	767	416	416	0.330473	0.178554	0.254514	-0.409854	0.0731213	-0.168366	-0.0800742	0.252631	0.0862782
ACLY_-_40075227.23-P1P2	463	369	491	469	407	407	-0.240485	-0.239694	-0.240089	0.0474298	-0.186714	-0.0696423	-0.193749	-0.425453	-0.309601
ACMSD_+_135596183.23-P1P2	1289	1122	1283	1517	1095	1095	-0.191147	-0.0631442	-0.127145	-0.0440121	-0.0975331	-0.0707726	-0.235853	-0.159722	-0.197787
ACMSD_-_135596123.23-P1P2	2112	1442	1877	2094	1378	1378	0.189566	-0.0327908	0.0783875	-0.207462	0.00550875	-0.100977	-0.0185901	-0.0263269	-0.0224585
ACMSD_-_135596200.23-P1P2	768	444	691	713	508	508	0.16981	-0.292555	-0.0613726	-0.189702	0.150661	-0.0195204	-0.0205856	-0.140939	-0.0807623
ACMSD_-_135596354.23-P1P2	713	625	602	950	574	574	-0.113617	0.0245194	-0.0445487	-0.28142	0.0713898	-0.105015	-0.39573	0.0968643	-0.149433
ACMSD_-_135596438.23-P1P2	1319	937	1335	1396	877	877	0.162328	-0.00281384	0.0797569	-0.0198858	0.0424965	0.0113053	0.141748	0.0406377	0.0911929
ACN9_+_96747104.23-P1P2	662	633	745	954	492	492	0.00170482	0.265261	0.133483	0.133128	0.0591022	0.0961152	0.134139	0.325319	0.229729
ACN9_+_96747240.23-P1P2	1109	723	1049	1081	668	668	0.304871	0.0158615	0.160366	-0.117526	0.0476174	-0.0349541	0.186652	0.0644341	0.125543
ACN9_+_96747363.23-P1P2	703	598	759	859	602	602	-0.202707	-0.107904	-0.155305	0.0732942	-0.0101689	0.0315627	-0.130106	-0.117118	-0.123612
ACN9_-_96747046.23-P1P2	1030	803	1096	1342	767	767	-0.00112223	-0.0321126	-0.0166174	0.0523224	0.208231	0.130277	0.0505065	0.177074	0.11379
ACN9_-_96747065.23-P1P2	832	481	776	911	610	610	0.0213062	-0.441058	-0.209876	-0.137808	0.388733	0.125462	-0.117195	-0.0513706	-0.084283
ACO1_+_32384680.23-P1P2	629	576	754	668	546	546	-0.222309	-0.0211182	-0.121714	0.224223	-0.318902	-0.0473394	0.00122072	-0.339065	-0.168922
ACO1_+_32385057.23-P1P2	947	712	1021	1075	770	770	-0.127962	-0.211267	-0.169615	0.0712655	0.061706	0.0664858	-0.0573903	-0.148606	-0.102998
ACO1_-_32384733.23-P1P2	1481	886	1356	1409	796	796	0.469263	0.0562522	0.262758	-0.164495	0.136611	-0.013942	0.304074	0.193819	0.248946
ACO1_-_32385047.23-P1P2	1177	944	1285	1335	824	824	0.08793	0.0978565	0.0928932	0.089373	-0.0327005	0.0283362	0.176609	0.0661111	0.12136
ACO1_-_32385064.23-P1P2	857	630	652	942	494	494	0.368316	0.252555	0.310435	-0.431704	0.0476937	-0.192005	-0.0640819	0.301204	0.118561
ACO2_+_41865203.23-P1P2	959	718	980	1061	711	711	0.00521318	-0.0841518	-0.0394693	-0.00603008	0.0306874	0.0123286	-0.00151066	-0.0525093	-0.02701
ACO2_+_41865228.23-P1P2	618	435	708	1130	627	627	-0.447327	-0.625736	-0.536531	0.158862	0.844554	0.501708	-0.289159	0.219773	-0.034693
ACO2_+_41865345.23-P1P2	631	462	726	707	568	568	-0.274719	-0.396284	-0.335502	0.165049	0.0811358	0.123092	-0.110364	-0.314193	-0.212279
ACO2_-_41865209.23-P1P2	861	648	986	967	736	736	-0.200161	-0.281998	-0.241079	0.158293	0.0448406	0.101567	-0.042561	-0.236202	-0.139382
ACO2_-_41865534.23-P1P2	909	591	888	1091	696	696	-0.0412751	-0.334215	-0.187745	-0.0710016	0.35174	0.140369	-0.11297	0.0184794	-0.0472455
ACOT11_+_55007947.23-P2	441	307	505	524	352	352	-0.101265	-0.295623	-0.198444	0.158224	0.238647	0.198435	0.0562651	-0.0560211	0.000122021
ACOT11_+_55007963.23-P2	382	332	335	484	472	472	-0.731682	-0.60589	-0.668786	-0.226693	0.0111423	-0.107775	-0.959069	-0.593792	-0.77643
ACOT11_+_55008406.23-P2	1284	851	1409	1344	941	941	0.0219105	-0.243322	-0.110706	0.0967454	0.126621	0.111683	0.117962	-0.115746	0.0011081
ACOT11_+_55013888.23-P1	873	712	1040	1234	721	721	-0.150486	-0.116408	-0.133447	0.215249	0.260712	0.23798	0.0640695	0.145259	0.104664
ACOT11_+_55013964.23-P1	611	368	659	679	406	406	0.163225	-0.24006	-0.0384177	0.0718251	0.351024	0.211425	0.234356	0.111919	0.173138
ACOT11_+_55013970.23-P1	1030	725	1148	1259	744	744	0.0428017	-0.135608	-0.046403	0.119197	0.263544	0.191371	0.161305	0.128891	0.145098
ACOT11_-_55008004.23-P2	308	198	352	346	428	428	-0.901149	-1.2104	-1.05577	0.155364	0.27259	0.213977	-0.746478	-0.936851	-0.841665
ACOT11_-_55008376.23-P2	679	659	879	965	565	565	-0.161307	0.123742	-0.0187829	0.335171	0.017569	0.17637	0.173169	0.142266	0.157718
ACOT11_-_55013950.23-P1	1256	1019	1094	1180	804	804	0.217101	0.243601	0.230351	-0.236505	-0.321049	-0.278777	-0.0200975	-0.076493	-0.0482953
ACOT11_-_55014234.23-P1	464	448	561	463	352	352	-0.0279187	0.249637	0.110859	0.236595	-0.485168	-0.124287	0.207982	-0.234576	-0.0132966
ACOT12_+_80689628.23-P1P2	1125	779	1222	1366	877	877	-0.0671918	-0.26924	-0.168216	0.0820383	0.277581	0.179809	0.0141527	0.00929629	0.0117245
ACOT12_+_80689672.23-P1P2	754	629	664	890	457	457	0.295902	0.36258	0.329241	-0.220662	-0.0319362	-0.126299	0.0745462	0.331599	0.203072
ACOT12_+_80689929.23-P1P2	139	183	187	149	132	132	-0.351921	0.37302	0.0105493	0.390672	-0.829213	-0.21927	0.0380575	-0.455238	-0.20859
ACOT12_-_80689574.23-P1P2	386	395	513	462	368	368	-0.357573	0.00386084	-0.176856	0.373077	-0.306641	0.0332178	0.0148102	-0.301825	-0.143508
ACOT12_-_80689897.23-P1P2	858	730	1067	1049	741	741	-0.214964	-0.119863	-0.167414	0.27723	-0.00963522	0.133797	0.0615719	-0.128543	-0.0334857
ACOT13_+_24667341.23-P1P2	967	913	1131	1335	723	723	-0.00694784	0.238333	0.115693	0.18873	0.0154715	0.102101	0.181089	0.25476	0.217924
ACOT13_-_24667329.23-P1P2	2291	1908	2160	2590	1555	1555	0.132595	0.196861	0.164728	-0.122227	-0.0917906	-0.107009	0.00967388	0.106025	0.0578495
ACOT13_-_24667371.23-P1P2	1186	784	911	1347	787	787	0.1652	-0.103796	0.0307022	-0.417862	0.248143	-0.0848597	-0.253355	0.145302	-0.0540268
ACOT13_-_24667386.23-P1P2	272	269	389	367	347	347	-0.777797	-0.465616	-0.621706	0.478882	-0.0845076	0.197187	-0.299608	-0.549168	-0.424388
ACOT13_-_24667473.23-P1P2	887	698	771	898	608	608	0.118395	0.10087	0.109632	-0.239484	-0.169193	-0.204339	-0.121783	-0.0673683	-0.0945758
ACOT1_+_74003818.23-P1P2	1046	1163	1306	1556	909	909	-0.223937	0.257213	0.0166377	0.282991	-0.112691	0.0851502	0.0583598	0.145477	0.101919
ACOT1_+_74003843.23-P1P2	1017	1003	1222	1340	888	888	-0.23078	0.077404	-0.076688	0.227644	-0.11477	0.0564367	-0.00383015	-0.036411	-0.0201206
ACOT1_+_74004100.23-P1P2	1407	1326	1632	1814	1083	1083	-0.048879	0.193761	0.0724412	0.176738	-0.0805878	0.0480749	0.127165	0.114129	0.120647
ACOT1_-_74004062.23-P1P2	893	728	911	1244	690	690	-0.0544043	-0.020944	-0.0376741	-0.00849014	0.240295	0.115902	-0.0635882	0.220306	0.0783588
ACOT1_-_74004076.23-P1P2	1002	863	1059	1054	690	690	0.111746	0.224478	0.168112	0.0425391	-0.244239	-0.10085	0.153591	-0.0188058	0.0673928
ACOT2_+_74035740.23-P1P2	753	681	815	1080	608	608	-0.11789	0.0652974	-0.0262961	0.0768692	0.132623	0.104746	-0.0417141	0.198876	0.0785808
ACOT2_+_74035970.23-P1P2	526	435	555	651	330	330	0.246129	0.300263	0.273196	0.040144	0.0489606	0.0445523	0.285579	0.350179	0.317879
ACOT2_+_74036024.23-P1P2	852	486	821	878	585	585	0.115949	-0.365766	-0.124909	-0.0907522	0.320583	0.114915	0.0245027	-0.0442281	-0.00986269
ACOT2_-_74036051.23-P1P2	1188	977	1166	1208	730	730	0.276098	0.322176	0.299137	-0.0642481	-0.226492	-0.14537	0.211157	0.0966396	0.153898
ACOT2_-_74036501.23-P1P2	995	862	1051	1093	789	789	-0.0917969	0.0293765	-0.0312102	0.0417132	-0.190148	-0.0742173	-0.0507774	-0.159816	-0.105297
ACOT4_+_74058635.23-P1P2	678	661	963	1105	685	685	-0.441287	-0.14974	-0.295513	0.46897	0.208643	0.338806	0.026989	0.059858	0.0434235
ACOT4_+_74058647.23-P1P2	64	72	73	117	336	336	-2.81879	-2.32068	-2.56973	0.152544	0.167758	0.160151	-2.66694	-2.15197	-2.40945
ACOT4_+_74058910.23-P1P2	1247	1018	1346	1278	881	881	0.0747795	0.110238	0.0925085	0.0729359	-0.204531	-0.0657977	0.147022	-0.0933385	0.0268415
ACOT4_+_74058918.23-P1P2	675	557	658	766	522	522	-0.0556304	-0.00465853	-0.0301445	-0.0740809	-0.0730145	-0.0735477	-0.130405	-0.0767179	-0.103561
ACOT4_-_74059268.23-P1P2	1281	1045	1206	1589	958	958	-0.00729517	0.0271193	0.00991208	-0.124322	0.0719347	-0.0261935	-0.132311	0.100009	-0.0161507
ACOT6_+_74077704.23-P1P2	1995	1657	2261	2552	1517	1517	-0.0313004	0.0290665	-0.00111697	0.143291	0.0903732	0.116832	0.111297	0.120395	0.115846
ACOT6_+_74077926.23-P1P2	978	889	1051	1191	791	791	-0.120311	0.0702197	-0.0250458	0.0665753	-0.110763	-0.0220941	-0.0544298	-0.0395886	-0.0470092
ACOT6_+_74078053.23-P1P2	1500	1148	1666	1631	1095	1095	0.0275636	-0.0300943	-0.00126536	0.114145	-0.0260474	0.0440487	0.141015	-0.0551865	0.0429141
ACOT6_-_74077984.23-P1P2	1235	981	1236	1279	932	932	-0.0203589	-0.0243629	-0.0223609	-0.0361133	-0.14999	-0.0930518	-0.057166	-0.173398	-0.115282
ACOT6_-_74078059.23-P1P2	798	476	735	732	475	475	0.321993	-0.095252	0.113371	-0.155926	0.0882005	-0.0338625	0.165374	-0.00609631	0.0796388
ACOT7_+_6453356.23-P1P2	1028	769	1004	1431	687	687	0.15499	0.0643875	0.109689	-0.071362	0.363287	0.145962	0.0829344	0.428629	0.255782
ACOT7_-_6453334.23-P1P2	1054	854	898	1193	860	860	-0.133002	-0.108387	-0.120694	-0.268369	-0.0503955	-0.159382	-0.402064	-0.157827	-0.279946
ACOT7_-_6453369.23-P1P2	865	733	928	1058	726	726	-0.173737	-0.0844424	-0.12909	0.0641437	-0.003227	0.0304583	-0.110288	-0.0867143	-0.0985009
ACOT7_-_6453388.23-P1P2	798	544	821	980	521	521	0.188637	-0.0359628	0.0763373	0.00371246	0.316494	0.160103	0.191656	0.281486	0.236571
ACOT7_-_6453406.23-P1P2	872	822	898	1091	732	732	-0.173984	0.0690087	-0.0524874	0.00510629	-0.124241	-0.0595672	-0.169571	-0.0542769	-0.111924
ACOT8_+_44485553.23-P1P2	658	613	742	848	521	521	-0.0896639	0.136318	0.0233269	0.136051	-0.0645043	0.0357731	0.045693	0.0727684	0.0592307
ACOT8_+_44486016.23-P1P2	798	490	735	729	601	601	-0.0174443	-0.392869	-0.205157	-0.155926	0.0404555	-0.057735	-0.174064	-0.351459	-0.262761
ACOT8_-_44485597.23-P1P2	452	280	498	702	396	396	-0.235646	-0.59836	-0.417003	0.102542	0.793363	0.447952	-0.133798	0.195958	0.0310803
ACOT8_-_44485992.23-P1P2	969	706	1112	1145	669	669	0.108022	-0.0206241	0.0436992	0.161307	0.164926	0.163117	0.268636	0.145257	0.206946
ACOT8_-_44486001.23-P1P2	1332	934	1341	1652	905	905	0.131136	-0.0527813	0.0391775	-0.0275659	0.290038	0.131236	0.102877	0.238212	0.170544
ACOT9_+_23761133.23-P1P2	994	990	1148	1332	868	868	-0.230917	0.0914474	-0.0697349	0.170524	-0.104588	0.032968	-0.0610872	-0.0121853	-0.0366362
ACOT9_+_23761350.23-P1P2	333	239	516	468	358	358	-0.530905	-0.681235	-0.60607	0.594568	0.436816	0.515692	0.0629686	-0.243464	-0.0902474
ACOT9_+_23761360.23-P1P2	801	473	714	737	540	540	0.142375	-0.289405	-0.0735153	-0.203159	0.107143	-0.0480081	-0.0614782	-0.181307	-0.121393
ACOT9_-_23761316.23-P1P2	571	430	505	647	368	368	0.207317	0.126345	0.166831	-0.214488	0.0567475	-0.0788704	-0.00786523	0.184047	0.0880911
ACOT9_-_23761394.23-P1P2	802	719	872	970	627	627	-0.0713313	0.0992403	0.0139545	0.0834449	-0.100689	-0.00862183	0.0114198	-0.000493145	0.00546335
ACOX1_+_73975227.23-P1P2	954	702	1132	1029	641	641	0.147197	0.0328606	0.0900287	0.209532	0.0190185	0.114275	0.356035	0.0528343	0.204435
ACOX1_-_73975169.23-P1P2	1443	1107	1498	1583	1062	1062	0.0158195	-0.0384146	-0.0112976	0.0166853	-0.0166755	4.90804e-06	0.031811	-0.054135	-0.011162
ACOX1_-_73975193.23-P1P2	787	648	959	933	664	664	-0.181288	-0.133475	-0.157382	0.247886	-0.00679826	0.120544	0.0659047	-0.139319	-0.0367069
ACOX1_-_73975196.23-P1P2	793	716	862	959	606	606	-0.038465	0.142356	0.0519454	0.083086	-0.11111	-0.0140122	0.0439272	0.0322006	0.0380639
ACOX1_-_73975245.23-P1P2	1513	1045	1275	1555	1155	1155	-0.0369489	-0.242676	-0.139812	-0.284196	0.0407301	-0.121733	-0.321838	-0.200991	-0.261415
ACOX2_+_58512428.23-P2	1229	954	1415	1462	1035	1035	-0.178614	-0.215856	-0.197235	0.166036	0.0832006	0.124618	-0.0132716	-0.1317	-0.0724857
ACOX2_+_58512441.23-P2	663	454	601	684	521	521	-0.0787426	-0.296877	-0.18781	-0.178925	0.0586225	-0.0601512	-0.258361	-0.237299	-0.24783
ACOX2_+_58522520.23-P1	833	641	847	1051	640	640	-0.0462235	-0.0960336	-0.0711285	-0.0132355	0.180685	0.0837247	-0.0601528	0.0856064	0.0127268
ACOX2_+_58522852.23-P1	1739	1356	2067	2072	1349	1349	-0.0601005	-0.0908192	-0.0754599	0.211999	0.0789853	0.145492	0.151205	-0.0108788	0.0701632
ACOX2_+_58522860.23-P1	649	412	565	724	465	465	0.0545197	-0.272872	-0.109176	-0.237249	0.280664	0.0217076	-0.183423	0.00874653	-0.0873381
ACOX2_+_58522888.23-P1	299	157	360	304	498	498	-1.16247	-1.76367	-1.46307	0.23057	0.420625	0.325598	-0.932592	-1.34209	-1.13734
ACOX2_+_58522893.23-P1	684	508	778	930	586	586	-0.203372	-0.304358	-0.253865	0.148493	0.339721	0.244107	-0.0555734	0.0363176	-0.00962788
ACOX2_-_58512038.23-P2	1057	880	992	1018	824	824	-0.0672089	-0.00342686	-0.0353179	-0.128844	-0.322519	-0.225682	-0.196747	-0.324991	-0.260869
ACOX2_-_58512043.23-P2	1424	1094	1470	1509	943	943	0.168151	0.115997	0.142074	0.00858599	-0.0687015	-0.0300577	0.176044	0.0482507	0.112147
ACOX2_-_58512435.23-P2	876	712	911	1025	647	647	0.0106971	0.0398255	0.0252613	0.0192392	-0.00700676	0.0061162	0.0292425	0.0337738	0.0315082
ACOX3_+_8430113.23-P1	1872	1616	2010	2476	1532	1532	-0.137304	-0.0212751	-0.0792895	0.0653341	0.0829026	0.0741183	-0.0726636	0.0625826	-0.00504054
ACOX3_+_8430140.23-P1	1060	819	976	1258	830	830	-0.0735871	-0.117534	-0.0955605	-0.156392	0.086515	-0.0349386	-0.230673	-0.0300638	-0.130368
ACOX3_+_8442373.23-P2	1291	922	1372	1248	921	921	0.0607479	-0.0967205	-0.0179863	0.0505105	-0.0959022	-0.0226959	0.110565	-0.191668	-0.0405515
ACOX3_+_8442383.23-P2	619	542	744	700	446	446	0.0464276	0.182963	0.114695	0.228082	-0.163619	0.0322314	0.273816	0.0202988	0.147057
ACOX3_+_8442467.23-P2	642	479	579	612	453	453	0.0765942	-0.0177714	0.0294114	-0.186291	-0.179176	-0.182733	-0.110391	-0.195992	-0.153191
ACOX3_-_8430094.23-P1	510	489	628	570	395	395	-0.0578235	0.209696	0.0759361	0.262986	-0.311554	-0.0242839	0.204469	-0.100903	0.0517829
ACOX3_-_8430121.23-P1	678	491	630	638	548	548	-0.119359	-0.256739	-0.188049	-0.143214	-0.154848	-0.149031	-0.263267	-0.410632	-0.336949
ACOX3_-_8430129.23-P1	689	442	602	719	503	503	0.0274775	-0.284798	-0.12866	-0.232022	0.169264	-0.0313788	-0.205238	-0.114579	-0.159908
ACOX3_-_8442419.23-P2	858	622	669	907	565	565	0.176259	0.0403777	0.108318	-0.396252	0.0115064	-0.192373	-0.220688	0.0528392	-0.0839241
ACOX3_-_8442435.23-P2	911	840	915	1080	766	766	-0.176361	0.0347589	-0.0708013	-0.0309603	-0.170111	-0.100536	-0.208015	-0.134397	-0.171206
ACOXL_+_111490271.23-P1P2	1545	1527	1936	1746	1275	1275	-0.149358	0.161917	0.00627914	0.288191	-0.339328	-0.0255685	0.138139	-0.176456	-0.0191586
ACOXL_+_111490547.23-P1P2	784	742	865	1003	652	652	-0.160486	0.0882612	-0.0361126	0.104565	-0.097851	0.00335723	-0.0566147	-0.00863471	-0.0326247
ACOXL_+_111490560.23-P1P2	590	489	844	769	499	499	-0.184793	-0.127491	-0.156142	0.479247	0.120468	0.299857	0.29376	-0.00606867	0.143846
ACOXL_+_111490595.23-P1P2	1001	796	1084	1266	867	867	-0.21913	-0.22155	-0.22034	0.0776418	0.136756	0.107199	-0.142182	-0.0838389	-0.11301
ACOXL_-_111490612.23-P1P2	787	563	732	736	631	631	-0.107744	-0.262791	-0.185268	-0.141801	-0.146111	-0.143956	-0.250239	-0.407947	-0.329093
ACP1_+_264980.23-P1P2	2134	1370	1730	2038	1305	1305	0.283042	-0.02816	0.127441	-0.340069	0.0402966	-0.149886	-0.0577206	0.0130918	-0.0223144
ACP1_+_265303.23-P1P2	202	165	346	335	243	243	-0.693069	-0.656776	-0.674923	0.739136	0.489014	0.614075	0.0453729	-0.166808	-0.0607174
ACP1_-_264967.23-P1P2	986	704	927	1082	794	794	-0.114019	-0.27185	-0.192935	-0.126299	0.0873716	-0.0194638	-0.241013	-0.183523	-0.212268
ACP1_-_264970.23-P1P2	162	114	121	126	278	278	-1.20556	-1.38434	-1.29495	-0.458268	-0.388292	-0.42328	-1.66452	-1.77167	-1.7181
ACP1_-_265107.23-P1P2	460	396	771	564	410	410	-0.260458	-0.14841	-0.204434	0.707816	-0.0224868	0.342665	0.446664	-0.169941	0.138361
ACP2_+_47270320.23-P1P2	774	808	932	1156	647	647	-0.1679	0.222304	0.0272017	0.230715	-0.0159673	0.107374	0.0621214	0.207291	0.134706
ACP2_+_47270332.23-P1P2	65	60	55	95	85	85	-0.813491	-0.600786	-0.707139	-0.278289	0.130283	-0.0740028	-1.09247	-0.469548	-0.781011
ACP2_-_47269915.23-P1P2	526	416	458	660	447	447	-0.19168	-0.201977	-0.196829	-0.236996	0.133201	-0.0518976	-0.42937	-0.0678213	-0.248596
ACP2_-_47269958.23-P1P2	671	449	652	744	407	407	0.294816	0.0434006	0.169108	-0.0787218	0.195906	0.0585919	0.2154	0.240261	0.227831
ACP2_-_47270385.23-P1P2	870	559	925	1139	693	693	-0.098308	-0.408293	-0.253301	0.0511569	0.494166	0.272661	-0.0478448	0.086828	0.0194916
ACP5_+_11688472.23-P1	230	162	265	225	144	144	0.249097	0.071639	0.160368	0.167077	-0.0587503	0.0541636	0.415481	0.0138437	0.214662
ACP5_-_11688086.23-P1	410	609	614	768	488	488	-0.677725	0.221275	-0.228225	0.545334	-0.198017	0.173658	-0.133085	0.0242127	-0.0544363
ACP5_-_11688414.23-P1	1779	1268	1607	2069	1215	1215	0.123642	-0.0366876	0.0434773	-0.183978	0.173697	-0.00514011	-0.0610292	0.137965	0.0384678
ACP5_-_11688437.23-P1	1451	905	1141	1257	907	907	0.251405	-0.101471	0.0749671	-0.38403	-0.0586866	-0.221358	-0.133319	-0.159202	-0.14626
ACP5_-_11688455.23-P1	682	478	638	802	482	482	0.0742705	-0.110309	-0.018019	-0.133496	0.21391	0.0402069	-0.0599196	0.104557	0.0223185
ACP5_-_11689356.23-P2	1185	776	1092	1423	774	774	0.188014	-0.094563	0.0467253	-0.155195	0.342126	0.0934652	0.0321245	0.248518	0.140321
ACP5_-_11689724.23-P2	1464	1094	1541	1729	1127	1127	-0.04904	-0.141161	-0.0951004	0.0366703	0.127644	0.0821569	-0.0130635	-0.0125621	-0.0128128
ACP5_-_11689727.23-P2	1389	1071	1406	1360	941	941	0.135312	0.0884058	0.111859	-0.019731	-0.188033	-0.103882	0.114887	-0.0986724	0.00810734
ACP5_-_11689744.23-P2	479	329	606	531	328	328	0.119862	-0.0938943	0.0129837	0.302011	0.157943	0.229977	0.421179	0.0650036	0.243091
ACP5_-_11689771.23-P2	1587	1169	1721	1812	1200	1200	-0.0232004	-0.136046	-0.0796229	0.079664	0.0996265	0.0896452	0.0557698	-0.0354639	0.010153
ACP6_+_147141956.23-P1P2	2684	1919	2700	2659	1901	1901	0.0711581	-0.0846899	-0.0067659	-0.0287063	-0.0621525	-0.0454294	0.041758	-0.145887	-0.0520646
ACP6_+_147142159.23-P1P2	239	145	332	294	155	155	0.198274	-0.194501	0.00188648	0.436892	0.487082	0.461987	0.634472	0.293535	0.464004
ACP6_-_147142348.23-P1P2	776	544	687	962	574	574	0.00853784	-0.17573	-0.0835961	-0.213028	0.289749	0.0383606	-0.205183	0.114974	-0.0451049
ACP6_-_147142356.23-P1P2	670	579	625	696	633	633	-0.344512	-0.226928	-0.28572	-0.137586	-0.267158	-0.202372	-0.482792	-0.493131	-0.487961
ACP6_-_147142393.23-P1P2	971	741	1110	884	702	702	0.0415322	-0.0202835	0.0106243	0.155735	-0.278109	-0.0611866	0.196574	-0.297437	-0.0504316
ACPL2_+_140950942.23-P1P2	1222	954	1129	1236	934	934	-0.0387182	-0.0677193	-0.0532188	-0.15148	-0.159064	-0.155272	-0.190892	-0.225828	-0.20836
ACPL2_+_140950963.23-P1P2	0	0	0	0	0	0
ACPL2_+_140951037.23-P1P2	168	141	91	124	89	89	0.490116	0.565532	0.527824	-0.921804	-0.718037	-0.81992	-0.432382	-0.15155	-0.291966
ACPL2_+_140951203.23-P1P2	1902	1424	1754	2163	1255	1255	0.173362	0.0839757	0.128669	-0.15415	0.070403	-0.0418733	0.0185185	0.155334	0.0869262
ACPL2_-_140950647.23-P1P2	867	653	797	948	681	681	-0.0780909	-0.158858	-0.118474	-0.158733	0.00512254	-0.0768054	-0.237518	-0.15278	-0.195149
ACPP_+_132036268.23-P1P2	1221	982	1368	1325	990	990	-0.123905	-0.109992	-0.116948	0.126724	-0.100484	0.01312	0.00212495	-0.209521	-0.103698
ACPP_+_132036293.23-P1P2	709	613	740	764	475	475	0.15139	0.269674	0.210532	0.0244586	-0.214996	-0.0952687	0.175155	0.0556327	0.115394
ACPP_+_132036338.23-P1P2	447	345	331	458	282	282	0.238112	0.192615	0.215363	-0.470725	-0.12393	-0.297327	-0.233307	0.06964	-0.0818334
ACPP_+_132036504.23-P1P2	206	166	146	254	150	150	0.0312138	0.0479347	0.0395742	-0.533957	0.0809637	-0.226497	-0.503437	0.129854	-0.186792
ACPP_+_132036703.23-P1P2	709	714	879	1141	618	618	-0.228289	0.110031	-0.0591291	0.272797	0.143621	0.208209	0.0438135	0.254608	0.149211
ACPT_+_51293697.23-ENST00000270593.1	667	597	774	900	511	511	-0.0421046	0.126122	0.0420085	0.177366	0.0595125	0.118439	0.134567	0.186589	0.160578
ACPT_+_51293761.23-ENST00000270593.1	1401	1219	1427	1456	1034	1034	0.0117527	0.139176	0.0754643	-0.0107526	-0.276369	-0.143561	0.000306298	-0.136238	-0.067966
ACPT_+_51294074.23-ENST00000270593.1	402	281	362	531	297	297	0.0102645	-0.178179	-0.0839572	-0.188487	0.38546	0.0984867	-0.178916	0.208236	0.0146602
ACPT_-_51293910.23-ENST00000270593.1	1242	960	1126	1366	777	777	0.250211	0.206834	0.228522	-0.178739	-0.0238304	-0.101285	0.0707775	0.183959	0.127368
ACPT_-_51294122.23-ENST00000270593.1	182	98	168	236	323	323	-1.25406	-1.81897	-1.53652	-0.152758	0.735252	0.291247	-1.40752	-1.08276	-1.24514
ACRBP_+_6756555.23-P1P2	2037	1376	1964	2090	1409	1409	0.105306	-0.132477	-0.0135854	-0.0899321	0.0703409	-0.00979556	0.0146805	-0.0611811	-0.0232503
ACRBP_+_6756569.23-P1P2	1697	1229	1555	1809	1168	1168	0.112478	-0.0248414	0.0438184	-0.163353	0.025026	-0.0691635	-0.0515685	0.00113968	-0.0252144
ACRBP_+_6756572.23-P1P2	2611	2127	2647	3235	2035	2035	-0.0668944	-0.0344948	-0.0506946	-0.0175253	0.0722642	0.0273694	-0.0851135	0.0387245	-0.0231945
ACRBP_-_6756126.23-P1P2	1010	752	915	984	679	679	0.146404	0.049035	0.0977194	-0.179793	-0.144756	-0.162274	-0.0340827	-0.0947657	-0.0644242
ACRBP_-_6756147.23-P1P2	806	700	769	1023	632	632	-0.0756128	0.0491443	-0.0132342	-0.105077	0.0146978	-0.0451897	-0.181384	0.0647972	-0.0582933
ACRC_-_70797923.23-P1P2	599	445	773	895	448	448	-0.00741081	-0.107979	-0.0576951	0.330631	0.475401	0.403016	0.322527	0.368377	0.345452
ACRC_-_70798359.23-P1P2	634	480	610	818	562	562	-0.252555	-0.325822	-0.289189	-0.0929546	0.236385	0.0717151	-0.346204	-0.0884817	-0.217343
ACRC_-_70798376.23-P1P2	404	292	361	450	259	259	0.214935	0.0747302	0.144833	-0.199637	0.0912751	-0.0541812	0.0146039	0.16696	0.0907822
ACRC_-_70798717.23-P1P2	106	112	147	164	72	72	0.131527	0.539144	0.335336	0.434471	0.0175156	0.225993	0.565304	0.557615	0.56146
ACRC_-_70798784.23-P1P2	1642	1283	1749	1758	1260	1260	-0.0444377	-0.0721886	-0.0583131	0.0537951	-0.0782676	-0.0122362	0.0086637	-0.149501	-0.0704187
ACRV1_+_125550253.23-P1P2	1158	950	1223	1325	909	909	-0.077185	-0.0346388	-0.0559119	0.0415081	-0.0526886	-0.00559022	-0.0363706	-0.0863723	-0.0613715
ACRV1_+_125550420.23-P1P2	999	833	982	1046	681	681	0.126362	0.192376	0.159369	-0.0620427	-0.204187	-0.133115	0.0636254	-0.0108563	0.0263845
ACRV1_+_125550697.23-P1P2	1945	1502	2005	1943	1349	1349	0.101412	0.0567084	0.0790601	0.00655107	-0.16128	-0.0773647	0.107269	-0.103617	0.00182607
ACRV1_-_125550324.23-P1P2	1519	1225	1497	1707	1055	1055	0.0994108	0.117253	0.108332	-0.0583287	-0.0540002	-0.0561644	0.0403884	0.0642076	0.052298
ACRV1_-_125550695.23-P1P2	811	696	867	930	638	638	-0.0803226	0.0272448	-0.0265389	0.0590491	-0.114538	-0.0277445	-0.0219673	-0.0863382	-0.0541527
ACR_+_51177061.23-P1P2	1172	882	1159	1365	1022	1022	-0.228891	-0.310831	-0.269861	-0.053373	0.0973689	0.0219979	-0.282957	-0.212507	-0.247732
ACR_+_51177099.23-P1P2	794	861	963	1084	596	596	-0.0126414	0.432415	0.209887	0.241116	-0.200402	0.0203569	0.227781	0.232968	0.230374
ACR_-_51176666.23-P1P2	578	561	596	817	454	454	-0.0780909	0.207022	0.0644658	0.00696182	0.00965378	0.0083078	-0.0718228	0.217631	0.0729043
ACR_-_51176714.23-P1P2	1347	911	1199	1484	971	971	0.0457386	-0.190306	-0.0722839	-0.205199	0.171287	-0.0169563	-0.160154	-0.0180646	-0.0891095
ACR_-_51176829.23-P1P2	1567	1030	1538	1664	1014	1014	0.201479	-0.0756994	0.06289	-0.0642307	0.15933	0.0475494	0.136555	0.0845853	0.11057
ACSBG1_+_78526472.23-P1P2	650	505	661	771	403	403	0.263192	0.227218	0.245205	-0.0130705	0.0777659	0.0323477	0.249428	0.305939	0.277683
ACSBG1_+_78526497.23-P1P2	789	749	805	1082	666	666	-0.181965	0.0711575	-0.0554037	-0.00831753	-0.00201865	-0.00516809	-0.190976	0.070094	-0.0604411
ACSBG1_+_78526814.23-P1P2	875	755	882	984	663	663	-0.0261939	0.0891817	0.0314939	-0.0257854	-0.1505	-0.0881426	-0.0526731	-0.060363	-0.056518
ACSBG1_+_78526846.23-P1P2	556	691	817	1098	587	587	-0.504744	0.137039	-0.183852	0.51797	0.135439	0.326705	0.0125327	0.273433	0.142983
ACSBG1_-_78526810.23-P1P2	1625	1163	1454	1661	1152	1152	0.0698309	-0.0845757	-0.00737237	-0.197693	-0.0184805	-0.108087	-0.128556	-0.102101	-0.115329
ACSBG2_+_6135737.23-P1P2	576	397	558	827	384	384	0.158494	-0.0502533	0.0541205	-0.0830847	0.526067	0.221491	0.074716	0.476769	0.275742
ACSBG2_-_6135670.23-P1P2	565	452	548	747	420	420	0.00139346	0.0076474	0.00452043	-0.081356	0.192104	0.055374	-0.0806563	0.200706	0.0600251
ACSBG2_-_6135684.23-P1P2	1215	1005	1229	1383	856	856	0.0788055	0.133227	0.106016	-0.0207524	-0.0720759	-0.0464141	0.0573594	0.062106	0.0597327
ACSBG2_-_6135704.23-P1P2	1007	857	989	1233	745	745	0.00828327	0.103769	0.056026	-0.0633023	-0.00787583	-0.0355891	-0.0557128	0.096848	0.0205676
ACSBG2_-_6135770.23-P1P2	851	647	782	991	705	705	-0.154932	-0.222144	-0.188538	-0.159272	0.0824378	-0.0384169	-0.314898	-0.138751	-0.226824
ACSF2_+_48503620.23-P1P2	2148	1593	1913	2209	1398	1398	0.193162	0.0900959	0.141629	-0.204438	-0.0610344	-0.132736	-0.0119703	0.0300166	0.00902314
ACSF2_+_48503830.23-P1P2	1090	1023	1096	1523	847	847	-0.0625738	0.174086	0.0557562	-0.0293614	0.0414283	0.00603346	-0.0926289	0.21647	0.0619203
ACSF2_-_48503625.23-P1P2	1292	865	1287	1447	818	818	0.232965	-0.0176868	0.107639	-0.042875	0.209611	0.0833682	0.189396	0.19288	0.191138
ACSF2_-_48503638.23-P1P2	768	636	1021	938	606	606	-0.0846796	-0.0285771	-0.0566283	0.373524	0.0278796	0.200702	0.28815	0.00025768	0.144204
ACSF2_-_48503858.23-P1P2	1105	953	1173	1197	756	756	0.12112	0.235804	0.178462	0.0488756	-0.203806	-0.0774654	0.169302	0.0329526	0.101127
ACSF3_+_89160267.23-P1P2	845	768	885	1119	662	662	-0.074348	0.115989	0.0208205	0.0294451	0.0103503	0.0198977	-0.0455966	0.127294	0.0408489
ACSF3_+_89160393.23-P1P2	1200	1320	1415	1566	1080	1080	-0.274465	0.191221	-0.0416222	0.200487	-0.286135	-0.0428243	-0.0746721	-0.0939595	-0.0843158
ACSF3_+_89160580.23-P1P2	607	416	611	721	394	394	0.197033	-0.0198981	0.0885673	-0.0278052	0.260734	0.116465	0.168534	0.241791	0.205163
ACSF3_-_89160263.23-P1P2	911	560	881	1004	568	568	0.255092	-0.11875	0.0681709	-0.0855901	0.309579	0.111994	0.168808	0.191784	0.180296
ACSF3_-_89160302.23-P1P2	1526	1321	1550	2011	1204	1204	-0.0845485	0.035509	-0.0245197	-0.0147678	0.0736011	0.0294167	-0.10001	0.110065	0.00502761
ACSL1_+_185746700.23-P1P2	449	418	567	614	782	782	-1.22692	-1.00195	-1.11444	0.299352	0.0220542	0.160703	-0.928263	-0.978942	-0.953603
ACSL1_+_185747071.23-P1P2	1108	878	1109	1310	859	859	-0.0592402	-0.0667232	-0.0629817	-0.0359795	0.0445924	0.00430645	-0.0959135	-0.0211757	-0.0585446
ACSL1_+_185747074.23-P1P2	1986	1629	2142	2326	1411	1411	0.0666796	0.108983	0.0878311	0.0718118	-0.018817	0.0264974	0.137798	0.0911207	0.114459
ACSL1_+_185747085.23-P1P2	854	651	879	888	572	572	0.151753	0.0883564	0.120055	0.00434608	-0.0847794	-0.0402167	0.155405	0.00453208	0.0799686
ACSL1_-_185746686.23-P1P2	633	609	670	757	538	538	-0.191869	0.08055	-0.0556594	0.0446746	-0.21883	-0.0870779	-0.147888	-0.137325	-0.142607
ACSL3_+_223725692.23-P1P2	331	333	296	359	242	242	0.0253561	0.362229	0.193793	-0.198515	-0.42422	-0.311367	-0.173853	-0.0610357	-0.117444
ACSL3_+_223726215.23-P1P2	1350	1197	1457	1648	1131	1131	-0.171108	-0.0164618	-0.0937847	0.0727605	-0.0713884	0.00068601	-0.0990409	-0.0868951	-0.092968
ACSL3_-_223725802.23-P1P2	682	442	786	756	551	551	-0.118749	-0.416292	-0.26752	0.167477	0.241658	0.204567	0.0480341	-0.173679	-0.0628222
ACSL3_-_223725834.23-P1P2	730	495	736	811	594	594	-0.129035	-0.36132	-0.245177	-0.0254717	0.179592	0.0770601	-0.1552	-0.180773	-0.167987
ACSL3_-_223726162.23-P1P2	1310	1084	1354	1423	1174	1174	-0.268334	-0.213354	-0.240844	0.0103799	-0.140111	-0.0648654	-0.258648	-0.352509	-0.305578
ACSL4_+_108976382.23-P1P2	784	838	1178	1442	778	778	-0.415385	0.00889404	-0.203245	0.550133	0.250367	0.40025	0.134055	0.260217	0.197136
ACSL4_-_108976096.23-P1P2	807	556	815	905	525	525	0.193783	-0.0155186	0.0891323	-0.0230496	0.170151	0.0735509	0.17004	0.155588	0.162814
ACSL4_-_108976106.23-P1P2	946	783	818	1027	811	811	-0.20433	-0.148976	-0.176653	-0.24702	-0.14133	-0.194175	-0.452044	-0.28935	-0.370697
ACSL4_-_108976456.23-P1P2	2367	1956	2338	2804	2034	2034	-0.207728	-0.154699	-0.181214	-0.0550658	-0.0131015	-0.0340837	-0.263488	-0.166846	-0.215167
ACSL4_-_108976463.23-P1P2	852	970	1078	1212	790	790	-0.317467	0.197846	-0.0598106	0.302151	-0.211348	0.0454012	-0.0160102	-0.0125473	-0.0142788
ACSL5_+_114136352.23-P1	1198	907	1159	1437	900	900	-0.0138371	-0.0871085	-0.0504728	-0.0850284	0.131204	0.0230879	-0.0995592	0.0450507	-0.0272542
ACSL5_+_114136372.23-P1	231	311	308	404	249	249	-0.534721	0.222483	-0.156119	0.377756	-0.155241	0.111258	-0.157658	0.0681971	-0.0447306
ACSL5_-_114133923.23-P2	1330	891	1146	1420	975	975	0.021484	-0.228263	-0.103389	-0.2521	0.139712	-0.0561941	-0.23131	-0.0875956	-0.159453
ACSL5_-_114133956.23-P2	1170	887	1002	1135	856	856	0.0243577	-0.0469627	-0.0113025	-0.260907	-0.176995	-0.218951	-0.237243	-0.223003	-0.230123
ACSL5_-_114133986.23-P2	920	743	865	1082	664	664	0.0439825	0.0638929	0.0539377	-0.126215	0.00958486	-0.0583149	-0.082926	0.0744329	-0.00424653
ACSL5_-_114134322.23-P2	888	622	805	965	645	645	0.0347924	-0.150671	-0.0579391	-0.178852	0.100933	-0.0389595	-0.144753	-0.0487827	-0.0967679
ACSL5_-_114134410.23-P2	1307	864	1449	1297	903	903	0.106993	-0.161981	-0.0274938	0.111517	0.0533937	0.0824556	0.217817	-0.107632	0.0550925
ACSL5_-_114136013.23-P1	259	220	338	452	221	221	-0.197562	-0.104829	-0.151196	0.34679	0.506138	0.426464	0.148534	0.402264	0.275399
ACSL5_-_114136040.23-P1	1392	1219	1544	1465	995	995	0.0579227	0.194644	0.126283	0.112233	-0.267479	-0.0776232	0.169461	-0.0718802	0.0487906
ACSL5_-_114136407.23-P1	1105	921	1131	1165	674	674	0.286758	0.352167	0.319462	-0.00372846	-0.193625	-0.0986765	0.282336	0.159497	0.220916
ACSL6_+_131310427.23-P2	1247	888	1097	1342	798	798	0.217533	0.0558849	0.136709	-0.222179	0.0630716	-0.0795537	-0.00533998	0.119912	0.0572858
ACSL6_+_131346969.23-P1	747	629	810	896	625	625	-0.169216	-0.0890822	-0.129149	0.0795326	-0.0222428	0.0286449	-0.0903771	-0.11037	-0.100374
ACSL6_+_131347320.23-P1	775	734	880	1039	546	546	0.0788273	0.328593	0.20371	0.146026	-0.0313378	0.0573442	0.22416	0.29821	0.261185
ACSL6_+_131347346.23-P1	1419	1143	1551	1927	1126	1126	-0.0928003	-0.0766675	-0.0847339	0.0910431	0.22085	0.155946	-0.00245099	0.145137	0.0713432
ACSL6_-_131310249.23-P2	1265	1212	1497	1650	1024	1024	-0.121546	0.144888	0.0116708	0.205656	-0.0876052	0.0590253	0.0834157	0.0582379	0.0708268
ACSL6_-_131310298.23-P2	773	552	823	1026	580	580	-0.0120526	-0.169671	-0.0908616	0.053143	0.361609	0.207376	0.0403967	0.192893	0.116645
ACSL6_-_131310302.23-P2	356	218	308	363	234	234	0.178901	-0.200466	-0.0107829	-0.246228	0.20296	-0.021634	-0.068021	0.00344857	-0.0322862
ACSL6_-_131310682.23-P2	1163	875	1069	1260	827	827	0.0654238	-0.0168904	0.0242667	-0.15887	-0.00661271	-0.0827415	-0.0941402	-0.0225479	-0.0583441
ACSL6_-_131347379.23-P1	786	585	808	1072	660	660	-0.174405	-0.272315	-0.22336	0.00254496	0.341115	0.17183	-0.172554	0.0697545	-0.0513995
ACSL6_-_131347437.23-P1	262	240	340	258	433	433	-1.15127	-0.949619	-1.05044	0.338687	-0.428345	-0.044829	-0.813275	-1.37701	-1.09514
ACSM1_+_20686984.23-P1P2	1616	1355	1906	1909	1146	1146	0.0693521	0.1434	0.106376	0.20084	-0.0381573	0.0813413	0.269498	0.106198	0.187848
ACSM1_+_20687058.23-P1P2	1208	1095	1430	1770	934	934	-0.0553421	0.13115	0.0379041	0.206114	0.160137	0.183125	0.150078	0.292242	0.22116
ACSM1_-_20687024.23-P1P2	1324	922	1092	1206	896	896	0.136864	-0.057018	0.0399232	-0.315211	-0.14529	-0.230251	-0.179041	-0.201353	-0.190197
ACSM1_-_20687076.23-P1P2	1087	698	1048	829	718	718	0.171828	-0.139043	0.0163926	-0.0899942	-0.284536	-0.187265	0.0811401	-0.422624	-0.170742
ACSM1_-_20687521.23-P1P2	1039	718	793	1174	745	745	0.0534152	-0.151543	-0.0490637	-0.427084	0.176695	-0.125194	-0.374362	0.0261076	-0.174127
ACSM2A_-_20462920.23-P1P2	392	233	367	397	168	168	0.795924	0.373583	0.584754	-0.132355	0.236128	0.0518865	0.662876	0.610665	0.636771
ACSM2A_-_20462957.23-P1P2	1229	1000	1206	1530	1374	1374	-0.587365	-0.556668	-0.572017	-0.064536	0.0808501	0.00815705	-0.652595	-0.474863	-0.563729
ACSM2A_-_20463169.23-P1P2	2214	1864	2006	2323	1629	1629	0.0162005	0.0961292	0.0561649	-0.179615	-0.215094	-0.197354	-0.164108	-0.11801	-0.141059
ACSM2A_-_20463214.23-P1P2	1929	1432	2198	2518	1536	1536	-0.0977932	-0.199433	-0.148613	0.151057	0.281565	0.216311	0.0525703	0.0830876	0.067829
ACSM2A_-_20463283.23-P1P2	974	952	780	1205	716	716	0.0174941	0.312716	0.165105	-0.357729	-0.192682	-0.275205	-0.340928	0.120989	-0.10997
ACSM2B_+_20587244.23-P1P2	1389	1123	1603	1790	960	960	0.106472	0.127966	0.117219	0.169447	0.13992	0.154683	0.275225	0.268841	0.272033
ACSM2B_+_20587247.23-P1P2	864	755	932	990	653	653	-0.0225198	0.111108	0.0442939	0.0720176	-0.14173	-0.034856	0.0488041	-0.0296669	0.0095686
ACSM2B_+_20587316.23-P1P2	1929	1432	2198	2518	1536	1536	-0.0977932	-0.199433	-0.148613	0.151057	0.281565	0.216311	0.0525703	0.0830876	0.067829
ACSM2B_+_20587361.23-P1P2	2214	1864	2006	2323	1629	1629	0.0162005	0.0961292	0.0561649	-0.179615	-0.215094	-0.197354	-0.164108	-0.11801	-0.141059
ACSM2B_+_20587573.23-P1P2	1229	1000	1206	1530	1374	1374	-0.587365	-0.556668	-0.572017	-0.064536	0.0808501	0.00815705	-0.652595	-0.474863	-0.563729
ACSM3_+_20775307.23-P1P2	1318	1124	1430	1400	881	881	0.154668	0.253142	0.203905	0.0803838	-0.215897	-0.0677565	0.234358	0.0382005	0.136279
ACSM3_+_20775331.23-P1P2	1294	962	1312	1453	937	937	0.0392486	-0.0602982	-0.0105248	-0.0173509	0.0622444	0.0224467	0.0212039	0.0029013	0.0120526
ACSM3_+_20775412.23-P1P2	639	393	570	651	357	357	0.413424	0.0403192	0.226871	-0.202135	0.195447	-0.00334416	0.210595	0.236721	0.223658
ACSM3_-_20775380.23-P1P2	1350	1058	1369	1565	979	979	0.0371106	0.0136728	0.0253917	-0.017118	0.0321415	0.00751176	0.0192988	0.0467694	0.0330341
ACSM3_-_20775771.23-P1P2	1014	621	885	1118	776	776	-0.040539	-0.419749	-0.230144	-0.233589	0.315573	0.0409921	-0.274822	-0.103221	-0.189021
ACSM4_+_7456947.23-ENST00000399422.4	862	678	858	971	666	666	-0.0543024	-0.0725229	-0.0634127	-0.0439912	-0.0144955	-0.0292434	-0.0989874	-0.0860633	-0.0925254
ACSM4_+_7457146.23-ENST00000399422.4	178	141	202	206	138	138	-0.0592591	-0.0672592	-0.0632591	0.145197	0.0142676	0.0797323	0.0852442	-0.0520364	0.0166039
ACSM4_+_7457164.23-ENST00000399422.4	1022	919	1120	1219	767	767	-0.0123714	0.162552	0.0750904	0.0948225	-0.12512	-0.0151488	0.0817574	0.0383872	0.0600723
ACSM4_+_7457340.23-ENST00000399422.4	584	424	590	588	389	389	0.15973	0.0260081	0.0928691	-0.0225344	-0.0609296	-0.041732	0.136502	-0.0339664	0.0512677
ACSM4_+_7457345.23-ENST00000399422.4	767	584	911	893	562	562	0.0221884	-0.0428878	-0.0103497	0.210943	0.0800103	0.145477	0.232438	0.0380776	0.135258
ACSM5_-_20420881.23-P1P2	1324	1045	1313	1552	978	978	0.0105287	-0.00268947	0.0039196	-0.0493172	0.0379441	-0.00568657	-0.0394823	0.0362097	-0.00163628
ACSM5_-_20421144.23-P1P2	1703	1351	1742	2027	1153	1153	0.136218	0.130349	0.133283	-0.00461483	0.0526369	0.024011	0.130909	0.183941	0.157425
ACSM5_-_20421170.23-P1P2	1419	1078	1396	1457	1134	1134	-0.103014	-0.17135	-0.137182	-0.0608567	-0.0980378	-0.0794472	-0.164565	-0.268432	-0.216498
ACSM5_-_20421270.23-P1P2	1186	904	1318	1602	872	872	0.0172359	-0.0462914	-0.0145278	0.114965	0.292798	0.203882	0.131507	0.247462	0.189485
ACSM5_-_20421315.23-P1P2	504	446	465	628	545	545	-0.539301	-0.387499	-0.4634	-0.153474	-0.0389607	-0.0962174	-0.693468	-0.425504	-0.559486
ACSS1_+_25038329.23-P1P2	921	698	711	921	552	552	0.312065	0.240273	0.276169	-0.410633	-0.132707	-0.27167	-0.0992616	0.10852	0.00462944
ACSS1_+_25038734.23-P1P2	645	422	543	778	477	477	0.00884181	-0.275032	-0.133095	-0.285628	0.349846	0.0321088	-0.27748	0.0757684	-0.100856
ACSS1_+_25038767.23-P1P2	150	145	177	273	149	149	-0.416818	-0.137545	-0.277182	0.201506	0.380167	0.290836	-0.216006	0.243576	0.0137852
ACSS1_-_25038359.23-P1P2	761	813	948	1144	624	624	-0.140118	0.283423	0.0716528	0.27971	-0.0399217	0.119894	0.138898	0.244457	0.191677
ACSS1_-_25038372.23-P1P2	388	307	433	371	377	377	-0.384976	-0.394612	-0.389794	0.121029	-0.259501	-0.0692358	-0.26464	-0.653158	-0.458899
ACSS2_+_33464457.23-P1P2	1727	1436	1626	1925	1033	1033	0.31496	0.376929	0.345945	-0.124222	-0.109879	-0.11705	0.190044	0.268006	0.229025
ACSS2_-_33464420.23-P1P2	2176	1827	2085	2590	1638	1638	-0.0167249	0.0592552	0.0212652	-0.0989122	-0.0292061	-0.0640591	-0.116331	0.0310043	-0.0426633
ACSS2_-_33464423.23-P1P2	1023	1039	1387	1648	847	847	-0.154096	0.196476	0.02119	0.401881	0.132839	0.26736	0.247091	0.33027	0.28868
ACSS2_-_33464453.23-P1P2	288	343	442	457	296	296	-0.465996	0.114325	-0.175836	0.580697	-0.118696	0.231	0.114006	-0.00341546	0.0552954
ACSS2_-_33464808.23-P1P2	709	689	836	973	601	601	-0.188047	0.0988529	-0.0445972	0.200436	-0.0347457	0.0828453	0.0116951	0.0650624	0.0383787
ACSS3_+_81471956.23-P1P2	885	634	796	735	551	551	0.257157	0.104144	0.180651	-0.19019	-0.31942	-0.254805	0.0662733	-0.214321	-0.0740236
ACSS3_-_81471886.23-P1P2	498	402	436	550	358	358	0.0497181	0.0689499	0.059334	-0.229099	-0.0804454	-0.154772	-0.180074	-0.0105404	-0.0953074
ACSS3_-_81471913.23-P1P2	1182	956	1350	1337	859	859	0.0340319	0.0560664	0.0450492	0.154448	-0.0487646	0.0528419	0.187787	0.00825698	0.0980217
ACSS3_-_81472068.23-P1P2	1026	680	966	1061	760	760	0.00649133	-0.258751	-0.12613	-0.124217	0.109136	-0.00754009	-0.118419	-0.148659	-0.133539
ACSS3_-_81472074.23-P1P2	1077	883	975	911	846	846	-0.0781794	-0.0365303	-0.0573548	-0.180825	-0.487644	-0.334235	-0.259698	-0.523219	-0.391459
ACTA1_+_229568301.23-P2	2232	1622	2309	2839	1706	1706	-0.0387487	-0.17113	-0.104939	0.0116501	0.274928	0.143289	-0.0277923	0.104753	0.0384802
ACTA1_+_229569744.23-P1	788	634	920	953	625	625	-0.0921286	-0.0776594	-0.084894	0.186157	0.0553118	0.120735	0.0933348	-0.0213924	0.0359712
ACTA1_-_229568328.23-P2	972	560	898	836	552	552	0.38982	-0.0775275	0.156146	-0.151522	0.0453946	-0.0530636	0.237604	-0.0311778	0.103213
ACTA1_-_229568723.23-P2	1237	977	1358	1305	939	939	-0.0288196	-0.0410526	-0.0349361	0.097357	-0.115062	-0.00885261	0.0678436	-0.15516	-0.0436581
ACTA1_-_229568745.23-P2	1757	1467	1754	1978	1262	1262	0.0509342	0.118871	0.0849026	-0.0397465	-0.101508	-0.0706272	0.010494	0.0183181	0.014406
ACTA1_-_229568779.23-P2	462	389	551	630	350	350	-0.0259302	0.0541292	0.0140995	0.216878	0.1629	0.189889	0.190255	0.217984	0.20412
ACTA1_-_229569627.23-P1	965	792	1068	1204	822	822	-0.195078	-0.151924	-0.173501	0.10903	0.0715815	0.0903057	-0.0867415	-0.0793874	-0.0830644
ACTA1_-_229569754.23-P1	975	750	943	1109	700	700	0.0515792	0.00124963	0.0264144	-0.0854255	0.0316153	-0.0269051	-0.03454	0.0338201	-0.000359956
ACTA1_-_229569824.23-P1	936	687	822	975	568	568	0.29415	0.176133	0.235141	-0.224651	-0.0275894	-0.12612	0.0688046	0.149499	0.109152
ACTA1_-_229569839.23-P1	2131	1982	2214	2461	1569	1569	0.0152172	0.238826	0.127021	0.0178436	-0.220394	-0.101275	0.032367	0.0193869	0.0258769
ACTA2_+_90712275.23-P1	881	689	799	1049	598	598	0.132528	0.106072	0.1193	-0.178228	0.0737573	-0.0522351	-0.0463928	0.180785	0.067196
ACTA2_+_90712443.23-P1	1398	1224	1611	1601	1083	1083	-0.058137	0.0782843	0.0100737	0.167311	-0.145312	0.0109997	0.10848	-0.0660724	0.021204
ACTA2_+_90712479.23-P1	867	731	937	1207	630	630	0.0342121	0.116234	0.0752228	0.074736	0.190801	0.132768	0.108254	0.307989	0.208122
ACTA2_+_90750678.23-P2	441	475	429	452	723	723	-1.13969	-0.704354	-0.92202	-0.077082	-0.604286	-0.340684	-1.21746	-1.30769	-1.26257
ACTA2_+_90750694.23-P2	2534	2010	2649	2690	1893	1893	-0.00572597	-0.011765	-0.00874546	0.0267503	-0.112271	-0.0427603	0.0203306	-0.123081	-0.0513751
ACTA2_+_90751072.23-P2	653	378	595	705	409	409	0.248514	-0.212001	0.0182567	-0.171474	0.366555	0.0975406	0.076346	0.15551	0.115928
ACTA2_-_90712449.23-P1	1343	1043	1350	1802	991	991	0.0120343	-0.0245039	-0.00623479	-0.0297809	0.256178	0.113199	-0.0184404	0.23263	0.107095
ACTA2_-_90712506.23-P1	982	943	1427	1453	904	904	-0.307068	-0.037351	-0.172209	0.501909	0.0910235	0.296466	0.194148	0.0546276	0.124388
ACTA2_-_90751052.23-P2	623	540	751	762	439	439	0.0785431	0.200452	0.139498	0.2323	-0.0358499	0.0982249	0.310149	0.165558	0.237853
ACTA2_-_90751066.23-P2	1083	711	963	1237	677	677	0.251337	-0.0275923	0.111873	-0.206707	0.266243	0.029768	0.0439371	0.239605	0.141771
ACTBL2_+_56778209.23-P1P2	1549	1366	1686	1951	1322	1322	-0.197853	-0.0510507	-0.124452	0.0849864	-0.0184252	0.0332806	-0.11356	-0.0685208	-0.0910407
ACTBL2_+_56778273.23-P1P2	1333	983	1544	1506	979	979	0.0188279	-0.0924035	-0.0367878	0.174715	0.0827769	0.128746	0.192849	-0.00867144	0.0920888
ACTBL2_+_56778359.23-P1P2	1354	930	1394	1355	924	924	0.124795	-0.0889482	0.0179234	0.00472181	0.0103087	0.00751526	0.128823	-0.0776844	0.0255693
ACTBL2_-_56778219.23-P1P2	450	467	530	639	353	353	-0.0762113	0.305468	0.114629	0.198786	-0.0802881	0.0592491	0.121881	0.226135	0.174008
ACTBL2_-_56778661.23-P1P2	1553	1326	1862	2016	1122	1122	0.0425171	0.142722	0.0926196	0.224514	0.0717333	0.148124	0.266338	0.215411	0.240874
ACTB_+_5569721.23-P1P2	1147	910	1163	1257	824	824	0.0506811	0.0449362	0.0478086	-0.0172953	-0.0666353	-0.0419653	0.032692	-0.020744	0.00597398
ACTB_+_5570130.23-P1P2	1079	733	980	1270	718	718	0.161171	-0.0684567	0.0463572	-0.176122	0.260262	0.0420698	-0.0156449	0.19276	0.0885577
ACTB_-_5568781.23-P1P2	414	413	596	475	364	364	-0.240776	0.0839173	-0.0784292	0.488401	-0.330896	0.0787524	0.246931	-0.246023	0.000453822
ACTB_-_5570006.23-P1P2	730	598	782	783	652	652	-0.263444	-0.223013	-0.243228	0.0619911	-0.143815	-0.0409118	-0.202146	-0.365872	-0.284009
ACTB_-_5570191.23-P1P2	814	651	856	1070	839	839	-0.47011	-0.464299	-0.467205	0.035301	0.1842	0.10975	-0.435503	-0.279144	-0.357324
ACTC1_+_35087479.23-P1P2	374	433	413	387	250	250	0.154642	0.694153	0.424397	0.105822	-0.694715	-0.294446	0.259771	0.000393022	0.130082
ACTC1_-_35087222.23-P1P2	659	574	784	685	684	684	-0.480186	-0.351232	-0.415709	0.213294	-0.277628	-0.0321671	-0.267586	-0.627905	-0.447745
ACTC1_-_35087295.23-P1P2	861	626	1029	1150	667	667	-0.0581416	-0.18981	-0.123976	0.219877	0.344718	0.282297	0.161041	0.155863	0.158452
ACTC1_-_35087685.23-P1P2	1086	773	1048	1280	883	883	-0.127929	-0.290231	-0.20908	-0.0886664	0.194922	0.0531278	-0.217289	-0.094354	-0.155822
ACTC1_-_35087711.23-P1P2	672	547	771	881	538	538	-0.105613	-0.0743514	-0.0899822	0.160989	0.15492	0.157954	0.0546818	0.0815234	0.0681026
ACTG1_-_79479746.23-P1P2	637	495	783	817	535	535	-0.174714	-0.210396	-0.192555	0.260438	0.190226	0.225332	0.0850306	-0.0192153	0.0329077
ACTG1_-_79479777.23-P1P2	616	538	722	644	484	484	-0.0785448	0.0543131	-0.0121158	0.191787	-0.273227	-0.0407198	0.112549	-0.217959	-0.0527049
ACTG1_-_79479780.23-P1P2	743	531	848	645	557	557	-0.0107832	-0.167252	-0.0890174	0.153421	-0.252094	-0.0493366	0.141944	-0.418391	-0.138223
ACTG1_-_79479785.23-P1P2	828	698	843	1061	680	680	-0.142372	-0.0605938	-0.101483	-0.0113792	0.0714442	0.0300325	-0.154445	0.0118056	-0.0713197
ACTG1_-_79479816.23-P1P2	1283	950	972	1010	804	804	0.247786	0.142446	0.195116	-0.437774	-0.444326	-0.44105	-0.190682	-0.300925	-0.245803
ACTG2_+_74120163.23-P1	738	564	803	1044	626	626	-0.18901	-0.248754	-0.218882	0.0844982	0.355673	0.220086	-0.105206	0.107875	0.00133459
ACTG2_+_74120172.23-P1	913	684	910	1014	716	716	-0.0758128	-0.164249	-0.120031	-0.0420293	0.0353079	-0.00336072	-0.118536	-0.127986	-0.123261
ACTG2_+_74120202.23-P1	763	775	824	1196	745	745	-0.392025	-0.0413302	-0.216678	0.0736803	0.0932676	0.083474	-0.319039	0.0528926	-0.133073
ACTG2_+_74128454.23-P2	950	912	1019	1123	752	752	-0.0892732	0.180015	0.0453709	0.0638736	-0.232429	-0.0842779	-0.0260934	-0.0514591	-0.0387762
ACTG2_+_74128598.23-P2	702	637	779	783	575	575	-0.138559	0.0494454	-0.0445568	0.112871	-0.234963	-0.0610457	-0.0263815	-0.184562	-0.105472
ACTG2_-_74120192.23-P1	1623	1175	1648	1797	1079	1079	0.1625	0.0246798	0.09359	-0.0152278	0.0802481	0.0325102	0.146579	0.105883	0.126231
ACTG2_-_74120376.23-P1	667	558	751	1033	518	518	-0.0617334	0.00902698	-0.0263532	0.133845	0.355822	0.244833	0.071418	0.365804	0.218611
ACTG2_-_74128450.23-P2	858	695	735	990	629	629	0.0214496	0.0456669	0.0335582	-0.260514	-0.022266	-0.14139	-0.239759	0.0243561	-0.107701
ACTG2_-_74128624.23-P2	1031	621	1045	1106	726	726	0.0795348	-0.323662	-0.122064	-0.0178224	0.300005	0.141091	0.0610186	-0.0227025	0.0191581
ACTG2_-_74128769.23-P2	584	437	588	683	429	429	0.0185226	-0.0716304	-0.0265539	-0.0274332	0.111571	0.0420688	-0.00960434	0.0408955	0.0156456
ACTL10_+_32254796.23-P1P2	792	689	915	1064	648	648	-0.136961	-0.00977588	-0.0733687	0.17099	0.0942407	0.132616	0.0333351	0.08542	0.0593775
ACTL10_-_32254768.23-P1P2	1272	963	1505	1559	977	977	-0.0457999	-0.119109	-0.0824543	0.205384	0.162332	0.183858	0.15889	0.044178	0.101534
ACTL10_-_32254788.23-P1P2	1859	1381	1967	2131	1320	1320	0.0675208	-0.0331107	0.0172051	0.0441892	0.0931357	0.0686625	0.111016	0.0609802	0.0859982
ACTL10_-_32254809.23-P1P2	1189	972	983	1162	729	729	0.27929	0.316751	0.298021	-0.311766	-0.2751	-0.293433	-0.0331702	0.0426069	0.00471833
ACTL10_-_32254824.23-P1P2	537	425	468	477	315	315	0.343102	0.333825	0.338464	-0.235695	-0.366155	-0.300925	0.106714	-0.031375	0.0376694
ACTL6A_+_179280744.23-P1P2	542	358	499	598	1081	1081	-1.42247	-1.69262	-1.55755	-0.156534	0.207504	0.0254852	-1.5797	-1.48416	-1.53193
ACTL6A_+_179280755.23-P1P2	153	123	286	249	503	503	-2.14349	-2.13019	-2.13684	0.865202	0.484806	0.675004	-1.27899	-1.64443	-1.46171
ACTL6A_+_179280849.23-P1P2	349	243	359	454	1177	1177	-2.18028	-2.37437	-2.27733	0.00347579	0.369054	0.186265	-2.1775	-2.00436	-2.09093
ACTL6A_-_179280784.23-P1P2	177	221	315	330	441	441	-1.7435	-1.09502	-1.41926	0.794321	0.0457381	0.42003	-0.94987	-1.04833	-0.999097
ACTL6A_-_179280860.23-P1P2	25	29	43	45	206	206	-3.46911	-2.92681	-3.19796				-2.72468	-2.82466	-2.77467
ACTL6B_+_100253966.23-P1P2	1017	766	999	1054	756	756	0.00139346	-0.0793279	-0.0389672	-0.0630441	-0.072223	-0.0676335	-0.0623444	-0.150596	-0.10647
ACTL6B_+_100253969.23-P1P2	1107	782	1050	1390	748	748	0.139077	-0.0341557	0.0524606	-0.113547	0.297163	0.091808	0.0248363	0.263962	0.144399
ACTL6B_+_100254000.23-P1P2	1305	967	1394	1403	853	853	0.186964	0.0826841	0.134824	0.0578997	0.00424569	0.0310727	0.24417	0.0878849	0.166027
ACTL6B_-_100254007.23-P1P2	987	775	1103	1029	776	776	-0.0794746	-0.100146	-0.0898105	0.12303	-0.123707	-0.000338487	0.0428614	-0.222898	-0.0900183
ACTL6B_-_100254010.23-P1P2	309	186	328	490	248	248	-0.109201	-0.513324	-0.311262	0.048808	0.864798	0.456803	-0.0610872	0.352429	0.145671
ACTL7A_+_111624526.23-P1P2	74	87	139	152	95	95	-0.78687	-0.225198	-0.506034	0.872207	0.272302	0.572255	0.0846426	0.0480595	0.066351
ACTL7A_-_111624563.23-P1P2	2133	1706	2480	2579	1763	1763	-0.151617	-0.145701	-0.148659	0.180175	0.0635126	0.121844	0.0278648	-0.0812332	-0.0266842
ACTL7A_-_111624608.23-P1P2	336	380	308	472	210	210	0.251604	0.757324	0.504464	-0.162812	-0.219894	-0.191353	0.0880982	0.538385	0.313242
ACTL7A_-_111624654.23-P1P2	376	272	369	361	189	189	0.565878	0.426934	0.496406	-0.0643929	-0.124289	-0.0943411	0.500792	0.3036	0.402196
ACTL7A_-_111624958.23-P1P2	682	524	729	797	484	484	0.0682966	0.0162737	0.0422852	0.0588661	0.0723314	0.0655987	0.126469	0.0895602	0.108015
ACTL7B_+_111617819.23-P1P2	991	667	1080	1168	567	567	0.379068	0.136052	0.25756	0.0867933	0.2756	0.181197	0.465168	0.412607	0.438888
ACTL7B_+_111617857.23-P1P2	1014	699	955	1137	848	848	-0.168547	-0.377058	-0.272802	-0.123766	0.169186	0.0227102	-0.293006	-0.206916	-0.249961
ACTL7B_+_111618198.23-P1P2	856	866	1062	1109	673	673	-0.0794638	0.265474	0.0930053	0.27382	-0.175861	0.0489795	0.193663	0.0905685	0.142116
ACTL7B_-_111618185.23-P1P2	573	569	579	680	422	422	0.0148241	0.3329	0.173862	-0.0222528	-0.275575	-0.148914	-0.0081225	0.0582793	0.0250784
ACTL7B_-_111618259.23-P1P2	1131	729	1328	1278	865	865	-0.0396412	-0.345067	-0.192354	0.194375	0.277216	0.235795	0.15404	-0.0668967	0.0435718
ACTL8_+_18081845.23-P1P2	853	496	733	843	559	559	0.183229	-0.270794	-0.0437824	-0.256014	0.232511	-0.0117513	-0.0734779	-0.0373281	-0.055403
ACTL8_+_18081855.23-P1P2	718	564	627	764	440	440	0.280012	0.259906	0.269959	-0.232799	-0.094804	-0.163802	0.0465191	0.166057	0.106288
ACTL8_-_18081836.23-P1P2	1126	906	1236	1174	818	818	0.034566	0.0491242	0.0418451	0.0971909	-0.158832	-0.0308206	0.131063	-0.108753	0.0111552
ACTL8_-_18081842.23-P1P2	585	485	755	874	504	504	-0.211455	-0.153725	-0.18259	0.330759	0.316967	0.323863	0.11861	0.164197	0.141404
ACTL8_-_18081895.23-P1P2	1269	945	1223	1316	898	898	0.0724366	-0.0246872	0.0238747	-0.0905487	-0.0549083	-0.0727285	-0.0188058	-0.0786403	-0.0487231
ACTL9_+_8808720.23-P1P2	1370	1010	1387	1454	956	956	0.0926253	-0.0190133	0.036806	-0.0194891	-0.00700955	-0.0132493	0.0724424	-0.0250677	0.0236874
ACTL9_+_8808755.23-P1P2	727	463	633	766	429	429	0.33451	0.0117485	0.173129	-0.237031	0.193651	-0.0216901	0.096785	0.206354	0.15157
ACTL9_+_8808881.23-P1P2	699	539	777	715	556	556	-0.0962605	-0.143086	-0.119673	0.115341	-0.125024	-0.00484121	0.0183869	-0.267154	-0.124384
ACTL9_-_8808643.23-P1P2	376	380	422	453	244	244	0.197383	0.540832	0.369108	0.129229	-0.27917	-0.0749703	0.325919	0.262617	0.294268
ACTL9_-_8809073.23-P1P2	1218	865	986	1334	729	729	0.314055	0.148495	0.231275	-0.342136	0.0923051	-0.124915	-0.028774	0.241755	0.106491
ACTN1_+_69445571.23-P1P2	407	332	478	643	367	367	-0.277219	-0.242883	-0.260051	0.194701	0.420954	0.307827	-0.0832123	0.179026	0.047907
ACTN1_-_69445619.23-P1P2	918	635	893	863	616	616	0.149096	-0.0544598	0.047318	-0.077115	-0.0900776	-0.0835963	0.071287	-0.143582	-0.0361476
ACTN1_-_69445944.23-P1P2	1197	831	1104	1284	753	753	0.242233	0.0439126	0.143073	-0.153964	0.0950433	-0.0294604	0.0875756	0.139911	0.113743
ACTN1_-_69445956.23-P1P2	856	604	813	1101	666	666	-0.0643795	-0.23926	-0.15182	-0.111636	0.333512	0.110938	-0.17671	0.0952079	-0.0407509
ACTN1_-_69446029.23-P1P2	846	601	759	944	574	574	0.133139	-0.0319718	0.0505835	-0.193839	0.11874	-0.0375492	-0.0613937	0.0877237	0.013165
ACTN2_+_236849796.23-P1P2	181	191	240	225	150	150	-0.155441	0.250324	0.0474416	0.369764	-0.296329	0.0367173	0.213629	-0.0450499	0.0842896
ACTN2_+_236849840.23-P1P2	661	520	505	626	454	454	0.11549	0.0975333	0.106512	-0.425648	-0.26503	-0.345339	-0.310852	-0.166542	-0.238697
ACTN2_+_236849897.23-P1P2	1950	1734	1966	2307	1575	1575	-0.118346	0.040466	-0.0389399	-0.0254918	-0.120767	-0.0731296	-0.144531	-0.0793463	-0.111939
ACTN2_-_236849849.23-P1P2	782	609	778	862	552	552	0.0760323	0.0434879	0.0597601	-0.0446795	-0.0314359	-0.0380577	0.030659	0.0130072	0.0218331
ACTN2_-_236850209.23-P1P2	774	857	1053	1066	667	667	-0.211821	0.263322	0.0257506	0.406819	-0.217841	0.0944889	0.194304	0.0464363	0.12037
ACTN3_+_66313715.23-P1P2	794	640	714	867	605	605	-0.0342642	-0.0171493	-0.0257067	-0.190496	-0.0947214	-0.142609	-0.225454	-0.110916	-0.168185
ACTN3_+_66313730.23-P1P2	598	470	733	945	684	684	-0.620319	-0.639622	-0.62997	0.256387	0.474972	0.365679	-0.364626	-0.163694	-0.26416
ACTN3_+_66313881.23-P1P2	671	641	860	1153	712	712	-0.512033	-0.249839	-0.380936	0.320743	0.314315	0.317529	-0.191983	0.0654309	-0.0632763
ACTN3_-_66313676.23-P1P2	1435	1015	1248	1600	985	985	0.116387	-0.0550019	0.0306925	-0.238714	0.123911	-0.0574016	-0.123021	0.0698638	-0.0265784
ACTN3_-_66314441.23-P1P2	1194	1190	1389	1602	941	941	-0.0829319	0.240409	0.0787385	0.180963	-0.103769	0.0385969	0.0973371	0.137595	0.117466
ACTN4_-_39138303.23-P1P2	980	876	1013	984	645	645	0.177015	0.343346	0.26018	0.0104995	-0.364954	-0.177227	0.18682	-0.0206533	0.0830835
ACTN4_-_39138358.23-P1P2	853	643	906	934	531	531	0.257366	0.177821	0.217593	0.0496843	0.00592229	0.0278033	0.306356	0.184698	0.245527
ACTN4_-_39138687.23-P1P2	1306	1110	1494	1748	1059	1059	-0.124016	-0.030429	-0.0772224	0.156744	0.122464	0.139604	0.0320347	0.0929901	0.0625124
ACTN4_-_39138723.23-P1P2	1241	798	943	1301	819	819	0.1731	-0.135761	0.0186695	-0.433454	0.172479	-0.130488	-0.261049	0.0376732	-0.111688
ACTN4_-_39138727.23-P1P2	1119	781	1160	1301	767	767	0.118443	-0.0721901	0.0231267	0.0146338	0.203545	0.109089	0.132383	0.13231	0.132347
ACTR10_+_58666878.23-P1P2	184	200	187	238	199	199	-0.539531	-0.0910545	-0.315293	-0.0139485	-0.28172	-0.147834	-0.554173	-0.371819	-0.462996
ACTR10_+_58666892.23-P1P2	60	103	122	86	973	973	-4.44587	-3.33808	-3.89198	0.986566	-0.792917	0.0968242	-3.46	-4.13004	-3.79502
ACTR10_+_58666925.23-P1P2	166	166	137	154	737	737	-2.57695	-2.24877	-2.41286	-0.314288	-0.640934	-0.477611	-2.89193	-2.88875	-2.89034
ACTR10_+_58666938.23-P1P2	129	88	161	114	331	331	-1.78593	-2.00954	-1.89774	0.282409	-0.159223	0.0615927	-1.50421	-2.16781	-1.83601
ACTR10_+_58667079.23-P1P2	236	220	229	177	219	219	-0.318612	-0.0917134	-0.205163	-0.0807203	-0.846436	-0.463578	-0.400026	-0.937194	-0.66861
ACTR1A_+_104262452.23-P1P2	554	370	434	568	366	366	0.171574	-0.0826044	0.0444849	-0.389472	0.0856841	-0.151894	-0.218591	0.00403483	-0.107278
ACTR1A_+_104262461.23-P1P2	1251	946	1163	1221	897	897	0.0534338	-0.0215538	0.01594	-0.142512	-0.16453	-0.153521	-0.0897716	-0.185129	-0.13745
ACTR1A_-_104261998.23-P1P2	1074	801	1330	1058	809	809	-0.0176857	-0.112624	-0.0651546	0.271151	-0.131216	0.0699676	0.252772	-0.242884	0.00494368
ACTR1A_-_104262054.23-P1P2	1301	831	1394	1370	961	961	0.0105445	-0.307974	-0.148715	0.0623286	0.188574	0.125451	0.0721794	-0.118445	-0.0231328
ACTR1A_-_104262086.23-P1P2	453	344	509	499	389	389	-0.206727	-0.275648	-0.241187	0.130874	0.00394973	0.0674117	-0.0765473	-0.270743	-0.173645
ACTR1B_+_98280441.23-P1P2	654	453	761	673	465	465	0.0655918	-0.136006	-0.0352069	0.181325	0.0384139	0.109869	0.246223	-0.0966367	0.0747931
ACTR1B_+_98280464.23-P1P2	816	639	740	1003	632	632	-0.0578235	-0.0823947	-0.0701091	-0.178325	0.117752	-0.0302863	-0.236842	0.0363127	-0.100265
ACTR1B_-_98279951.23-P1P2	915	717	798	894	580	580	0.231251	0.207634	0.219442	-0.234664	-0.21438	-0.224522	-0.004107	-0.00579052	-0.00494876
ACTR1B_-_98280407.23-P1P2	1053	933	1155	1184	832	832	-0.0866181	0.0670075	-0.00980529	0.0961064	-0.188961	-0.0464275	0.00879457	-0.120999	-0.0561021
ACTR1B_-_98280450.23-P1P2	482	443	527	593	415	415	-0.210546	-0.00409068	-0.107318	0.0914888	-0.111956	-0.0102337	-0.119751	-0.115092	-0.117421
ACTR2_+_65455294.23-P1P2	101	85	223	86	79	79	-0.0720373	0.00732414	-0.0323566	1.10541	-0.515808	0.2948	1.03268	-0.507528	0.262574
ACTR2_+_65455348.23-P1P2	824	523	1040	886	780	780	-0.347298	-0.674949	-0.511124	0.298586	0.227814	0.2632	-0.0494054	-0.44618	-0.247793
ACTR2_-_65454953.23-P1P2	432	329	433	372	320	320	0.00649133	-0.0582704	-0.0258895	-0.0339453	-0.355466	-0.194706	-0.0281477	-0.412782	-0.220465
ACTR2_-_65454971.23-P1P2	352	256	306	336	323	323	-0.302427	-0.433676	-0.368052	-0.239325	-0.140364	-0.189844	-0.542445	-0.573085	-0.557765
ACTR2_-_65455345.23-P1P2	745	560	584	815	536	536	0.0485393	-0.0350922	0.00672356	-0.388553	0.00869171	-0.189931	-0.340707	-0.0254454	-0.183076
ACTR3B_+_152457249.23-P1P2	524	430	481	628	423	423	-0.117559	-0.074607	-0.096083	-0.160811	0.0137464	-0.0735323	-0.279064	-0.0599056	-0.169485
ACTR3B_+_152457287.23-P1P2	1194	1199	1251	1316	910	910	-0.0346037	0.299607	0.132502	0.0299979	-0.398354	-0.184178	-0.00529951	-0.0977914	-0.0515455
ACTR3B_+_152457301.23-P1P2	881	757	931	944	616	616	0.0897436	0.199077	0.14441	0.0423581	-0.214188	-0.0859149	0.131408	-0.0141559	0.058626
ACTR3B_+_152457333.23-P1P2	696	490	661	752	509	509	0.0249536	-0.15317	-0.0641082	-0.111718	0.0852694	-0.0132243	-0.0874582	-0.0669454	-0.0772018
ACTR3B_+_152457345.23-P1P2	362	239	335	303	260	260	0.05101	-0.219787	-0.0843885	-0.14911	-0.190374	-0.169742	-0.0987934	-0.409206	-0.254
ACTR3C_+_150020242.23-P1P2	543	400	603	712	423	423	-0.0661735	-0.178944	-0.122559	0.113925	0.299196	0.20656	0.0470575	0.121207	0.0841323
ACTR3C_+_150020273.23-P1P2	1672	1014	1224	1388	1000	1000	0.315107	-0.0782284	0.118439	-0.487252	-0.0797316	-0.283492	-0.172839	-0.157005	-0.164922
ACTR3C_+_150020641.23-P1P2	1158	762	936	1100	702	702	0.295624	0.0200339	0.157829	-0.344336	-0.0030409	-0.173688	-0.0494054	0.0179481	-0.0157286
ACTR3C_-_150020122.23-P1P2	340	336	406	456	292	292	-0.206902	0.104207	-0.0513474	0.218664	-0.0921089	0.0632775	0.0110685	0.013053	0.0120608
ACTR3C_-_150020411.23-P1P2	1308	1128	1162	1204	722	722	0.430824	0.54541	0.488117	-0.208033	-0.438613	-0.323323	0.222096	0.107752	0.164924
ACTR3_+_114647775.23-P1P2	882	703	1011	1175	761	761	-0.213586	-0.212658	-0.213122	0.159651	0.208383	0.184017	-0.0546282	-0.00332005	-0.0289741
ACTR3_+_114648069.23-P1P2	484	280	427	522	653	653	-0.858544	-1.31994	-1.08924	-0.218052	0.365941	0.0739447	-1.07729	-0.953046	-1.01517
ACTR3_-_114647984.23-P1P2	955	724	920	1121	710	710	0.00121363	-0.0701154	-0.0344509	-0.0911479	0.0980432	0.00344763	-0.090628	0.0288829	-0.0308726
ACTR3_-_114647989.23-P1P2	1418	999	1342	1627	1077	1077	-0.0296288	-0.206748	-0.118188	-0.116754	0.170976	0.0271111	-0.147076	-0.0348164	-0.0909464
ACTR3_-_114648039.23-P1P2	797	511	747	1024	608	608	-0.0359597	-0.349034	-0.192497	-0.130752	0.470139	0.169693	-0.167406	0.12206	-0.0226729
ACTR5_+_37377138.23-P1P2	461	339	550	487	573	573	-0.740236	-0.855536	-0.797886	0.217384	-0.010045	0.103669	-0.523546	-0.864626	-0.694086
ACTR5_+_37377152.23-P1P2	229	135	227	214	385	385	-1.17598	-1.61019	-1.39308	-0.0499363	0.13197	0.0410168	-1.22661	-1.47726	-1.35193
ACTR5_+_37377158.23-P1P2	344	322	402	493	608	608	-1.24813	-1.0153	-1.13171	0.187506	0.0818454	0.134676	-1.06132	-0.932496	-0.996907
ACTR5_-_37377124.23-P1P2	588	461	567	692	548	548	-0.324828	-0.347695	-0.336262	-0.0897484	0.0533238	-0.0182123	-0.41527	-0.293416	-0.354343
ACTR5_-_37377127.23-P1P2	291	190	368	349	419	419	-0.952399	-1.23924	-1.09582	0.301406	0.344546	0.322976	-0.651687	-0.893736	-0.772711
ACTR6_+_100593852.23-P1P2	151	137	94	148	644	644	-2.51898	-2.33117	-2.42508	-0.721097	-0.42126	-0.571179	-3.24077	-2.75148	-2.99612
ACTR6_+_100594789.23-P1P2	677	470	762	723	559	559	-0.150161	-0.348474	-0.249317	0.133354	0.0886534	0.111004	-0.0175001	-0.258865	-0.138183
ACTR6_+_100594811.23-P1P2	360	334	423	493	335	335	-0.322632	-0.102599	-0.212616	0.19538	0.029058	0.112219	-0.127946	-0.0725859	-0.100266
ACTR6_-_100594606.23-P1P2	178	110	158	125	830	830	-2.6477	-3.01389	-2.8308	-0.209234	-0.348257	-0.278745	-2.85763	-3.3612	-3.10941
ACTR6_-_100594621.23-P1P2	175	167	225	207	756	756	-2.5375	-2.27682	-2.40716	0.325289	-0.222899	0.0511951	-2.2129	-2.49877	-2.35584
ACTR8_+_53916118.23-P1P2	683	396	721	661	752	752	-0.565315	-1.02352	-0.794417	0.0408327	0.206468	0.12365	-0.525176	-0.816095	-0.670636
ACTR8_+_53916142.23-P1P2	472	394	527	561	738	738	-1.0713	-1.00371	-1.03751	0.121735	-0.0228764	0.0494294	-0.950261	-1.02563	-0.987947
ACTR8_+_53916157.23-P1P2	311	237	297	327	542	542	-1.22785	-1.29169	-1.25977	-0.103733	-0.0682779	-0.0860053	-1.33227	-1.35901	-1.34564
ACTR8_-_53915974.23-P1P2	240	173	330	402	284	284	-0.669325	-0.813405	-0.741365	0.422151	0.683742	0.552946	-0.247868	-0.128708	-0.188288
ACTR8_-_53916193.23-P1P2	294	249	503	481	446	446	-1.0277	-0.939184	-0.98344	0.737461	0.41721	0.577335	-0.290928	-0.521019	-0.405974
ACTRT1_+_127185986.23-P1P2	707	585	818	726	532	532	-0.0161841	0.0387243	0.0112701	0.17311	-0.221149	-0.0240195	0.156232	-0.181469	-0.0126187
ACTRT1_+_127186306.23-P1P2	1650	1211	1586	1713	1182	1182	0.0547679	-0.0633172	-0.00427465	-0.0943543	-0.0323552	-0.0633548	-0.0402801	-0.0947173	-0.0674987
ACTRT1_+_127186328.23-P1P2	968	619	991	1114	552	552	0.383871	0.0669851	0.225428	-0.00340301	0.315056	0.155827	0.379774	0.382997	0.381385
ACTRT1_-_127185969.23-P1P2	848	888	823	909	504	504	0.324172	0.71885	0.521511	-0.0804529	-0.498961	-0.289707	0.243026	0.220844	0.231935
ACTRT1_-_127186343.23-P1P2	1499	1169	1421	1673	1068	1068	0.0626207	0.0320772	0.0473489	-0.114375	-0.015519	-0.0649469	-0.0524479	0.0175133	-0.0174673
ACTRT2_+_2938135.23-P1P2	780	759	787	898	601	601	-0.0503589	0.238449	0.094045	-0.0243915	-0.290066	-0.157229	-0.0754442	-0.050662	-0.0630531
ACTRT2_+_2938467.23-P1P2	1103	994	993	1057	683	683	0.265007	0.443074	0.354041	-0.188848	-0.444024	-0.316436	0.0754653	5.44404e-06	0.0377354
ACTRT2_-_2938118.23-P1P2	939	745	727	992	689	689	0.0201531	0.0144504	0.0173017	-0.406451	-0.119582	-0.263016	-0.386991	-0.104176	-0.245584
ACTRT2_-_2938494.23-P1P2	509	413	651	683	413	413	-0.124944	-0.098286	-0.111615	0.317711	0.193062	0.255387	0.192073	0.0957313	0.143902
ACTRT2_-_2938499.23-P1P2	500	428	503	501	397	397	-0.093679	0.0101857	-0.0417466	-0.0286507	-0.305482	-0.167066	-0.123023	-0.294341	-0.208682
ACTRT3_+_169487270.23-P1P2	520	552	485	518	325	325	0.251604	0.665943	0.458773	-0.137808	-0.624398	-0.381103	0.113102	0.0424999	0.0778011
ACTRT3_+_169487327.23-P1P2	917	786	1240	1115	751	751	-0.138359	-0.0325696	-0.0854644	0.398065	-0.028239	0.184913	0.259012	-0.0598536	0.0995795
ACTRT3_+_169487330.23-P1P2	695	642	864	944	599	599	-0.212011	0.00173125	-0.10514	0.276737	0.023532	0.150135	0.0640325	0.0262184	0.0451254
ACTRT3_+_169487342.23-P1P2	496	327	512	524	380	380	-0.0421274	-0.314995	-0.178561	0.00852267	0.147595	0.0780587	-0.0342985	-0.166445	-0.100372
ACTRT3_-_169487289.23-P1P2	1185	1080	1671	1793	1037	1037	-0.233997	-0.0396706	-0.136834	0.458544	0.198663	0.328603	0.223853	0.159947	0.1919
ACVR1B_+_52345561.23-P1P2	541	541	583	656	497	497	-0.304085	0.0240967	-0.139994	0.0705863	-0.254614	-0.092014	-0.234193	-0.229562	-0.231878
ACVR1B_+_52345897.23-P1P2	158	176	162	275	125	125	-0.0884716	0.395361	0.153445	-0.00121176	0.111175	0.0549815	-0.0903771	0.507491	0.208557
ACVR1B_+_52345907.23-P1P2	397	336	448	584	349	349	-0.240556	-0.153052	-0.196804	0.137079	0.264826	0.200952	-0.104171	0.112729	0.00427886
ACVR1B_-_52345530.23-P1P2	875	715	928	1027	568	568	0.196924	0.233766	0.215345	0.0475608	-0.0102605	0.0186501	0.243791	0.224461	0.234126
ACVR1B_-_52345917.23-P1P2	614	569	790	646	501	501	-0.13304	0.085332	-0.023854	0.326333	-0.349576	-0.0116215	0.192599	-0.263289	-0.0353448
ACVR1C_+_158484889.23-P1P2	1366	1226	1509	1529	1057	1057	-0.056486	0.115698	0.0296058	0.106354	-0.214052	-0.0538489	0.0491746	-0.0973994	-0.0241124
ACVR1C_+_158484901.23-P1P2	1095	895	1226	1278	941	941	-0.207804	-0.170593	-0.189198	0.125747	-0.0187533	0.0534969	-0.0827505	-0.188391	-0.135571
ACVR1C_+_158484938.23-P1P2	1225	1083	1239	1560	910	910	0.00237522	0.152809	0.077592	-0.0208866	-0.00616874	-0.0135277	-0.0192051	0.147595	0.064195
ACVR1C_+_158485339.23-P1P2	2413	1902	2198	2426	1695	1695	0.0830746	0.0679459	0.0755102	-0.171918	-0.181619	-0.176768	-0.0895367	-0.112718	-0.101127
ACVR1C_-_158485307.23-P1P2	287	189	215	248	157	157	0.443818	0.169336	0.306577	-0.453995	-0.140728	-0.297361	-0.0108708	0.0295631	0.00934618
ACVR1_+_158732079.23-P1P2	605	442	687	723	549	549	-0.286339	-0.411046	-0.348692	0.146094	0.177268	0.161681	-0.140939	-0.232823	-0.186881
ACVR1_+_158732198.23-P1P2	841	797	955	843	714	714	-0.190286	0.0603696	-0.0649584	0.146114	-0.451729	-0.152807	-0.0448662	-0.390404	-0.217635
ACVR1_+_158732232.23-P1P2	181	180	212	321	246	246	-0.869137	-0.548947	-0.709042	0.190794	0.301895	0.246344	-0.679037	-0.246097	-0.462567
ACVR1_+_158732258.23-P1P2	332	254	361	546	228	228	0.115681	0.0575086	0.086595	0.0835346	0.571391	0.327463	0.198522	0.629855	0.414188
ACVR1_-_158732511.23-P1P2	1290	798	1028	1352	819	819	0.228968	-0.135761	0.0466034	-0.364812	0.227953	-0.0684294	-0.136538	0.0931473	-0.0216953
ACVR2A_+_148602294.23-P1P2	331	200	277	254	206	206	0.257719	-0.14093	0.0583942	-0.294226	-0.187853	-0.24104	-0.0372012	-0.327828	-0.182515
ACVR2A_+_148602343.23-P1P2	1203	807	1244	1283	845	845	0.0831453	-0.164669	-0.0407617	0.0110688	0.136199	0.0736339	0.0935204	-0.0275145	0.0330029
ACVR2A_+_148602346.23-P1P2	1006	852	1131	1285	743	743	0.0107281	0.0992052	0.0549666	0.131688	0.0601615	0.0959246	0.141722	0.160322	0.151022
ACVR2A_-_148602102.23-P1P2	935	806	972	1073	581	581	0.25996	0.373956	0.316958	0.0187089	-0.119883	-0.0505871	0.277975	0.255028	0.266501
ACVR2A_-_148602669.23-P1P2	872	704	1043	1009	730	730	-0.170036	-0.150607	-0.160322	0.221058	-0.0134027	0.103828	0.0503279	-0.163055	-0.0563634
ACVR2B_+_38495339.23-P1P2	515	449	496	665	405	405	-0.0798176	0.0505075	-0.014655	-0.0915133	0.0339574	-0.028778	-0.172025	0.08542	-0.0433023
ACVR2B_+_38495450.23-P1P2	892	684	904	1038	635	635	0.063819	0.00895369	0.0363864	-0.018002	0.0690567	0.0255274	0.0451233	0.0789655	0.0620444
ACVR2B_+_38495606.23-P1P2	1242	951	1302	1270	865	865	0.0954251	0.0384592	0.0669421	0.0307833	-0.11537	-0.0422935	0.125515	-0.075956	0.0247793
ACVR2B_+_38495842.23-P1P2	1708	1184	1722	1693	1183	1183	0.10339	-0.097067	0.00316139	-0.0255038	-0.0167686	-0.0211362	0.0771922	-0.112881	-0.0178442
ACVR2B_-_38495819.23-P1P2	723	743	907	1062	669	669	-0.314479	0.05307	-0.130704	0.289826	-0.0173319	0.136247	-0.0253465	0.0366932	0.00567335
ACVRL1_+_52300726.23-P1P2	613	417	596	683	416	416	0.132835	-0.0948222	0.0190066	-0.0778558	0.179157	0.0506505	0.054286	0.0852896	0.0697878
ACVRL1_+_52300742.23-P1P2	447	304	303	542	274	274	0.279631	0.0516094	0.16562	-0.598238	0.30154	-0.148349	-0.319301	0.354105	0.0174018
ACVRL1_+_52300819.23-P1P2	760	444	748	743	484	484	0.224524	-0.222733	0.000895437	-0.0602422	0.210121	0.0749394	0.163588	-0.0116573	0.0759655
ACVRL1_-_52300776.23-P1P2	977	786	1077	1179	750	750	-0.0450001	-0.0306473	-0.0378237	0.103307	0.052281	0.0777939	0.0576129	0.0225888	0.0401008
ACVRL1_-_52301119.23-P1P2	781	630	928	947	653	653	-0.168229	-0.150017	-0.159123	0.211521	0.0553311	0.133426	0.042599	-0.093731	-0.025566
ACY1_+_52017535.23-P1P2	570	476	720	854	488	488	-0.202387	-0.134206	-0.168296	0.299754	0.310593	0.305173	0.0966729	0.177342	0.137008
ACY1_+_52017980.23-P1P2	1887	1386	1930	1855	1316	1316	0.0934669	-0.0235183	0.0349743	-0.00477459	-0.11219	-0.0584821	0.0879985	-0.134753	-0.0233771
ACY1_-_52017547.23-P1P2	765	695	853	1048	572	572	-0.00702348	0.182712	0.0878442	0.119805	0.0598723	0.0898386	0.112088	0.243539	0.177813
ACY1_-_52017921.23-P1P2	235	131	180	183	146	146	0.260224	-0.254688	0.00276835	-0.421945	-0.0504047	-0.236175	-0.162414	-0.304137	-0.233276
ACY1_-_52017938.23-P1P2	412	387	514	614	376	376	-0.294556	-0.0566851	-0.175621	0.281843	0.133224	0.207533	-0.0134072	0.0774935	0.0320432
ACY3_+_67414985.23-P2	1091	735	1053	1212	782	782	0.0539425	-0.18771	-0.0668839	-0.0884267	0.188892	0.0502327	-0.0351779	0.00213674	-0.0165206
ACY3_+_67415013.23-P2	388	263	299	432	233	233	0.309259	0.0764468	0.192853	-0.413192	0.183287	-0.114953	-0.104627	0.260689	0.0780308
ACY3_+_67417722.23-P1	150	71	180	191	138	138	-0.306174	-1.05706	-0.681619	0.225753	0.895	0.560377	-0.0811142	-0.161108	-0.121111
ACY3_+_67417960.23-P1	1411	873	1368	1402	956	956	0.135167	-0.229315	-0.0470738	-0.0819308	0.150751	0.0344102	0.0525429	-0.0776086	-0.0125329
ACY3_+_67418110.23-P1	2344	1801	2322	2525	1620	1620	0.106511	0.0545183	0.0805145	-0.0508856	-0.0451963	-0.048041	0.0549313	0.0102771	0.0326042
ACY3_-_67414577.23-P2	1581	1331	1374	1717	1207	1207	-0.0370564	0.0427988	0.00287123	-0.239736	-0.165302	-0.202519	-0.277487	-0.121548	-0.199517
ACY3_-_67414607.23-P2	1643	1177	1529	1480	1134	1134	0.108444	-0.0445924	0.0319257	-0.141025	-0.202199	-0.171612	-0.0332751	-0.245836	-0.139555
ACY3_-_67414970.23-P2	912	570	913	889	602	602	0.172802	-0.177088	-0.00214268	-0.0357	0.10854	0.03642	0.136409	-0.0675925	0.034408
ACY3_-_67417956.23-P1	109	142	132	171	65	65	0.319348	1.02909	0.674221	0.238929	-0.264576	-0.0128237	0.557583	0.765472	0.661528
ACY3_-_67418149.23-P1	464	478	605	758	459	459	-0.410837	-0.0397696	-0.225304	0.345529	0.132506	0.239018	-0.0660019	0.0936912	0.0138447
ACYP1_+_75530659.23-P1	776	663	819	861	642	642	-0.152985	-0.0518505	-0.102418	0.0405258	-0.155677	-0.0575757	-0.113153	-0.206573	-0.159863
ACYP1_+_75530680.23-P1	1189	790	1027	1284	739	739	0.259634	-0.00200776	0.128813	-0.248594	0.168039	-0.0402772	0.0103471	0.166986	0.0886668
ACYP1_-_75530695.23-P1	870	751	974	1088	674	674	-0.0582013	0.0577783	-0.0002115	0.125625	0.00211222	0.0638688	0.0667303	0.0608456	0.063788
ACYP1_-_75530711.23-P1	859	743	690	999	659	659	-0.0440884	0.0747977	0.0153546	-0.353343	-0.105559	-0.229451	-0.398125	-0.0298062	-0.213966
ACYP1_-_75530721.23-P1	450	283	418	485	241	241	0.474424	0.133483	0.303953	-0.143703	0.244501	0.050399	0.330027	0.378939	0.354483
ACYP1_-_75535758.23-P2	403	395	576	610	312	312	-0.0572343	0.242021	0.0923932	0.478008	0.0942751	0.286142	0.42008	0.337251	0.378665
ACYP1_-_75536000.23-P2	1266	846	1113	1185	758	758	0.31354	0.0601738	0.186857	-0.223105	-0.046524	-0.134814	0.089741	0.0146049	0.0521729
ACYP1_-_75536179.23-P2	1146	792	900	1078	852	852	0.00121363	-0.203639	-0.101213	-0.385891	-0.0878967	-0.236894	-0.385371	-0.290581	-0.337976
ACYP1_-_75536183.23-P2	854	801	942	1119	661	661	-0.0568823	0.178866	0.0609918	0.10421	-0.0503456	0.0269322	0.0466339	0.129475	0.0880547
ACYP1_-_75536194.23-P2	817	786	853	926	652	652	-0.101004	0.171371	0.0351837	0.0249286	-0.296199	-0.135635	-0.0767691	-0.123872	-0.100321
ACYP2_+_54342830.23-P1P2	963	840	959	1092	759	759	-0.0830322	0.0480034	-0.0175144	-0.043286	-0.15417	-0.098728	-0.127012	-0.105211	-0.116112
ACYP2_-_54342821.23-P1P2	192	173	284	218	153	153	-0.0988934	0.0789543	-0.00996954	0.527504	-0.199125	0.164189	0.427916	-0.119216	0.15435
ACYP2_-_54343153.23-P1P2	1047	841	1057	1136	720	720	0.113725	0.125823	0.119774	-0.0235671	-0.0988964	-0.0612317	0.0894637	0.0278816	0.0586726
ACYP2_-_54343157.23-P1P2	886	666	820	1042	592	592	0.155241	0.071639	0.11344	-0.148964	0.11308	-0.0179421	0.00558388	0.185674	0.0956288
ACYP2_-_54343180.23-P1P2	897	721	881	1045	608	608	0.134569	0.147642	0.141105	-0.063247	0.00275025	-0.0302484	0.0706278	0.151347	0.110988
ADAD1_+_123300801.23-P1P2	853	725	992	1098	610	610	0.0572684	0.150886	0.104077	0.180513	0.0661436	0.123328	0.237088	0.217984	0.227536
ADAD1_-_123300726.23-P1P2	1419	955	1157	1506	982	982	0.104612	-0.138508	-0.0169484	-0.331767	0.124468	-0.10365	-0.227849	-0.0130856	-0.120467
ADAD1_-_123300732.23-P1P2	1081	731	910	1087	607	607	0.40613	0.169889	0.288009	-0.285709	0.0397271	-0.122991	0.119727	0.210571	0.165149
ADAD1_-_123300755.23-P1P2	598	475	499	634	510	510	-0.19682	-0.200856	-0.198838	-0.298387	-0.116126	-0.207256	-0.4959	-0.316027	-0.405964
ADAD1_-_123300758.23-P1P2	527	398	541	688	386	386	0.022734	-0.0541185	-0.0156922	0.000544616	0.256959	0.128752	0.0225849	0.203795	0.11319
ADAD2_+_84224814.23-P1P2	502	547	673	506	467	467	-0.322203	0.129832	-0.0961855	0.385638	-0.645085	-0.129723	0.0627411	-0.514298	-0.225778
ADAD2_+_84225182.23-P1P2	1146	633	1105	1185	904	904	-0.0842557	-0.612403	-0.34833	-0.0898417	0.371928	0.141043	-0.174791	-0.23952	-0.207156
ADAD2_-_84224806.23-P1P2	1721	1536	2008	2735	1371	1371	-0.0984496	0.0656636	-0.016393	0.185231	0.299681	0.242456	0.0860878	0.3663	0.226194
ADAD2_-_84224870.23-P1P2	1427	1228	1551	1971	1178	1178	-0.149822	-0.038315	-0.0940687	0.0829323	0.149936	0.116434	-0.0675837	0.112576	0.022496
ADAD2_-_84224880.23-P1P2	1730	1365	1643	1800	1159	1159	0.151423	0.137734	0.144579	-0.111721	-0.133586	-0.122653	0.0390091	0.00510389	0.0220565
ADAL_-_43623106.23-P1P2	401	304	443	408	303	303	-0.0221836	-0.0935325	-0.0578581	0.106423	-0.108184	-0.000880125	0.0835461	-0.200761	-0.0586075
ADAL_-_43623112.23-P1P2	205	114	138	222	165	165	-0.11331	-0.631718	-0.372514	-0.608237	0.428844	-0.0896962	-0.722241	-0.201919	-0.46208
ADAL_-_43623116.23-P1P2	1263	914	1237	1243	870	870	0.111299	-0.0271073	0.042096	-0.0672902	-0.0891213	-0.0782057	0.0433153	-0.115273	-0.0359791
ADAL_-_43623128.23-P1P2	262	200	415	432	240	240	-0.299936	-0.36132	-0.330628	0.626264	0.57835	0.602307	0.325634	0.217984	0.271809
ADAL_-_43623140.23-P1P2	50	20	103	46	29	29	0.359407			1.00536			1.36408
ADAM10_+_59041561.23-P1P2	1270	780	1093	1166	802	802	0.236686	-0.138414	0.0491361	-0.253816	0.0473402	-0.103238	-0.0178236	-0.0901188	-0.0539712
ADAM10_+_59041886.23-P1P2	65	55	35	17	496	496	-3.3583	-3.27112	-3.31471	-0.930366	-2.22658	-1.57847	-4.28936	-5.49675	-4.89305
ADAM10_-_59041337.23-P1P2	1372	1113	1548	1541	981	981	0.0574874	0.0838425	0.0706649	0.136844	-0.0632683	0.0367879	0.193638	0.0215294	0.107583
ADAM10_-_59041501.23-P1P2	1552	1142	1393	1684	1141	1141	0.0173617	-0.0970222	-0.0398303	-0.193214	0.027648	-0.0827832	-0.176546	-0.0684191	-0.122483
ADAM10_-_59041703.23-P1P2	817	719	704	861	1117	1117	-0.877689	-0.733852	-0.80577	-0.252042	-0.27266	-0.262351	-1.13042	-1.00556	-1.06799
ADAM11_+_42836733.23-P1P2	1711	1221	1558	1969	1147	1147	0.150506	-0.00808824	0.071209	-0.172426	0.156718	-0.00785358	-0.022613	0.149585	0.0634861
ADAM11_+_42836787.23-P1P2	465	309	545	553	383	383	-0.146582	-0.408024	-0.277303	0.191744	0.306991	0.249368	0.044469	-0.100077	-0.0278042
ADAM11_+_42836832.23-P1P2	673	454	491	597	450	450	0.154213	-0.0855187	0.0343473	-0.492164	-0.137643	-0.314904	-0.338645	-0.222207	-0.280426
ADAM11_+_42836963.23-P1P2	983	814	1053	1328	762	762	-0.0590677	-0.00304825	-0.031058	0.0619611	0.173473	0.117717	0.00219968	0.17138	0.0867897
ADAM11_-_42836572.23-P1P2	582	432	652	650	354	354	0.290802	0.188996	0.239899	0.126572	0.0567269	0.0916493	0.41668	0.246678	0.331679
ADAM12_+_128076604.23-P1P2	2152	1543	2245	2677	1628	1628	-0.0238907	-0.175649	-0.0997697	0.0237564	0.262198	0.142977	-0.000828105	0.087504	0.0433379
ADAM12_+_128076607.23-P1P2	1621	1278	1537	1936	1232	1232	-0.0305862	-0.0454005	-0.0379934	-0.114048	0.0665096	-0.0237692	-0.145328	0.0220642	-0.0616318
ADAM12_-_128076590.23-P1P2	253	287	317	344	300	300	-0.672293	-0.162198	-0.417246	0.288064	-0.271324	0.00837037	-0.384923	-0.432566	-0.408744
ADAM12_-_128076617.23-P1P2	530	392	404	402	360	360	0.131527	0.0245707	0.078049	-0.428918	-0.49634	-0.462629	-0.298084	-0.470814	-0.384449
ADAM12_-_128077031.23-P1P2	1203	1018	1203	1374	849	849	0.0763321	0.163615	0.119974	-0.037281	-0.100037	-0.068659	0.0383573	0.0645331	0.0514452
ADAM15_+_155023192.23-P1P2	1227	947	1359	1362	901	901	0.0190682	-0.0264487	-0.00369028	0.110129	-0.00839115	0.050869	0.128504	-0.0338848	0.0473094
ADAM15_+_155023202.23-P1P2	836	734	923	967	594	594	0.0665719	0.207031	0.136802	0.105547	-0.134946	-0.0146995	0.171425	0.0730405	0.122233
ADAM15_+_155023394.23-P1P2	997	602	868	851	687	687	0.110815	-0.288833	-0.0890087	-0.237179	-0.0332859	-0.135233	-0.127058	-0.321163	-0.224111
ADAM15_+_155024155.23-P1P2	1026	678	1132	1037	720	720	0.0844938	-0.184998	-0.0502519	0.104562	0.0803772	0.0924697	0.188362	-0.103665	0.0423485
ADAM15_-_155024217.23-P1P2	1007	761	985	980	649	649	0.207305	0.131392	0.169349	-0.0691491	-0.167796	-0.118473	0.137462	-0.0354492	0.0510066
ADAM17_+_9695837.23-P1P2	1286	962	1434	1542	922	922	0.0535839	-0.0370159	0.008284	0.119873	0.148012	0.133943	0.172764	0.111952	0.142358
ADAM17_+_9695867.23-P1P2	1309	1084	1341	1354	1109	1109	-0.187262	-0.131181	-0.159222	-0.00243688	-0.211819	-0.107128	-0.190393	-0.342044	-0.266219
ADAM17_+_9695885.23-P1P2	536	368	486	677	389	389	0.0359948	-0.17835	-0.0711778	-0.178558	0.346769	0.0841054	-0.143257	0.169373	0.0130583
ADAM17_-_9695930.23-P1P2	923	755	932	1097	722	722	-0.0721363	-0.0338082	-0.0529723	-0.0232817	0.00633345	-0.00847413	-0.0961117	-0.0265197	-0.0613157
ADAM17_-_9695934.23-P1P2	846	568	647	703	452	452	0.477867	0.231282	0.354574	-0.424173	-0.225048	-0.32461	0.0530001	0.00718947	0.0300948
ADAM18_+_39442161.23-P1P2	541	572	702	691	426	426	-0.0816929	0.326876	0.122591	0.338561	-0.260011	0.0392752	0.256175	0.0678198	0.161997
ADAM18_+_39442286.23-P1P2	292	204	297	252	485	485	-1.15848	-1.3477	-1.25309	-0.0127865	-0.227827	-0.120307	-1.17196	-1.57457	-1.37327
ADAM18_+_39442506.23-P1P2	713	492	672	633	395	395	0.425581	0.21852	0.32205	-0.122722	-0.169134	-0.145928	0.302166	0.0503404	0.176253
ADAM18_-_39442133.23-P1P2	134	91	158	231	366	366	-1.87608	-2.10619	-1.99113	0.200411	0.811273	0.505842	-1.67636	-1.29396	-1.48516
ADAM18_-_39442196.23-P1P2	838	647	965	952	633	633	-0.0217233	-0.0667258	-0.0442246	0.166298	0.0245143	0.095406	0.143881	-0.0412564	0.0513121
ADAM19_+_157002746.23-P1P2	1092	701	1043	1077	685	685	0.246329	-0.0649756	0.0906766	-0.103515	0.0868504	-0.00833217	0.14212	0.0228299	0.0824752
ADAM19_-_157002294.23-P1P2	1347	994	1537	1574	895	895	0.163322	0.0530721	0.108197	0.153086	0.130436	0.141761	0.315715	0.184464	0.250089
ADAM19_-_157002314.23-P1P2	816	761	899	991	641	641	-0.0782233	0.149286	0.0355314	0.102471	-0.151693	-0.024611	0.0235539	-0.00145175	0.0110511
ADAM19_-_157002317.23-P1P2	1383	1138	1215	1569	907	907	0.182159	0.22904	0.205599	-0.224126	-0.0693367	-0.146731	-0.042661	0.160658	0.0589987
ADAM19_-_157002452.23-P1P2	154	213	260	245	154	154	-0.426468	0.369637	-0.0284155	0.7183	-0.330753	0.193774	0.291138	0.0398389	0.165489
ADAM20_+_71001702.23-P1P2	1140	923	1217	1272	940	940	-0.148167	-0.124616	-0.136392	0.0570143	-0.0699854	-0.00648554	-0.0918463	-0.193646	-0.142746
ADAM20_-_71001316.23-P1P2	1231	1177	1101	1536	1104	1104	-0.269377	-0.0059119	-0.137645	-0.198297	-0.148618	-0.173457	-0.468369	-0.153574	-0.310971
ADAM20_-_71001647.23-P1P2	781	665	815	1104	578	578	0.00778498	0.103999	0.0558919	0.0241965	0.198632	0.111414	0.0312877	0.303586	0.167437
ADAM20_-_71001696.23-P1P2	1065	1027	1187	1594	835	835	-0.0754628	0.200302	0.0624196	0.119185	0.101534	0.11036	0.043029	0.302791	0.17291
ADAM20_-_71001740.23-P1P2	297	265	398	345	295	295	-0.41672	-0.253009	-0.334864	0.385024	-0.152078	0.116473	-0.0323894	-0.404131	-0.21826
ADAM21_+_70918885.23-P1P2	505	295	394	626	388	388	-0.0462413	-0.493628	-0.269935	-0.395369	0.552766	0.0786987	-0.442304	0.0600936	-0.191105
ADAM21_+_70919022.23-P1P2	691	697	932	950	669	669	-0.379789	-0.0391336	-0.209461	0.394363	-0.0859127	0.154225	0.0138809	-0.124091	-0.0551051
ADAM21_+_70919032.23-P1P2	1164	847	1182	1197	844	844	0.0373081	-0.0931671	-0.0279295	-0.015142	-0.0336922	-0.0244171	0.0214723	-0.125904	-0.052216
ADAM21_-_70918928.23-P1P2	526	478	568	535	460	460	-0.233039	-0.0429093	-0.137974	0.0735471	-0.370153	-0.148303	-0.160186	-0.412107	-0.286147
ADAM21_-_70919038.23-P1P2	1245	1043	1142	1336	904	904	0.035283	0.108058	0.0716707	-0.161864	-0.175501	-0.168682	-0.127275	-0.0664871	-0.096881
ADAM22_+_87563621.23-P1P2	813	549	829	742	645	645	-0.0925119	-0.330779	-0.211645	-0.00916427	-0.0980685	-0.0536164	-0.10237	-0.427892	-0.265131
ADAM22_+_87563949.23-P1P2	799	690	800	790	444	444	0.421168	0.537751	0.479459	-0.0354765	-0.337425	-0.186451	0.384997	0.201281	0.293139
ADAM22_-_87563632.23-P1P2	878	684	988	1132	556	556	0.232668	0.200625	0.216647	0.133009	0.194124	0.163567	0.364983	0.395705	0.380344
ADAM22_-_87563945.23-P1P2	408	456	592	428	382	382	-0.331472	0.157175	-0.0871482	0.499747	-0.624105	-0.0621788	0.167582	-0.465974	-0.149196
ADAM22_-_87564057.23-P1P2	925	572	775	1052	592	592	0.217388	-0.147868	0.03476	-0.292538	0.346366	0.026914	-0.0758437	0.199453	0.0618047
ADAM23_+_207308275.23-P1P2	1064	721	902	972	680	680	0.219423	-0.0138215	0.102801	-0.27558	-0.101724	-0.188652	-0.0568502	-0.114591	-0.0857205
ADAM23_+_207308623.23-P1P2	496	410	480	605	328	328	0.170176	0.223642	0.196909	-0.0845867	0.0286297	-0.0279785	0.0848957	0.253227	0.169061
ADAM23_+_207308716.23-P1P2	1581	1104	1557	1713	927	927	0.343728	0.153813	0.24877	-0.0593494	0.101103	0.020877	0.283685	0.255871	0.269778
ADAM23_-_207308263.23-P1P2	512	425	454	698	436	436	-0.194652	-0.135151	-0.164902	-0.210733	0.183083	-0.0138249	-0.406079	0.0488865	-0.178596
ADAM23_-_207308295.23-P1P2	991	671	1056	965	684	684	0.108421	-0.12597	-0.00877448	0.0543719	-0.00846535	0.0229533	0.162099	-0.13348	0.0143095
ADAM28_+_24151604.23-P1P2	617	475	528	718	366	366	0.326959	0.277798	0.302378	-0.262014	0.0633748	-0.0993194	0.0642514	0.342128	0.20319
ADAM28_+_24151615.23-P1P2	163	163	214	178	93	93	0.383101	0.711283	0.547192	0.355458	-0.405676	-0.0251092	0.737865	0.306562	0.522214
ADAM28_+_24151646.23-P1P2	768	373	748	796	516	516	0.147267	-0.566481	-0.209607	-0.0753491	0.560911	0.242781	0.0712244	-0.00461508	0.0333046
ADAM28_+_24151656.23-P1P2	1039	901	1168	994	698	698	0.147429	0.270014	0.208721	0.131564	-0.390963	-0.1297	0.278298	-0.119994	0.0791524
ADAM28_+_24151691.23-P1P2	1297	871	1059	1163	709	709	0.444853	0.198601	0.321727	-0.329757	-0.115575	-0.222666	0.114402	0.0839811	0.0991917
ADAM29_+_175839595.23-P1P2	853	782	760	894	559	559	0.183229	0.386034	0.284632	-0.203827	-0.339575	-0.271701	-0.0212917	0.0474141	0.0130612
ADAM29_+_175839605.23-P1P2	526	431	623	664	492	492	-0.330064	-0.289256	-0.30966	0.206888	0.0908138	0.148851	-0.123869	-0.197488	-0.160678
ADAM29_+_175839643.23-P1P2	1062	996	1260	1269	810	810	-0.0356781	0.199938	0.0821298	0.209359	-0.183207	0.0130759	0.172987	0.0176858	0.0953364
ADAM29_-_175839539.23-P1P2	893	750	849	1203	730	730	-0.135704	-0.0592919	-0.0974981	-0.110177	0.148993	0.019408	-0.246575	0.0906558	-0.0779595
ADAM29_-_175839601.23-P1P2	1585	1418	1728	1786	1278	1278	-0.115873	0.0516837	-0.0320947	0.0873394	-0.199807	-0.0562338	-0.0292275	-0.147168	-0.0881978
ADAM2_+_39695270.23-P1P2	1457	1142	1539	1750	1080	1080	0.00550148	-0.0177547	-0.00612661	0.0417113	0.0831107	0.062411	0.0465191	0.0663112	0.0564151
ADAM2_-_39695260.23-P1P2	1103	848	1136	1204	765	765	0.101433	0.0503185	0.0758758	0.00524903	-0.0269823	-0.0108666	0.105988	0.0242913	0.0651398
ADAM2_-_39695623.23-P1P2	1084	851	1133	1160	798	798	0.015436	-0.00551566	0.00496018	0.0265021	-0.0857878	-0.0296428	0.0412444	-0.0903483	-0.024552
ADAM2_-_39695635.23-P1P2	480	406	477	530	622	622	-0.800348	-0.713721	-0.757035	-0.0463262	-0.148169	-0.0972475	-0.847368	-0.860935	-0.854151
ADAM2_-_39695737.23-P1P2	568	486	686	755	545	545	-0.366833	-0.263586	-0.31521	0.235037	0.102839	0.168938	-0.132491	-0.159792	-0.146141
ADAM30_+_120439037.23-P1P2	766	661	820	1015	645	645	-0.178423	-0.0629349	-0.120679	0.0609985	0.086076	0.0735373	-0.118118	0.0240962	-0.0470109
ADAM30_+_120439094.23-P1P2	742	616	863	1233	622	622	-0.171963	-0.11227	-0.142117	0.18066	0.468489	0.324575	0.00800313	0.357174	0.182588
ADAM30_+_120439103.23-P1P2	1388	1128	1284	1486	993	993	0.0566739	0.0856154	0.0711446	-0.149643	-0.135014	-0.142329	-0.0936633	-0.048444	-0.0710536
ADAM30_-_120439075.23-P1P2	451	213	440	448	256	256	0.390516	-0.363576	0.0134696	-0.0729049	0.539964	0.233529	0.316917	0.177342	0.24713
ADAM30_-_120439090.23-P1P2	1064	970	1076	1121	795	795	-0.00599669	0.188744	0.0913736	-0.0211011	-0.323952	-0.172526	-0.0277915	-0.134253	-0.0810222
ADAM32_+_38965125.23-P1P2	316	241	267	351	260	260	-0.145055	-0.207765	-0.17641	-0.280366	0.00975636	-0.135305	-0.426115	-0.197053	-0.311584
ADAM32_+_38965287.23-P1P2	1177	796	1284	1465	823	823	0.0896819	-0.14641	-0.0283641	0.0882499	0.347379	0.217814	0.177238	0.201924	0.189581
ADAM32_+_38965299.23-P1P2	1584	1347	1685	1973	1128	1128	0.0633372	0.157697	0.110517	0.0518952	0.0179596	0.0349274	0.114539	0.176611	0.145575
ADAM32_-_38965264.23-P1P2	1174	640	1151	1013	729	729	0.260974	-0.286133	-0.0125797	-0.0658256	0.129809	0.0319916	0.194454	-0.155369	0.0195426
ADAM32_-_38965521.23-P1P2	1057	751	866	979	606	606	0.376118	0.211209	0.293663	-0.324817	-0.150186	-0.237502	0.0506064	0.0619786	0.0562925
ADAM33_+_3662271.23-P1P2	1461	1026	1355	1368	952	952	0.191455	0.00971121	0.100583	-0.145944	-0.117644	-0.131794	0.0448165	-0.106978	-0.0310806
ADAM33_+_3662642.23-P1P2	1031	1006	938	1299	875	875	-0.189779	0.102989	-0.0433947	-0.173666	-0.16391	-0.168788	-0.364138	-0.0599659	-0.212052
ADAM33_-_3662191.23-P1P2	1216	1019	1347	1488	982	982	-0.11812	-0.0449269	-0.0815234	0.110326	0.0135389	0.0619323	-0.00848793	-0.0304329	-0.0194604
ADAM33_-_3662194.23-P1P2	668	385	680	543	459	459	0.114886	-0.351922	-0.118518	-0.0115944	-0.0365878	-0.0240911	0.102598	-0.387554	-0.142478
ADAM33_-_3662638.23-P1P2	1108	853	1016	1040	664	664	0.312235	0.263076	0.287656	-0.162338	-0.246716	-0.204527	0.149202	0.0173159	0.0832592
ADAM7_+_24298515.23-P1P2	1213	968	1131	1235	778	778	0.214269	0.216951	0.21561	-0.138262	-0.181249	-0.159756	0.075314	0.0366565	0.0559853
ADAM7_+_24298519.23-P1P2	834	620	732	875	487	487	0.349658	0.25006	0.299859	-0.225485	-0.0356667	-0.130576	0.123479	0.215349	0.169414
ADAM7_+_24298600.23-P1P2	1164	809	1116	1418	876	876	-0.0163798	-0.213077	-0.114729	-0.098035	0.276964	0.0894647	-0.115109	0.0648423	-0.0251331
ADAM7_-_24298558.23-P1P2	805	655	812	930	589	589	0.0242531	0.0549412	0.0395971	-0.0247901	-0.0269457	-0.0258679	-0.00123076	0.0289506	0.0138599
ADAM7_-_24298561.23-P1P2	1310	1026	1494	1402	918	918	0.0865327	0.0621786	0.0743556	0.152332	-0.0822259	0.0350532	0.238171	-0.0190922	0.10954
ADAM8_+_135090313.23-P1P2	865	616	1051	1001	757	757	-0.234061	-0.395649	-0.314855	0.24371	0.167758	0.205734	0.00895461	-0.226936	-0.108991
ADAM8_-_135089929.23-P1P2	1214	1019	1260	1348	830	830	0.122117	0.197685	0.159901	0.0163743	-0.129015	-0.0563204	0.137798	0.0696248	0.103711
ADAM8_-_135089932.23-P1P2	700	612	793	1043	592	592	-0.18471	-0.0503516	-0.117531	0.142685	0.236454	0.18957	-0.0427192	0.187058	0.0721692
ADAM8_-_135090331.23-P1P2	739	718	783	863	608	608	-0.144965	0.141626	-0.00166928	0.0461569	-0.267305	-0.110574	-0.0995019	-0.124723	-0.112113
ADAM8_-_135090373.23-P1P2	791	523	858	762	502	502	0.229522	-0.0391625	0.0951799	0.0800189	0.0102985	0.0451587	0.308847	-0.0279088	0.140469
ADAM9_+_38854489.23-P1P2	823	468	762	884	575	575	0.0908624	-0.395339	-0.152239	-0.148382	0.384856	0.118237	-0.0582138	-0.00952804	-0.0338709
ADAM9_+_38854902.23-P1P2	1630	1034	1866	1598	1017	1017	0.254084	-0.0743695	0.0898573	0.157796	0.0953497	0.126573	0.411186	0.0219353	0.216561
ADAM9_-_38854499.23-P1P2	468	460	650	633	462	462	-0.407852	-0.104545	-0.256199	0.43665	-0.0721099	0.18227	0.028104	-0.1757	-0.0737979
ADAM9_-_38854525.23-P1P2	695	621	681	839	609	609	-0.235897	-0.070135	-0.153016	-0.0666392	-0.098604	-0.0826216	-0.30323	-0.167784	-0.235507
ADAM9_-_38854669.23-P1P2	708	509	737	826	562	562	-0.0932889	-0.241191	-0.16724	0.0206342	0.165795	0.0932144	-0.0733484	-0.0744408	-0.0738946
ADAMDEC1_+_24242051.23-P1P2	410	314	469	792	329	329	-0.108932	-0.165609	-0.13727	0.156683	0.802054	0.479369	0.0470575	0.6374	0.342229
ADAMDEC1_+_24242054.23-P1P2	458	377	540	654	292	292	0.222911	0.27031	0.246611	0.200331	0.262045	0.231188	0.422548	0.53331	0.477929
ADAMDEC1_+_24242074.23-P1P2	773	620	726	841	571	571	0.0105096	0.0204914	0.0155005	-0.12778	-0.0928439	-0.110312	-0.117964	-0.0713974	-0.0946807
ADAMDEC1_-_24242003.23-P1P2	845	675	857	993	515	515	0.287911	0.292029	0.28997	-0.0169372	0.0242247	0.00364377	0.27028	0.317209	0.293744
ADAMDEC1_-_24242085.23-P1P2	1587	1337	1740	1903	1378	1378	-0.222742	-0.141862	-0.182302	0.0955042	-0.0234054	0.0360494	-0.127931	-0.164313	-0.146122
ADAMTS10_+_8675521.23-P1P2	1052	854	1180	1509	669	669	0.226589	0.253944	0.240266	0.128371	0.288603	0.208487	0.354266	0.543502	0.448884
ADAMTS10_+_8675559.23-P1P2	927	817	664	879	692	692	-0.00467078	0.141278	0.0683036	-0.518667	-0.427154	-0.472911	-0.524032	-0.284921	-0.404476
ADAMTS10_+_8675562.23-P1P2	1028	753	998	1202	684	684	0.161304	0.0403675	0.100836	-0.0800096	0.142034	0.031012	0.0806006	0.183356	0.131978
ADAMTS10_-_8675371.23-P1P2	640	551	626	740	486	486	-0.0293525	0.08281	0.0267287	-0.0691903	-0.107209	-0.0881994	-0.0992365	-0.0234435	-0.06134
ADAMTS10_-_8675595.23-P1P2	1417	1071	1163	1612	979	979	0.106991	0.0312917	0.0691413	-0.32227	0.0572117	-0.132529	-0.215973	0.0894585	-0.063257
ADAMTS12_+_33891838.23-P1P2	874	757	914	1004	670	670	-0.0429959	0.0778462	0.0174251	0.0272799	-0.125287	-0.0490038	-0.0164098	-0.0464862	-0.031448
ADAMTS12_+_33892096.23-P1P2	826	612	1016	935	640	640	-0.0583982	-0.162826	-0.110612	0.261406	0.0787532	0.170079	0.202314	-0.083118	0.0595979
ADAMTS12_-_33891689.23-P1P2	820	748	1190	1112	754	754	-0.305409	-0.109812	-0.20761	0.499985	0.0393651	0.269675	0.193882	-0.0694921	0.0621951
ADAMTS12_-_33892035.23-P1P2	1069	744	880	1048	746	746	0.0925462	-0.102159	-0.00480641	-0.317967	-0.0384173	-0.178192	-0.226115	-0.139621	-0.182868
ADAMTS12_-_33892078.23-P1P2	1276	994	1177	1424	881	881	0.107946	0.0758178	0.0918821	-0.153795	-0.0140501	-0.0839226	-0.0465425	0.0627228	0.00809016
ADAMTS13_+_136287462.23-P1P2	894	658	924	1126	617	617	0.108536	-0.00546895	0.0515337	0.010337	0.242366	0.126351	0.11818	0.237852	0.178016
ADAMTS13_+_136287556.23-P1P2	1658	1219	1803	2019	1240	1240	-0.00736419	-0.122928	-0.0651461	0.0836744	0.195261	0.139468	0.0756164	0.0732883	0.0744524
ADAMTS13_+_136287621.23-P1P2	1474	1039	1330	1390	812	812	0.433717	0.257358	0.345537	-0.185591	-0.112792	-0.149192	0.247432	0.145521	0.196476
ADAMTS13_-_136287551.23-P1P2	1154	938	1100	1471	964	964	-0.16693	-0.137731	-0.152331	-0.106421	0.116456	0.00501759	-0.274044	-0.0203203	-0.147182
ADAMTS13_-_136287562.23-P1P2	648	327	427	538	329	329	0.551438	-0.107083	0.222178	-0.639039	0.185634	-0.226702	-0.0882944	0.0795061	-0.00439411
ADAMTS14_+_72432279.23-P1P2	1162	806	1181	1434	847	847	0.0297081	-0.169868	-0.07008	-0.0138821	0.298512	0.142315	0.0151322	0.129599	0.0723655
ADAMTS14_+_72432594.23-P1P2	615	572	770	853	510	510	-0.156379	0.0672319	-0.0445735	0.286991	0.0438491	0.16542	0.129918	0.112036	0.120977
ADAMTS14_-_72432269.23-P1P2	1214	1074	1184	1558	969	969	-0.101268	0.0501394	-0.0255644	-0.0733804	0.00401971	-0.0346803	-0.175342	0.0551142	-0.0601141
ADAMTS14_-_72432290.23-P1P2	645	566	775	836	446	446	0.105787	0.245472	0.17563	0.227616	0.0300194	0.128818	0.33271	0.276447	0.304578
ADAMTS14_-_72432297.23-P1P2	1186	1064	1519	1579	981	981	-0.152689	0.0188871	-0.066901	0.319737	0.0368315	0.178284	0.166354	0.0566737	0.111514
ADAMTS15_+_130318578.23-P1P2	1604	1461	1934	1877	1240	1240	-0.0551341	0.13833	0.041598	0.232633	-0.171209	0.0307118	0.176805	-0.0319239	0.0724405
ADAMTS15_+_130318949.23-P1P2	1535	1188	1649	1704	1197	1197	-0.0676526	-0.109174	-0.0884135	0.0660717	-0.012291	0.0268904	-0.0022746	-0.12051	-0.0613924
ADAMTS15_+_130318978.23-P1P2	1090	1032	836	914	743	743	0.126426	0.375723	0.251074	-0.420034	-0.707858	-0.563946	-0.294302	-0.33118	-0.312741
ADAMTS15_+_130318981.23-P1P2	908	565	576	766	534	534	0.339384	-0.0168749	0.161255	-0.693905	-0.093588	-0.393746	-0.355214	-0.109508	-0.232361
ADAMTS15_-_130318977.23-P1P2	1200	834	1253	976	790	790	0.176642	-0.0200913	0.0782752	0.025071	-0.305848	-0.140388	0.201019	-0.324984	-0.0619825
ADAMTS16_+_5140486.23-P2	511	422	399	649	387	387	-0.0254784	0.0266234	0.000572516	-0.394216	0.088294	-0.152961	-0.420388	0.115872	-0.152258
ADAMTS16_+_5140497.23-P2	1027	615	990	1029	625	625	0.29004	-0.121556	0.0842421	-0.0902168	0.209903	0.0598432	0.199129	0.0893024	0.144216
ADAMTS16_+_5140517.23-P2	821	573	771	1097	631	631	-0.0467259	-0.237391	-0.142058	-0.127932	0.404275	0.138171	-0.175352	0.167839	-0.00375641
ADAMTS16_+_5140760.23-P2	1049	911	1302	1264	880	880	-0.173029	-0.0483385	-0.110684	0.274434	-0.060208	0.107113	0.100711	-0.107591	-0.00344012
ADAMTS16_+_5140912.23-P2	1286	1047	1318	1428	942	942	0.0226236	0.0541764	0.0384	-0.00182129	-0.084947	-0.0433841	0.0201086	-0.0298154	-0.00485344
ADAMTS16_+_5146334.23-P1	768	520	922	863	590	590	-0.0460767	-0.280489	-0.163283	0.226379	0.198167	0.212273	0.179609	-0.0813668	0.0491211
ADAMTS16_+_5146341.23-P1	773	693	1030	978	647	647	-0.169765	0.000803594	-0.0844809	0.376823	-0.0357024	0.17056	0.206364	-0.0339437	0.0862101
ADAMTS16_+_5146377.23-P1	848	652	817	1058	640	640	-0.0204757	-0.071486	-0.0459809	-0.0910092	0.165714	0.0373525	-0.112179	0.0951834	-0.00849765
ADAMTS16_-_5146381.23-P1	34	23	4	26	12	12
ADAMTS16_-_5146595.23-P1	900	713	771	915	611	611	0.132285	0.124444	0.128364	-0.260475	-0.172812	-0.216644	-0.128884	-0.0474131	-0.0881487
ADAMTS17_+_100882122.23-P1P2	1112	877	1362	1256	942	942	-0.18711	-0.201436	-0.194273	0.255289	-0.0144938	0.120398	0.0674849	-0.214975	-0.073745
ADAMTS17_-_100882079.23-P1P2	906	594	916	1050	757	757	-0.16725	-0.448116	-0.307683	-0.0214445	0.289173	0.133864	-0.189389	-0.157988	-0.173688
ADAMTS17_-_100882118.23-P1P2	1044	889	1321	1234	847	847	-0.12478	-0.0284646	-0.0766224	0.302228	-0.0595945	0.121317	0.176754	-0.0871039	0.0448249
ADAMTS17_-_100882163.23-P1P2	1093	791	1112	1136	756	756	0.105367	-0.0329946	0.0361863	-0.0124176	-0.0104683	-0.011443	0.0922558	-0.0425078	0.024874
ADAMTS17_-_100882166.23-P1P2	1713	1582	1751	2013	1350	1350	-0.0829023	0.130504	0.0238009	-0.00562708	-0.185084	-0.0953555	-0.0892232	-0.0536247	-0.0714239
ADAMTS18_+_77468466.23-P1P2	1008	674	909	1144	586	586	0.356055	0.103562	0.229808	-0.186424	0.230585	0.0220803	0.168937	0.335102	0.252019
ADAMTS18_+_77468714.23-P1P2	1450	1192	1500	1521	1141	1141	-0.080714	-0.0352006	-0.0579573	0.0116286	-0.181046	-0.0847085	-0.0697791	-0.215291	-0.142535
ADAMTS18_+_77468890.23-P1P2	1398	873	1315	1460	1055	1055	-0.0203467	-0.371475	-0.195911	-0.125583	0.209233	0.0418254	-0.146623	-0.161287	-0.153955
ADAMTS18_-_77468494.23-P1P2	428	360	489	498	378	378	-0.247244	-0.168675	-0.207959	0.154943	-0.0645327	0.045205	-0.0929946	-0.232253	-0.162624
ADAMTS18_-_77468873.23-P1P2	511	444	587	465	426	426	-0.163998	-0.0385798	-0.101289	0.162756	-0.46601	-0.151627	-0.00193578	-0.503635	-0.252785
ADAMTS19_+_128796013.23-P1P2	802	703	823	989	537	537	0.152212	0.290317	0.221264	9.17789e-06	-0.0402357	-0.0201133	0.151527	0.251036	0.201282
ADAMTS19_+_128796021.23-P1P2	1499	946	1195	1450	933	933	0.257583	-0.0783229	0.0896302	-0.364271	0.0834593	-0.140406	-0.107381	0.00609146	-0.0506449
ADAMTS19_-_128796009.23-P1P2	702	639	611	947	557	557	-0.0926744	0.0998526	0.00358909	-0.23758	0.034867	-0.101356	-0.330948	0.135675	-0.0976366
ADAMTS19_-_128796089.23-P1P2	1028	909	1092	1322	721	721	0.085301	0.235995	0.160648	0.0498516	0.00768845	0.02877	0.134459	0.244639	0.189549
ADAMTS19_-_128796244.23-P1P2	1170	986	1256	1587	853	853	0.0294228	0.110756	0.0700893	0.0650469	0.153961	0.109504	0.093776	0.265672	0.179724
ADAMTS1_+_28216554.23-P2	1541	944	1486	1466	1021	1021	0.167416	-0.21141	-0.0219971	-0.0897138	0.102345	0.00631553	0.0770084	-0.10811	-0.0155509
ADAMTS1_+_28216570.23-P2	899	764	957	1198	721	721	-0.108146	-0.0147127	-0.0614294	0.0529168	0.116302	0.0846093	-0.0559232	0.102544	0.0233106
ADAMTS1_+_28216594.23-P2	1066	792	1333	1046	693	693	0.194812	0.094359	0.144586	0.285188	-0.131371	0.0769087	0.479307	-0.0360569	0.221625
ADAMTS1_+_28217278.23-P1	989	856	1064	1367	857	857	-0.219793	-0.0999705	-0.159882	0.0681747	0.142649	0.105412	-0.152312	0.0436337	-0.0543391
ADAMTS1_+_28217659.23-P1	971	771	866	1033	650	650	0.152563	0.148005	0.150284	-0.202385	-0.110644	-0.156515	-0.0505155	0.0383162	-0.00609968
ADAMTS1_+_28217664.23-P1	802	455	654	684	478	478	0.320124	-0.16943	0.0753467	-0.331593	0.0554483	-0.138072	-0.0121628	-0.113027	-0.0625948
ADAMTS1_+_28217696.23-P1	1188	1061	1240	1360	997	997	-0.173599	-0.0085268	-0.0910627	0.0245243	-0.1745	-0.0749876	-0.149768	-0.182071	-0.16592
ADAMTS1_-_28216131.23-P2	1550	1373	1630	1803	1101	1101	0.0669857	0.220231	0.143608	0.0353227	-0.139614	-0.0521455	0.101615	0.0815725	0.0915936
ADAMTS1_-_28216582.23-P2	301	304	402	340	530	530	-1.2427	-0.900207	-1.07145	0.380151	-0.371218	0.00446645	-0.86324	-1.27047	-1.06685
ADAMTS1_-_28217257.23-P1	1178	770	1132	1474	918	918	-0.0666946	-0.351922	-0.209308	-0.0947466	0.404125	0.154689	-0.162135	0.053158	-0.0544885
ADAMTS20_+_43945551.23-P1P2	1151	1012	1136	1371	911	911	-0.0891032	0.0534003	-0.0178515	-0.056206	-0.0946622	-0.0754341	-0.146003	-0.0403068	-0.0931549
ADAMTS20_+_43945593.23-P1P2	1296	827	1071	1311	873	873	0.143544	-0.17638	-0.0164181	-0.312388	0.132027	-0.0901807	-0.169538	-0.0433983	-0.106468
ADAMTS20_+_43945604.23-P1P2	522	459	492	580	378	378	0.0391955	0.181822	0.110509	-0.122673	-0.195123	-0.158898	-0.0841708	-0.0123458	-0.0482583
ADAMTS20_+_43945717.23-P1P2	522	379	615	695	467	467	-0.265841	-0.399511	-0.332676	0.199256	0.342134	0.270695	-0.067279	-0.056422	-0.0618505
ADAMTS20_-_43945984.23-P1P2	926	552	1028	815	597	597	0.206813	-0.211349	-0.00226776	0.113475	0.0294503	0.0714627	0.319595	-0.180943	0.0693256
ADAMTS2_+_178772088.23-P1P2	1098	1040	1128	1435	854	854	-0.063898	0.18599	0.0610458	0.001608	-0.0682143	-0.0333032	-0.0629838	0.11873	0.0278733
ADAMTS2_+_178772185.23-P1P2	949	953	1179	1291	696	696	0.0208527	0.355103	0.187978	0.275803	-0.0947406	0.090531	0.295962	0.261317	0.278639
ADAMTS2_-_178772008.23-P1P2	1103	868	1077	1269	750	750	0.130002	0.112518	0.12126	-0.0716956	0.0152436	-0.028226	0.0576129	0.128717	0.093165
ADAMTS2_-_178772408.23-P1P2	1100	859	1189	1328	726	726	0.172994	0.144403	0.158698	0.0749642	0.0958436	0.0854039	0.247264	0.241201	0.244233
ADAMTS2_-_178772444.23-P1P2	1002	854	1108	1291	827	827	-0.149545	-0.0519373	-0.100741	0.107794	0.0634995	0.0856469	-0.0424442	0.0125173	-0.0149634
ADAMTS3_-_73434871.23-P1P2	982	792	1099	1131	791	791	-0.114423	-0.0964633	-0.105443	0.125115	-0.0186549	0.0532303	0.00999894	-0.114163	-0.0520821
ADAMTS3_-_73434879.23-P1P2	924	696	725	1048	666	666	0.0459026	-0.0347209	0.00559084	-0.387193	0.057798	-0.164697	-0.341984	0.0240322	-0.158976
ADAMTS3_-_73434891.23-P1P2	1028	716	1218	1291	787	787	-0.0410634	-0.23469	-0.137877	0.207393	0.317776	0.262584	0.165636	0.084041	0.124838
ADAMTS3_-_73434922.23-P1P2	916	709	844	930	678	678	0.00759424	-0.0337857	-0.0130957	-0.155386	-0.141236	-0.148311	-0.148485	-0.174067	-0.161276
ADAMTS3_-_73434972.23-P1P2	1577	1046	1364	1653	1095	1095	0.0997837	-0.164334	-0.0322752	-0.24662	0.127522	-0.0595488	-0.14753	-0.0358566	-0.0916933
ADAMTS4_+_161168828.23-P1P2	821	642	889	979	427	427	0.516678	0.490051	0.503365	0.0775202	0.076054	0.0767871	0.593504	0.56706	0.580282
ADAMTS4_-_161168418.23-P1P2	764	579	919	800	648	648	-0.188889	-0.260717	-0.224803	0.229211	-0.0662449	0.0814832	0.0396282	-0.326006	-0.143189
ADAMTS4_-_161168458.23-P1P2	976	728	992	950	692	692	0.069641	-0.0251196	0.0222607	-0.013822	-0.148692	-0.0812573	0.0551252	-0.172857	-0.0588659
ADAMTS4_-_161168616.23-P1P2	748	729	781	1179	706	706	-0.343098	-0.0520354	-0.197567	0.0250033	0.160891	0.0929474	-0.318788	0.109811	-0.104489
ADAMTS4_-_161168836.23-P1P2	1172	937	1255	1204	783	783	0.15542	0.160751	0.158085	0.0614338	-0.170967	-0.0547667	0.21616	-0.00926127	0.10345
ADAMTS5_+_28339356.23-P1P2	1338	966	1438	1545	993	993	0.00374441	-0.138057	-0.0671561	0.0667045	0.14483	0.105767	0.0697552	0.00772877	0.038742
ADAMTS5_+_28339363.23-P1P2	1430	1409	1875	1824	1300	1300	-0.288965	0.0178739	-0.135545	0.353594	-0.160247	0.0966735	0.0639361	-0.141418	-0.0387411
ADAMTS5_-_28338950.23-P1P2	318	248	341	442	238	238	-0.00840289	-0.0389075	-0.0236552	0.063464	0.301025	0.182244	0.0543673	0.263072	0.15872
ADAMTS5_-_28339372.23-P1P2	1866	1349	1685	2090	1293	1293	0.102759	-0.037118	0.0328203	-0.184481	0.0989311	-0.0427752	-0.0824165	0.0627682	-0.00982416
ADAMTS5_-_28339421.23-P1P2	1297	1041	1434	1680	917	917	0.0737168	0.0846904	0.0792036	0.107586	0.15781	0.132698	0.180609	0.243455	0.212032
ADAMTS6_+_64777310.23-P1P2	571	375	691	545	436	436	-0.0373055	-0.315724	-0.176515	0.237914	0.00668411	0.122299	0.199915	-0.308084	-0.0540848
ADAMTS6_+_64777340.23-P1P2	1249	888	1209	1236	813	813	0.192978	0.0290183	0.110998	-0.0842402	-0.0556344	-0.0699373	0.108044	-0.025661	0.0411916
ADAMTS6_+_64777661.23-P1P2	1281	1101	1342	1762	966	966	-0.0192927	0.0904333	0.0355703	0.0298332	0.145718	0.0877756	0.00984673	0.237106	0.123477
ADAMTS6_-_64777602.23-P1P2	1532	1108	1472	1800	1060	1060	0.104884	-0.0343924	0.0352458	-0.0949196	0.167358	0.0362189	0.00927056	0.13392	0.0715954
ADAMTS6_-_64777679.23-P1P2	308	303	453	307	304	304	-0.407609	-0.10304	-0.255324	0.5193	-0.513761	0.00276951	0.110997	-0.615845	-0.252424
ADAMTS7_+_79103687.23-P1P2	294	333	390	442	268	268	-0.292885	0.215003	-0.0389409	0.370377	-0.124157	0.12311	0.0767983	0.0918009	0.0842996
ADAMTS7_-_79103352.23-P1P2	1223	971	1260	1342	821	821	0.148502	0.143803	0.146153	0.00571831	-0.0658401	-0.0300609	0.153527	0.0789181	0.116222
ADAMTS7_-_79103383.23-P1P2	498	408	362	452	340	340	0.124143	0.164748	0.144446	-0.497437	-0.384928	-0.441182	-0.373988	-0.219224	-0.296606
ADAMTS7_-_79103411.23-P1P2	1389	933	1612	1499	847	847	0.287145	0.0412291	0.164187	0.177524	0.15137	0.164447	0.463975	0.193554	0.328765
ADAMTS7_-_79103729.23-P1P2	560	423	514	492	340	340	0.293424	0.216837	0.25513	-0.160939	-0.314681	-0.23781	0.131791	-0.0968889	0.0174509
ADAMTS8_+_130298490.23-P1P2	813	805	983	1050	822	822	-0.442351	-0.128436	-0.285393	0.236655	-0.149353	0.0436511	-0.20639	-0.276833	-0.241612
ADAMTS8_-_130297973.23-P1P2	1163	900	1181	1602	993	993	-0.198483	-0.240155	-0.219319	-0.0151231	0.299196	0.142036	-0.2143	0.0599961	-0.0771517
ADAMTS8_-_130298054.23-P1P2	674	545	877	926	581	581	-0.212258	-0.190568	-0.201413	0.342547	0.232074	0.287311	0.129596	0.0424616	0.0860287
ADAMTS8_-_130298160.23-P1P2	835	744	861	1057	687	687	-0.145002	0.0167065	-0.0641478	0.00695602	-0.0260807	-0.00956233	-0.13874	-0.00841908	-0.0735794
ADAMTS8_-_130298510.23-P1P2	1450	1162	1483	1750	1095	1095	-0.021346	-0.0126068	-0.0169764	-0.00481532	0.0580633	0.026624	-0.0268551	0.0464116	0.00977824
ADAMTS9_+_64673234.23-P1P2	1768	1029	1447	1442	939	939	0.486453	0.0337599	0.260107	-0.326334	-0.0458533	-0.186094	0.159425	-0.0111383	0.0741433
ADAMTS9_-_64673170.23-P1P2	560	492	586	702	805	805	-0.95003	-0.808617	-0.879323	0.0281928	-0.0198688	0.00416201	-0.922531	-0.82753	-0.875031
ADAMTS9_-_64673267.23-P1P2	1060	840	880	1138	662	662	0.252693	0.245272	0.248983	-0.30577	-0.0946422	-0.200206	-0.0537705	0.151585	0.0489072
ADAMTS9_-_64673280.23-P1P2	953	676	898	1126	656	656	0.112312	-0.0549586	0.0286769	-0.123042	0.20343	0.0401942	-0.0114232	0.149427	0.0690017
ADAMTS9_-_64673627.23-P1P2	418	362	407	546	354	354	-0.186714	-0.0660457	-0.12638	-0.0757552	0.0602297	-0.00776272	-0.263163	-0.00486086	-0.134012
ADAMTSL1_+_18474148.23-P1P2	959	702	933	1091	673	673	0.0844562	-0.0374215	0.0235174	-0.0769348	0.103427	0.0132459	0.00682773	0.0669602	0.036894
ADAMTSL1_+_18474201.23-P1P2	1198	1017	1246	1556	842	842	0.0822677	0.174141	0.128205	0.0193951	0.0808409	0.050118	0.100969	0.255937	0.178453
ADAMTSL1_+_18474327.23-P1P2	1999	1498	1610	1920	1311	1311	0.182143	0.0940839	0.138113	-0.349499	-0.174613	-0.262056	-0.16805	-0.0795738	-0.123812
ADAMTSL1_-_18474157.23-P1P2	719	548	671	929	676	676	-0.3375	-0.401133	-0.369316	-0.13696	0.228821	0.0459306	-0.475153	-0.171357	-0.323255
ADAMTSL1_-_18474595.23-P1P2	1011	688	896	870	660	660	0.188777	-0.0383435	0.0752167	-0.211493	-0.194075	-0.202784	-0.0234101	-0.231463	-0.127437
ADAMTSL2_+_136399841.23-P1P2	832	636	917	1129	700	700	-0.177239	-0.236614	-0.206927	0.103057	0.295265	0.199161	-0.074876	0.0596062	-0.00763491
ADAMTSL2_+_136400219.23-P1P2	876	815	867	1133	729	729	-0.161456	0.0625952	-0.0494304	-0.0521799	-0.0574056	-0.0547928	-0.21433	0.00614469	-0.104092
ADAMTSL2_+_136400253.23-P1P2	1265	865	1350	1505	1405	1405	-0.577901	-0.798084	-0.687992	0.056541	0.26631	0.161425	-0.522054	-0.530819	-0.526436
ADAMTSL2_-_136399802.23-P1P2	556	456	484	454	411	411	0.00947841	0.0516094	0.0305439	-0.237359	-0.539023	-0.388191	-0.228574	-0.486459	-0.357516
ADAMTSL2_-_136399861.23-P1P2	61	30	104	85	81	81	-0.835581	-1.53125	-1.18341	0.732421	0.969819	0.85112	-0.103853	-0.560472	-0.332162
ADAMTSL3_+_84322918.23-P1P2	872	646	858	640	539	539	0.267575	0.162963	0.215269	-0.0606315	-0.546144	-0.303388	0.20625	-0.382226	-0.0879881
ADAMTSL3_-_84322944.23-P1P2	903	785	964	1068	788	788	-0.229938	-0.103789	-0.166863	0.0570261	-0.0885344	-0.0157541	-0.173605	-0.191368	-0.182487
ADAMTSL3_-_84322947.23-P1P2	682	473	790	785	470	470	0.110643	-0.0891066	0.0107681	0.1748	0.198171	0.186485	0.284749	0.110019	0.197384
ADAMTSL3_-_84323067.23-P1P2	334	203	280	292	242	242	0.038373	-0.351813	-0.15672	-0.291702	-0.00819288	-0.149948	-0.254023	-0.359051	-0.306537
ADAMTSL3_-_84323104.23-P1P2	411	351	463	614	338	338	-0.144353	-0.0438383	-0.0940956	0.134593	0.274086	0.204339	-0.0104539	0.231203	0.110375
ADAMTSL4_+_150521897.23-P1P2	1443	1080	1467	1473	1040	1040	0.0460197	-0.0438383	0.00109071	-0.0134834	-0.0849554	-0.0492194	0.0318425	-0.127839	-0.047998
ADAMTSL4_+_150521916.23-P1P2	329	276	433	525	243	243	0.0106632	0.0854259	0.0480445	0.358998	0.394968	0.376983	0.368968	0.481349	0.425158
ADAMTSL4_+_150521953.23-P1P2	363	487	537	665	399	399	-0.562887	0.189247	-0.18682	0.527672	-0.083249	0.222211	-0.0359095	0.106953	0.0355218
ADAMTSL4_+_150522285.23-P1P2	2107	1369	1856	2254	1411	1411	0.152004	-0.141882	0.00506133	-0.220275	0.186684	-0.0167955	-0.0689641	0.0457571	-0.0116035
ADAMTSL4_-_150521934.23-P1P2	434	452	446	517	398	398	-0.301541	0.0852683	-0.108137	0.00206765	-0.33884	-0.168386	-0.300168	-0.252617	-0.276392
ADAMTSL5_-_1512942.23-P1P2	1035	832	1032	1295	730	730	0.0771943	0.090401	0.0837977	-0.0414688	0.105615	0.0320732	0.0350318	0.196971	0.116002
ADAMTSL5_-_1512947.23-P1P2	713	669	923	938	650	650	-0.293006	-0.0567196	-0.174863	0.335148	-0.0450998	0.145024	0.0414481	-0.100864	-0.0297081
ADAMTSL5_-_1512963.23-P1P2	1404	1166	1283	1583	997	997	0.0674094	0.127616	0.0975129	-0.167303	-0.0915881	-0.129445	-0.100587	0.0369834	-0.0318018
ADAMTSL5_-_1512979.23-P1P2	1211	822	1267	1258	663	663	0.44265	0.211843	0.327247	0.0279366	0.0812401	0.0545884	0.469893	0.294039	0.381966
ADAMTSL5_-_1513012.23-P1P2	689	598	630	692	523	523	-0.028775	0.0950485	0.0331367	-0.166433	-0.322055	-0.244244	-0.195902	-0.226051	-0.210977
ADAP1_+_994248.23-P1P2	109	44	114	95	435	435	-2.42316	-3.40373	-2.91344	0.0274247	0.577742	0.302584	-2.39642	-2.82503	-2.61073
ADAP1_+_994276.23-P1P2	1204	1101	1596	1432	978	978	-0.126539	0.0726221	-0.0269585	0.369344	-0.153465	0.10794	0.242111	-0.0798873	0.0811121
ADAP1_+_994279.23-P1P2	2172	1964	2079	2480	1467	1467	0.139687	0.32264	0.231164	-0.100415	-0.196136	-0.148276	0.038578	0.127459	0.0830184
ADAP1_+_994282.23-P1P2	2872	2087	2781	3164	2047	2047	0.0620766	-0.0703665	-0.00414499	-0.083733	0.0676375	-0.00804777	-0.0223502	-0.00177395	-0.0120621
ADAP1_-_993847.23-P1P2	947	761	927	1114	729	729	-0.0490225	-0.0363084	-0.0426654	-0.0680761	0.0170993	-0.0254884	-0.117792	-0.0182539	-0.0680231
ADAP2_+_29249325.23-P1P2	449	242	375	500	250	250	0.418319	-0.145207	0.136556	-0.297106	0.51424	0.108567	0.12052	0.369988	0.245254
ADAP2_+_29249375.23-P1P2	959	833	910	1050	591	591	0.271905	0.396872	0.334388	-0.112945	-0.198681	-0.155813	0.158266	0.199147	0.178706
ADAP2_+_29249417.23-P1P2	1340	1025	1242	1362	925	925	0.10824	0.0498126	0.0790261	-0.146849	-0.122579	-0.134714	-0.0393029	-0.071811	-0.055557
ADAP2_-_29249001.23-P1P2	1102	851	1089	1127	768	768	0.0944779	0.0497668	0.0721224	-0.0544013	-0.127425	-0.0909132	0.0393829	-0.0767031	-0.0186601
ADAP2_-_29249406.23-P1P2	711	528	782	671	533	533	-0.0107541	-0.111884	-0.0613189	0.100038	-0.186907	-0.0434343	0.0885902	-0.297835	-0.104622
ADARB1_+_46493796.23-P1P2	808	529	710	1013	613	613	-0.0279999	-0.310905	-0.169453	-0.223817	0.404613	0.0903979	-0.252511	0.0946627	-0.0789241
ADARB1_+_46494884.23-P1P2	1599	1219	1713	1749	1256	1256	-0.0781346	-0.141424	-0.109779	0.0620742	-0.0118494	0.0251124	-0.0167542	-0.152319	-0.0845364
ADARB1_+_46494897.23-P1P2	1844	1607	2026	2233	1558	1558	-0.183325	-0.0536114	-0.118468	0.0985145	-0.0580682	0.0202231	-0.0855039	-0.110724	-0.0981142
ADARB1_-_46493823.23-P1P2	710	668	915	744	605	605	-0.195584	0.0446269	-0.0754786	0.328672	-0.377227	-0.0242777	0.132394	-0.331645	-0.0996256
ADARB1_-_46493831.23-P1P2	1397	1168	1472	1540	947	947	0.134428	0.204318	0.169373	0.0381646	-0.133791	-0.0478134	0.171898	0.0714816	0.12169
ADARB2_+_1779243.23-ENST00000381312.1	774	596	697	943	572	572	0.00985034	-0.0389889	-0.0145693	-0.188456	0.129264	-0.029596	-0.179299	0.0912302	-0.0440346
ADARB2_+_1779248.23-ENST00000381312.1	1311	1021	1415	1406	1116	1116	-0.194137	-0.22664	-0.210389	0.0728534	-0.0710678	0.000892777	-0.121978	-0.296753	-0.209365
ADARB2_+_1779269.23-ENST00000381312.1	724	711	840	1046	556	556	-0.0455633	0.256479	0.105458	0.177119	0.0242799	0.100699	0.130862	0.281714	0.206288
ADARB2_+_1779687.23-ENST00000381312.1	773	597	972	920	580	580	-0.0120526	-0.056608	-0.0343303	0.293207	0.0912214	0.192214	0.280461	0.0355685	0.158015
ADARB2_-_1779460.23-ENST00000381312.1	946	750	977	1184	755	755	-0.101105	-0.107872	-0.104488	0.00923736	0.126025	0.0676312	-0.0925609	0.0191081	-0.0367264
ADAR_+_154580643.23-P1	1937	1511	2057	1955	1424	1424	0.0174067	-0.0127315	0.0023376	0.0494368	-0.161017	-0.0557899	0.0661498	-0.172793	-0.0533216
ADAR_+_154600408.23-P2	786	617	768	891	505	505	0.211778	0.190701	0.201239	-0.070704	-0.00252658	-0.0366153	0.14038	0.18913	0.164755
ADAR_+_154600411.23-P2	1291	883	1070	1332	838	838	0.196999	-0.0228229	0.087088	-0.308159	0.0604272	-0.123866	-0.111854	0.0385595	-0.0366474
ADAR_+_154600419.23-P2	1002	784	1097	1114	726	726	0.038373	0.0125981	0.0254855	0.0934	-0.0258579	0.0337711	0.131079	-0.0123047	0.0593873
ADAR_-_154580605.23-P1	493	381	486	440	331	331	0.148288	0.104674	0.126481	-0.0579123	-0.324969	-0.191441	0.0896822	-0.21934	-0.0648289
ADAR_-_154580611.23-P1	557	522	694	714	528	528	-0.349329	-0.114774	-0.232051	0.279977	-0.0808073	0.099585	-0.0700451	-0.194626	-0.132336
ADAR_-_154580629.23-P1	634	602	896	999	526	526	-0.157048	0.0964146	-0.0303167	0.461735	0.19804	0.329887	0.303993	0.295409	0.299701
ADAR_-_154580652.23-P1	617	552	681	661	568	568	-0.307089	-0.139509	-0.223299	0.105103	-0.2727	-0.0837981	-0.202679	-0.411253	-0.306966
ADAR_-_154599983.23-P2	651	537	757	947	496	496	-0.0341507	0.0162959	-0.00892737	0.180355	0.285761	0.233058	0.14551	0.303012	0.224261
ADAR_-_154600448.23-P2	920	674	1038	896	595	595	0.202276	0.0815729	0.141924	0.13682	-0.121931	0.00744414	0.338402	-0.0394034	0.149499
ADAT1_+_75656919.23-P1P2	1738	1469	1796	2101	1376	1376	-0.0895205	-0.00393212	-0.0467263	0.0100783	-0.0164398	-0.00318075	-0.080136	-0.0194168	-0.0497764
ADAT1_+_75657125.23-P1P2	782	447	674	826	450	450	0.370776	-0.107936	0.13142	-0.251701	0.353185	0.0507422	0.118381	0.246204	0.182293
ADAT1_+_75657171.23-P1P2	1578	1296	1697	1760	1244	1244	-0.0833574	-0.0392068	-0.0612821	0.0676083	-0.0911718	-0.0117817	-0.0164428	-0.129424	-0.0729331
ADAT1_-_75656724.23-P1P2	1318	1313	1628	1907	1169	1169	-0.253393	0.0693059	-0.0920433	0.267469	0.0057564	0.136613	0.0133829	0.0760175	0.0447002
ADAT1_-_75656732.23-P1P2	519	483	579	526	438	438	-0.181664	0.0428063	-0.0694291	0.120548	-0.409642	-0.144547	-0.0618104	-0.365881	-0.213845
ADAT2_+_143771740.23-P1P2	77	38	68	56	88	88	-0.619113	-1.30979	-0.964452	-0.216605	0.0267459	-0.0949294	-0.836412	-1.28209	-1.05925
ADAT2_+_143771779.23-P1P2	355	254	505	286	706	706	-1.41832	-1.57313	-1.49572	0.471183	-0.361495	0.0548442	-0.947828	-1.93367	-1.44075
ADAT2_+_143771782.23-P1P2	190	94	189	203	271	271	-0.938762	-1.62585	-1.2823	-0.0448942	0.578066	0.266586	-0.984349	-1.04683	-1.01559
ADAT2_-_143771413.23-P1P2	944	988	1180	1204	725	725	-0.0456622	0.348244	0.151291	0.284647	-0.247429	0.018609	0.238291	0.10177	0.170031
ADAT2_-_143771826.23-P1P2	137	92	272	225	551	551	-2.43434	-2.68063	-2.55749	0.95215	0.757538	0.854844	-1.48289	-1.92214	-1.70251
ADAT3_+_1905424.23-P1	791	806	943	1060	664	664	-0.173974	0.181311	0.00366846	0.216299	-0.137469	0.039415	0.0416317	0.0447967	0.0432142
ADAT3_+_1905431.23-P1	3132	2489	3114	3579	2293	2293	0.0233798	0.0200438	0.0217118	-0.0455963	-0.00869121	-0.0271437	-0.0229103	0.0123077	-0.00530126
ADAT3_+_1905450.23-P1	2672	1786	2479	3011	1805	1805	0.139453	-0.113553	0.0129501	-0.145443	0.220829	0.0376932	-0.00668342	0.108231	0.050774
ADAT3_+_1907955.23-P2	665	489	650	543	808	808	-0.707469	-0.822807	-0.765138	-0.0701956	-0.381564	-0.22588	-0.778358	-1.20342	-0.990887
ADAT3_+_1908001.23-P2	254	206	167	229	197	197	-0.0598352	-0.0338373	-0.0468363	-0.642261	-0.379978	-0.51112	-0.70279	-0.41286	-0.557825
ADAT3_-_1905405.23-P1	2956	2479	3176	3933	2130	2130	0.0463248	0.120619	0.0834718	0.0662836	0.13319	0.099737	0.111915	0.254764	0.183339
ADAT3_-_1905438.23-P1	995	778	1129	1242	1120	1120	-0.597198	-0.623943	-0.610571	0.144996	0.142142	0.143569	-0.452896	-0.480846	-0.466871
ADAT3_-_1908013.23-P2	147	156	329	294	173	173	-0.661424	-0.247512	-0.454468	1.12499	0.381589	0.75329	0.462873	0.135032	0.298952
ADAT3_-_1908397.23-P2	1217	943	1239	1258	1059	1059	-0.225842	-0.265659	-0.24575	-0.011434	-0.116879	-0.0641566	-0.237969	-0.381583	-0.309776
ADAT3_-_1908429.23-P2	747	631	839	935	705	705	-0.342983	-0.258269	-0.300626	0.130282	0.0346448	0.0824632	-0.213395	-0.222669	-0.218032
ADA_+_43280282.23-P1P2	721	521	784	743	487	487	0.139609	-0.000924446	0.0693425	0.0835734	-0.0206027	0.0314853	0.222489	-0.020572	0.100959
ADA_+_43280285.23-P1P2	1148	884	966	1361	826	826	0.0484409	-0.000381458	0.0240297	-0.286309	0.0898673	-0.0982206	-0.238561	0.0904409	-0.0740603
ADA_+_43280303.23-P1P2	505	353	606	514	339	339	0.14853	-0.0399031	0.0543134	0.225753	0.00941865	0.117586	0.37359	-0.0295294	0.17203
ADA_+_43280315.23-P1P2	591	422	593	629	449	449	-0.0300254	-0.187758	-0.108892	-0.032407	0.0431355	0.00536423	-0.0631262	-0.143668	-0.103397
ADA_-_43279996.23-P1P2	164	196	165	151	142	142	-0.218663	0.366677	0.0740067	-0.0285108	-0.908987	-0.468749	-0.247868	-0.541355	-0.394611
ADCK1_+_78266506.23-P1P2	1195	909	1232	1494	867	867	0.0364386	-0.0300377	0.00320045	0.00671062	0.184146	0.0954285	0.0424555	0.155064	0.0987597
ADCK1_-_78266512.23-P1P2	1802	1526	1685	1996	1322	1322	0.0204088	0.108747	0.0645777	-0.134131	-0.145325	-0.139728	-0.114416	-0.0356229	-0.0750197
ADCK1_-_78266523.23-P1P2	786	516	745	869	506	506	0.208924	-0.0700524	0.0694357	-0.11457	0.219304	0.0523668	0.0936602	0.150206	0.121933
ADCK1_-_78266828.23-P1P2	696	577	777	726	544	544	-0.0709874	-0.0133214	-0.0421544	0.121546	-0.201283	-0.0398685	0.0498651	-0.21365	-0.0818922
ADCK1_-_78266900.23-P1P2	908	678	989	983	693	693	-0.0366311	-0.129856	-0.0832436	0.0859972	0.00322462	0.0446109	0.0486723	-0.125676	-0.038502
ADCK2_+_140372748.23-P1P2	761	679	811	860	532	532	0.0900021	0.253699	0.171851	0.0545244	-0.191756	-0.068616	0.143833	0.062898	0.103365
ADCK2_+_140373084.23-P1P2	1108	1100	1309	1846	1008	1008	-0.290006	0.0277218	-0.131142	0.203226	0.214218	0.208722	-0.0874734	0.242894	0.0777105
ADCK2_+_140373152.23-P1P2	1320	1056	1331	1434	949	949	0.0495899	0.0558438	0.0527168	-0.0253084	-0.0912463	-0.0582774	0.0235877	-0.0344474	-0.00542984
ADCK2_-_140373160.23-P1P2	1477	1283	1433	1878	1026	1026	0.099171	0.224204	0.161688	-0.0809122	0.0169944	-0.0319589	0.017565	0.242154	0.129859
ADCK2_-_140373404.23-P1P2	920	669	890	896	577	577	0.246594	0.115149	0.180872	-0.0851095	-0.111189	-0.0981493	0.160791	0.00491496	0.0828531
ADCK3_+_227128242.23-P1P2	1089	754	1022	1046	947	947	-0.2249	-0.427086	-0.325993	-0.12889	-0.0604351	-0.0946624	-0.354484	-0.486566	-0.420525
ADCK3_+_227128400.23-P1P2	1097	895	1155	1375	905	905	-0.148894	-0.114316	-0.131605	0.0370483	0.0867905	0.0619194	-0.11254	-0.0265705	-0.0695551
ADCK3_-_227128046.23-P1P2	1455	1103	1330	1607	999	999	0.115994	0.0445902	0.0802923	-0.166874	0.0102556	-0.0783092	-0.0515732	0.0558009	0.00211385
ADCK3_-_227128055.23-P1P2	1889	1423	1871	1760	1402	1402	0.00366827	-0.0768367	-0.0365842	-0.0510942	-0.226042	-0.138568	-0.0481196	-0.301923	-0.175022
ADCK3_-_227128078.23-P1P2	607	534	747	854	504	504	-0.158195	-0.01487	-0.0865327	0.262131	0.144715	0.203423	0.103242	0.1308	0.117021
ADCK4_+_41222752.23-P1P2	346	399	361	449	308	308	-0.258626	0.275172	0.00827298	0.0239458	-0.362355	-0.169205	-0.235374	-0.0862274	-0.160801
ADCK4_-_41222351.23-P1P2	723	638	919	838	673	673	-0.323079	-0.175336	-0.249208	0.308788	-0.139288	0.0847502	-0.0149845	-0.313669	-0.164327
ADCK4_-_41222709.23-P1P2	288	295	304	370	247	247	-0.20491	0.157918	-0.0234962	0.0407215	-0.205871	-0.0825749	-0.164883	-0.0469982	-0.10594
ADCK4_-_41222769.23-P1P2	369	338	502	324	301	301	-0.132611	0.0689737	-0.0318185	0.406786	-0.593711	-0.0934627	0.273481	-0.523782	-0.125151
ADCK4_-_41222791.23-P1P2	1218	973	1208	1391	1023	1023	-0.17476	-0.17058	-0.17267	-0.0491747	-0.0170708	-0.0331228	-0.224629	-0.186696	-0.205662
ADCK5_+_145597793.23-P1P2	45	37	60	57	551	551	-4.04052	-3.99474	-4.01763	0.377756	0.0907551	0.234256	-3.66346	-3.90303	-3.78325
ADCK5_-_145597191.23-P1P2	469	458	638	584	359	359	-0.040864	0.253078	0.106107	0.406687	-0.182061	0.112313	0.36513	0.0719721	0.218551
ADCK5_-_145597250.23-P1P2	491	371	471	639	339	339	0.10797	0.0318479	0.0699088	-0.097277	0.251715	0.0772191	0.00999894	0.284518	0.147259
ADCK5_-_145597781.23-P1P2	1445	1150	1450	1636	1097	1097	-0.0289621	-0.0302157	-0.0295889	-0.0322976	-0.0241426	-0.0282201	-0.0619535	-0.0534032	-0.0576784
ADCK5_-_145597789.23-P1P2	612	439	678	736	470	470	-0.0455972	-0.196726	-0.121162	0.110473	0.212803	0.161638	0.0641817	0.0170326	0.0406071
ADCY10_+_167883329.23-P1P2	1321	1142	1699	1672	1033	1033	-0.0716779	0.0464364	-0.0126208	0.325774	0.0173307	0.171553	0.253403	0.0647221	0.159062
ADCY10_-_167882907.23-P1P2	324	248	338	425	297	297	-0.300937	-0.358409	-0.329673	0.0237484	0.244441	0.134095	-0.277883	-0.113013	-0.195448
ADCY10_-_167882911.23-P1P2	1013	745	999	1052	701	701	0.10468	-0.0104601	0.0471098	-0.0573586	-0.0348592	-0.0461089	0.0466274	-0.0443641	0.00113164
ADCY10_-_167882918.23-P1P2	335	251	297	369	267	267	-0.0991467	-0.187438	-0.143293	-0.210979	0.0232519	-0.0938636	-0.31082	-0.163231	-0.237026
ADCY10_-_167883077.23-P1P2	1511	1336	1565	1964	1290	1290	-0.198335	-0.0477371	-0.123036	0.013378	0.0231934	0.0182857	-0.185651	-0.0235886	-0.10462
ADCY1_+_45614267.23-P1P2	597	459	469	759	432	432	0.0402315	-0.0108232	0.0147042	-0.385424	0.192924	-0.0962499	-0.345886	0.183056	-0.0814151
ADCY1_+_45614427.23-P1P2	1222	956	1436	1465	992	992	-0.125636	-0.151616	-0.138626	0.19553	0.0831366	0.139334	0.0692009	-0.0675238	0.000838531
ADCY1_+_45614650.23-P1P2	1079	812	1136	1323	866	866	-0.109212	-0.191173	-0.150193	0.036987	0.17158	0.104283	-0.0729189	-0.0186383	-0.0457786
ADCY1_+_45614673.23-P1P2	594	493	506	646	461	461	-0.0607719	-0.00146515	-0.0311185	-0.268607	-0.142735	-0.205671	-0.330072	-0.143245	-0.236659
ADCY1_-_45614627.23-P1P2	777	650	622	1083	519	519	0.155712	0.226419	0.191066	-0.358281	0.20384	-0.0772205	-0.203263	0.431214	0.113976
ADCY2_+_7396541.23-P1P2	1115	729	1073	1156	768	768	0.111397	-0.173474	-0.0310381	-0.0926747	0.132469	0.0198973	0.018029	-0.0400493	-0.0110101
ADCY2_+_7396596.23-P1P2	906	805	640	986	597	597	0.175312	0.332972	0.254142	-0.53872	-0.240083	-0.389401	-0.364102	0.0938443	-0.135129
ADCY2_+_7396661.23-P1P2	753	645	823	839	475	475	0.238254	0.343086	0.29067	0.0909615	-0.15331	-0.0311742	0.328522	0.190731	0.259626
ADCY2_-_7396414.23-P1P2	146	53	112	124	440	440	-2.018	-3.15173	-2.58486	-0.419751	0.693594	0.136922	-2.43845	-2.45718	-2.44781
ADCY2_-_7396575.23-P1P2	1427	955	1304	1495	919	919	0.20838	-0.0428502	0.0827652	-0.167322	0.113891	-0.0267156	0.0403643	0.0719963	0.0561803
ADCY3_+_25142736.23-P1P2	890	821	986	1941	770	770	-0.217521	-0.00576227	-0.111642	0.110501	0.708664	0.409583	-0.107714	0.703857	0.298072
ADCY3_-_25142720.23-P1P2	796	702	975	980	664	664	-0.164883	-0.0179983	-0.0914406	0.255353	-0.0513708	0.101991	0.0897761	-0.0684139	0.0106811
ADCY3_-_25142849.23-P1P2	317	216	306	353	200	200	0.238015	0.0127453	0.12538	-0.0882322	0.175955	0.0438616	0.149089	0.189656	0.169372
ADCY3_-_25143044.23-P1P2	1631	1199	1455	1851	1079	1079	0.169594	0.0538507	0.111722	-0.202019	0.0937917	-0.0541135	-0.0331186	0.148598	0.0577395
ADCY3_-_25143049.23-P1P2	1039	781	1161	1285	705	705	0.133032	0.0494132	0.0912228	0.122891	0.185692	0.154292	0.25523	0.236061	0.245645
ADCY4_+_24803901.23-P1P2	726	552	890	656	547	547	-0.0180394	-0.0851586	-0.051599	0.256555	-0.283654	-0.0135496	0.237822	-0.367857	-0.0650179
ADCY4_-_24804056.23-P1P2	552	297	323	365	279	279	0.557935	-0.00808824	0.274923	-0.810415	-0.235248	-0.522832	-0.253174	-0.242381	-0.247777
ADCY4_-_24804217.23-P1P2	836	578	629	899	531	531	0.228323	0.0240716	0.126197	-0.447724	0.10457	-0.171577	-0.220095	0.129597	-0.0452489
ADCY4_-_24804227.23-P1P2	665	576	622	775	443	443	0.15958	0.280476	0.220028	-0.133721	-0.104554	-0.119137	0.025165	0.176877	0.101021
ADCY4_-_24804232.23-P1P2	933	652	995	1163	707	707	-0.0263012	-0.215124	-0.120713	0.0555384	0.302226	0.178882	0.0285435	0.0880565	0.0583
ADCY5_+_123168382.23-P1P2	582	349	555	624	723	723	-0.739445	-1.14905	-0.94425	-0.105812	0.305637	0.0999125	-0.845951	-0.842462	-0.844206
ADCY5_+_123168593.23-P1P2	842	566	723	670	513	513	0.288393	0.0435572	0.165975	-0.257106	-0.289322	-0.273214	0.030594	-0.24481	-0.107108
ADCY5_+_123168613.23-P1P2	963	624	877	709	607	607	0.239371	-0.0584365	0.0904673	-0.17224	-0.348442	-0.260341	0.0664375	-0.405923	-0.169743
ADCY5_-_123168354.23-P1P2	667	423	576	716	316	316	0.651294	0.322447	0.486871	-0.248899	0.22662	-0.0111393	0.401701	0.550023	0.475862
ADCY5_-_123168357.23-P1P2	680	543	833	834	588	588	-0.216749	-0.21315	-0.21495	0.255501	0.0864137	0.170957	0.0380575	-0.125781	-0.0438619
ADCY6_+_49182403.23-P1P2	142	86	121	76	80	80	0.401351	0.00605061	0.203701	-0.268165	-0.711019	-0.489592	0.132492	-0.704013	-0.28576
ADCY6_+_49182840.23-P1P2	1486	997	1478	1393	962	962	0.200857	-0.0467294	0.0770639	-0.0450689	-0.0501517	-0.0476103	0.155095	-0.095926	0.0295843
ADCY6_-_49182447.23-P1P2	1377	984	1319	1626	1026	1026	-0.00197025	-0.158587	-0.0802784	-0.099365	0.191916	0.0462753	-0.102029	0.0342841	-0.0338725
ADCY6_-_49182451.23-P1P2	547	374	606	755	345	345	0.238476	0.0181559	0.128316	0.110496	0.480757	0.295626	0.348279	0.499868	0.424073
ADCY6_-_49182454.23-P1P2	454	324	524	544	378	378	-0.162162	-0.320678	-0.24142	0.169593	0.214931	0.192262	0.00673773	-0.104792	-0.0490272
ADCY7_+_50300487.23-P1P2	953	643	959	988	739	739	-0.0595662	-0.299042	-0.179304	-0.0282264	0.0870108	0.0293922	-0.0884864	-0.211076	-0.149781
ADCY7_-_50300493.23-P1P2	1648	1316	1558	1422	1205	1205	0.025215	0.0288403	0.0270277	-0.118302	-0.42092	-0.269611	-0.0937808	-0.391124	-0.242452
ADCY7_-_50300498.23-P1P2	687	536	904	717	436	436	0.229514	0.199619	0.214566	0.358732	-0.112941	0.122895	0.587552	0.0876325	0.337592
ADCY7_-_50300519.23-P1P2	1230	995	1185	1217	905	905	0.0162005	0.0384927	0.0273466	-0.0910523	-0.242121	-0.166587	-0.0755455	-0.202673	-0.139109
ADCY7_-_50300524.23-P1P2	1064	646	965	1003	578	578	0.453889	0.0621786	0.258034	-0.178178	0.102034	-0.0380722	0.275017	0.165168	0.220092
ADCY8_+_132052698.23-P1P2	684	567	661	1057	573	573	-0.171007	-0.113472	-0.14224	-0.0866271	0.365873	0.139623	-0.258328	0.253356	-0.00248592
ADCY8_+_132053037.23-P1P2	620	474	516	685	474	474	-0.0390869	-0.098286	-0.0686865	-0.302178	-0.0014646	-0.151821	-0.341959	-0.0987955	-0.220377
ADCY8_-_132052844.23-P1P2	1017	1088	1090	1256	771	771	-0.0269512	0.39859	0.185819	0.0627274	-0.325524	-0.131398	0.0350825	0.0740212	0.0545519
ADCY8_-_132053083.23-P1P2	413	376	497	477	310	310	-0.0125945	0.180178	0.0837919	0.229823	-0.189425	0.0201991	0.216535	-0.0082914	0.104122
ADCY8_-_132053093.23-P1P2	531	446	593	652	1159	1159	-1.55256	-1.47605	-1.51431	0.122039	0.0151467	0.068593	-1.43122	-1.45995	-1.44558
ADCY9_+_4166382.23-P1P2	346	318	458	478	255	255	0.0138067	0.220243	0.117025	0.367295	0.0553023	0.211298	0.380408	0.276501	0.328454
ADCY9_+_4166432.23-P1P2	524	400	454	522	431	431	-0.144589	-0.205974	-0.175282	-0.244156	-0.148632	-0.196394	-0.389438	-0.353651	-0.371544
ADCY9_-_4166007.23-P1P2	1021	770	948	1308	760	760	-0.000556538	-0.079427	-0.0399918	-0.144305	0.231751	0.0437229	-0.145555	0.153279	0.00386178
ADCY9_-_4166218.23-P1P2	939	759	885	1156	701	701	-0.00475737	0.0163994	0.00582101	-0.122729	0.0742881	-0.0242203	-0.12818	0.0916426	-0.0182686
ADCY9_-_4166392.23-P1P2	645	603	768	648	432	432	0.1518	0.382841	0.26732	0.214526	-0.428846	-0.10716	0.365632	-0.0450499	0.160291
ADCYAP1R1_+_31092317.23-P1P2	752	604	761	1093	610	610	-0.124545	-0.112547	-0.118546	-0.0201172	0.322991	0.151437	-0.145356	0.2114	0.0330221
ADCYAP1R1_+_31092343.23-P1P2	462	366	456	413	343	343	0.0032162	-0.00465097	-0.000717389	-0.05614	-0.358383	-0.207262	-0.0536176	-0.362079	-0.207848
ADCYAP1R1_+_31092380.23-P1P2	542	340	468	719	487	487	-0.272097	-0.616673	-0.444385	-0.249065	0.547775	0.149355	-0.521856	-0.0679425	-0.294899
ADCYAP1R1_+_31092421.23-P1P2	27	8	23	18	25	25
ADCYAP1R1_-_31092299.23-P1P2	893	661	1051	1189	692	692	-0.0585799	-0.164408	-0.111494	0.19775	0.314345	0.256047	0.138476	0.150892	0.144684
ADCYAP1_+_904729.23-P1P2	623	551	658	640	492	492	-0.0858942	0.065108	-0.0103931	0.0415744	-0.316662	-0.137544	-0.0450136	-0.250599	-0.147806
ADCYAP1_+_904799.23-P1P2	1813	1438	1709	1790	1131	1131	0.254312	0.248179	0.251245	-0.122508	-0.216786	-0.169647	0.131111	0.0323482	0.0817294
ADCYAP1_+_904824.23-P1P2	661	534	725	838	501	501	-0.0266284	-0.00625691	-0.0164427	0.0960497	0.117429	0.106739	0.0687275	0.112127	0.0904274
ADCYAP1_+_904967.23-P1P2	1355	1107	1334	1769	1004	1004	0.0060655	0.0426099	0.0243377	-0.0598152	0.143597	0.041891	-0.0544435	0.187162	0.0663594
ADCYAP1_-_904647.23-P1P2	598	423	566	673	419	419	0.0867272	-0.0845786	0.00107427	-0.116624	0.137267	0.0103214	-0.030591	0.0536438	0.0115264
ADC_+_33546832.23-P1P2	642	612	688	942	648	648	-0.439889	-0.180748	-0.310318	0.0625543	0.0895139	0.0760341	-0.378028	-0.0902792	-0.234154
ADC_+_33546850.23-P1P2	773	766	861	725	719	719	-0.321991	-0.00693342	-0.164462	0.118264	-0.612045	-0.246891	-0.204421	-0.618023	-0.411222
ADC_+_33546977.23-P1P2	993	774	1081	1144	694	694	0.09039	0.0591119	0.0747509	0.0852199	0.0310001	0.05811	0.174916	0.091067	0.132992
ADC_-_33546826.23-P1P2	695	620	753	791	543	543	-0.0704073	0.09303	0.0113113	0.0783559	-0.181272	-0.0514581	0.00725482	-0.087287	-0.0400161
ADC_-_33546829.23-P1P2	424	298	479	523	379	379	-0.264602	-0.445172	-0.354887	0.13868	0.278817	0.208749	-0.126615	-0.165399	-0.146007
ADD1_+_2846015.23-P1P2	817	852	844	1124	698	698	-0.199359	0.18934	-0.00500934	0.0096259	-0.132965	-0.0616695	-0.190427	0.0573306	-0.0665481
ADD1_-_2845596.23-P1P2	686	527	745	786	556	556	-0.123344	-0.175568	-0.149456	0.0817508	0.0440448	0.0628978	-0.0422873	-0.130568	-0.0864277
ADD1_-_2845605.23-P1P2	422	516	546	645	373	373	-0.248401	0.369909	0.0607543	0.334377	-0.210753	0.0618118	0.0852825	0.160111	0.122697
ADD1_-_2845697.23-P1P2	894	782	916	1235	766	766	-0.203538	-0.0684618	-0.136	-0.00220825	0.126589	0.0621904	-0.20644	0.0590823	-0.0736787
ADD1_-_2845997.23-P1P2	1081	981	1299	1684	864	864	-0.103205	0.0849358	-0.0091345	0.227754	0.246886	0.23732	0.123855	0.332776	0.228316
ADD2_+_70995010.23-P1P2	1731	1320	1706	1929	1277	1277	0.0123791	-0.0505066	-0.0190638	-0.0582691	0.0146337	-0.0218177	-0.0465837	-0.0349178	-0.0407508
ADD2_+_70995142.23-P1P2	1025	848	1078	1166	720	720	0.083087	0.137781	0.110434	0.0354523	-0.0732499	-0.0188988	0.117846	0.0654865	0.091666
ADD2_+_70995263.23-P1P2	949	716	790	969	582	582	0.278921	0.200654	0.239788	-0.301836	-0.0961444	-0.19899	-0.0236094	0.105465	0.0409279
ADD2_+_70995300.23-P1P2	941	715	1000	1091	742	742	-0.0836925	-0.151762	-0.117727	0.0504524	0.0769544	0.0637034	-0.0339339	-0.0738524	-0.0538932
ADD2_-_70994876.23-P1P2	1778	1388	1686	1698	1279	1279	0.048771	0.0197053	0.0342381	-0.113932	-0.241853	-0.177892	-0.0658546	-0.221192	-0.143523
ADD3_+_111767932.23-P1P2	897	571	904	1065	576	576	0.212571	-0.110864	0.0508535	-0.0260662	0.366609	0.170272	0.185811	0.2567	0.221256
ADD3_+_111768327.23-P1P2	829	683	793	909	518	518	0.251952	0.300647	0.2763	-0.101332	-0.120287	-0.11081	0.149926	0.181316	0.165621
ADD3_-_111767767.23-P1P2	521	552	789	824	565	565	-0.543436	-0.131869	-0.337652	0.561461	0.0452945	0.303378	0.0173316	-0.085619	-0.0341437
ADD3_-_111767783.23-P1P2	1771	1340	1914	1645	1250	1250	0.076168	0.00201886	0.0390934	0.0747456	-0.236827	-0.0810407	0.15022	-0.233853	-0.0418165
ADD3_-_111767791.23-P1P2	495	425	629	539	629	629	-0.7721	-0.663883	-0.717991	0.30835	-0.189859	0.0592457	-0.464443	-0.852787	-0.658615
ADGB_+_146920153.23-P1P2	395	435	606	653	344	344	-0.227024	0.240321	0.0066484	0.580184	0.0533861	0.316785	0.352466	0.294662	0.323564
ADGB_+_146920457.23-P1P2	335	203	293	290	179	179	0.477733	0.0832341	0.280484	-0.230541	-0.0181084	-0.124325	0.246498	0.0660809	0.15629
ADGB_+_146920504.23-P1P2	110	76	117	113	99	99	-0.274465	-0.479715	-0.37709	0.051724	0.0395699	0.045647	-0.223435	-0.43919	-0.331312
ADGB_-_146920345.23-P1P2	132	77	132	149	71	71	0.468179	0.0187534	0.243466	-0.037281	0.4197	0.19121	0.430204	0.439409	0.434807
ADGB_-_146920535.23-P1P2	624	426	621	795	454	454	0.0323857	-0.190125	-0.0788696	-0.0442338	0.36742	0.161593	-0.0125419	0.17825	0.0828541
ADH1A_+_100212126.23-P1P2	813	586	739	974	508	508	0.251959	0.107786	0.179872	-0.174962	0.20034	0.0126888	0.076303	0.309081	0.192692
ADH1A_-_100211701.23-P1P2	2196	1804	2340	2460	1676	1676	-0.0366122	0.00789114	-0.0143605	0.0543495	-0.0852225	-0.0154365	0.0170435	-0.0763763	-0.0296664
ADH1A_-_100211816.23-P1P2	743	754	796	986	638	638	-0.206662	0.142722	-0.0319701	0.0621252	-0.145658	-0.0417666	-0.145231	-0.00198123	-0.073606
ADH1A_-_100212118.23-P1P2	967	1089	1143	1418	913	913	-0.343567	0.156031	-0.093768	0.203957	-0.151828	0.0260643	-0.140304	0.00515832	-0.0675729
ADH1A_-_100212162.23-P1P2	1452	1285	1805	1892	1291	1291	-0.256916	-0.105007	-0.180961	0.276676	0.0254622	0.151069	0.019067	-0.0785894	-0.0297612
ADH1B_+_100242040.23-P1P2	510	376	544	581	357	357	0.0881051	-0.0234775	0.0323138	0.0558284	0.095124	0.0754762	0.14324	0.0726016	0.107921
ADH1B_+_100242511.23-P1P2	903	660	786	896	634	634	0.0837751	-0.0403029	0.0217361	-0.237478	-0.0916488	-0.164563	-0.154396	-0.130997	-0.142696
ADH1B_-_100242120.23-P1P2	259	158	308	280	161	161	0.259423	-0.125422	0.0670006	0.212697	0.292821	0.252759	0.471427	0.168354	0.31989
ADH1B_-_100242280.23-P1P2	546	383	542	565	374	374	0.119395	-0.0639799	0.0277073	-0.0478891	0.028225	-0.00983208	0.0708117	-0.0347999	0.0180059
ADH1B_-_100242333.23-P1P2	205	177	223	222	207	207	-0.440475	-0.324167	-0.382321	0.0841388	-0.205871	-0.0608662	-0.35703	-0.529084	-0.443057
ADH1C_+_100273655.23-P1P2	298	254	283	517	227	227	-0.033848	0.0638502	0.0150011	-0.111791	0.492654	0.190431	-0.146333	0.55746	0.205563
ADH1C_-_100273471.23-P1P2	101	97	100	97	89	89	-0.24399	0.0258934	-0.109048	-0.0516363	-0.532682	-0.292159	-0.29632	-0.505833	-0.401077
ADH1C_-_100273518.23-P1P2	562	526	730	870	500	500	-0.257826	-0.0251513	-0.141489	0.340045	0.193271	0.266658	0.0815255	0.169075	0.1253
ADH1C_-_100273879.23-P1P2	717	495	699	834	385	385	0.470647	0.264284	0.367465	-0.0739617	0.219937	0.0729878	0.395991	0.485176	0.440584
ADH1C_-_100273923.23-P1P2	650	500	665	644	518	518	-0.0989805	-0.14931	-0.124145	-0.00436639	-0.167549	-0.0859577	-0.104041	-0.315904	-0.209972
ADH4_+_100065429.23-P1P2	882	652	897	1082	634	634	0.0498277	-0.0578969	-0.00403459	-0.0129517	0.198075	0.0925617	0.0361823	0.141133	0.0886578
ADH4_+_100065433.23-P1P2	974	589	888	1087	704	704	0.0418783	-0.355594	-0.156858	-0.170643	0.351331	0.0903439	-0.129459	-0.00330784	-0.0663832
ADH4_+_100065444.23-P1P2	244	191	251	219	158	158	0.200489	0.175362	0.187925	0.0035252	-0.335323	-0.165899	0.20332	-0.159006	0.0221569
ADH4_+_100065450.23-P1P2	2	0	0	0	0	0
ADH4_-_100065227.23-P1P2	194	155	222	367	143	143	0.0135734	0.017967	0.0157702	0.157222	0.71083	0.434026	0.170102	0.729752	0.449927
ADH5_+_100009684.23-P1P2	1194	782	1112	1153	875	875	0.0219798	-0.2604	-0.11921	-0.139927	0.0274705	-0.0562283	-0.118641	-0.231975	-0.175308
ADH5_+_100009798.23-P1P2	417	278	475	412	349	349	-0.169648	-0.426428	-0.298038	0.150599	0.0348779	0.0927385	-0.0197424	-0.390595	-0.205169
ADH5_+_100009821.23-P1P2	489	458	470	619	444	444	-0.287193	-0.0534981	-0.170346	-0.0944547	-0.0980897	-0.0962722	-0.382342	-0.150633	-0.266487
ADH5_+_100009838.23-P1P2	1252	1008	1223	1483	971	971	-0.0597767	-0.0443336	-0.0520552	-0.0710912	0.0243414	-0.0233749	-0.131562	-0.0190371	-0.0752993
ADH5_-_100009831.23-P1P2	1424	1125	1626	1629	986	986	0.103822	0.0919794	0.0979005	0.154097	0.00138008	0.0777386	0.257225	0.0943146	0.17577
ADH6_+_100140186.23-P1P2	748	579	775	687	432	432	0.365539	0.324246	0.344892	0.013877	-0.285935	-0.136029	0.378722	0.0392663	0.208994
ADH6_+_100140286.23-P1P2	1370	1064	1207	1600	868	868	0.231941	0.195445	0.213693	-0.220031	0.0558922	-0.0820695	0.0112159	0.252293	0.131754
ADH6_-_100140386.23-P1P2	1324	1084	1230	1989	1069	1069	-0.117827	-0.0781831	-0.098005	-0.143526	0.342997	0.0997356	-0.262046	0.265769	0.00186129
ADH6_-_100140394.23-P1P2	1605	1361	1661	1786	1028	1028	0.216265	0.306541	0.261403	0.0121978	-0.140617	-0.0642094	0.227769	0.166879	0.197324
ADH6_-_100140413.23-P1P2	1148	846	978	1291	697	697	0.293424	0.181213	0.237318	-0.268497	0.0770779	-0.0957097	0.024233	0.259246	0.141739
ADH7_+_100355983.23-P1P2	1726	1278	1709	1691	1182	1182	0.119734	0.0143718	0.0670531	-0.0515611	-0.128693	-0.0901269	0.0674795	-0.113366	-0.0229432
ADH7_+_100356142.23-P1P2	738	435	556	748	518	518	0.0842006	-0.350223	-0.133011	-0.445817	0.249341	-0.0982378	-0.36231	-0.0999263	-0.231118
ADH7_+_100356385.23-P1P2	1105	855	1032	1139	790	790	0.0576537	0.0157857	0.0367197	-0.135884	-0.11891	-0.127397	-0.0789244	-0.102169	-0.0905468
ADH7_+_100356481.23-P1P2	1507	1079	1617	1964	1222	1222	-0.124033	-0.277835	-0.200934	0.0643592	0.331419	0.197889	-0.0603675	0.0545382	-0.00291463
ADH7_-_100356092.23-P1P2	1160	865	893	1283	797	797	0.115005	0.0198344	0.0674197	-0.414674	0.0360676	-0.189303	-0.300362	0.0568571	-0.121753
ADHFE1_+_67344685.23-P1P2	1136	746	1114	1351	890	890	-0.0743825	-0.352916	-0.213649	-0.0654946	0.324099	0.129302	-0.140571	-0.027862	-0.0842164
ADHFE1_+_67344765.23-P1P2	1154	923	1047	1291	694	694	0.307168	0.313109	0.310138	-0.177663	-0.0485951	-0.113129	0.128811	0.265469	0.19714
ADHFE1_-_67344732.23-P1P2	557	479	579	608	406	406	0.0297295	0.14026	0.0849947	0.018605	-0.188636	-0.0850154	0.0476408	-0.0474209	0.000109959
ADHFE1_-_67344792.23-P1P2	697	652	789	951	563	563	-0.118444	0.113451	-0.00249668	0.141586	0.0118919	0.0767387	0.0224475	0.126298	0.0743727
ADHFE1_-_67345102.23-P1P2	1144	964	1220	1434	986	986	-0.212041	-0.130841	-0.171441	0.0555131	0.0402584	0.0478858	-0.157221	-0.089627	-0.123424
ADI1_+_3523254.23-P1P2	1279	1147	1216	1575	895	895	0.0885886	0.25962	0.174104	-0.110154	-0.0751951	-0.0926746	-0.0222592	0.18538	0.0815603
ADI1_+_3523275.23-P1P2	381	262	397	439	324	324	-0.192671	-0.404713	-0.298692	0.022067	0.211973	0.11702	-0.171298	-0.191785	-0.181541
ADI1_-_3523067.23-P1P2	675	332	665	715	368	368	0.448714	-0.246809	0.100953	-0.0588142	0.574078	0.257632	0.389206	0.328225	0.358715
ADI1_-_3523293.23-P1P2	366	328	370	424	342	342	-0.328621	-0.158587	-0.243604	-0.0215994	-0.162313	-0.0919562	-0.350914	-0.319945	-0.335429
ADI1_-_3523313.23-P1P2	1646	1413	1830	2070	1133	1133	0.112348	0.220328	0.166338	0.115598	0.0181878	0.066893	0.227253	0.23947	0.233362
ADIG_+_37209880.23-P1P2	1282	1027	1279	1385	914	914	0.0616621	0.0698841	0.0657731	-0.040661	-0.101232	-0.0709464	0.0203073	-0.0303925	-0.0050426
ADIG_+_37209891.23-P1P2	378	461	400	448	328	328	-0.221778	0.392785	0.0855036	0.0443327	-0.57395	-0.264808	-0.178139	-0.18021	-0.179174
ADIG_+_37209902.23-P1P2	1049	938	977	1090	791	791	-0.019203	0.147624	0.0642106	-0.139865	-0.316013	-0.227939	-0.159762	-0.167434	-0.163598
ADIG_+_37209911.23-P1P2	2071	1892	2077	2598	1576	1576	-0.0324081	0.165359	0.0664752	-0.0331074	-0.0751922	-0.0541498	-0.0662092	0.0911214	0.0124561
ADIG_+_37210368.23-P1P2	563	277	442	457	407	407	0.041638	-0.653429	-0.305895	-0.38637	0.189627	-0.0983715	-0.345425	-0.462847	-0.404136
ADIPOQ_+_186560448.23-P1P2	909	760	1126	1130	724	724	-0.0981775	-0.0282763	-0.0632269	0.271574	0.0395699	0.155572	0.172702	0.0122487	0.0924755
ADIPOQ_+_186560496.23-P1P2	1095	1064	1044	1316	935	935	-0.198575	0.0881738	-0.0552008	-0.10609	-0.22602	-0.166055	-0.305359	-0.136891	-0.221125
ADIPOQ_+_186560526.23-P1P2	140	122	173	218	111	111	-0.0916009	0.0380354	-0.0267828	0.268064	0.304765	0.286415	0.17577	0.343756	0.259763
ADIPOQ_-_186560537.23-P1P2	1922	1461	1692	1998	1334	1334	0.100382	0.0329115	0.0666465	-0.22116	-0.0810811	-0.15112	-0.121472	-0.0472145	-0.0843432
ADIPOQ_-_186560924.23-P1P2	822	756	821	879	634	634	-0.0518125	0.155617	0.0519024	-0.0390372	-0.315205	-0.177121	-0.0915435	-0.158632	-0.125088
ADIPOR1_+_202926923.23-P1P2	191	161	172	169	186	186	-0.388198	-0.306528	-0.347363	-0.188445	-0.462719	-0.325582	-0.577337	-0.768292	-0.672814
ADIPOR1_+_202926993.23-P1P2	420	417	492	479	347	347	-0.151014	0.166826	0.00790563	0.190988	-0.332703	-0.0708576	0.0392798	-0.164922	-0.0628213
ADIPOR1_+_202927394.23-P1P2	1174	1110	1390	1567	936	936	-0.0996161	0.147693	0.0240385	0.206371	-0.035236	0.0855677	0.106062	0.113412	0.109737
ADIPOR1_-_202926990.23-P1P2	453	332	546	427	315	315	0.0976911	-0.0224546	0.0376183	0.232109	-0.169629	0.0312401	0.329106	-0.191128	0.068989
ADIPOR1_-_202927375.23-P1P2	404	268	481	545	302	302	-0.00666134	-0.270602	-0.138631	0.214401	0.491342	0.352871	0.207045	0.221695	0.21437
ADIPOR2_+_1800595.23-P1P2	978	892	1183	1156	802	802	-0.140236	0.0551554	-0.0425402	0.237263	-0.158656	0.0393035	0.0963331	-0.102545	-0.00310606
ADIPOR2_-_1800242.23-P1P2	1237	890	1137	1240	770	770	0.257447	0.110661	0.184054	-0.158894	-0.0542186	-0.106556	0.0978591	0.0573973	0.0776282
ADIPOR2_-_1800250.23-P1P2	1347	1144	1413	1760	1111	1111	-0.148577	-0.0560578	-0.102317	0.0317306	0.0888069	0.0602687	-0.11754	0.0337042	-0.041918
ADIPOR2_-_1800256.23-P1P2	702	625	827	867	594	594	-0.18546	-0.0248928	-0.105176	0.199135	-0.0605057	0.0693148	0.0129815	-0.0844434	-0.0357309
ADIPOR2_-_1800278.23-P1P2	440	420	512	681	395	395	-0.270817	-0.00974937	-0.140283	0.181359	0.164584	0.172972	-0.0901517	0.15579	0.032819
ADIRF_+_88728033.23-P1P2	1082	804	922	1117	739	739	0.123586	0.0233351	0.0734606	-0.268143	-0.0583197	-0.163231	-0.14525	-0.0340295	-0.08964
ADIRF_-_88728314.23-P1P2	541	507	548	658	382	382	0.0755879	0.310127	0.192857	-0.0187337	-0.15658	-0.0876567	0.0561604	0.154502	0.105331
ADIRF_-_88728503.23-P1P2	1249	874	1359	1383	878	878	0.0820126	-0.104874	-0.0114306	0.084491	0.129414	0.106953	0.16581	0.0254959	0.0956528
ADIRF_-_88728567.23-P1P2	737	692	878	807	613	613	-0.160691	0.0765989	-0.0420458	0.215275	-0.310885	-0.0478048	0.053891	-0.233331	-0.0897199
ADIRF_-_88728681.23-P1P2	1330	917	1358	1307	882	882	0.166108	-0.042143	0.0619823	-0.00722378	-0.021416	-0.0143199	0.15819	-0.0626039	0.0477931
ADK_+_75911404.23-P2	923	828	1018	1078	1451	1451	-1.07911	-0.907631	-0.993372	0.104054	-0.152027	-0.0239865	-0.975753	-1.0587	-1.01723
ADK_+_75911444.23-P2	796	609	896	773	563	563	0.0731654	0.0150213	0.0440933	0.133449	-0.188655	-0.027603	0.205921	-0.172679	0.016621
ADK_+_75936517.23-P1	1085	943	1197	1136	911	911	-0.174296	-0.0484793	-0.111388	0.104447	-0.264048	-0.0798006	-0.0705427	-0.311573	-0.191058
ADK_+_75936538.23-P1	722	744	833	1022	747	747	-0.475577	-0.104092	-0.289835	0.169037	-0.0746609	0.0471879	-0.307235	-0.177797	-0.242516
ADK_+_75936570.23-P1	555	604	960	797	537	537	-0.378902	0.0713404	-0.153781	0.753266	-0.13265	0.310308	0.373669	-0.0603548	0.156657
ADK_+_75936748.23-P1	30	44	37	62	448	448	-4.32693	-3.44621	-3.88657		-0.0379168		-4.06234	-3.48317	-3.77276
ADK_-_75911021.23-P2	484	484	649	681	362	362	-0.00745073	0.320731	0.15664	0.38593	-0.0400338	0.172948	0.377786	0.281653	0.329719
ADK_-_75911025.23-P2	436	340	484	499	339	339	-0.0634252	-0.0940366	-0.0787309	0.113398	0.0208235	0.0671107	0.0492789	-0.0722579	-0.0114895
ADK_-_75911437.23-P2	1439	1047	1369	1537	914	914	0.228332	0.0977093	0.163021	-0.109225	0.0211742	-0.0440255	0.118414	0.119839	0.119126
ADK_-_75936578.23-P1	1294	996	1298	1518	965	965	-0.00323131	-0.0526692	-0.0279503	-0.0328283	0.0752726	0.0212222	-0.0367533	0.0235585	-0.00659741
ADM2_+_50920011.23-P1P2	529	517	796	775	465	465	-0.240431	0.0546475	-0.0928918	0.55222	0.0513505	0.301785	0.311095	0.106953	0.209024
ADM2_+_50920227.23-P1P2	1008	732	980	1025	706	706	0.0872875	-0.0461106	0.0205884	-0.077923	-0.0469732	-0.0624481	0.00867072	-0.0921286	-0.041729
ADM2_+_50920298.23-P1P2	1011	815	1061	1044	794	794	-0.077896	-0.060625	-0.0692605	0.0323606	-0.175432	-0.0715356	-0.0462291	-0.235102	-0.140665
ADM2_+_50920473.23-P1P2	1286	971	1282	1471	1029	1029	-0.10482	-0.181986	-0.143403	-0.0417754	0.0665725	0.0123986	-0.14729	-0.114458	-0.130874
ADM2_-_50920028.23-P1P2	257	212	242	297	178	178	0.103423	0.153901	0.128662	-0.124042	-0.0462829	-0.0851626	-0.021313	0.108573	0.0436301
ADM5_+_50191684.23-P1P2	6	25	12	11	6	6
ADM5_+_50191838.23-P1P2	838	676	1053	1096	607	607	0.0387856	0.0570407	0.0479132	0.292202	0.164471	0.228337	0.330294	0.222467	0.276381
ADM5_+_50191862.23-P1P2	578	598	667	798	504	504	-0.228822	0.148436	-0.0401933	0.169336	-0.116438	0.026449	-0.0601798	0.0329526	-0.0136136
ADM5_+_50191867.23-P1P2	324	329	333	390	238	238	0.0185642	0.36884	0.193702	0.00224735	-0.287295	-0.142524	0.0201178	0.0825001	0.0513089
ADM5_-_50191704.23-P1P2	549	544	784	968	556	556	-0.444747	-0.129764	-0.287256	0.476766	0.298719	0.387743	0.0313259	0.16991	0.100618
ADM_+_10326660.23-P1P2	1833	1369	1674	1876	1423	1423	-0.061197	-0.154099	-0.107648	-0.168188	-0.0781441	-0.123166	-0.230079	-0.231288	-0.230684
ADM_+_10327266.23-P1P2	1756	1214	1657	1856	1195	1195	0.128814	-0.0755282	0.026643	-0.121	0.0797468	-0.0206267	0.00712013	0.00517364	0.00614689
ADM_+_10327276.23-P1P2	831	700	760	936	694	694	-0.166555	-0.0858668	-0.126211	-0.16613	-0.113528	-0.139829	-0.333379	-0.19844	-0.265909
ADM_+_10327290.23-P1P2	511	347	572	455	401	401	-0.076747	-0.306953	-0.19185	0.125411	-0.141751	-0.0081699	0.0479701	-0.447748	-0.199889
ADM_-_10327037.23-P1P2	866	782	829	894	668	668	-0.0519492	0.129034	0.0385427	-0.100276	-0.339575	-0.219926	-0.152919	-0.209586	-0.181252
ADNP2_+_77867421.23-P1P2	877	681	765	794	644	644	0.0190481	-0.0176919	0.000678069	-0.234398	-0.311197	-0.272798	-0.216044	-0.327934	-0.271989
ADNP2_+_77867603.23-P1P2	2047	1796	2205	2330	1604	1604	-0.0746311	0.0648272	-0.00490198	0.0699865	-0.157139	-0.0435762	-0.00533834	-0.0913566	-0.0483475
ADNP2_-_77867208.23-P1P2	405	334	306	542	337	337	-0.161295	-0.111187	-0.136241	-0.441671	0.165763	-0.137954	-0.60366	0.0555318	-0.274064
ADNP2_-_77867536.23-P1P2	428	303	476	568	321	321	-0.0114306	-0.181542	-0.0964861	0.11607	0.373892	0.244981	0.103945	0.193305	0.148625
ADNP2_-_77867623.23-P1P2	1320	1132	1478	1672	1149	1149	-0.226309	-0.119791	-0.17305	0.125827	0.0300194	0.0779233	-0.101175	-0.0888164	-0.0949959
ADNP_+_49547892.23-P1P2	382	375	441	438	451	451	-0.666023	-0.364523	-0.515273	0.169925	-0.308641	-0.0693581	-0.496792	-0.672209	-0.5845
ADNP_-_49547603.23-P1P2	2188	1587	2316	2347	1589	1589	0.0350255	-0.100103	-0.0325388	0.0447415	0.0318342	0.0382878	0.0790733	-0.0673137	0.00587977
ADNP_-_49547651.23-P1P2	813	751	863	1139	686	686	-0.181421	0.0323183	-0.0745515	0.0488242	0.0682014	0.0585128	-0.133291	0.101475	-0.015908
ADNP_-_49547707.23-P1P2	1252	986	1241	1425	1443	1443	-0.631305	-0.647698	-0.639501	-0.0500125	-0.00137916	-0.0256958	-0.682011	-0.648122	-0.665066
ADNP_-_49547964.23-P1P2	1163	765	1125	1392	882	882	-0.0274675	-0.303605	-0.165536	-0.0852071	0.330946	0.122869	-0.113368	0.0282962	-0.0425361
ADORA1_+_203096891.23-P1P2	1169	826	1053	1084	745	745	0.223495	0.0506153	0.137055	-0.188051	-0.14053	-0.16429	0.0347503	-0.08896	-0.0271049
ADORA1_+_203097450.23-P1P2	1590	1205	1656	1838	1273	1273	-0.105674	-0.177485	-0.14158	0.0213949	0.0764221	0.0489085	-0.0849726	-0.100108	-0.0925403
ADORA1_+_203097472.23-P1P2	1421	1100	1494	1483	1061	1061	-0.00498618	-0.0462072	-0.0255967	0.0349926	-0.101666	-0.0333369	0.0293126	-0.146919	-0.0588029
ADORA1_+_203097506.23-P1P2	309	340	255	345	219	219	0.0702079	0.536318	0.303263	-0.314391	-0.51162	-0.413005	-0.244876	0.025653	-0.109612
ADORA1_-_203096974.23-P1P2	587	372	589	558	348	348	0.327805	-0.00207073	0.162867	-0.0323739	0.052281	0.00995355	0.294737	0.0511654	0.172951
ADORA2A_+_24820308.23-P1P2	1631	1226	1614	1737	1215	1215	-0.00166761	-0.0852834	-0.0434755	-0.0523972	-0.0300428	-0.04122	-0.0547586	-0.114371	-0.0845648
ADORA2A_-_24819888.23-P1P2	1187	892	1306	1402	959	959	-0.118751	-0.202773	-0.160762	0.100554	0.119689	0.110122	-0.0188907	-0.0821288	-0.0505097
ADORA2A_-_24819903.23-P1P2	522	518	658	515	1129	1129	-1.53939	-1.22231	-1.38085	0.296757	-0.541061	-0.122152	-1.24333	-1.76241	-1.50287
ADORA2A_-_24819947.23-P1P2	970	742	1048	1141	705	705	0.0338934	-0.0244901	0.00470165	0.074301	0.0881262	0.0812136	0.107501	0.0645912	0.0860459
ADORA2A_-_24820281.23-P1P2	816	652	775	869	518	518	0.229149	0.233634	0.231391	-0.111654	-0.118197	-0.114926	0.116801	0.116392	0.116596
ADORA2B_+_15848686.23-P1P2	448	377	651	477	366	366	-0.134813	-0.0555652	-0.0951891	0.501878	-0.193257	0.154311	0.366371	-0.247867	0.0592521
ADORA2B_+_15848965.23-P1P2	434	295	528	517	485	485	-0.586758	-0.815556	-0.701157	0.245562	0.276768	0.261165	-0.34189	-0.537833	-0.439861
ADORA2B_-_15848659.23-P1P2	2037	1684	2372	2166	1418	1418	0.0961204	0.149749	0.122934	0.182377	-0.16954	0.0064183	0.277804	-0.0188367	0.129483
ADORA2B_-_15848791.23-P1P2	189	116	113	184	105	105	0.421529	0.0454494	0.233489	-0.779344	0.132899	-0.323223	-0.358509	0.179304	-0.0896027
ADORA2B_-_15848949.23-P1P2	921	789	877	902	630	630	0.121381	0.226387	0.173884	-0.107905	-0.339579	-0.223742	0.0127822	-0.112237	-0.0497273
ADORA3_+_112031013.23-P1	382	295	380	458	276	276	0.0424363	-0.00223936	0.0200985	-0.0448542	0.101951	0.0285484	-0.0031117	0.100667	0.0487776
ADORA3_+_112031386.23-P1	1019	847	1011	987	693	693	0.129759	0.191221	0.16049	-0.0486521	-0.311993	-0.180323	0.0804129	-0.119818	-0.0197024
ADORA3_+_112031407.23-P1	480	390	562	523	337	337	0.0838177	0.112439	0.0981286	0.190255	-0.109345	0.040455	0.273379	0.00404991	0.138714
ADORA3_+_112031411.23-P1	667	387	779	822	579	579	-0.222345	-0.679516	-0.45093	0.186656	0.554123	0.370389	-0.0363829	-0.124437	-0.0804101
ADORA3_+_112031418.23-P1	1065	879	982	1217	632	632	0.326389	0.377653	0.352021	-0.15434	-0.0632874	-0.108813	0.171356	0.31532	0.243338
ADORA3_+_112045890.23-P2	837	579	789	736	511	511	0.285436	0.081954	0.183695	-0.122483	-0.186539	-0.154511	0.162259	-0.10363	0.0293146
ADORA3_+_112046055.23-P2	223	153	175	273	169	169	-0.0264476	-0.241778	-0.134113	-0.38697	0.302688	-0.042141	-0.414111	0.0618653	-0.176123
ADORA3_+_112046115.23-P2	390	289	408	440	366	366	-0.334838	-0.43906	-0.386949	0.027814	0.0737525	0.0507833	-0.307717	-0.364353	-0.336035
ADORA3_+_112046284.23-P2	370	257	504	418	287	287	-0.0599935	-0.257568	-0.158781	0.408617	0.169053	0.288835	0.34793	-0.0875602	0.130185
ADORA3_-_112046251.23-P2	327	259	375	448	273	273	-0.166078	-0.174235	-0.170157	0.160319	0.257865	0.209092	-0.00645321	0.0845853	0.0390661
ADO_+_64565053.23-P1P2	882	630	894	1128	748	748	-0.188728	-0.345972	-0.26735	-0.0177848	0.307662	0.144938	-0.207206	-0.0373556	-0.122281
ADO_+_64565065.23-P1P2	1217	861	1386	1405	939	939	-0.052336	-0.223398	-0.137867	0.150317	0.173803	0.16206	0.0972873	-0.0486394	0.024324
ADO_-_64564623.23-P1P2	861	646	911	1283	510	510	0.329048	0.242751	0.285899	0.0441568	0.457234	0.250695	0.372511	0.70094	0.536725
ADO_-_64564781.23-P1P2	181	155	215	274	492	492	-1.86914	-1.76468	-1.81691	0.211066	0.289226	0.250146	-1.65876	-1.47449	-1.56663
ADO_-_64565135.23-P1P2	796	628	754	784	614	614	-0.0519383	-0.0657601	-0.0588492	-0.115485	-0.212592	-0.164039	-0.168117	-0.277397	-0.222757
ADPGK_+_73075721.23-P1P2	1859	1434	1864	2037	1329	1329	0.0577176	0.0114179	0.0345677	-0.0334059	-0.0262806	-0.0298432	0.0236179	-0.0139076	0.00485517
ADPGK_+_73076060.23-P1P2	859	508	796	885	570	570	0.165228	-0.264419	-0.0495957	-0.147171	0.268167	0.0604984	0.0173637	0.00470309	0.0110334
ADPGK_+_73076066.23-P1P2	1811	1386	1502	1854	1240	1240	0.119978	0.0623011	0.0911397	-0.307183	-0.112968	-0.210075	-0.187898	-0.0497113	-0.118805
ADPGK_+_73076082.23-P1P2	36	13	32	4	60	60	-1.16343	-2.30474	-1.73409				-1.37133	-4.5369	-2.95412
ADPGK_-_73075645.23-P1P2	797	700	720	841	632	632	-0.0918129	0.0491443	-0.0213343	-0.183864	-0.267931	-0.225897	-0.276371	-0.217831	-0.247101
ADPRHL1_+_114103395.23-P2	419	329	334	526	319	319	-0.0330743	-0.0537549	-0.0434146	-0.364383	0.144294	-0.110045	-0.398151	0.0914939	-0.153329
ADPRHL1_+_114107397.23-P1	759	625	793	888	534	534	0.0807921	0.12873	0.104761	0.02594	-0.025978	-1.90371e-05	0.106038	0.103707	0.104873
ADPRHL1_+_114107429.23-P1	1190	998	1123	1294	851	851	0.0572625	0.131595	0.0944285	-0.120885	-0.157956	-0.13942	-0.064316	-0.0254059	-0.0448609
ADPRHL1_+_114107533.23-P1	607	393	508	552	411	411	0.13609	-0.162895	-0.0134025	-0.294149	-0.0425426	-0.168346	-0.158753	-0.204483	-0.181618
ADPRHL1_+_114107537.23-P1	542	471	487	635	436	436	-0.112503	0.0131129	-0.0496952	-0.191652	-0.101652	-0.146652	-0.304849	-0.087584	-0.196217
ADPRHL1_+_114107772.23-P1	876	735	826	977	691	691	-0.0842229	-0.00922751	-0.0467252	-0.12207	-0.122067	-0.122069	-0.206987	-0.13034	-0.168663
ADPRHL1_-_114103032.23-P2	1419	1023	1457	1222	863	863	0.290974	0.147088	0.219031	0.000845272	-0.276243	-0.137699	0.291126	-0.128201	0.0814625
ADPRHL1_-_114103049.23-P2	907	685	881	940	788	788	-0.223561	-0.300378	-0.261969	-0.0792415	-0.0761248	-0.0776832	-0.303496	-0.375547	-0.339522
ADPRHL1_-_114103424.23-P2	1551	1293	1688	1872	1196	1196	-0.0514868	0.0142188	-0.018634	0.0848352	0.00117663	0.0430059	0.0326547	0.0163506	0.0245026
ADPRHL1_-_114103435.23-P2	498	358	605	664	388	388	-0.066379	-0.214383	-0.140381	0.243508	0.358542	0.301025	0.176436	0.145114	0.160775
ADPRHL2_+_36554555.23-P1P2	1549	1106	1465	1666	1116	1116	0.046532	-0.111272	-0.0323698	-0.117717	0.0583555	-0.029681	-0.0718792	-0.0519611	-0.0619201
ADPRHL2_+_36554875.23-P1P2	1447	1052	1578	1706	1023	1023	0.0737907	-0.0579575	0.00791661	0.0877513	0.164801	0.126276	0.160848	0.107799	0.134324
ADPRHL2_+_36554891.23-P1P2	410	260	438	414	307	307	-0.00908283	-0.338013	-0.173548	0.0580259	0.138438	0.0982318	0.0482494	-0.19862	-0.0751855
ADPRHL2_+_36554907.23-P1P2	115	179	275	144	122	122	-0.511715	0.454792	-0.0284615	1.22052	-0.846572	0.186972	0.708108	-0.390825	0.158641
ADPRHL2_-_36554711.23-P1P2	460	284	231	428	205	205	0.739542	0.371981	0.555761	-1.03102	0.0590383	-0.485992	-0.292174	0.431974	0.0699003
ADPRH_+_119298367.23-P1P2	1310	985	1293	1701	982	982	-0.0106962	-0.0938853	-0.0522908	-0.0561256	0.255506	0.0996902	-0.0675155	0.162576	0.0475301
ADPRH_+_119298491.23-P1P2	1023	931	1041	1138	763	763	-0.0034169	0.188812	0.0926976	-0.0121171	-0.243034	-0.127576	-0.0162277	-0.0532669	-0.0347473
ADPRH_+_119298604.23-P1P2	596	534	592	648	485	485	-0.12914	0.0405689	-0.0442858	-0.0469962	-0.253527	-0.150262	-0.17683	-0.212003	-0.194417
ADPRH_+_119298662.23-P1P2	723	447	561	748	472	472	0.188741	-0.176798	0.00597132	-0.403276	0.210082	-0.096597	-0.215229	0.034239	-0.090495
ADPRH_+_119298740.23-P1P2	252	200	294	331	164	164	0.19326	0.188018	0.190639	0.185111	0.19415	0.189631	0.377677	0.383123	0.3804
ADPRM_+_10600917.23-P1P2	316	255	413	382	349	349	-0.569771	-0.551016	-0.560393	0.348936	0.0503939	0.199665	-0.221528	-0.499667	-0.360597
ADPRM_+_10600945.23-P1P2	540	423	389	602	526	526	-0.388571	-0.412691	-0.400631	-0.51047	-0.0235757	-0.267023	-0.899735	-0.435312	-0.667524
ADPRM_+_10600958.23-P1P2	17	22	19	30	12	12
ADPRM_-_10600957.23-P1P2	413	350	489	407	376	376	-0.291059	-0.201664	-0.246361	0.206412	-0.315008	-0.054298	-0.085341	-0.515716	-0.300529
ADPRM_-_10600988.23-P1P2	182	154	168	169	671	671	-2.30884	-2.22167	-2.26526	-0.152758	-0.398589	-0.275673	-2.46229	-2.6193	-2.5408
ADRA1A_+_26724406.23-P1P2	1385	1116	1493	1762	1138	1138	-0.143083	-0.12645	-0.134766	0.0710472	0.126195	0.0986213	-0.0727292	0.000700918	-0.0360142
ADRA1A_-_26724311.23-P1P2	635	700	836	676	534	534	-0.176551	0.292229	0.057839	0.359465	-0.583013	-0.111774	0.18222	-0.289829	-0.0538043
ADRA1A_-_26724340.23-P1P2	344	274	283	377	286	286	-0.160075	-0.160125	-0.1601	-0.318888	-0.0722929	-0.19559	-0.479656	-0.231463	-0.35556
ADRA1A_-_26724356.23-P1P2	674	591	652	761	459	459	0.127786	0.266378	0.197082	-0.0851576	-0.167943	-0.12655	0.041935	0.0993899	0.0706624
ADRA1A_-_26724373.23-P1P2	550	288	535	705	323	323	0.341429	-0.263751	0.038839	-0.0771737	0.758873	0.34085	0.263562	0.496077	0.379819
ADRA1B_+_159343520.23-P1P2	1772	1143	1760	1879	1247	1247	0.0804491	-0.223922	-0.0717365	-0.0470842	0.184458	0.068687	0.0326711	-0.0385088	-0.00291887
ADRA1B_+_159344209.23-P1P2	491	409	531	632	379	379	-0.0529429	0.0116169	-0.020663	0.0757078	0.0951422	0.085425	0.0220712	0.107714	0.0648927
ADRA1B_+_159344222.23-P1P2	401	208	347	462	288	288	0.0510653	-0.567771	-0.258353	-0.245948	0.618628	0.18634	-0.195576	0.0518116	-0.0718822
ADRA1B_-_159343504.23-P1P2	1315	956	1301	1158	988	988	-0.0139882	-0.145786	-0.0798873	-0.0527229	-0.256129	-0.154426	-0.0674048	-0.40096	-0.234182
ADRA1B_-_159343900.23-P1P2	581	433	583	555	452	452	-0.0642527	-0.160242	-0.112247	-0.0323233	-0.174561	-0.103442	-0.0972697	-0.333847	-0.215559
ADRA1D_+_4229485.23-P1P2	641	602	687	920	788	788	-0.724339	-0.486718	-0.605529	0.0627047	0.0791888	0.0709468	-0.662328	-0.406574	-0.534451
ADRA1D_-_4229164.23-P1P2	1240	768	1017	1163	755	755	0.289323	-0.0736564	0.107834	-0.323301	0.0659914	-0.128655	-0.0346717	-0.0067099	-0.0206908
ADRA1D_-_4229250.23-P1P2	1090	908	1009	1158	871	871	-0.102885	-0.0382665	-0.0705755	-0.148683	-0.18181	-0.165247	-0.252261	-0.219122	-0.235692
ADRA1D_-_4229495.23-P1P2	1996	1546	1797	2084	1447	1447	0.0375787	-0.00281065	0.017384	-0.188802	-0.101867	-0.145334	-0.151917	-0.103722	-0.12782
ADRA1D_-_4229926.23-P1P2	1150	889	1251	1391	830	830	0.0439825	0.000786037	0.0223843	0.0841669	0.113186	0.0986762	0.127456	0.114927	0.121191
ADRA2A_-_112837142.23-P1P2	1923	1385	1813	2342	1482	1482	-0.0506548	-0.195946	-0.1233	-0.122261	0.225174	0.0514564	-0.173609	0.0301832	-0.0717131
ADRA2A_-_112837201.23-P1P2	1468	1098	1585	1593	1020	1020	0.0988147	0.00802286	0.0534188	0.0733499	0.00418669	0.0387683	0.171471	0.0131647	0.0923178
ADRA2A_-_112837216.23-P1P2	205	157	242	258	359	359	-1.23483	-1.29151	-1.26317	0.202102	0.183925	0.193014	-1.03342	-1.10663	-1.07002
ADRA2A_-_112837238.23-P1P2	495	493	634	632	398	398	-0.111808	0.210533	0.0493626	0.319773	-0.174345	0.0727143	0.207272	0.0371437	0.122208
ADRA2A_-_112837251.23-P1P2	584	382	509	620	394	394	0.141305	-0.142909	-0.000802189	-0.235584	0.166014	-0.0347848	-0.0949728	0.0240601	-0.0354563
ADRA2B_+_96781839.23-P1P2	844	662	872	941	897	897	-0.514333	-0.536563	-0.525448	0.00980412	-0.025318	-0.00775695	-0.505223	-0.560926	-0.533074
ADRA2B_-_96781873.23-P1P2	360	395	534	476	513	513	-0.93743	-0.475392	-0.706411	0.531562	-0.263573	0.133995	-0.406562	-0.73801	-0.572286
ADRA2B_-_96781894.23-P1P2	423	442	600	431	408	408	-0.37438	0.0171912	-0.178594	0.467024	-0.56904	-0.0510081	0.0919505	-0.550894	-0.229472
ADRA2B_-_96782243.23-P1P2	477	407	573	634	515	515	-0.537051	-0.43783	-0.48744	0.227265	0.106773	0.167019	-0.31048	-0.330102	-0.320291
ADRA2B_-_96782246.23-P1P2	186	101	165	245	88	88	0.653259	0.100494	0.376876	-0.210118	0.745745	0.267814	0.442448	0.847194	0.644821
ADRA2C_+_3768074.23-P1P2	962	872	881	1175	663	663	0.11056	0.297033	0.203797	-0.164176	-0.102421	-0.133298	-0.0543097	0.195568	0.0706289
ADRA2C_+_3768082.23-P1P2	2370	1625	2080	1993	1473	1473	0.259662	0.0433962	0.151529	-0.225585	-0.23818	-0.231882	0.0333832	-0.193828	-0.0802225
ADRA2C_+_3768098.23-P1P2	675	454	674	685	395	395	0.346567	0.102554	0.22456	-0.0394199	0.0607302	0.0106551	0.306453	0.164239	0.235346
ADRA2C_-_3767700.23-P1P2	1145	901	1325	1277	848	848	0.00674335	-0.0108232	-0.00203993	0.173364	-0.029522	0.0719209	0.179413	-0.0393901	0.0700116
ADRA2C_-_3767888.23-P1P2	1075	925	1168	1491	1404	1404	-0.811674	-0.700304	-0.755989	0.0824226	0.156073	0.119248	-0.729946	-0.543275	-0.63661
ADRB1_+_115804002.23-P1P2	848	657	933	807	522	522	0.273546	0.233558	0.253552	0.100532	-0.236006	-0.0677372	0.373384	-0.00149358	0.185945
ADRB1_-_115803895.23-P1P2	1768	1490	2188	2409	1493	1493	-0.182564	-0.101188	-0.141876	0.270213	0.160441	0.215327	0.0869557	0.0602078	0.0735818
ADRB1_-_115804061.23-P1P2	2305	1699	2303	2277	1468	1468	0.224447	0.112548	0.168497	-0.0385334	-0.110233	-0.0743832	0.18522	0.00326987	0.0942447
ADRB1_-_115804069.23-P1P2	1381	1108	1339	1558	1054	1054	-0.0366296	-0.026203	-0.0314163	-0.0818384	-0.0409442	-0.0613913	-0.119162	-0.0661921	-0.0926769
ADRB1_-_115804075.23-P1P2	844	660	906	1278	719	719	-0.195217	-0.221812	-0.208514	0.064987	0.420668	0.242828	-0.130924	0.199812	0.0344441
ADRB2_+_148206220.23-P1P2	1201	876	1213	1611	787	787	0.183333	0.0562812	0.119807	-0.0229376	0.346272	0.161667	0.159701	0.403509	0.281605
ADRB2_+_148206227.23-P1P2	1161	842	1216	1384	1004	1004	-0.216859	-0.352153	-0.284506	0.0294942	0.18427	0.106882	-0.188059	-0.166928	-0.177493
ADRB2_-_148206186.23-P1P2	1124	950	964	1279	803	803	0.0587021	0.144241	0.101472	-0.258818	-0.103665	-0.181241	-0.20081	0.0415319	-0.0796389
ADRB2_-_148206207.23-P1P2	689	705	725	914	545	545	-0.0882203	0.273081	0.0924303	0.036196	-0.158111	-0.0609573	-0.0527181	0.115925	0.0316037
ADRB2_-_148206413.23-P1P2	1212	1069	1131	1204	748	748	0.269811	0.416866	0.343339	-0.137072	-0.361108	-0.24909	0.132046	0.0567128	0.0943793
ADRB3_+_37822768.23-P1P2	603	474	628	628	419	419	0.0987397	0.0796508	0.0891952	0.0213255	-0.126804	-0.0527392	0.119371	-0.0461981	0.0365867
ADRB3_-_37822919.23-P1P2	786	574	744	905	503	503	0.217503	0.0922063	0.154855	-0.116508	0.124186	0.00383891	0.100301	0.217347	0.158824
ADRB3_-_37823380.23-P1P2	944	899	1187	1188	777	777	-0.145596	0.11212	-0.0167377	0.29318	-0.13054	0.0813202	0.146891	-0.0174641	0.0647132
ADRB3_-_37823667.23-P1P2	1185	1043	1342	1420	958	958	-0.119679	0.0243556	-0.0476615	0.142217	-0.0875298	0.0273434	0.0218443	-0.0622191	-0.0201874
ADRB3_-_37823742.23-P1P2	647	597	926	844	544	544	-0.176309	0.0358382	-0.0702354	0.479965	-0.0331695	0.223398	0.302963	0.0036239	0.153293
ADRBK1_+_67033933.23-P1P2	1702	1400	1555	2168	1303	1303	-0.0410741	0.0053037	-0.0178852	-0.167597	0.0982564	-0.0346705	-0.209365	0.104515	-0.0524251
ADRBK1_+_67034195.23-P1P2	572	350	448	521	421	421	0.0157268	-0.364751	-0.174512	-0.389797	0.0412469	-0.174275	-0.374764	-0.322549	-0.348657
ADRBK1_+_67034566.23-P1P2	1166	821	1072	1199	853	853	0.0244821	-0.15345	-0.0644838	-0.158544	0.013696	-0.0724239	-0.134756	-0.138798	-0.136777
ADRBK1_-_67033953.23-P1P2	1312	837	1324	1382	981	981	-0.0070254	-0.327312	-0.167168	-0.0241456	0.190777	0.0833155	-0.0318648	-0.13558	-0.0837223
ADRBK1_-_67034001.23-P1P2	1142	1049	1305	1642	961	961	-0.177514	0.0281203	-0.0746967	0.155206	0.113758	0.134482	-0.0230014	0.142833	0.059916
ADRBK2_+_25960616.23-P1P2	1473	1176	1820	1851	1346	1346	-0.296389	-0.293076	-0.294733	0.2679	0.121735	0.194818	-0.0291828	-0.170386	-0.0997844
ADRBK2_-_25960625.23-P1P2	1352	1103	1381	1836	1087	1087	-0.111725	-0.0772052	-0.094465	-0.00666285	0.202452	0.0978944	-0.119081	0.126202	0.0035601
ADRBK2_-_25960628.23-P1P2	457	443	708	636	402	402	-0.241469	0.0418252	-0.0998221	0.594274	-0.0109615	0.291656	0.352111	0.0318188	0.191965
ADRBK2_-_25960707.23-P1P2	2147	1572	1978	2224	1626	1626	-0.0254731	-0.147012	-0.0862426	-0.155561	-0.032126	-0.0938434	-0.181728	-0.178183	-0.179955
ADRBK2_-_25960854.23-P1P2	1120	979	1019	1204	791	791	0.0752811	0.209345	0.142313	-0.173626	-0.234227	-0.203926	-0.0990384	-0.0239267	-0.0614825
ADRM1_+_60877224.23-P1P2	566	493	713	704	459	459	-0.12416	0.00480745	-0.0596764	0.295819	-0.0186937	0.138563	0.170965	-0.0129312	0.0790169
ADRM1_+_60878013.23-P1P2	1317	920	1242	1524	911	911	0.105264	-0.0841032	0.0105805	-0.121871	0.195476	0.0368022	-0.0173006	0.112327	0.0475134
ADRM1_+_60878508.23-P1P2	1169	976	1171	1251	841	841	0.0486291	0.116489	0.0825592	-0.0348149	-0.174553	-0.104684	0.0131205	-0.0571084	-0.0219939
ADRM1_-_60878073.23-P1P2	967	703	1141	1405	1128	1128	-0.648647	-0.780457	-0.714552	0.20143	0.466292	0.333861	-0.447911	-0.313209	-0.38056
ADRM1_-_60878094.23-P1P2	380	337	395	409	329	329	-0.218556	-0.063625	-0.141091	0.0185722	-0.253329	-0.117379	-0.200678	-0.315999	-0.258338
ADSL_+_40742907.23-P1P2	393	372	368	555	505	505	-0.788222	-0.539267	-0.663744	-0.132105	0.0445036	-0.0438005	-0.92102	-0.493808	-0.707414
ADSL_-_40742556.23-P1P2	95	102	135	222	410	410	-2.53609	-2.10534	-2.32072	0.469679	0.589309	0.529494	-2.06711	-1.51508	-1.79109
ADSL_-_40742584.23-P1P2	135	206	283	331	698	698	-2.79674	-1.85887	-2.3278	1.03056	0.151505	0.591033	-1.76687	-1.70641	-1.73664
ADSL_-_40742729.23-P1P2	367	266	374	281	1047	1047	-1.93888	-2.07505	-2.00696	-0.0100228	-0.453538	-0.23178	-1.94959	-2.52763	-2.23861
ADSL_-_40742737.23-P1P2	144	95	214	181	931	931	-3.11918	-3.39107	-3.25512	0.534261	0.397309	0.465785	-2.58561	-2.9928	-2.78921
ADSSL1_+_105190776.23-P1P2	1193	868	1051	1055	808	808	0.135699	0.0050537	0.0703762	-0.220112	-0.251205	-0.235659	-0.0851074	-0.245197	-0.165152
ADSSL1_+_105190789.23-P1P2	2177	1699	2094	2632	1602	1602	0.0159992	-0.0134743	0.00126242	-0.093361	0.0987921	0.00271557	-0.0780556	0.0862729	0.00410867
ADSSL1_+_105190984.23-P1P2	637	449	645	706	488	488	-0.0420559	-0.218452	-0.130254	-0.0192752	0.120271	0.050498	-0.0620248	-0.0972254	-0.0796251
ADSSL1_-_105190591.23-P1P2	1352	1064	1443	1516	1076	1076	-0.097051	-0.114466	-0.105758	0.0566951	-0.0219099	0.0173926	-0.0410496	-0.135421	-0.0882352
ADSSL1_-_105190615.23-P1P2	1372	1066	1407	1427	968	968	0.0767334	0.0408424	0.0587879	-0.000939169	-0.111904	-0.0564214	0.0751005	-0.0701061	0.00249723
ADSS_+_244614826.23-P1P2	1083	749	1009	1145	795	795	0.0195384	-0.184275	-0.0823684	-0.139388	0.0796284	-0.0298798	-0.120543	-0.103692	-0.112118
ADSS_-_244614690.23-P1P2	760	658	822	870	583	583	-0.0439645	0.0763057	0.0161706	0.075858	-0.129754	-0.0269479	0.0311997	-0.0524929	-0.0106466
ADSS_-_244614820.23-P1P2	932	759	844	1266	787	787	-0.182502	-0.15055	-0.166526	-0.180368	0.205424	0.0125281	-0.363563	0.0558294	-0.153867
ADSS_-_244614958.23-P1P2	652	453	593	652	655	655	-0.433091	-0.63027	-0.53168	-0.174121	-0.00732061	-0.0907207	-0.607906	-0.636635	-0.622271
ADSS_-_244615191.23-P1P2	424	267	461	423	652	652	-1.04728	-1.38632	-1.2168	0.0834215	0.131136	0.107279	-0.964548	-1.25423	-1.10939
ADTRP_+_11779004.23-P1P2	939	956	1094	1071	817	817	-0.225679	0.128388	-0.0486453	0.183135	-0.368806	-0.0928355	-0.0432381	-0.239462	-0.14135
ADTRP_+_11779041.23-P1P2	2043	1467	1954	2251	1613	1613	-0.0855253	-0.235164	-0.160344	-0.10154	0.0850157	-0.00826205	-0.187759	-0.149193	-0.168476
ADTRP_-_11778993.23-P1P2	1485	1076	1511	1592	974	974	0.182001	0.0453984	0.1137	-0.0122403	0.0324807	0.0101202	0.169067	0.0788342	0.123951
ADTRP_-_11779009.23-P1P2	1121	861	1085	1075	802	802	0.0566441	0.00412496	0.0303845	-0.0843723	-0.21243	-0.148401	-0.0284219	-0.20735	-0.117886
ADTRP_-_11779051.23-P1P2	1028	665	953	1238	780	780	-0.0281738	-0.328406	-0.17829	-0.146573	0.363904	0.108665	-0.175441	0.0364528	-0.069494
AEBP1_+_44143999.23-P1P2	994	650	882	918	657	657	0.170884	-0.11374	0.0285724	-0.209748	-0.0346271	-0.122188	-0.0395576	-0.147412	-0.0934846
AEBP1_+_44144173.23-P1P2	815	579	831	1057	524	524	0.210765	0.0457105	0.128238	-0.0092326	0.335659	0.163213	0.200839	0.382324	0.291582
AEBP1_+_44144323.23-P1P2	636	637	706	671	673	673	-0.508048	-0.177599	-0.342823	0.11336	-0.457662	-0.172151	-0.395381	-0.634306	-0.514844
AEBP1_+_44144374.23-P1P2	496	310	382	510	298	298	0.30856	-0.0413302	0.133615	-0.414048	0.185548	-0.11425	-0.106183	0.145172	0.019495
AEBP1_-_44144382.23-P1P2	760	636	926	821	529	529	0.0962636	0.167473	0.131868	0.247732	-0.164326	0.0417028	0.343302	0.00410205	0.173702
AEBP2_+_19592640.23-P1P2	418	189	411	478	265	265	0.231043	-0.585892	-0.177425	-0.0616456	0.805943	0.372149	0.168703	0.221006	0.194854
AEBP2_+_19592658.23-P1P2	1457	1277	1677	1721	1103	1103	-0.0249	0.11304	0.0440698	0.165601	-0.102193	0.0317039	0.140007	0.0118019	0.0759045
AEBP2_+_19592704.23-P1P2	1882	1702	2018	2284	1820	1820	-0.37814	-0.194993	-0.286567	0.0633785	-0.10835	-0.0224857	-0.315455	-0.302388	-0.308922
AEBP2_-_19592882.23-P1P2	1177	896	1324	1457	954	954	-0.123415	-0.188777	-0.156096	0.132508	0.168749	0.150628	0.0083991	-0.0190727	-0.00533682
AEBP2_-_19593012.23-P1P2	1794	1375	1671	2027	1226	1226	0.122753	0.0671866	0.0949697	-0.139749	0.0272329	-0.0562581	-0.0176901	0.0953747	0.0388423
[truncated: 102,540 more rows]

## Sheet: Rapamycin
Rapamycin K562 CRISPRi genome-scale sgRNA counts and phenotypes
	Read counts						Phenotypes
	T0	T0	Rapamycin	Rapamycin	DMSO	DMSO	DMSO	DMSO	DMSO	Δ	Δ	Δ	Rapamycin	Rapamycin	Rapamycin
	Rep1	Rep2	Rep1	Rep2	Rep1	Rep2	Rep1	Rep2	ave_Rep1_Rep2	Rep1	Rep2	ave_Rep1_Rep2	Rep1	Rep2	ave_Rep1_Rep2
sgId
A1BG_+_58858549.23-P1	501	337	264	264	309	309	0.270736	0.0268557	0.148796	-0.317093	-0.0487497	-0.182921	-0.0533989	-0.0128695	-0.0331342
A1BG_+_58858964.23-P1	580	491	398	550	500	500	-0.212343	-0.124491	-0.168417	0.0638955	0.46717	0.265533	-0.15549	0.351703	0.0981066
A1BG_+_58864367.23-P2	659	714	558	574	649	649	-0.404408	0.0394196	-0.182494	0.367167	-0.0114124	0.177877	-0.0442834	0.0370317	-0.00362584
A1BG_-_58858617.23-P1	550	344	302	290	373	373	0.133788	-0.215053	-0.0406326	-0.257703	0.0571053	-0.100299	-0.130957	-0.148923	-0.13994
A1BG_-_58858630.23-P1	445	417	282	307	406	406	-0.294142	-0.0597184	-0.17693	-0.0509302	-0.138348	-0.094639	-0.352115	-0.189042	-0.270578
A1BG_-_58858788.23-P1	615	322	331	275	293	293	0.643218	0.037874	0.340546	-0.286575	0.0758318	-0.105372	0.349601	0.12273	0.236165
A1BG_-_58864354.23-P2	445	197	221	265	247	247	0.422826	-0.424601	-0.000887622	-0.402579	0.731258	0.164339	0.0132053	0.315681	0.164443
A1BG_-_58864360.23-P2	560	448	385	371	523	523	-0.327852	-0.321598	-0.324725	0.0666116	0.0313814	0.0489965	-0.268283	-0.281192	-0.274737
A1BG_-_58864822.23-P2	549	443	498	390	439	439	-0.103883	-0.0852003	-0.0945416	0.46652	0.119628	0.293074	0.355595	0.0434526	0.199524
A1BG_-_58864840.23-P2	953	854	607	605	809	809	-0.190132	-0.0201897	-0.105161	-0.0435997	-0.19384	-0.11872	-0.240773	-0.205005	-0.222889
A1CF_+_52645000.23-P1P2	1167	999	695	678	862	862	0.0105767	0.114511	0.0625437	-0.14054	-0.255738	-0.198139	-0.137005	-0.132203	-0.134604
A1CF_+_52645080.23-P1P2	614	527	404	375	493	493	-0.109817	-0.00207073	-0.0559439	0.00329664	-0.187451	-0.0920774	-0.113562	-0.180498	-0.14703
A1CF_+_52645339.23-P1P2	1227	979	742	617	773	773	0.240127	0.242554	0.241341	-0.118464	-0.362577	-0.240521	0.114621	-0.110998	0.00181113
A1CF_-_52645011.23-P1P2	1155	1202	891	902	971	971	-0.176118	0.209608	0.0167446	0.232784	-0.110777	0.0610039	0.0496241	0.107856	0.0787398
A1CF_-_52645373.23-P1P2	1362	883	1072	905	1002	1002	0.0163761	-0.280683	-0.132154	0.261758	0.338965	0.300362	0.271092	0.0673066	0.1692
A2ML1_+_8975211.23-P1P2	66	111	37	47	63	63	-0.359354	0.71885	0.179748	-0.227761	-0.936366	-0.582063	-0.594157	-0.208492	-0.401324
A2ML1_+_8975278.23-P1P2	1263	978	739	693	803	803	0.226915	0.186148	0.206532	-0.166028	-0.193518	-0.179773	0.0538443	0.00165482	0.0277496
A2ML1_-_8975582.23-P1P2	1171	948	905	966	884	884	-0.0208453	0.00255464	-0.00914532	0.235429	0.330597	0.283013	0.207541	0.342176	0.274859
A2ML1_-_8975593.23-P1P2	193	156	148	57	141	141	0.0264376	0.0475648	0.0370012	0.224176	-1.14905	-0.462437	0.243572	-1.09246	-0.424445
A2ML1_-_8975664.23-P1P2	1649	1292	1020	1025	1211	1211	0.0189245	-0.00487884	0.00702281	-0.0858422	-0.0305212	-0.0581817	-0.0739598	-0.0263755	-0.0501676
A2M_+_9268141.23-P1P2	1638	1418	1359	1170	1322	1322	-0.117255	0.00284931	-0.0572028	0.33779	0.0261119	0.181951	0.213493	0.0379858	0.12574
A2M_+_9268487.23-P1P2	1000	821	778	815	736	736	0.0157542	0.0593904	0.0375723	0.245022	0.292879	0.26895	0.253734	0.361294	0.307514
A2M_+_9268495.23-P1P2	974	682	531	516	628	628	0.206689	0.0207211	0.113705	-0.26803	-0.0989398	-0.183485	-0.0683827	-0.069194	-0.0687884
A2M_-_9268273.23-P1P2	1522	1341	1127	1107	1261	1261	-0.155068	-0.00954508	-0.0823065	0.173699	0.0268069	0.100253	0.0115892	0.0262864	0.0189378
A2M_-_9268387.23-P1P2	1018	840	703	567	743	743	0.0278354	0.0787411	0.0532882	0.073039	-0.26358	-0.0952703	0.0938324	-0.175814	-0.0409908
A3GALT2_+_33786649.23-ENST00000442999.3	652	535	567	515	472	472	0.039617	0.082466	0.0610415	0.405657	0.248494	0.327076	0.438232	0.339985	0.389108
A3GALT2_+_33786659.23-ENST00000442999.3	194	225	205	131	157	157	-0.121176	0.420874	0.149849	0.686747	-0.476897	0.104925	0.558529	-0.0469983	0.255766
A3GALT2_+_33786675.23-ENST00000442999.3	152	123	88	143	120	120	-0.0854312	-0.0626621	-0.0740466	-0.181316	0.520818	0.169751	-0.273789	0.46718	0.0966956
A3GALT2_+_33786682.23-ENST00000442999.3	23	31	35	32	29	29
A3GALT2_-_33786280.23-ENST00000442999.3	127	117	101	118	153	153	-0.695171	-0.485309	-0.59024	0.276707	0.315739	0.296223	-0.425506	-0.160545	-0.293026
A4GALT_+_43116425.23-P1P2	1101	725	608	528	847	847	-0.0480875	-0.322667	-0.185377	-0.249491	-0.153982	-0.201737	-0.304621	-0.467625	-0.386123
A4GALT_+_43116792.23-P1P2	954	907	735	774	824	824	-0.215123	0.0401722	-0.0874755	0.230935	0.0746919	0.152813	0.00876987	0.123889	0.0663293
A4GALT_-_43116431.23-P1P2	1192	869	778	772	889	889	-0.00333917	-0.131113	-0.0672262	-0.00836217	0.132706	0.0621717	-0.0187433	0.0106169	-0.00406321
A4GALT_-_43116434.23-P1P2	976	698	591	571	652	652	0.155541	6.90261e-05	0.0778051	-0.116543	0.0137246	-0.0514092	0.0319561	0.0228182	0.0273872
A4GALT_-_43116819.23-P1P2	332	391	265	301	412	412	-0.737929	-0.173762	-0.455845	0.281989	-0.0739442	0.104022	-0.462982	-0.238681	-0.350832
A4GNT_+_137850968.23-P1P2	166	216	156	112	165	165	-0.417751	0.290279	-0.0637358	0.517543	-0.644072	-0.0632644	0.09275	-0.344768	-0.126009
A4GNT_+_137851024.23-P1P2	563	619	508	425	602	602	-0.523097	-0.0581101	-0.290603	0.458874	-0.239016	0.109929	-0.071265	-0.288101	-0.179683
A4GNT_+_137851178.23-P1P2	234	139	140	120	163	163	0.0951685	-0.328073	-0.116452	-0.133902	0.0914104	-0.0212456	-0.0457752	-0.227638	-0.136707
A4GNT_-_137851117.23-P1P2	858	493	629	580	636	636	0.0054828	-0.465725	-0.230121	0.159262	0.537926	0.348594	0.157703	0.0812256	0.119464
A4GNT_-_137851121.23-P1P2	320	229	228	238	213	213	0.16075	0.00620812	0.0834793	0.118142	0.359075	0.238608	0.27185	0.374308	0.323079
AAAS_+_53714983.23-P1P2	675	486	465	572	486	486	0.0474631	-0.098286	-0.0254115	0.0695232	0.53852	0.304021	0.109944	0.449258	0.279601
AAAS_+_53715355.23-P1P2	646	422	393	403	551	551	-0.196986	-0.483095	-0.340041	-0.109825	0.236998	0.0635865	-0.313853	-0.237073	-0.275463
AAAS_-_53715371.23-P1P2	1493	982	803	664	1126	1126	-0.0194607	-0.295698	-0.157579	-0.287562	-0.261079	-0.274321	-0.314065	-0.547752	-0.430909
AAAS_-_53715389.23-P1P2	1319	881	591	700	906	906	0.115394	-0.138655	-0.0116308	-0.551035	-0.0283262	-0.28968	-0.442683	-0.157957	-0.30032
AAAS_-_53715438.23-P1P2	694	657	480	431	560	560	-0.116959	0.13218	0.00761063	0.0752787	-0.304745	-0.114733	-0.0487225	-0.16354	-0.106131
AACS_+_125549983.23-P1P2	845	675	440	439	670	670	-0.0916778	-0.0875596	-0.0896187	-0.334268	-0.317206	-0.325737	-0.432988	-0.395741	-0.414364
AACS_+_125549999.23-P1P2	845	602	441	445	597	597	0.0747523	-0.0862535	-0.00575058	-0.330993	-0.132497	-0.231745	-0.263282	-0.209726	-0.236504
AACS_+_125550002.23-P1P2	627	583	457	401	506	506	-0.11714	0.106072	-0.00553378	0.150909	-0.236433	-0.042762	0.0267267	-0.121336	-0.0473045
AACS_+_125550035.23-P1P2	801	543	654	463	562	562	0.084764	-0.147904	-0.03157	0.314668	0.0735209	0.194095	0.39239	-0.0653585	0.163516
AACS_-_125550169.23-P1P2	408	295	283	229	489	489	-0.687733	-0.827406	-0.757569	0.0794129	-0.0619064	0.00875323	-0.615362	-0.880287	-0.747825
AADACL2_+_151451732.23-P1P2	488	412	369	309	328	328	0.146717	0.230662	0.18869	0.20392	-0.111577	0.0461715	0.343595	0.12811	0.235853
AADACL2_+_151451926.23-P1P2	437	337	297	243	260	260	0.322654	0.275951	0.299302	0.0500097	-0.168331	-0.0591609	0.365621	0.116644	0.241133
AADACL2_+_151452121.23-P1P2	753	513	289	356	498	498	0.170036	-0.055473	0.0572815	-0.7744	-0.223621	-0.499011	-0.611406	-0.270069	-0.440738
AADACL2_-_151451828.23-P1P2	391	363	244	351	334	334	-0.199148	0.0218354	-0.0886561	-0.0731075	0.254962	0.0909275	-0.279297	0.285822	0.00326269
AADACL2_-_151451961.23-P1P2	125	109	56	80	102	102	-0.133109	-0.00252706	-0.0678181	-0.551249	-0.142795	-0.347022	-0.6914	-0.136298	-0.413849
AADACL3_+_12776115.23-P1P2	1274	1083	909	778	910	910	0.0589587	0.152809	0.105884	0.120167	-0.17373	-0.0267817	0.172084	-0.0118969	0.0800934
AADACL3_+_12776133.23-P1P2	792	791	509	538	718	718	-0.284951	0.0414078	-0.121772	-0.0306548	-0.252611	-0.141633	-0.322648	-0.202178	-0.262413
AADACL3_+_12776213.23-P1P2	498	429	387	331	389	389	-0.0700925	0.0429214	-0.0135855	0.243368	-0.0706855	0.0863412	0.166233	-0.0187395	0.0737469
AADACL3_+_12776313.23-P1P2	365	257	266	284	205	205	0.405804	0.227858	0.316831	0.15071	0.447583	0.299147	0.549472	0.684466	0.616969
AADACL3_+_12776495.23-P1P2	1459	1413	1001	974	1369	1369	-0.334611	-0.052647	-0.193629	0.0636421	-0.233307	-0.0848324	-0.278011	-0.276929	-0.27747
AADACL4_+_12704573.23-P1P2	1529	1155	731	909	976	976	0.221167	0.144654	0.182911	-0.457465	-0.0420797	-0.249772	-0.24334	0.111599	-0.0658706
AADACL4_+_12704601.23-P1P2	703	581	464	483	562	562	-0.103514	-0.050318	-0.0769158	0.00778012	0.0369459	0.022363	-0.102775	-0.00434749	-0.0535614
AADACL4_+_12704653.23-P1P2	1209	968	886	845	861	861	0.063261	0.0707078	0.0669844	0.158744	0.107405	0.133075	0.214963	0.187138	0.20105
AADACL4_+_12704714.23-P1P2	183	178	160	136	157	157	-0.205389	0.0828266	-0.0612812	0.413408	-0.0848097	0.164299	0.200977	0.00704155	0.104009
AADACL4_-_12704768.23-P1P2	727	586	587	523	667	667	-0.302199	-0.285072	-0.293636	0.298585	0.139371	0.218978	-0.0106563	-0.136676	-0.0736663
AADAC_+_151532013.23-P1P2	583	583	441	441	527	527	-0.280775	0.0474069	-0.116684	0.204463	-0.0992563	0.0526032	-0.0833543	-0.0428249	-0.0630896
AADAC_+_151532371.23-P1P2	1013	814	803	709	728	728	0.0501557	0.0628043	0.05648	0.272018	0.104218	0.188118	0.315131	0.176047	0.245589
AADAC_-_151531905.23-P1P2	1001	852	620	726	855	855	-0.199022	-0.103357	-0.15119	-0.0839218	0.072577	-0.00567241	-0.289986	-0.0217554	-0.155871
AADAC_-_151531939.23-P1P2	896	818	526	557	616	616	0.1141	0.310884	0.212492	-0.161256	-0.250963	-0.206109	-0.0541976	0.0689464	0.00737442
AADAC_-_151531954.23-P1P2	893	770	648	542	735	735	-0.145552	-0.0311719	-0.088362	0.144514	-0.203105	-0.0292955	-0.00808048	-0.225252	-0.116666
AADAT_+_171010904.23-P1P2	1044	833	751	689	785	785	-0.0151109	-0.0126622	-0.0138866	0.131943	0.0296484	0.0807958	0.10979	0.0260108	0.0679005
AADAT_+_171010929.23-P1P2	940	662	509	522	644	644	0.119132	-0.0585155	0.0303082	-0.277815	-0.0393205	-0.158568	-0.165725	-0.0888114	-0.127268
AADAT_+_171011392.23-P1P2	489	431	403	358	425	425	-0.224096	-0.078061	-0.151079	0.328125	0.0357326	0.181929	0.096987	-0.0333038	0.0318416
AADAT_-_171011321.23-P1P2	823	543	444	599	553	553	0.147145	-0.124613	0.0112658	-0.283153	0.445065	0.080956	-0.14305	0.329476	0.0932131
AADAT_-_171011368.23-P1P2	1982	1429	1071	1295	1204	1204	0.292653	0.148884	0.220769	-0.280818	0.161407	-0.0597057	0.00479305	0.319316	0.162055
AAED1_+_99417117.23-P1P2	578	544	379	444	563	563	-0.388534	-0.147814	-0.268174	-0.00169164	0.0104139	0.00436115	-0.397267	-0.128376	-0.262821
AAED1_+_99417233.23-P1P2	103	49	29	67	47	47	0.705444			-1.22134	0.75484	-0.23325		0.7257
AAED1_+_99417525.23-P1P2	736	576	398	509	554	554	-0.0166483	-0.0421032	-0.0293758	-0.279757	0.125058	-0.0773498	-0.303448	0.0919791	-0.105734
AAED1_+_99417589.23-P1P2	904	728	679	629	657	657	0.0339613	0.049759	0.0418602	0.194269	0.0925825	0.143426	0.221188	0.151366	0.186277
AAED1_-_99417574.23-P1P2	1196	905	725	713	816	816	0.125108	0.0510626	0.0880854	-0.114984	-0.0405548	-0.0777696	0.0030818	0.0195324	0.0113071
AAGAB_+_67546965.23-P1P2	4	0	1	21	41	41
AAGAB_-_67546714.23-P1P2	248	164	134	161	195	195	-0.0796021	-0.348064	-0.213833	-0.280927	0.276826	-0.00205066	-0.367571	-0.062214	-0.214893
AAGAB_-_67546928.23-P1P2	204	189	111	125	145	145	0.0660482	0.284047	0.175048	-0.270829	-0.292997	-0.281913	-0.211823	7.46505e-05	-0.105874
AAGAB_-_67546952.23-P1P2	1851	1450	1039	1059	1304	1304	0.0788929	0.054823	0.066858	-0.225929	-0.149889	-0.187909	-0.154078	-0.0860418	-0.12006
AAGAB_-_67546997.23-P1P2	243	171	128	63	175	175	0.0471333	-0.131645	-0.0422557	-0.317632	-1.13711	-0.727372	-0.277541	-1.25973	-0.768636
AAK1_+_69870290.23-P1P2	1416	1097	995	802	1153	1153	-0.130039	-0.170115	-0.150077	0.0981272	-0.148428	-0.0251506	-0.0389541	-0.309519	-0.174237
AAK1_+_69870701.23-P1P2	1535	1200	958	1074	1049	1049	0.122756	0.0957337	0.109245	-0.0729611	0.143421	0.0352297	0.0427528	0.248179	0.145466
AAK1_-_69870541.23-P1P2	962	726	583	509	571	571	0.326078	0.248193	0.287135	-0.115361	-0.208843	-0.162102	0.203675	0.0483744	0.126025
AAK1_-_69870791.23-P1P2	1518	1318	1125	1038	1307	1307	-0.210555	-0.0861948	-0.148375	0.174933	-0.041083	0.0669251	-0.0426642	-0.118253	-0.0804587
AAK1_-_69870794.23-P1P2	757	645	605	633	445	445	0.34002	0.437208	0.388614	0.283822	0.276367	0.280095	0.6168	0.7226	0.6697
AAMDC_+_77532426.23-P1P2	939	645	529	615	672	672	0.0561958	-0.157448	-0.0506261	-0.220677	0.234748	0.00703537	-0.171524	0.0863246	-0.0425995
AAMDC_-_77532187.23-P1P2	1065	815	649	594	777	777	0.0283988	-0.0294006	-0.000500869	-0.107383	-0.152876	-0.13013	-0.0860262	-0.173252	-0.129639
AAMDC_-_77532222.23-P1P2	117	96	67	46	67	67	0.377807	0.420587	0.399197	-0.197096	-0.75794	-0.477518	0.17367	-0.328328	-0.0773289
AAMDC_-_77532236.23-P1P2	564	465	408	389	388	388	0.11317	0.162888	0.138029	0.140054	0.0460004	0.0930272	0.246182	0.217913	0.232048
AAMDC_-_77532634.23-P1P2	287	241	234	217	248	248	-0.215757	-0.139593	-0.177675	0.312638	0.152123	0.23238	0.0898384	0.0215544	0.0556964
AAMP_+_219134841.23-P1P2	213	162	96	142	604	604	-1.93016	-1.99684	-1.9635	-0.542567	0.113358	-0.214605	-2.47977	-1.87446	-2.17712
AAMP_+_219134851.23-P1P2	258	203	173	188	779	779	-2.02072	-2.03843	-2.02957	0.030581	0.192714	0.111647	-1.99718	-1.83669	-1.91694
AAMP_-_219134415.23-P1P2	771	350	423	492	490	490	0.227481	-0.583713	-0.178116	-0.258893	0.794764	0.267936	-0.0384541	0.220076	0.0908109
AAMP_-_219134424.23-P1P2	1069	702	620	738	879	879	-0.144141	-0.422678	-0.28341	-0.178742	0.375611	0.0984345	-0.329925	-0.0380429	-0.183984
AAMP_-_219134469.23-P1P2	919	733	586	656	589	589	0.215329	0.21726	0.216294	-0.0419842	0.143344	0.0506797	0.166303	0.369628	0.267965
AANAT_+_74463718.23-P1P2	397	395	423	266	391	391	-0.404498	-0.083602	-0.24405	0.698699	-0.266965	0.215867	0.287159	-0.341543	-0.0271919
AANAT_+_74463735.23-P1P2	1617	1085	1008	969	1095	1095	0.135921	-0.111522	0.0121994	-0.074644	0.140334	0.0328452	0.0542347	0.0378372	0.0460359
AANAT_+_74464088.23-P1P2	340	352	340	335	312	312	-0.302479	0.0757434	-0.113368	0.60718	0.232047	0.419613	0.297659	0.316815	0.307237
AANAT_-_74464175.23-P1P2	627	503	409	448	416	416	0.165414	0.175689	0.170551	-0.00918459	0.136401	0.0636083	0.149187	0.321115	0.235151
AANAT_-_74464185.23-P1P2	392	320	293	308	324	324	-0.151608	-0.116208	-0.133908	0.187227	0.248319	0.217773	0.0285768	0.141136	0.0848564
AAR2_+_34824386.23-P1P2	568	483	303	280	393	393	0.104894	0.199208	0.152051	-0.299393	-0.483135	-0.391264	-0.201542	-0.274903	-0.238222
AAR2_+_34824488.23-P1P2	171	84	76	87	113	113	0.171205	-0.526148	-0.177471	-0.562745	0.354087	-0.104329	-0.398581	-0.163036	-0.280809
AAR2_+_34824681.23-P1P2	530	592	350	363	456	456	-0.20951	0.278277	0.0343839	0.00854257	-0.402167	-0.196812	-0.208009	-0.114865	-0.161437
AAR2_-_34824417.23-P1P2	302	276	315	277	253	253	-0.171057	0.0272448	-0.071906	0.667983	0.308679	0.488331	0.489884	0.344948	0.417416
AAR2_-_34824425.23-P1P2	483	377	324	277	503	503	-0.485003	-0.51428	-0.499642	0.0311506	-0.141218	-0.0550335	-0.460895	-0.646473	-0.553684
AARD_+_117950477.23-P1P2	2065	1527	1188	1258	1373	1373	0.162342	0.0550824	0.108712	-0.190427	0.0238928	-0.0832671	-0.0351268	0.0879998	0.0264365
AARD_+_117950489.23-P1P2	288	265	186	195	260	260	-0.278911	-0.0708053	-0.174858	-0.0235862	-0.139057	-0.0813218	-0.309539	-0.200838	-0.255189
AARD_+_117950882.23-P1P2	1443	1237	1157	963	1461	1461	-0.444353	-0.338397	-0.391375	0.288498	-0.0577769	0.11536	-0.162897	-0.387149	-0.275023
AARD_+_117950890.23-P1P2	178	119	79	109	106	106	0.321345	0.0686113	0.194978	-0.564773	0.176827	-0.193973	-0.25047	0.254463	0.00199679
AARD_-_117950494.23-P1P2	384	366	241	261	299	299	-0.0655073	0.193412	0.0639524	-0.0648932	-0.184333	-0.124613	-0.137442	0.0181038	-0.0596693
AARS2_+_44280650.23-P1P2	1042	632	557	545	661	661	0.230165	-0.163012	0.0335766	-0.296426	0.0897926	-0.103317	-0.073303	-0.0641946	-0.0687488
AARS2_+_44281006.23-P1P2	526	330	330	288	712	712	-0.863283	-1.2077	-1.03549	-0.0654168	0.107064	0.0208235	-0.935741	-1.09161	-1.01368
AARS2_+_44281027.23-P1P2	151	39	70	96	543	543	-2.27287	-3.89769	-3.08528	-0.501942	1.60302	0.55054	-2.78186	-2.28565	-2.53375
AARS2_+_44281044.23-P1P2	154	97	101	111	536	536	-2.22577	-2.56446	-2.39512	-0.00139505	0.497964	0.248284	-2.23421	-2.05747	-2.14584
AARS2_+_44281056.23-P1P2	184	242	182	106	461	461	-1.75153	-1.02805	-1.38979	0.591413	-0.887482	-0.148035	-1.16716	-1.9065	-1.53683
AARSD1_+_41116203.23-P1	3527	2674	2078	2075	2646	2646	-0.0118396	-0.0830996	-0.0474696	-0.156066	-0.0624272	-0.109247	-0.174947	-0.136502	-0.155725
AARSD1_+_41116412.23-P1	775	647	644	559	538	538	0.100122	0.167873	0.133998	0.340044	0.0925435	0.216294	0.433124	0.269442	0.351283
AARSD1_+_41116417.23-P1	1268	1139	965	797	1012	1012	-0.101123	0.0722724	-0.0144251	0.213226	-0.211655	0.000785454	0.105062	-0.130358	-0.0126483
AARSD1_+_41132061.23-P2	4096	3395	2761	2828	3162	3162	-0.0530897	0.00428816	-0.0244008	0.0381552	0.0398315	0.0389933	-0.0219765	0.0531442	0.0155838
AARSD1_+_41132078.23-P2	575	498	483	476	480	480	-0.165941	-0.0451747	-0.105558	0.355641	0.238277	0.296959	0.182659	0.202127	0.192393
AARSD1_-_41116243.23-P1	1435	1446	1041	1021	1322	1322	-0.30814	0.0310593	-0.13854	0.144099	-0.198624	-0.0272622	-0.171082	-0.15854	-0.164811
AARSD1_-_41116425.23-P1	1141	838	711	812	809	809	0.0696191	-0.0474755	0.0110718	-0.0751973	0.25799	0.0913965	-0.0126202	0.219539	0.10346
AARSD1_-_41131712.23-P2	2096	1730	1522	1279	1532	1532	0.0257543	0.0770697	0.051412	0.14551	-0.132295	0.0066074	0.164222	-0.0462006	0.0590107
AARSD1_-_41132037.23-P2	1268	857	902	958	872	872	0.113687	-0.123319	-0.00481618	0.115825	0.464191	0.290008	0.222469	0.349897	0.286183
AARSD1_-_41132088.23-P2	5672	4296	3768	3766	4207	4207	0.00459763	-0.0680839	-0.0317431	0.0171214	0.1135	0.0653107	0.0146771	0.0544406	0.0345589
AARS_+_70323318.23-P1P2	15	20	3	2	390	390	-5.12691	-4.38369	-4.7553				-6.8487	-7.39313	-7.12091
AARS_+_70323322.23-P1P2	62	19	8	23	265	265	-2.52212	-3.90021	-3.21116	-2.34702			-4.87618	-3.31209	-4.09413
AARS_+_70323353.23-P1P2	20	12	2	26	311	311	-4.38531	-4.79409	-4.5897				-7.1071	-3.36613	-5.23662
AARS_+_70323362.23-P1P2	61	63	45	60	1060	1060	-4.54558	-4.17085	-4.35822	0.168296	0.233072	0.200684	-4.38433	-3.92876	-4.15654
AARS_-_70323332.23-P1P2	34	24	27	19	364	364	-3.8468	-4.02112	-3.93396				-3.57924	-4.04567	-3.81245
AASDHPPT_+_105948405.23-P1P2	174	185	149	129	236	236	-0.866168	-0.449548	-0.657858	0.383405	-0.216693	0.0833559	-0.489805	-0.657216	-0.57351
AASDHPPT_+_105948450.23-P1P2	920	523	605	558	905	905	-0.402752	-0.889393	-0.646072	0.00248129	0.396915	0.199698	-0.407313	-0.483453	-0.445383
AASDHPPT_+_105948813.23-P1P2	932	727	627	670	879	879	-0.342001	-0.372194	-0.357098	0.0353155	0.185667	0.110491	-0.313728	-0.177503	-0.245615
AASDHPPT_-_105948374.23-P1P2	612	513	491	354	774	774	-0.76527	-0.691661	-0.728465	0.289371	-0.231749	0.0288114	-0.482941	-0.914385	-0.698663
AASDHPPT_-_105948417.23-P1P2	939	862	638	601	971	971	-0.474814	-0.270069	-0.372442	0.0496113	-0.216862	-0.0836253	-0.432245	-0.477907	-0.455076
AASDH_+_57253570.23-P1P2	1922	1649	1397	1225	1539	1539	-0.105853	0.00131212	-0.0522704	0.146904	-0.125349	0.0107775	0.0340087	-0.115012	-0.0405016
AASDH_-_57253280.23-P1P2	360	201	198	197	195	195	0.458055	-0.0545647	0.201745	-0.255316	0.274461	0.00957229	0.195696	0.228921	0.212309
AASDH_-_57253356.23-P1P2	1002	760	709	720	750	750	-0.00854807	-0.0791772	-0.0438626	0.108155	0.225458	0.166807	0.092565	0.155306	0.123935
AASDH_-_57253362.23-P1P2	1646	1282	1051	962	1115	1115	0.135453	0.103067	0.11926	-0.0400217	-0.110827	-0.0754241	0.0883889	0.00126454	0.0448267
AASDH_-_57253588.23-P1P2	686	542	447	303	396	396	0.36624	0.354506	0.360373	-0.0107537	-0.535514	-0.273134	0.348444	-0.171983	0.0882306
AASS_+_121784000.23-P1P2	487	416	517	333	421	421	-0.216367	-0.115523	-0.165945	0.693423	-0.0176004	0.337911	0.470014	-0.124099	0.172958
AASS_+_121784219.23-P1P2	1261	1113	951	839	833	833	0.171712	0.319779	0.245745	0.200129	-0.10425	0.0479395	0.364799	0.224554	0.294676
AASS_+_121784247.23-P1P2	558	433	249	417	423	423	-0.0268606	-0.0645767	-0.0457187	-0.556939	0.249141	-0.153899	-0.590842	0.193589	-0.198626
AASS_-_121784277.23-P1P2	1247	975	787	929	993	993	-0.0978722	-0.124678	-0.111275	-0.0568459	0.233737	0.0884457	-0.16176	0.118084	-0.0218379
AASS_-_121784328.23-P1P2	460	331	257	183	344	344	-0.00724278	-0.153863	-0.0805531	-0.232685	-0.551527	-0.392106	-0.24697	-0.696365	-0.471668
AATF_-_35306286.23-P1P2	72	132	109	112	512	512	-3.25654	-2.05389	-2.65522	1.20544	0.0664217	0.635931	-2.05815	-1.97845	-2.0183
AATF_-_35306312.23-P1P2	763	633	561	599	673	673	-0.245392	-0.186687	-0.216039	0.163498	0.223811	0.193655	-0.0889358	0.046149	-0.0213934
AATF_-_35306333.23-P1P2	1088	750	869	802	1207	1207	-0.576215	-0.784749	-0.680482	0.28293	0.400173	0.341551	-0.300328	-0.375552	-0.33794
AATF_-_35306340.23-P1P2	454	355	481	415	762	762	-1.17357	-1.20026	-1.18691	0.690525	0.528753	0.609639	-0.490084	-0.66248	-0.576282
AATF_-_35306346.23-P1P2	133	120	152	110	417	417	-2.07509	-1.8953	-1.98519	0.799825	0.17793	0.488878	-1.28231	-1.70834	-1.49533
AATK_+_79139571.23-ENST00000326724.4	661	471	357	388	451	451	0.125055	-0.0356864	0.0446842	-0.281546	0.0237905	-0.128878	-0.163533	-0.00287133	-0.0832024
AATK_+_79139589.23-ENST00000326724.4	1325	959	932	945	1040	1040	-0.0770592	-0.215267	-0.146163	0.0995895	0.282244	0.190917	0.0154883	0.0760022	0.0457452
AATK_+_79139592.23-ENST00000326724.4	1554	1073	1277	1098	1160	1160	-0.00460638	-0.210761	-0.107684	0.323952	0.336689	0.33032	0.312304	0.134953	0.223628
AATK_-_79139586.23-ENST00000326724.4	600	419	381	369	325	325	0.458055	0.268224	0.36314	-0.0479915	0.120131	0.03607	0.403021	0.397381	0.400201
AATK_-_79139956.23-ENST00000326724.4	1572	1038	1034	1101	1191	1191	-0.0260403	-0.296653	-0.161347	0.00281497	0.388469	0.195642	-0.0302673	0.100841	0.0352866
ABAT_+_8768492.23-P1	1702	1470	1054	916	1353	1353	-0.0953989	0.0213683	-0.0370153	-0.0841762	-0.378936	-0.231556	-0.186617	-0.348543	-0.26758
ABAT_+_8768682.23-P1	565	422	467	353	416	416	0.0151993	-0.0776266	-0.0312137	0.332352	0.0458861	0.189119	0.340509	-0.0227159	0.158897
ABAT_+_8807445.23-P2	1572	999	748	802	992	992	0.237721	-0.0881415	0.0747898	-0.464311	-0.0134215	-0.238866	-0.233632	-0.0925384	-0.163085
ABAT_+_8807450.23-P2	1343	1214	946	853	949	949	0.0745112	0.257002	0.165757	0.101633	-0.20569	-0.0520285	0.169102	0.0603371	0.11472
ABAT_+_8807464.23-P2	1935	1640	1382	1393	1414	1414	0.0260834	0.115628	0.0708555	0.121604	0.0679604	0.0947822	0.140645	0.192613	0.166629
ABAT_+_8807492.23-P2	255	198	156	136	181	181	0.0680395	0.0312247	0.0496321	-0.101771	-0.238433	-0.170102	-0.0407737	-0.198184	-0.119479
ABAT_+_8807696.23-P2	1125	897	696	635	735	735	0.187641	0.189078	0.188359	-0.0855858	-0.19489	-0.140238	0.095013	0.0032118	0.0491124
ABAT_-_8768504.23-P1	1716	1448	1019	1055	1222	1222	0.0633372	0.146531	0.104934	-0.144715	-0.153358	-0.149037	-0.0884203	0.00219817	-0.0431111
ABAT_-_8768523.23-P1	1201	903	746	720	937	937	-0.0683529	-0.151609	-0.109981	-0.0798086	-0.0232682	-0.0515384	-0.155203	-0.165853	-0.160528
ABAT_-_8768533.23-P1	1362	1109	769	850	1079	1079	-0.0904362	-0.0587215	-0.0745789	-0.217491	-0.0802637	-0.148877	-0.314969	-0.129961	-0.222465
ABCA10_+_67224811.23-P1P2	1016	738	731	691	694	694	0.123425	-0.00960089	0.0569119	0.132223	0.208526	0.170374	0.248606	0.20795	0.228278
ABCA10_+_67224929.23-P1P2	463	456	215	325	301	301	0.194781	0.500984	0.347882	-0.499496	-0.185133	-0.342314	-0.311757	0.324876	0.00655941
ABCA10_-_67224447.23-P1P2	1581	1351	1111	1019	1430	1430	-0.281646	-0.180274	-0.23096	0.0982015	-0.103413	-0.00260562	-0.190486	-0.274662	-0.232574
ABCA10_-_67224767.23-P1P2	2166	1890	1147	1297	1528	1528	0.0769206	0.208456	0.142688	-0.309988	-0.239747	-0.274867	-0.240109	-0.0222666	-0.131188
ABCA10_-_67224823.23-P1P2	526	349	375	372	422	422	-0.108648	-0.372302	-0.240475	0.119008	0.395537	0.257272	0.00331756	0.0322591	0.0177883
ABCA12_+_216002996.23-P1P2	889	682	743	501	634	634	0.0612325	0.00700285	0.0341177	0.348359	-0.1415	0.103429	0.402549	-0.125473	0.138538
ABCA12_+_216003308.23-P1P2	867	710	668	506	645	645	0.000264753	0.0402338	0.0202493	0.230996	-0.185221	0.0228877	0.224219	-0.135962	0.0441283
ABCA12_+_216003314.23-P1P2	901	818	710	717	761	761	-0.182837	0.00591834	-0.0884595	0.263472	0.113333	0.188403	0.0735925	0.128276	0.100934
ABCA12_+_216003340.23-P1P2	1244	909	741	666	806	806	0.199667	0.0752144	0.137441	-0.140261	-0.145297	-0.142779	0.0523637	-0.0610582	-0.00434727
ABCA12_-_216002923.23-P1P2	320	210	159	162	202	202	0.237249	-0.042252	0.0974983	-0.401865	-0.0709346	-0.2364	-0.171659	-0.104162	-0.13791
ABCA13_+_48211090.23-P1P2	895	820	644	586	717	717	-0.106554	0.0953647	-0.00559439	0.132353	-0.181262	-0.0244547	0.0187575	-0.076873	-0.0290577
ABCA13_+_48211097.23-P1P2	851	548	386	477	431	431	0.555003	0.248202	0.401603	-0.533378	0.103274	-0.215052	0.0145829	0.360501	0.187542
ABCA13_+_48211145.23-P1P2	730	576	515	426	563	563	-0.0517065	-0.0653522	-0.0585293	0.103856	-0.131754	-0.0139492	0.0451075	-0.188082	-0.0714873
ABCA13_+_48211160.23-P1P2	1228	930	807	776	846	846	0.111113	0.038287	0.0747	0.00151002	0.0422869	0.0218984	0.105581	0.0895984	0.0975897
ABCA13_-_48211093.23-P1P2	831	759	591	439	617	617	0.00310991	0.200543	0.101827	0.11549	-0.486418	-0.185464	0.111558	-0.27685	-0.0826462
ABCA1_-_107689997.23-P1P2	401	322	251	261	284	284	0.0712432	0.0828837	0.0770635	-0.0687349	0.000450036	-0.0341424	-0.00453361	0.0923583	0.0439124
ABCA1_-_107690031.23-P1P2	1533	1250	939	1125	1035	1035	0.140259	0.174011	0.157135	-0.0999806	0.151458	0.0257386	0.0332363	0.334494	0.183865
ABCA1_-_107690385.23-P1P2	31	29	29	51	480	480	-4.37916	-4.1472	-4.26318		1.11791		-3.87524	-3.02027	-3.44775
ABCA1_-_107690389.23-P1P2	713	551	411	416	640	640	-0.270638	-0.314306	-0.292472	-0.187584	-0.102008	-0.144796	-0.465264	-0.407289	-0.436276
ABCA1_-_107690394.23-P1P2	692	569	483	422	536	536	-0.057929	-0.0120904	-0.0350097	0.0884312	-0.127725	-0.0196468	0.0234601	-0.130791	-0.0536652
ABCA2_+_139922190.23-P1P2	654	362	425	427	473	473	0.0409824	-0.484137	-0.221577	-0.0146478	0.541707	0.26353	0.0192926	0.0665953	0.042944
ABCA2_+_139922201.23-P1P2	323	286	221	267	281	281	-0.225504	-0.072841	-0.149173	0.0596922	0.204286	0.131989	-0.172854	0.140469	-0.0161924
ABCA2_+_139922272.23-P1P2	890	806	716	687	803	803	-0.278063	-0.0929062	-0.185484	0.293334	0.0729912	0.183163	0.00822956	-0.0108904	-0.00133044
ABCA2_+_139922669.23-P1P2	1264	1036	1034	792	993	993	-0.0783372	-0.0371277	-0.0577325	0.31742	-0.0839907	0.116714	0.232041	-0.112094	0.0599733
ABCA2_-_139922596.23-P1P2	820	799	583	646	669	669	-0.13285	0.157903	0.0125264	0.115052	-0.00320042	0.0559258	-0.0248404	0.163727	0.0694435
ABCA3_+_2390336.23-P1P2	416	434	341	398	476	476	-0.620846	-0.231553	-0.426199	0.320368	0.178534	0.249451	-0.30752	-0.0439937	-0.175757
ABCA3_+_2390611.23-P1P2	842	665	487	630	698	698	-0.155875	-0.168159	-0.162017	-0.182718	0.225458	0.02137	-0.345635	0.0663242	-0.139656
ABCA3_-_2390323.23-P1P2	720	511	495	514	547	547	-0.030012	-0.196504	-0.113258	0.0666116	0.311906	0.189259	0.0295577	0.124427	0.0769923
ABCA3_-_2390333.23-P1P2	567	376	372	333	404	404	0.0625254	-0.201909	-0.0696917	-0.000866108	0.12825	0.0636922	0.0546173	-0.0646337	-0.00500819
ABCA3_-_2390704.23-P1P2	275	187	285	209	331	331	-0.693868	-0.922079	-0.807973	0.65871	0.463926	0.561318	-0.0421993	-0.449129	-0.245664
ABCA4_+_94586668.23-P1P2	428	274	243	195	231	231	0.46325	0.147997	0.305623	-0.209474	-0.187241	-0.198358	0.246733	-0.0302193	0.108257
ABCA4_-_94586219.23-P1P2	494	289	416	291	369	369	-0.00557785	-0.450837	-0.228208	0.359252	0.313411	0.336332	0.346633	-0.128402	0.109115
ABCA4_-_94586232.23-P1P2	1302	905	903	818	847	847	0.193827	-0.00273022	0.0955486	0.0792485	0.157644	0.118446	0.266034	0.163938	0.214986
ABCA4_-_94586250.23-P1P2	680	563	361	404	479	479	0.079041	0.134823	0.106932	-0.306356	-0.175319	-0.240837	-0.234357	-0.0314709	-0.132914
ABCA4_-_94586658.23-P1P2	1113	1040	713	881	857	857	-0.0493816	0.18093	0.0657744	-0.0352996	0.0640913	0.0143959	-0.0917232	0.254046	0.0811616
ABCA5_-_67322851.23-P1P2	844	701	458	504	583	583	0.107279	0.167633	0.137456	-0.274715	-0.17253	-0.223623	-0.174478	0.00412731	-0.0851755
ABCA5_-_67322872.23-P1P2	1303	1013	893	811	1098	1098	-0.179509	-0.21453	-0.197019	0.062075	-0.0173994	0.0223378	-0.124476	-0.222905	-0.17369
ABCA5_-_67322891.23-P1P2	367	425	236	275	679	679	-1.3141	-0.774235	-1.04417	-0.0298132	-0.32457	-0.177192	-1.35095	-1.08978	-1.22037
ABCA5_-_67323220.23-P1P2	873	664	678	541	775	775	-0.254683	-0.321299	-0.287991	0.242484	0.00790627	0.125195	-0.0192411	-0.304368	-0.161805
ABCA5_-_67323280.23-P1P2	733	570	532	371	528	528	0.0468072	0.0121379	0.0294726	0.144793	-0.316082	-0.0856444	0.184558	-0.294919	-0.0551805
ABCA6_+_67137842.23-P1P2	1381	1226	819	976	1109	1109	-0.110014	0.0464136	-0.0318003	-0.146598	-0.025545	-0.0860715	-0.263654	0.0298931	-0.11688
ABCA6_+_67138008.23-P1P2	741	496	489	538	620	620	-0.169263	-0.420214	-0.294738	0.00754093	0.420727	0.214134	-0.168764	0.00953741	-0.0796132
ABCA6_+_67138026.23-P1P2	1740	1424	1197	1300	1362	1362	-0.0731075	-0.0340636	-0.0535855	0.0675159	0.172023	0.11977	-0.0126336	0.146984	0.0671754
ABCA6_+_67138050.23-P1P2	966	723	662	580	759	759	-0.0785448	-0.16839	-0.123468	0.061988	-0.0144818	0.0237531	-0.0235987	-0.173848	-0.0987231
ABCA6_-_67137854.23-P1P2	1650	947	1075	947	1014	1014	0.27594	-0.196907	0.0395165	-0.0109494	0.303461	0.146256	0.257949	0.115578	0.186764
ABCA7_+_1040413.23-P1	809	836	739	512	750	750	-0.317219	0.0583263	-0.129446	0.476615	-0.403898	0.0363582	0.152354	-0.336547	-0.0920968
ABCA7_+_1040513.23-P1	1740	1329	1079	1000	1046	1046	0.307736	0.247172	0.277454	-0.0822124	-0.10688	-0.0945463	0.218482	0.149317	0.183899
ABCA7_+_1040577.23-P1	1340	899	860	919	1038	1038	-0.0580415	-0.305699	-0.18187	-0.0326444	0.335205	0.15128	-0.0977279	0.0385298	-0.0295991
ABCA7_+_1041292.23-P2	1070	745	711	546	779	779	0.0314475	-0.162669	-0.0656107	0.0174907	-0.144879	-0.0636939	0.0418962	-0.298523	-0.128313
ABCA7_+_1041297.23-P2	1362	967	734	829	985	985	0.041063	-0.124894	-0.0419154	-0.284695	0.0813171	-0.101689	-0.250674	-0.0345522	-0.142613
ABCA7_+_1041311.23-P2	721	554	426	476	537	537	-0.00139091	-0.0533222	-0.0273565	-0.151966	0.0845365	-0.0337147	-0.160399	0.0402389	-0.0600799
ABCA7_-_1040133.23-P1	423	323	406	357	541	541	-0.781439	-0.84238	-0.81191	0.548002	0.447851	0.497926	-0.240479	-0.385505	-0.312992
ABCA7_-_1040209.23-P1	794	460	471	509	451	451	0.389543	-0.0697796	0.159882	-0.146232	0.449493	0.15163	0.23627	0.388738	0.312504
ABCA7_-_1041459.23-P2	1409	980	889	951	1036	1036	0.0171795	-0.178456	-0.0806384	-0.0572363	0.260125	0.101444	-0.0470987	0.0906927	0.021797
ABCA7_-_1041717.23-P2	1165	1017	941	775	958	958	-0.144236	-0.0120639	-0.0781498	0.299117	-0.0885905	0.105263	0.147839	-0.0916299	0.0281046
ABCA8_+_66950959.23-P1P2	2212	1376	1189	1322	1539	1539	0.0968901	-0.259799	-0.0814544	-0.288423	0.245703	-0.02136	-0.198575	-0.0050716	-0.101823
ABCA8_+_66951401.23-P1P2	384	200	199	201	254	254	0.16981	-0.443115	-0.136652	-0.341158	0.310656	-0.0152507	-0.17839	-0.123434	-0.150912
ABCA8_-_66951372.23-P1P2	896	576	503	539	645	645	0.0477315	-0.261516	-0.106892	-0.22576	0.207677	-0.00904147	-0.185071	-0.0448144	-0.114943
ABCA8_-_66951525.23-P1P2	1441	1051	1004	889	1072	1072	0.00029735	-0.126828	-0.0632655	0.0858689	0.0619536	0.0739113	0.0791243	-0.0558501	0.0116371
ABCA8_-_66951528.23-P1P2	778	649	787	593	657	657	-0.182591	-0.115961	-0.149276	0.623773	0.173275	0.398524	0.43414	0.0663382	0.250239
ABCA9_+_67057085.23-P1P2	1235	1074	682	746	883	883	0.0575576	0.184223	0.12089	-0.249487	-0.222286	-0.235886	-0.198972	-0.0290384	-0.114005
ABCA9_-_67056649.23-P1P2	781	818	524	490	674	674	-0.213894	0.181066	-0.016414	0.0314243	-0.435858	-0.202217	-0.189512	-0.245767	-0.21764
ABCA9_-_67057012.23-P1P2	1038	739	602	494	738	738	0.0656456	-0.0963325	-0.0153434	-0.178791	-0.277602	-0.228197	-0.120187	-0.36491	-0.242549
ABCA9_-_67057053.23-P1P2	1062	761	658	659	803	803	-0.0231562	-0.17579	-0.0994729	-0.0834443	0.0958429	0.00619933	-0.113642	-0.0709221	-0.0922823
ABCA9_-_67057069.23-P1P2	1116	853	642	647	743	743	0.160435	0.100897	0.130666	-0.190512	-0.0953191	-0.142915	-0.037119	0.014603	-0.011258
ABCB10_+_229694285.23-P1P2	72	26	21	22	316	316	-2.56032	-3.70163	-3.13098	-1.17043			-3.73779	-3.63015	-3.68397
ABCB10_+_229694413.23-P1P2	718	712	506	475	567	567	-0.085833	0.230242	0.0722047	0.102334	-0.280489	-0.0890776	0.00945861	-0.0412218	-0.0158816
ABCB10_-_229694297.23-P1P2	91	97	56	53	374	374	-2.46557	-2.04527	-2.25542	-0.0932597	-0.568531	-0.330896	-2.56587	-2.60477	-2.58532
ABCB10_-_229694457.23-P1P2	513	520	370	357	410	410	-0.103133	0.244602	0.0707343	0.135746	-0.239127	-0.0516901	0.0255713	0.0144996	0.0200355
ABCB10_-_229694467.23-P1P2	1211	736	658	556	708	708	0.34791	-0.0423296	0.15279	-0.272859	-0.10116	-0.18701	0.0680082	-0.134465	-0.0332284
ABCB11_+_169887409.23-P1P2	1638	1022	837	854	1047	1047	0.219206	-0.133152	0.0430268	-0.361456	0.0443737	-0.158541	-0.149292	-0.079754	-0.114523
ABCB11_+_169887811.23-P1P2	1595	1284	1139	865	1180	1180	0.00830148	0.0235723	0.0159369	0.121391	-0.266412	-0.0725105	0.122651	-0.233815	-0.0555823
ABCB11_-_169887416.23-P1P2	1011	728	727	630	735	735	0.0334988	-0.112092	-0.0392965	0.131424	0.0948743	0.113149	0.157881	-0.00819297	0.0748441
ABCB11_-_169887784.23-P1P2	2415	1487	1239	998	1192	1192	0.592171	0.220734	0.406453	-0.355667	-0.271832	-0.31375	0.229462	-0.0420731	0.0936944
ABCB11_-_169887796.23-P1P2	857	748	530	568	714	714	-0.163097	-0.0311719	-0.0971344	-0.0861228	-0.0936864	-0.0899046	-0.256262	-0.115834	-0.186048
ABCB1_-_87342256.23-ENST00000265724.3	831	729	566	527	681	681	-0.139274	-2.20296e-05	-0.0696482	0.0531336	-0.164655	-0.0557607	-0.0931828	-0.155652	-0.124418
ABCB1_-_87342302.23-ENST00000265724.3	740	714	524	572	627	627	-0.187408	0.0891726	-0.0491178	0.109222	-0.016448	0.0463868	-0.0852287	0.0817492	-0.00173976
ABCB1_-_87342654.23-ENST00000265724.3	1712	1295	1109	1014	1110	1110	0.198655	0.124106	0.161381	-0.0192433	-0.0494335	-0.0343384	0.17237	0.0836974	0.128034
ABCB1_-_87342657.23-ENST00000265724.3	1221	1067	805	801	876	876	0.0525923	0.186271	0.119432	0.00617749	-0.110225	-0.0520238	0.0517279	0.0850708	0.0683994
ABCB1_-_87342674.23-ENST00000265724.3	1131	793	636	666	821	821	0.0356767	-0.148347	-0.0563353	-0.22332	0.0516622	-0.085829	-0.194685	-0.0876606	-0.141173
ABCB4_+_87104933.23-P1P2	1050	973	645	864	804	804	-0.0413462	0.176958	0.067806	-0.0958383	0.132052	0.0181071	-0.144226	0.318035	0.0869044
ABCB4_+_87104939.23-P1P2	860	865	657	730	937	937	-0.55018	-0.213635	-0.381908	0.218737	0.0586572	0.138697	-0.338486	-0.145953	-0.242219
ABCB4_+_87105008.23-P1P2	848	635	581	495	553	553	0.190317	0.101191	0.145754	0.0616539	-0.0558671	0.00289338	0.244929	0.0543485	0.149639
ABCB4_-_87104608.23-P1P2	486	469	250	261	367	367	-0.0212918	0.255522	0.117115	-0.351848	-0.542077	-0.446963	-0.380182	-0.277531	-0.328856
ABCB4_-_87104975.23-P1P2	799	585	527	532	491	491	0.276004	0.154428	0.215216	0.00678746	0.166451	0.086619	0.27575	0.329903	0.302826
ABCB5_+_20687051.23-P1P2	170	223	188	114	163	163	-0.365805	0.353886	-0.0059598	0.752378	-0.664549	0.0439145	0.379531	-0.301639	0.038946
ABCB5_+_20687218.23-P1P2	158	91	57	85	99	99	0.247956	-0.219848	0.014054	-0.863711	0.205057	-0.329327	-0.622797	-0.00576623	-0.314281
ABCB5_+_20687242.23-P1P2	1769	1228	957	1038	1158	1158	0.184831	-0.0136107	0.08561	-0.279163	0.0609568	-0.109103	-0.101374	0.0563706	-0.0225019
ABCB5_+_20687409.23-P1P2	0	0	0	0	0	0
ABCB5_-_20687396.23-P1P2	1457	1202	1037	995	1319	1319	-0.282912	-0.232294	-0.257603	0.116595	0.0307925	0.0736937	-0.173359	-0.192477	-0.182918
ABCB6_+_220083500.23-P1P2	1717	1337	1156	1070	1165	1165	0.133092	0.100383	0.116738	0.0364314	-0.0179278	0.00925181	0.162481	0.0914803	0.126981
ABCB6_-_220083181.23-P1P2	1175	858	762	799	890	890	-0.0256846	-0.151114	-0.0883991	-0.0176178	0.200679	0.0915305	-0.0503444	0.0585896	0.00412262
ABCB6_-_220083194.23-P1P2	426	383	403	295	346	346	-0.126387	0.0482863	-0.0390502	0.527106	-0.0731685	0.226969	0.393678	-0.0158576	0.18891
ABCB6_-_220083468.23-P1P2	1073	751	530	541	632	632	0.337186	0.150602	0.243894	-0.410406	-0.169723	-0.290065	-0.0802622	-0.0100965	-0.0451794
ABCB6_-_220083604.23-P1P2	1420	1117	1039	907	1071	1071	-0.0195356	-0.0376153	-0.0285755	0.156485	0.00300619	0.0797455	0.129907	-0.0255846	0.0521613
ABCB7_+_74375885.23-P1P2	65	109	52	37	369	369	-2.93158	-1.85758	-2.39458	0.285252	-1.25527	-0.485009	-2.65337	-3.10382	-2.8786
ABCB7_+_74376070.23-P1P2	133	99	141	101	591	591	-2.5782	-2.67594	-2.62707	0.691449	0.332316	0.511882	-1.89379	-2.3346	-2.1142
ABCB7_-_74375964.23-P1P2	74	125	143	98	357	357	-2.69679	-1.61228	-2.15454	1.5576	-0.0476135	0.754992	-1.14624	-1.65087	-1.39855
ABCB7_-_74376019.23-P1P2	219	130	196	179	1321	1321	-3.0191	-3.44333	-3.23121	0.447103	0.764909	0.606006	-2.57903	-2.6694	-2.62422
ABCB7_-_74376044.23-P1P2	92	37	79	118	372	372	-2.44206	-3.42799	-2.93503	0.387399	1.97665	1.18202	-2.06171	-1.44232	-1.75201
ABCB8_+_150725965.23-P1P2	1248	807	686	766	866	866	0.100711	-0.200084	-0.0496867	-0.256157	0.228237	-0.0139604	-0.162488	0.0371768	-0.0626558
ABCB8_-_150725551.23-P1P2	215	206	169	167	223	223	-0.479175	-0.212685	-0.34593	0.259867	0.000664683	0.130266	-0.226351	-0.202996	-0.214673
ABCB8_-_150725580.23-P1P2	2008	1774	1455	1403	1649	1649	-0.1423	0.00712856	-0.0675858	0.14244	-0.0350301	0.0537049	-0.00690229	-0.0188769	-0.0128896
ABCB8_-_150725928.23-P1P2	935	756	522	640	824	824	-0.244146	-0.222544	-0.233345	-0.233737	0.0631466	-0.085295	-0.484925	-0.150373	-0.317649
ABCB8_-_150725975.23-P1P2	1663	1324	941	1107	1216	1216	0.0251769	0.0244738	0.0248254	-0.214342	0.045213	-0.0845643	-0.196207	0.0787114	-0.0587476
ABCB9_+_123450546.23-P1	702	480	430	427	586	586	-0.165898	-0.386152	-0.276025	-0.0999544	0.134663	0.0173541	-0.272894	-0.242465	-0.25768
ABCB9_+_123450566.23-P1	876	794	605	622	761	761	-0.223434	-0.0370435	-0.130239	0.0731843	-0.0487635	0.0122104	-0.157291	-0.0767824	-0.117037
ABCB9_+_123450826.23-P1	2927	2106	1796	1653	2030	2030	0.101475	-0.0452603	0.0281073	-0.0974554	-0.0459578	-0.0717066	-0.00302242	-0.0821935	-0.042608
ABCB9_+_123450970.23-P1	1228	882	737	694	859	859	0.0891124	-0.0601655	0.0144735	-0.129394	-0.0423821	-0.0858881	-0.0473236	-0.093523	-0.0704233
ABCB9_+_123465727.23-P2	474	404	327	287	326	326	0.113547	0.211197	0.162372	0.0715836	-0.189844	-0.05913	0.178089	0.0303782	0.104233
ABCB9_-_123450999.23-P1	1096	805	736	659	768	768	0.0866015	-0.0304036	0.028099	0.0327099	0.0147506	0.0237302	0.112269	-0.00662839	0.0528205
ABCB9_-_123465422.23-P2	1500	1259	975	1079	1119	1119	-0.00371562	0.0717822	0.0340333	-0.0143084	0.0808775	0.0332846	-0.025066	0.161684	0.0683092
ABCB9_-_123465699.23-P2	2602	2076	1951	1639	1858	1858	0.0594024	0.0617699	0.0605861	0.191773	-0.0375297	0.0771216	0.244133	0.0332648	0.138699
ABCB9_-_123465738.23-P2	1082	969	688	828	846	846	-0.0714971	0.097553	0.0130279	-0.04604	0.076595	0.0152775	-0.124579	0.183173	0.0292967
ABCB9_-_123465787.23-P2	1401	1010	833	803	1006	1006	0.0513586	-0.0925611	-0.0206012	-0.142889	-0.0274225	-0.0851555	-0.0985719	-0.110959	-0.104765
ABCC10_+_43395315.23-P1P2	283	239	165	196	264	264	-0.326204	-0.241813	-0.284009	-0.171156	0.017304	-0.076926	-0.504402	-0.215485	-0.359943
ABCC10_-_43395330.23-P1P2	161	167	82	65	144	144	-0.265476	0.115493	-0.0749915	-0.366185	-1.05788	-0.71203	-0.638703	-0.933358	-0.78603
ABCC10_-_43395343.23-P1P2	374	312	289	191	254	254	0.131742	0.198431	0.165087	0.235211	-0.404512	-0.0846506	0.359911	-0.197056	0.0814273
ABCC10_-_43395891.23-P1P2	153	138	140	152	142	142	-0.318827	-0.139509	-0.229168	0.479075	0.442864	0.46097	0.153206	0.31238	0.232793
ABCC10_-_43395984.23-P1P2	586	443	395	420	375	375	0.217542	0.14213	0.179836	0.038132	0.226544	0.132338	0.248632	0.377698	0.313165
ABCC11_+_48278130.23-P1	110	120	100	46	83	83	-0.0201478	0.433565	0.206709	0.469676	-1.07987	-0.305096	0.442487	-0.637278	-0.0973957
ABCC11_+_48281001.23-P2	1690	1559	1229	1144	1241	1241	0.0190521	0.230832	0.124942	0.147642	-0.143073	0.00228436	0.159652	0.0967834	0.128218
ABCC11_+_48281042.23-P2	1101	820	825	756	810	810	0.0163526	-0.080584	-0.0321157	0.190832	0.186223	0.188527	0.200142	0.114664	0.157403
ABCC11_+_48281345.23-P2	143	93	78	92	112	112	-0.0739517	-0.366482	-0.220217	-0.267289	0.287864	0.0102875	-0.348283	-0.0695935	-0.208938
ABCC11_+_48281428.23-P2	1061	711	572	440	729	729	0.114966	-0.134355	-0.00969472	-0.284158	-0.388885	-0.336521	-0.176234	-0.514216	-0.345225
ABCC11_-_48277852.23-P1	870	626	575	634	654	654	-0.0147433	-0.161414	-0.0880787	0.00972656	0.321781	0.165754	-0.0120587	0.169392	0.0786665
ABCC11_-_48278103.23-P1	181	164	153	176	163	163	-0.27535	-0.0894622	-0.182406	0.364722	0.405341	0.385031	0.0823296	0.324903	0.203616
ABCC11_-_48278122.23-P1	1393	1070	964	740	945	945	0.133341	0.0809385	0.10714	0.0760898	-0.228553	-0.0762315	0.202389	-0.13859	0.0318996
ABCC11_-_48278125.23-P1	300	250	196	124	203	203	0.137015	0.202162	0.169589	-0.00692884	-0.708127	-0.357528	0.123044	-0.49694	-0.186948
ABCC11_-_48280980.23-P2	1366	906	950	713	1058	1058	-0.0578502	-0.322043	-0.189946	0.0832219	-0.0421481	0.0205369	0.0183298	-0.355166	-0.168418
ABCC12_+_48180636.23-ENST00000311303.3	1471	1043	831	886	1071	1071	0.0313707	-0.136505	-0.0525673	-0.216697	0.0681004	-0.0742982	-0.192368	-0.0593804	-0.125874
ABCC12_-_48180314.23-ENST00000311303.3	817	737	501	560	730	730	-0.264028	-0.0845179	-0.174273	-0.0983455	-0.0927769	-0.0955612	-0.369416	-0.16827	-0.268843
ABCC12_-_48180643.23-ENST00000311303.3	724	557	357	393	487	487	0.1456	0.0954695	0.120535	-0.412886	-0.199687	-0.306286	-0.274328	-0.095193	-0.18476
ABCC12_-_48180648.23-ENST00000311303.3	621	414	376	296	560	560	-0.277302	-0.534082	-0.405692	-0.116681	-0.180573	-0.148627	-0.401024	-0.70563	-0.553327
ABCC12_-_48180679.23-ENST00000311303.3	1170	900	717	661	827	827	0.0740812	0.0237516	0.0489164	-0.0992835	-0.141814	-0.120549	-0.0322443	-0.109038	-0.0706409
ABCC1_+_16043482.23-P1P2	595	463	562	381	483	483	-0.125602	-0.159297	-0.142449	0.52486	0.0222397	0.27355	0.392217	-0.128033	0.132092
ABCC1_+_16043921.23-P1P2	797	717	584	530	692	692	-0.22266	-0.047085	-0.134873	0.158569	-0.13252	0.0130244	-0.0711337	-0.17058	-0.120857
ABCC1_-_16043871.23-P1P2	484	604	428	462	457	457	-0.343655	0.304068	-0.0197934	0.429784	-0.0831948	0.173294	0.0790866	0.229898	0.154492
ABCC1_-_16043934.23-P1P2	1054	732	658	630	718	718	0.127351	-0.0704262	0.0284624	-0.0725354	0.0869691	0.00721686	0.0477737	0.0255674	0.0366706
ABCC1_-_16044002.23-P1P2	1052	860	590	742	846	846	-0.112063	-0.074607	-0.093335	-0.227168	0.0905434	-0.0683122	-0.346273	0.024961	-0.160656
ABCC2_+_101542515.23-P1P2	282	256	180	163	214	214	-0.0283837	0.160247	0.0659316	-0.0405182	-0.347811	-0.194165	-0.0759439	-0.178539	-0.127242
ABCC2_+_101542910.23-P1P2	229	132	129	146	174	174	-0.0302078	-0.496835	-0.263522	-0.220797	0.448891	0.114047	-0.258046	-0.0389195	-0.148483
ABCC2_+_101542914.23-P1P2	372	177	223	260	283	283	-0.0319675	-0.775339	-0.403653	-0.131079	0.858223	0.363572	-0.170088	0.091909	-0.0390897
ABCC2_+_101542981.23-P1P2	314	118	146	222	205	205	0.188673	-0.895123	-0.353225	-0.497616	1.21523	0.358809	-0.315986	0.329135	0.00657482
ABCC2_-_101542808.23-P1P2	100	43	59	67	65	65	0.19502	-0.694389	-0.249684	-0.154033	0.943285	0.394626	0.0339452	0.257921	0.145933
ABCC3_+_48712248.23-P1P2	896	622	522	648	613	613	0.121144	-0.0772585	0.0219425	-0.172269	0.36254	0.0951356	-0.0581673	0.294306	0.118069
ABCC3_+_48712270.23-P1P2	966	799	513	546	598	598	0.26541	0.319764	0.292587	-0.305884	-0.245834	-0.275859	-0.0475167	0.0829549	0.0177191
ABCC3_+_48712450.23-P1P2	60	41	53	41	327	327	-2.87272	-3.09388	-2.9833	0.42821			-2.45156	-2.7814	-2.61648
ABCC3_+_48712559.23-P1P2	1109	984	693	775	829	829	-0.00665272	0.149	0.0711737	-0.0711521	-0.0410011	-0.0560766	-0.0848468	0.117024	0.0160884
ABCC3_+_48712662.23-P1P2	846	611	637	416	600	600	0.0692271	-0.0720762	-0.00142454	0.197816	-0.251128	-0.0266561	0.260001	-0.31418	-0.0270893
ABCC4_+_95953430.23-P1P2	822	767	482	624	574	574	0.0916196	0.31989	0.205755	-0.162925	0.00578037	-0.0785724	-0.0783476	0.334695	0.128174
ABCC4_+_95953641.23-P1P2	1532	1054	1073	967	994	994	0.19763	-0.0137289	0.0919508	0.0934138	0.179174	0.136294	0.284002	0.174469	0.229236
ABCC4_+_95953668.23-P1P2	1072	863	632	569	648	648	0.299771	0.315081	0.307426	-0.155128	-0.297471	-0.2263	0.137601	0.0266343	0.0821175
ABCC4_-_95953614.23-P1P2	831	682	684	649	752	752	-0.282352	-0.239247	-0.2608	0.326328	0.231908	0.279118	0.0369336	0.00168527	0.0193094
ABCC4_-_95953652.23-P1P2	338	272	253	245	269	269	-0.097051	-0.0822856	-0.0896683	0.189294	0.152636	0.170965	0.0852012	0.079375	0.0822881
ABCC5_+_183735648.23-P1P2	671	522	418	499	477	477	0.0658554	0.0317745	0.048815	-0.0756298	0.238451	0.0814106	-0.0168164	0.27925	0.131217
ABCC5_+_183735692.23-P1P2	993	593	491	620	676	676	0.128302	-0.287277	-0.0794874	-0.408891	0.367697	-0.0205968	-0.28763	0.0894444	-0.0990929
ABCC5_-_183735259.23-P1P2	643	584	538	458	390	390	0.294877	0.484208	0.389542	0.349967	-0.0471599	0.151404	0.637802	0.446073	0.541937
ABCC5_-_183735312.23-P1P2	2249	1936	1436	1728	1875	1875	-0.164075	-0.0520977	-0.108086	-0.0400479	0.139485	0.0497186	-0.211165	0.0964121	-0.0573764
ABCC5_-_183735467.23-P1P2	719	668	608	521	632	632	-0.240401	-0.0183625	-0.129382	0.36526	-0.0551038	0.155078	0.117817	-0.0644417	0.0266875
ABCC6_+_16316916.23-ENST00000205557.7	0	0	0	0	6	6
ABCC6_+_16317287.23-ENST00000205557.7	338	283	210	295	237	237	0.0856681	0.157629	0.121649	-0.0794539	0.363374	0.14196	-0.000827772	0.530027	0.2646
ABCC6_+_16317296.23-ENST00000205557.7	1023	767	689	676	811	811	-0.0914358	-0.178761	-0.135099	0.0369497	0.121258	0.0791037	-0.061528	-0.0484792	-0.0550036
ABCC6_-_16317235.23-ENST00000205557.7	662	578	454	515	651	651	-0.402294	-0.269874	-0.336084	0.0630411	0.136964	0.100002	-0.346295	-0.123886	-0.23509
ABCC6_-_16317247.23-ENST00000205557.7	1630	1089	950	1065	1034	1034	0.230168	-0.0235183	0.103325	-0.171693	0.27131	0.0498089	0.0514332	0.256817	0.154125
ABCC8_+_17497953.23-P1P2	1749	1300	1217	1283	1381	1381	-0.0856511	-0.185488	-0.135569	0.0839789	0.28447	0.184225	-0.00871419	0.108007	0.0496466
ABCC8_+_17498387.23-P1P2	772	545	550	532	563	563	0.0289978	-0.145165	-0.0580834	0.118011	0.268631	0.193321	0.139967	0.132491	0.136229
ABCC8_-_17497979.23-P1P2	729	676	567	552	662	662	-0.28738	-0.068094	-0.177737	0.24461	0.0111059	0.127858	-0.0498125	-0.0479635	-0.048888
ABCC8_-_17497997.23-P1P2	401	311	280	262	437	437	-0.550499	-0.589005	-0.569752	0.0890046	0.0561131	0.0725589	-0.468536	-0.523867	-0.496202
ABCC8_-_17498220.23-P1P2	493	479	289	369	378	378	-0.0432667	0.243353	0.100043	-0.163338	-0.0729439	-0.118141	-0.213647	0.179434	-0.0171064
ABCC9_+_22093672.23-P1P2	1319	1071	804	880	960	960	0.0318702	0.0595661	0.0457181	-0.106997	0.0200779	-0.0434596	-0.0821689	0.0886686	0.00324981
ABCC9_+_22093678.23-P1P2	871	804	578	502	596	596	0.120892	0.333597	0.227245	0.0155768	-0.376047	-0.180235	0.129427	-0.0334255	0.0480008
ABCC9_+_22093937.23-P1P2	427	314	221	251	233	233	0.447438	0.332149	0.389793	-0.34301	-0.0196163	-0.181313	0.0973864	0.321557	0.209472
ABCC9_+_22093941.23-P1P2	649	372	367	399	452	452	0.0954276	-0.379306	-0.141939	-0.215258	0.404547	0.0946443	-0.126873	0.0342654	-0.0463037
ABCC9_+_22094309.23-P1P2	928	887	614	551	1054	1054	-0.610146	-0.347155	-0.478651	0.0112939	-0.383421	-0.186064	-0.605894	-0.721551	-0.663723
ABCD1_+_152990414.23-P1P2	1299	1042	867	922	942	942	0.0371344	0.0472703	0.0422023	0.0238825	0.126944	0.0754134	0.0539749	0.183239	0.118607
ABCD1_+_152990711.23-P1P2	1354	1301	1254	883	1142	1142	-0.180803	0.0897723	-0.0455154	0.49649	-0.255675	0.120407	0.308645	-0.156878	0.0758834
ABCD1_-_152990338.23-P1P2	496	395	387	328	342	342	0.109876	0.10957	0.109723	0.249173	0.0353041	0.142239	0.352007	0.153899	0.252953
ABCD1_-_152990379.23-P1P2	700	457	438	415	404	404	0.366532	0.0795528	0.223042	-0.069244	0.164378	0.047567	0.290246	0.252955	0.271601
ABCD1_-_152990703.23-P1P2	1670	1258	991	1108	1334	1334	-0.102379	-0.182913	-0.142646	-0.145711	0.120287	-0.0127121	-0.255132	-0.0536013	-0.154367
ABCD2_+_40013099.23-P1P2	816	747	487	489	569	569	0.0936724	0.294394	0.194033	-0.137467	-0.307813	-0.22264	-0.0508369	-0.00439473	-0.0276158
ABCD2_+_40013514.23-P1P2	1245	925	790	694	874	874	0.0839725	-0.016466	0.0337533	-0.0490412	-0.111057	-0.080049	0.0278893	-0.118498	-0.0453044
ABCD2_+_40013594.23-P1P2	1663	1401	1167	991	1320	1320	-0.0932178	-0.012367	-0.0527924	0.0961964	-0.196039	-0.0499213	-0.00406341	-0.199382	-0.101722
ABCD2_-_40013191.23-P1P2	386	323	201	184	268	268	0.0998998	0.171015	0.135457	-0.334225	-0.508367	-0.421296	-0.241368	-0.328328	-0.284848
ABCD2_-_40013610.23-P1P2	1158	950	770	769	917	917	-0.0898265	-0.0472803	-0.0685534	0.0184751	-0.001483	0.00849605	-0.0783933	-0.0397387	-0.059066
ABCD3_+_94884002.23-P1P2	1042	606	653	601	703	703	0.141291	-0.312493	-0.0856012	-0.0670204	0.291508	0.112244	0.0672283	-0.0119602	0.027634
ABCD3_+_94884009.23-P1P2	835	711	614	558	623	623	-0.00392405	0.0923314	0.0442037	0.163642	-0.0461235	0.0587595	0.152676	0.0552324	0.103954
ABCD3_+_94884032.23-P1P2	1267	1114	739	919	920	920	0.0352427	0.177757	0.1065	-0.17059	0.0258485	-0.0723709	-0.14239	0.21263	0.0351205
ABCD3_+_94884473.23-P1P2	739	402	361	395	410	410	0.423482	-0.126714	0.148384	-0.426396	0.278118	-0.0741387	-0.00995511	0.160428	0.0752365
ABCD3_-_94883974.23-P1P2	600	502	426	325	429	429	0.0575168	0.128424	0.0929702	0.113071	-0.323787	-0.105358	0.163546	-0.186338	-0.0113964
ABCD4_+_74769611.23-P1P2	806	743	642	687	854	854	-0.509924	-0.29916	-0.404542	0.278973	0.190409	0.234691	-0.237993	-0.0997265	-0.16886
ABCD4_+_74769649.23-P1P2	1104	900	714	702	818	818	0.00609934	0.0395381	0.0228187	-0.0215642	-0.0549931	-0.0382786	-0.0225068	-0.00643036	-0.0144686
ABCD4_-_74769631.23-P1P2	1251	956	970	1002	1012	1012	-0.120596	-0.180413	-0.150504	0.240155	0.371261	0.305708	0.112517	0.199873	0.156195
ABCD4_-_74769682.23-P1P2	1216	1058	782	681	930	930	-0.0396275	0.087751	0.0240617	-0.0297227	-0.332152	-0.180937	-0.0763921	-0.235376	-0.155884
ABCD4_-_74769729.23-P1P2	839	833	643	615	751	751	-0.26661	0.0512175	-0.107696	0.223328	-0.134269	0.0445294	-0.0503242	-0.074027	-0.0621756
ABCE1_+_146019317.23-P1P2	281	247	253	295	1977	1977	-3.24114	-3.09902	-3.17008	0.455747	0.559665	0.507706	-2.79243	-2.53033	-2.66138
ABCE1_+_146019463.23-P1P2	166	126	92	106	547	547	-2.14683	-2.2164	-2.18161	-0.244297	0.0541014	-0.095098	-2.39817	-2.15328	-2.27572
ABCE1_+_146019842.23-P1P2	377	345	294	245	349	349	-0.315131	-0.114917	-0.215024	0.248432	-0.190354	0.029039	-0.0737409	-0.296246	-0.184993
ABCE1_-_146019502.23-P1P2	3	4	3	1	360	360	-7.33336	-6.59014	-6.96175				-6.73322	-8.27765	-7.50544
ABCE1_-_146019516.23-P1P2	20	10	13	8	91	91	-2.61233	-3.28415	-2.94824				-2.63368	-3.2936	-2.96364
ABCF1_+_30539238.23-P1	148	132	120	83	934	934	-3.08429	-2.92117	-3.00273	0.304617	-0.365894	-0.0306383	-2.78672	-3.27804	-3.03238
ABCF1_+_30539469.23-P1	876	684	583	585	1079	1079	-0.72716	-0.755913	-0.741536	0.019745	0.0779012	0.0488231	-0.714457	-0.668987	-0.691722
ABCF1_+_30539647.23-P1	856	752	600	551	635	635	0.00438612	0.14569	0.0750381	0.0945317	-0.145219	-0.0253439	0.0918759	0.00949518	0.0506855
ABCF1_+_30546312.23-P2	497	353	330	341	418	418	-0.176725	-0.342121	-0.259423	0.0164002	0.253564	0.134982	-0.167367	-0.0795317	-0.123449
ABCF1_+_30546315.23-P2	886	529	533	455	620	620	0.0885704	-0.327287	-0.119358	-0.125991	0.0860597	-0.0199657	-0.0444627	-0.232202	-0.138332
ABCF1_-_30539232.23-P1	1150	898	623	675	748	748	0.194056	0.165391	0.179723	-0.27715	-0.108367	-0.192758	-0.0901361	0.0660487	-0.0120437
ABCF1_-_30539602.23-P1	498	398	362	295	561	561	-0.598323	-0.593518	-0.595921	0.147024	-0.128593	0.0092157	-0.458341	-0.713086	-0.585714
ABCF1_-_30546344.23-P2	1165	995	910	889	945	945	-0.124524	-0.0239038	-0.0742141	0.250789	0.140948	0.195868	0.119222	0.126069	0.122645
ABCF1_-_30546354.23-P2	1484	1105	1183	1011	1192	1192	-0.110361	-0.207624	-0.158993	0.280139	0.175198	0.227668	0.162736	-0.0234018	0.069667
ABCF1_-_30546366.23-P2	1183	1268	1009	866	1145	1145	-0.379366	0.0489211	-0.165222	0.377656	-0.246655	0.0655006	-0.00875146	-0.188709	-0.0987303
ABCF2_+_150923872.23-P1P2	882	814	563	573	611	611	0.103138	0.31557	0.209354	-0.0404637	-0.203033	-0.121748	0.0556325	0.121562	0.0885974
ABCF2_+_150923902.23-P1P2	218	190	184	138	189	189	-0.220526	-0.0906729	-0.1556	0.362558	-0.15787	0.102344	0.134989	-0.239519	-0.0522645
ABCF2_+_150924236.23-P1P2	458	303	260	228	281	281	0.278309	0.0104616	0.144386	-0.209656	-0.106823	-0.15824	0.0616115	-0.0873369	-0.0128627
ABCF2_+_150924287.23-P1P2	645	548	390	377	411	411	0.223693	0.316751	0.270222	-0.118645	-0.23615	-0.177398	0.0980057	0.0896256	0.0938156
ABCF2_-_150923882.23-P1P2	669	504	533	512	533	533	-0.0985974	-0.178998	-0.138798	0.279309	0.326181	0.302745	0.17367	0.156208	0.164939
ABCF3_-_183903980.23-P1P2	1723	1319	952	1012	1131	1131	0.180856	0.12356	0.152208	-0.248709	-0.0787744	-0.163742	-0.0748955	0.0538098	-0.0105428
ABCF3_-_183903991.23-P1P2	1564	1167	973	1210	1453	1453	-0.320262	-0.414516	-0.367389	-0.0775488	0.355663	0.139057	-0.404853	-0.0498282	-0.227341
ABCF3_-_183904021.23-P1P2	306	279	705	199	320	320	-0.491008	-0.296093	-0.393551	1.81127	-0.184036	0.813618	1.31322	-0.471104	0.421059
ABCF3_-_183904356.23-P1P2	697	446	402	487	499	499	0.0556508	-0.260282	-0.102316	-0.186783	0.430339	0.121778	-0.138174	0.179081	0.0204535
ABCF3_-_183904380.23-P1P2	938	769	580	505	788	788	-0.175076	-0.133498	-0.154287	-0.086355	-0.303239	-0.194797	-0.268473	-0.427713	-0.348093
ABCG1_+_43639544.23-P1P2	955	907	607	636	791	791	-0.154645	0.0991388	-0.0277531	-0.0466242	-0.208615	-0.12762	-0.208311	-0.100451	-0.154381
ABCG1_+_43639681.23-P1P2	112	16	45	26	49	49	0.766177			-0.708322
ABCG1_-_43639282.23-P1P2	2373	1919	1524	1265	1737	1737	0.0236463	0.0454709	0.0345586	-0.0316692	-0.297756	-0.164713	-0.0150649	-0.243261	-0.129163
ABCG1_-_43639541.23-P1P2	714	665	590	633	604	604	-0.185093	0.0405197	-0.0722864	0.331971	0.232312	0.282141	0.139836	0.281856	0.210846
ABCG1_-_43639626.23-P1P2	1952	1439	1145	1115	1378	1378	0.0759091	-0.0357953	0.0200569	-0.162425	-0.064562	-0.113494	-0.0935583	-0.0913327	-0.0924455
ABCG2_+_89079974.23-P1P2	558	382	296	307	369	369	0.170176	-0.0483342	0.060921	-0.307488	-0.0118731	-0.159681	-0.144354	-0.0511827	-0.0977682
ABCG2_+_89080025.23-P1P2	1302	1040	843	863	842	842	0.202369	0.206405	0.204387	-0.0199449	0.0343099	0.00718247	0.175382	0.24974	0.212561
ABCG2_+_89080044.23-P1P2	159	123	110	84	108	108	0.131527	0.089341	0.110434	0.0756568	-0.246736	-0.0855397	0.200142	-0.148371	0.0258858
ABCG2_-_89079989.23-P1P2	1869	1321	1058	1129	1274	1274	0.126433	-0.0460209	0.0402062	-0.213747	0.0768759	-0.0684355	-0.0943557	0.0398797	-0.027238
ABCG2_-_89080000.23-P1P2	20	17	28	16	13	13
ABCG4_+_119019794.23-P1P2	1283	1021	607	876	877	877	0.122404	0.121048	0.121726	-0.472573	0.0824808	-0.195046	-0.35721	0.212553	-0.0723284
ABCG4_+_119019855.23-P1P2	411	274	318	295	381	381	-0.317121	-0.573901	-0.445511	0.237068	0.41	0.323534	-0.0870943	-0.154877	-0.120985
ABCG4_-_119019784.23-P1P2	1631	1457	1087	1087	1170	1170	0.0527802	0.218206	0.135493	0.0217752	-0.119188	-0.0487064	0.0675134	0.108043	0.0877781
ABCG4_-_119019798.23-P1P2	0	0	0	0	0	0
ABCG4_-_119019811.23-P1P2	76	80	108	63	80	80	-0.500469	-0.098286	-0.299377	1.11414	-0.0411873	0.536476	0.606629	-0.130449	0.23809
ABCG5_+_44065447.23-P1P2	702	602	632	424	493	493	0.0834153	0.18989	0.136653	0.455634	-0.202238	0.126698	0.532007	-0.00332393	0.264341
ABCG5_+_44065865.23-P1P2	323	262	286	359	254	254	-0.0797624	-0.0535477	-0.0666551	0.431661	0.757878	0.594769	0.344857	0.713355	0.529106
ABCG5_-_44065428.23-P1P2	664	685	527	461	564	564	-0.19098	0.182123	-0.00442861	0.2738	-0.267876	0.0029617	0.0757778	-0.076729	-0.000475599
ABCG5_-_44065433.23-P1P2	469	439	323	301	399	399	-0.193269	0.0395461	-0.0768614	0.0691262	-0.240997	-0.0859351	-0.131185	-0.192426	-0.161805
ABCG5_-_44065840.23-P1P2	99	128	39	29	42	42	0.810571	1.5094	1.15998	-0.736774	-1.83856	-1.28767
ABCG8_+_44066166.23-P1P2	926	731	544	578	549	549	0.327738	0.314779	0.321259	-0.160226	-0.035341	-0.0977833	0.16047	0.288463	0.224467
ABCG8_+_44066180.23-P1P2	300	243	151	145	194	194	0.202438	0.226614	0.214526	-0.383234	-0.441442	-0.412338	-0.187838	-0.205804	-0.196821
ABCG8_+_44066323.23-P1P2	134	70	89	71	51	51	0.967196	0.358572	0.662884	0.0168242	0.323925	0.170375	0.976978	0.691521	0.83425
ABCG8_+_44066333.23-P1P2	693	495	339	338	413	413	0.320245	0.163001	0.241623	-0.42439	-0.246944	-0.335667	-0.111187	-0.0749191	-0.0930528
ABCG8_-_44066172.23-P1P2	1194	1034	891	860	986	986	-0.150325	-0.0297094	-0.0900171	0.184875	0.0376333	0.111254	0.0275077	0.0169485	0.0222281
ABHD10_+_111697851.23-P1P2	880	824	701	739	661	661	-0.0136148	0.219708	0.103047	0.279091	0.146391	0.212741	0.258434	0.375124	0.316779
ABHD10_+_111698093.23-P1P2	1111	959	816	787	978	978	-0.242516	-0.12659	-0.184553	0.161962	0.0182937	0.090128	-0.0875954	-0.0992714	-0.0934334
ABHD10_+_111698316.23-P1P2	912	760	649	613	663	663	0.0335569	0.0987045	0.0661307	0.116365	-0.00665143	0.0548566	0.14288	0.101078	0.121979
ABHD10_-_111697877.23-P1P2	587	523	453	427	485	485	-0.151092	0.0105402	-0.0702761	0.233331	0.010886	0.122108	0.0751963	0.0304508	0.0528235
ABHD10_-_111697914.23-P1P2	664	493	659	437	562	562	-0.185855	-0.287269	-0.236562	0.596275	0.129507	0.362891	0.403378	-0.148737	0.12732
ABHD11_+_73152656.23-P1P2	1274	1047	805	1024	1016	1016	-0.100003	-0.054925	-0.0774641	-0.0551246	0.271415	0.108145	-0.16217	0.225515	0.0316725
ABHD11_+_73152963.23-P1P2	926	761	692	510	708	708	-0.0392052	0.00586105	-0.0166721	0.18694	-0.273938	-0.0434992	0.140693	-0.259053	-0.05918
ABHD11_-_73152688.23-P1P2	687	684	566	552	617	617	-0.271428	0.0504398	-0.110494	0.327672	-0.00586714	0.160902	0.0492015	0.0535972	0.0513994
ABHD11_-_73153094.23-P1P2	457	308	423	335	495	495	-0.541702	-0.782784	-0.662243	0.495644	0.424692	0.460168	-0.0531009	-0.349068	-0.201084
ABHD11_-_73153135.23-P1P2	760	750	569	454	655	655	-0.211964	0.0971096	-0.057427	0.189609	-0.420737	-0.115564	-0.0293963	-0.314603	-0.172
ABHD12B_+_51339177.23-P1P2	1619	1248	1173	1066	1166	1166	0.0470671	-0.0002359	0.0234156	0.14228	0.0760504	0.109165	0.182305	0.0848391	0.133572
ABHD12B_-_51338832.23-P1P2	190	124	122	57	84	84	0.75107	0.463593	0.607331	-0.0319383	-0.817845	-0.424892	0.71209	-0.345228	0.183431
ABHD12B_-_51338864.23-P1P2	803	514	469	428	483	483	0.306909	-0.00854088	0.149184	-0.168632	0.0393034	-0.0646644	0.131235	0.0397871	0.0855109
ABHD12B_-_51338885.23-P1P2	2236	1958	1476	1339	1745	1745	-0.0687749	0.0678677	-0.000453623	0.00795254	-0.244764	-0.118406	-0.0678644	-0.167872	-0.117868
ABHD12B_-_51339227.23-P1P2	155	87	95	88	130	130	-0.172711	-0.67771	-0.425211	-0.0990888	0.319949	0.11043	-0.278842	-0.348737	-0.313789
ABHD12_+_25371393.23-P1P2	807	674	539	534	631	631	-0.0715394	-0.00317746	-0.0373584	0.0248966	-0.0324479	-0.00377566	-0.0536848	-0.0266008	-0.0401428
ABHD12_+_25371436.23-P1P2	897	893	689	648	757	757	-0.181653	0.140081	-0.0207863	0.226576	-0.159205	0.0336853	0.0378806	-0.0101	0.0138903
ABHD12_-_25371053.23-P1P2	464	282	313	343	381	381	-0.142134	-0.532382	-0.337258	0.0392179	0.585974	0.312596	-0.109958	0.062617	-0.0236707
ABHD12_-_25371057.23-P1P2	973	595	715	543	660	660	0.133506	-0.247862	-0.0571784	0.162683	0.171523	0.167103	0.289147	-0.0673144	0.110916
ABHD12_-_25371489.23-P1P2	525	539	303	420	457	457	-0.226345	0.139805	-0.0432699	-0.18582	-0.056435	-0.121127	-0.419206	0.0923946	-0.163406
ABHD13_+_108870795.23-P1P2	880	764	640	592	906	906	-0.468476	-0.344224	-0.40635	0.147748	-0.0645145	0.0416169	-0.327769	-0.399714	-0.363742
ABHD13_+_108870811.23-P1P2	746	582	469	503	525	525	0.0803901	0.0504157	0.0654029	-0.0624077	0.0930002	0.0152962	0.0109405	0.15244	0.0816904
ABHD13_+_108871228.23-P1P2	1154	906	775	820	952	952	-0.148858	-0.169737	-0.159297	0.032805	0.159574	0.0961894	-0.123095	-0.00113821	-0.0621168
ABHD13_-_108870880.23-P1P2	1261	1008	866	810	1024	1024	-0.126116	-0.121006	-0.123561	0.0650507	-0.0120409	0.0265049	-0.0681068	-0.124022	-0.0960646
ABHD13_-_108871256.23-P1P2	610	377	423	479	458	458	-0.0130064	-0.379069	-0.196038	0.0790284	0.648922	0.363975	0.05898	0.278878	0.168929
ABHD14A_+_52009149.23-P1P2	1564	1142	897	888	1073	1073	0.117122	-0.00837347	0.0543744	-0.194881	-0.0594702	-0.127175	-0.0848002	-0.058819	-0.0718096
ABHD14A_+_52009194.23-P1P2	433	439	299	292	328	328	-0.0257969	0.322239	0.148221	0.0729585	-0.284792	-0.105917	0.0401196	0.046472	0.0432958
ABHD14A_+_52009255.23-P1P2	1620	1018	598	872	853	853	0.498908	0.156834	0.327871	-0.830596	0.0801234	-0.375237	-0.33873	0.245982	-0.0463742
ABHD14A_-_52009122.23-P1P2	763	581	412	536	570	570	-0.00574694	-0.0707098	-0.0382284	-0.281859	0.187156	-0.0473515	-0.294648	0.125471	-0.0845885
ABHD14A_-_52009160.23-P1P2	640	712	567	449	567	567	-0.251745	0.230242	-0.0107512	0.432457	-0.361701	0.035378	0.17367	-0.122434	0.0256181
ABHD14B_+_52007815.23-P1	2111	1597	1564	1272	1587	1587	-0.0148436	-0.0892239	-0.0520337	0.174494	-0.0248047	0.0748446	0.152608	-0.105004	0.0238022
ABHD14B_+_52016945.23-P2	1472	1057	958	974	1022	1022	0.0999144	-0.0497059	0.0251043	-0.0125001	0.185479	0.0864896	0.0803723	0.144798	0.112585
ABHD14B_+_52017325.23-P2	1831	1274	998	1127	1256	1256	0.117327	-0.0777572	0.019785	-0.26834	0.126583	-0.0708785	-0.158055	0.0578505	-0.0501021
ABHD14B_+_52017350.23-P2	1401	1114	1044	918	1096	1096	-0.0722589	-0.0747846	-0.0735218	0.182845	0.0242777	0.103561	0.103544	-0.0414823	0.0310308
ABHD14B_-_52007985.23-P1	2297	1426	1388	1410	1623	1623	0.0746198	-0.284975	-0.105178	-0.119563	0.287182	0.0838094	-0.0519855	0.0112316	-0.0203769
ABHD14B_-_52007995.23-P1	1773	1574	1223	1290	1460	1460	-0.146244	0.0101811	-0.0680314	0.0714119	0.0163964	0.0439042	-0.081874	0.0356022	-0.0231359
ABHD14B_-_52008027.23-P1	2016	1668	1298	1311	1460	1460	0.0390592	0.0938649	0.066462	-0.0280252	-0.0439907	-0.036008	0.00399197	0.0588988	0.0314454
ABHD14B_-_52008040.23-P1	2207	1645	1179	1321	1660	1660	-0.0155647	-0.111382	-0.0634732	-0.297343	-0.0129962	-0.15517	-0.31995	-0.115353	-0.217651
ABHD14B_-_52016965.23-P2	1447	1156	856	878	1035	1035	0.0569661	0.0612246	0.0590953	-0.150202	-0.0933876	-0.121795	-0.100278	-0.0231385	-0.0617083
ABHD14B_-_52017383.23-P2	1036	909	687	656	744	744	0.0511814	0.190692	0.120937	0.014538	-0.167124	-0.0762928	0.0586774	0.0325926	0.045635
ABHD15_-_27893577.23-P1P2	2346	1873	1640	1322	1827	1827	-0.0657417	-0.0624118	-0.0640767	0.0906728	-0.199168	-0.0542475	0.0178891	-0.252555	-0.117333
ABHD15_-_27893641.23-P1P2	287	214	292	115	166	166	0.363399	0.268142	0.31577	0.632098	-0.592516	0.0197908	0.988455	-0.31535	0.336553
ABHD15_-_27893654.23-P1P2	653	342	298	363	451	451	0.107487	-0.497417	-0.194965	-0.524591	0.389434	-0.0675783	-0.424145	-0.0989584	-0.261552
ABHD15_-_27893980.23-P1P2	897	662	530	537	794	794	-0.250499	-0.360594	-0.305546	-0.151936	0.00155179	-0.0751919	-0.409477	-0.350017	-0.379747
ABHD15_-_27894008.23-P1P2	738	519	618	542	1503	1503	-1.45262	-1.63232	-1.54247	0.351166	0.366019	0.358593	-1.1085	-1.25728	-1.18289
ABHD16A_+_31671120.23-P1P2	2382	1728	1487	1626	1642	1642	0.110251	-0.024637	0.0428071	-0.0725888	0.215685	0.0715481	0.0306205	0.200073	0.115347
ABHD16A_+_31671138.23-P1P2	291	250	200	203	216	216	0.00351976	0.112611	0.0580652	0.0661609	0.00301255	0.0345867	0.0626386	0.124648	0.0936433
ABHD16A_-_31670671.23-P1P2	2806	2233	1652	1593	1780	1780	0.23017	0.22882	0.229495	-0.157121	-0.183776	-0.170449	0.0660064	0.0540685	0.0600374
ABHD16A_-_31670679.23-P1P2	315	251	166	296	214	214	0.131273	0.131791	0.131532	-0.316989	0.541371	0.112191	-0.192758	0.682186	0.244714
ABHD16A_-_31670764.23-P1P2	2405	2131	1321	1526	1746	1746	0.0355153	0.189191	0.112353	-0.257226	-0.178315	-0.217771	-0.228753	0.0199009	-0.104426
ABHD16B_+_62492825.23-P1P2	496	362	404	336	441	441	-0.256907	-0.383075	-0.319991	0.311195	0.195932	0.253564	0.0472466	-0.178118	-0.0654357
ABHD16B_+_62492837.23-P1P2	564	454	351	321	487	487	-0.214695	-0.199516	-0.207105	-0.0770441	-0.196658	-0.136851	-0.298781	-0.387149	-0.342965
ABHD16B_+_62492887.23-P1P2	40	79	14	53	49	49		0.590785			-0.272399			0.32741
ABHD16B_+_62493236.23-P1P2	1064	866	777	696	724	724	0.128968	0.160091	0.14453	0.153668	-0.0118188	0.0709248	0.275595	0.157297	0.216446
ABHD16B_-_62492870.23-P1P2	1372	1077	1018	686	998	998	0.0327007	0.0116205	0.0221606	0.176637	-0.347277	-0.0853199	0.202296	-0.326632	-0.062168
ABHD17A_+_1885470.23-P1P2	447	335	201	270	347	347	-0.0611289	-0.149061	-0.105095	-0.545899	-0.00774077	-0.27682	-0.61407	-0.147777	-0.380924
ABHD17A_-_1885045.23-P1P2	1678	1312	1103	1129	1171	1171	0.0925336	0.0657406	0.0791371	0.00187008	0.0867387	0.0443044	0.0873617	0.161504	0.124433
ABHD17A_-_1885076.23-P1P2	1130	894	767	804	731	731	0.201911	0.192117	0.197014	0.0481557	0.150382	0.0992687	0.243025	0.351524	0.297274
ABHD17A_-_1885099.23-P1P2	1216	801	762	664	770	770	0.232745	-0.0413422	0.0957013	-0.0671003	0.0328419	-0.0171292	0.158603	0.000524252	0.0795634
ABHD17A_-_1885483.23-P1P2	506	450	357	278	389	389	-0.0471009	0.111869	0.032384	0.103967	-0.391379	-0.143706	0.0498239	-0.270486	-0.110331
ABHD17B_+_74525655.23-P1P2	418	373	295	246	308	308	0.0141045	0.177959	0.0960319	0.104392	-0.297056	-0.0963322	0.111455	-0.110073	0.000690992
ABHD17B_+_74525862.23-P1P2	1798	1334	1025	1092	1208	1208	0.147304	0.0448522	0.0960783	-0.203589	0.0146751	-0.094457	-0.0633266	0.0685519	0.00261264
ABHD17B_+_74526089.23-P1P2	361	187	214	219	243	243	0.144574	-0.476204	-0.165815	-0.147208	0.531354	0.192073	-0.00967556	0.064174	0.0272492
ABHD17B_-_74525690.23-P1P2	1178	774	535	620	635	635	0.465043	0.187291	0.326167	-0.531549	-0.0166044	-0.274077	-0.0735477	0.179711	0.0530817
ABHD17B_-_74525704.23-P1P2	1011	803	754	738	1091	1091	-0.536336	-0.540465	-0.538401	0.184033	0.181682	0.182858	-0.359345	-0.349759	-0.354552
ABHD17C_+_80987662.23-P1P2	242	190	162	198	166	166	0.117356	0.0965301	0.106943	0.0281668	0.362962	0.195564	0.138481	0.468517	0.303499
ABHD17C_+_80987703.23-P1P2	220	305	149	193	280	280	-0.774391	0.0250964	-0.374648	0.0449888	-0.356747	-0.155879	-0.736445	-0.322627	-0.529536
ABHD17C_+_80987878.23-P1P2	129	121	135	68	87	87	0.141816	0.377634	0.259725	0.672768	-0.527939	0.0724144	0.807542	-0.141281	0.33313
ABHD17C_+_80987887.23-P1P2	603	477	393	395	594	594	-0.404773	-0.41476	-0.409766	-0.0104487	0.0313243	0.0104378	-0.422264	-0.374411	-0.398337
ABHD17C_+_80988086.23-P1P2	8	13	0	13	1	1
ABHD1_+_27347075.23-P1P2	1262	871	838	838	865	865	0.118472	-0.0883135	0.0150792	0.0164902	0.247738	0.132114	0.12792	0.16845	0.148185
ABHD1_+_27347086.23-P1P2	974	824	621	668	685	685	0.0813497	0.168254	0.124802	-0.0421485	0.000664683	-0.0207419	0.0321592	0.177944	0.105051
ABHD1_+_27347095.23-P1P2	623	646	487	400	534	534	-0.204076	0.176408	-0.0138336	0.25187	-0.388073	-0.0681018	0.040752	-0.20264	-0.0809441
ABHD1_+_27347132.23-P1P2	1113	771	765	766	841	841	-0.0221922	-0.223661	-0.122927	0.0662581	0.294074	0.180166	0.0370239	0.079438	0.058231
ABHD1_-_27346733.23-P1P2	1556	1062	1243	1050	1058	1058	0.130034	-0.0928419	0.0185962	0.283164	0.287066	0.285115	0.406157	0.203249	0.304703
ABHD2_+_89631693.23-P1P2	1190	1061	772	817	870	870	0.0254062	0.188051	0.106729	-0.0171088	-0.0735558	-0.0453323	0.00125541	0.12352	0.0623878
ABHD2_+_89632075.23-P1P2	971	650	600	610	644	644	0.165943	-0.084907	0.0405178	-0.0873288	0.21183	0.0622508	0.0715718	0.135948	0.10376
ABHD2_-_89631738.23-P1P2	1550	1152	920	762	990	990	0.2203	0.120354	0.170327	-0.145382	-0.292817	-0.2191	0.0678753	-0.163438	-0.0477814
ABHD2_-_89631760.23-P1P2	592	586	250	387	556	556	-0.335956	-0.0224703	-0.179213	-0.636489	-0.295106	-0.465798	-0.979487	-0.308552	-0.644019
ABHD2_-_89632154.23-P1P2	880	624	517	529	673	673	-0.0395711	-0.207347	-0.123459	-0.160159	0.0651826	-0.0474883	-0.206772	-0.133139	-0.169956
ABHD3_+_19284354.23-P1P2	350	200	159	147	216	216	0.269856	-0.209317	0.0302691	-0.531148	-0.140723	-0.335936	-0.268335	-0.341016	-0.304675
ABHD3_+_19284534.23-P1P2	485	318	251	387	334	334	0.111669	-0.169107	-0.0287194	-0.343117	0.586768	0.121825	-0.238491	0.426685	0.0940971
ABHD3_+_19284717.23-P1P2	635	417	358	409	473	473	-0.00155167	-0.280079	-0.140815	-0.219617	0.275514	0.0279487	-0.228211	0.00446012	-0.111875
ABHD3_+_19284728.23-P1P2	476	336	294	280	354	354	0.000744133	-0.173574	-0.086415	-0.0879654	0.0404265	-0.0237695	-0.0942632	-0.124123	-0.109193
ABHD3_-_19284770.23-P1P2	488	454	362	453	1069	1069	-1.55778	-1.33378	-1.44578	0.176289	0.30028	0.238284	-1.38853	-1.02448	-1.2065
ABHD4_+_23067515.23-P1P2	1081	821	830	784	796	796	0.0150581	-0.0536723	-0.0193071	0.225997	0.236932	0.231465	0.234013	0.192285	0.213149
ABHD4_+_23067613.23-P1P2	1142	1010	698	584	737	737	0.205358	0.356333	0.280845	-0.103084	-0.486854	-0.294969	0.0952324	-0.121497	-0.0131322
ABHD4_-_23067199.23-P1P2	1045	927	731	750	914	914	-0.233231	-0.0779109	-0.155571	0.0916204	-0.00221783	0.0447013	-0.148653	-0.0711041	-0.109878
ABHD4_-_23067625.23-P1P2	1004	710	512	602	679	679	0.137808	-0.0338786	0.0519646	-0.364364	0.0654054	-0.149479	-0.233598	0.0405514	-0.0965232
ABHD4_-_23067680.23-P1P2	1302	858	797	745	884	884	0.132143	-0.141355	-0.00460584	-0.100898	0.0997237	-0.000587059	0.0242033	-0.0326065	-0.00420159
ABHD5_+_43732395.23-P1P2	609	484	397	389	524	524	-0.209593	-0.212846	-0.211219	-0.0101232	-0.011776	-0.0109496	-0.226758	-0.215597	-0.221178
ABHD5_+_43732521.23-P1P2	347	220	182	176	223	223	0.211424	-0.117826	0.0467988	-0.323817	-0.0184672	-0.171142	-0.119435	-0.127269	-0.123352
ABHD5_+_43732806.23-P1P2	610	573	449	459	636	636	-0.486686	-0.248778	-0.367732	0.165086	-0.0165801	0.0742531	-0.328641	-0.256333	-0.292487
ABHD5_-_43732422.23-P1P2	932	826	503	650	741	741	-0.0956117	0.0583822	-0.0186147	-0.282592	-0.0422411	-0.162416	-0.385245	0.0251656	-0.18004
ABHD5_-_43732464.23-P1P2	760	515	470	504	490	490	0.20675	-0.0264954	0.0901271	-0.0861587	0.272312	0.0930768	0.113549	0.254841	0.184195
ABHD6_+_58223718.23-P1P2	801	726	589	551	610	610	-0.0334751	0.152874	0.0596996	0.163645	-0.0944563	0.0345945	0.123128	0.0674425	0.0952854
ABHD6_+_58223966.23-P1P2	483	439	360	305	407	407	-0.179474	0.0109061	-0.0842838	0.183154	-0.221951	-0.0193985	-0.00336193	-0.20202	-0.102691
ABHD6_-_58223553.23-P1P2	478	396	320	304	438	438	-0.300388	-0.243716	-0.272052	0.0282413	-0.0779682	-0.0248634	-0.279189	-0.31266	-0.295925
ABHD6_-_58223594.23-P1P2	776	619	599	539	572	572	0.0135734	0.0156382	0.0146058	0.233679	0.103807	0.168743	0.240211	0.12847	0.18434
ABHD6_-_58223914.23-P1P2	1361	1023	746	709	890	890	0.186322	0.102643	0.144482	-0.26024	-0.225488	-0.242864	-0.0809597	-0.11382	-0.09739
ABHD8_+_17413753.23-P1P2	234	133	134	152	152	152	0.195969	-0.290931	-0.047481	-0.197096	0.496106	0.149505	-0.00816836	0.214199	0.103016
ABHD8_-_17413788.23-P1P2	857	589	572	577	707	707	-0.148883	-0.361729	-0.255306	0.0238999	0.273765	0.148832	-0.132025	-0.0789394	-0.105482
ABHD8_-_17414169.23-P1P2	970	506	519	405	586	586	0.300616	-0.310049	-0.00471666	-0.29507	-0.0177546	-0.156412	-0.00149617	-0.318779	-0.160138
ABHD8_-_17414173.23-P1P2	558	417	381	426	379	379	0.131599	0.0395635	0.0855813	0.0567059	0.334267	0.195486	0.181263	0.382855	0.282059
ABHD8_-_17414201.23-P1P2	730	486	427	377	430	430	0.337092	0.0783336	0.207713	-0.16648	-0.0629309	-0.114706	0.163569	0.0244273	0.0939983
ABI1_+_27149446.23-P1P2	1311	959	876	755	989	989	-0.0198428	-0.142726	-0.0812843	0.0255151	-0.0415933	-0.00803908	-0.00136969	-0.175294	-0.0883321
ABI1_+_27149474.23-P1P2	1138	978	619	713	921	921	-0.121241	-0.0116527	-0.0664467	-0.271309	-0.152471	-0.21189	-0.399592	-0.1551	-0.277346
ABI1_+_27149800.23-P1P2	1176	980	690	803	912	912	-0.0596857	0.00546188	-0.0271119	-0.16204	0.0160792	-0.0729803	-0.228768	0.0305656	-0.0991009
ABI1_-_27149837.23-P1P2	948	854	594	509	673	673	0.0678125	0.245344	0.156578	-0.0672441	-0.443109	-0.255177	-0.00647361	-0.188741	-0.0976075
ABI1_-_27149855.23-P1P2	703	563	401	464	504	504	0.0536329	0.0614251	0.057529	-0.202742	0.0244508	-0.0891458	-0.156152	0.0949005	-0.0306255
ABI2_+_204193030.23-P1P2	1544	1188	848	1058	1053	1053	0.125699	0.0757434	0.100721	-0.257357	0.136266	-0.0605454	-0.138699	0.221034	0.0411672
ABI2_+_204193079.23-P1P2	569	373	321	298	683	683	-0.689925	-0.970996	-0.83046	-0.218675	-0.0204024	-0.119539	-0.915642	-0.982374	-0.949008
ABI2_+_204193458.23-P1P2	1998	1472	1146	1360	1439	1439	0.0470219	-0.065575	-0.00927653	-0.19477	0.18929	-0.00273982	-0.15479	0.13274	-0.011025
ABI2_-_204193058.23-P1P2	893	664	477	559	668	668	-0.00765601	-0.106951	-0.0573035	-0.297491	0.055126	-0.121182	-0.312189	-0.0428004	-0.177495
ABI2_-_204193288.23-P1P2	719	576	442	511	547	547	-0.0320171	-0.0237581	-0.0278876	-0.0947654	0.130715	0.017975	-0.133825	0.115982	-0.00892129
ABI3BP_+_100712238.23-P1P2	465	467	347	299	395	395	-0.19109	0.143284	-0.0239031	0.184885	-0.339816	-0.0774656	-0.013247	-0.187508	-0.100377
ABI3BP_+_100712307.23-P1P2	638	453	304	438	359	359	0.403104	0.237241	0.320173	-0.462305	0.254881	-0.103712	-0.0662426	0.501146	0.217452
ABI3BP_-_100712220.23-P1P2	196	291	124	188	216	216	-0.566646	0.331702	-0.117472	-0.0533335	-0.326826	-0.19008	-0.627021	0.0139008	-0.30656
ABI3BP_-_100712267.23-P1P2	441	318	246	311	345	345	-0.0722858	-0.215856	-0.144071	-0.23494	0.271349	0.0182042	-0.314268	0.0645177	-0.124875
ABI3BP_-_100712320.23-P1P2	1048	882	724	632	808	808	-0.0512566	0.0281373	-0.0115596	0.0736029	-0.177393	-0.0518951	0.0153044	-0.140231	-0.0624635
ABI3_+_47287798.23-P1P2	952	818	583	735	698	698	0.0212665	0.130588	0.0759271	-0.100286	0.149104	0.0244093	-0.0860612	0.288717	0.101328
ABI3_+_47288122.23-P1P2	1594	1074	803	848	1056	1056	0.167574	-0.0739019	0.0468359	-0.382	-0.0373969	-0.209698	-0.221468	-0.102274	-0.161871
ABI3_+_47288159.23-P1P2	534	353	373	355	358	358	0.150412	-0.118577	0.0159173	0.0895159	0.311612	0.200564	0.232886	0.202059	0.217472
ABI3_+_47288524.23-P1P2	932	818	695	623	761	761	-0.134035	0.00591834	-0.0640581	0.183863	-0.0894078	0.0472276	0.0427865	-0.0744648	-0.0158392
ABI3_-_47288028.23-P1P2	446	344	222	260	244	244	0.443694	0.397241	0.420468	-0.399304	-0.100436	-0.24987	0.0373485	0.30583	0.171589
ABL1_+_133589617.23-ENST00000372348.2	644	547	510	508	538	538	-0.167014	-0.0743514	-0.120682	0.270617	0.196749	0.233683	0.096561	0.131422	0.113991
ABL1_+_133589629.23-ENST00000372348.2	867	530	468	514	565	565	0.191313	-0.190545	0.000384246	-0.282343	0.259237	-0.0115533	-0.0980724	0.0777169	-0.0101777
ABL1_+_133589636.23-ENST00000372348.2	1054	838	703	648	769	769	0.0283513	0.0256806	0.0270159	0.0229017	-0.0674955	-0.0222969	0.0442111	-0.0327903	0.00571036
ABL1_-_133589228.23-ENST00000372348.2	1044	648	505	638	681	681	0.189927	-0.169947	0.00998995	-0.440586	0.281024	-0.0797814	-0.257701	0.120101	-0.0688002
ABL1_-_133589268.23-ENST00000372348.2	753	604	610	441	538	538	0.0585756	0.0686563	0.063616	0.303339	-0.150309	0.0765152	0.354873	-0.0726281	0.141122
ABL2_+_179112168.23-P1	837	656	556	465	551	551	0.176707	0.153357	0.165032	0.0170373	-0.193004	-0.0879835	0.186703	-0.0306221	0.0780402
ABL2_+_179112186.23-P1	286	194	170	144	188	188	0.178814	-0.0529621	0.0629262	-0.1433	-0.126527	-0.134914	0.028472	-0.170464	-0.0709962
ABL2_+_179198340.23-P2	1540	1043	900	943	1050	1050	0.126073	-0.107936	0.00906836	-0.167753	0.158051	-0.004851	-0.0487225	0.0591398	0.00520867
ABL2_+_179198398.23-P2	959	755	509	723	664	664	0.103879	0.0870074	0.0954434	-0.306685	0.24098	-0.0328526	-0.209848	0.337012	0.0635821
ABL2_+_179198565.23-P2	555	542	397	398	477	477	-0.20797	0.0860175	-0.060976	0.123831	-0.142064	-0.00911613	-0.0911803	-0.0470214	-0.0691008
ABL2_+_179198740.23-P2	986	848	774	821	839	839	-0.193551	-0.0828926	-0.138222	0.257926	0.256779	0.257352	0.0573327	0.182911	0.120122
ABL2_-_179112151.23-P1	458	269	294	393	307	307	0.150641	-0.288919	-0.0691388	-0.0323514	0.850384	0.409016	0.111247	0.57049	0.340869
ABL2_-_179112154.23-P1	80	58	62	46	52	52	0.19502	0.0592552	0.127138	0.239448	-0.0309581	0.104245	0.427427	0.0373217	0.232374
ABL2_-_179112158.23-P1	628	556	424	338	492	492	-0.0743618	0.0781405	0.00188934	0.0404797	-0.414601	-0.187061	-0.0409241	-0.327436	-0.18418
ABL2_-_179198834.23-P2	784	594	490	506	564	564	0.0486904	-0.0235183	0.0125861	-0.0708919	0.0721354	0.000621737	-0.0292435	0.0576417	0.0141991
ABLIM1_+_116417743.23-ENST00000277895.5	2506	2068	1692	1661	1784	1784	0.0638027	0.114835	0.0893186	0.0405232	-0.0127232	0.0139	0.0972839	0.111136	0.10421
ABLIM1_+_116417829.23-ENST00000277895.5	638	451	427	437	462	462	0.0391955	-0.133051	-0.046928	0.0278597	0.257967	0.142913	0.0600132	0.13394	0.0969765
ABLIM1_+_116418018.23-ENST00000277895.5	1411	1008	894	817	1011	1011	0.0544669	-0.102573	-0.0240532	-0.0511912	0.000373263	-0.025409	-0.0037663	-0.0931756	-0.0484709
ABLIM1_-_116417795.23-ENST00000277895.5	689	769	590	653	807	807	-0.654533	-0.167871	-0.411202	0.383391	0.0675603	0.225476	-0.278184	-0.0912862	-0.184735
ABLIM1_-_116417810.23-ENST00000277895.5	1284	926	774	798	974	974	-0.0278166	-0.171196	-0.0995061	-0.12306	0.0888375	-0.0171111	-0.157918	-0.0733336	-0.115626
ABLIM2_+_8160016.23-P1P2	1102	846	762	794	864	864	-0.0754471	-0.12866	-0.102053	0.0749187	0.211942	0.14343	-0.00757036	0.0923072	0.0423684
ABLIM2_+_8160141.23-P1P2	502	423	335	356	395	395	-0.0806334	0.000518964	-0.0400572	0.0236537	0.0546805	0.0391671	-0.0640216	0.064224	0.000101223
ABLIM2_+_8160204.23-P1P2	679	637	486	488	494	494	0.0324325	0.268496	0.150464	0.124725	-0.0809513	0.0218867	0.150115	0.19657	0.173342
ABLIM2_+_8160523.23-P1P2	537	430	284	378	343	343	0.220245	0.227842	0.224044	-0.311851	0.11751	-0.0971703	-0.0986477	0.354377	0.127865
ABLIM2_-_8160138.23-P1P2	904	482	455	504	539	539	0.319569	-0.259538	0.0300156	-0.383276	0.367852	-0.00771236	-0.0707488	0.117338	0.0232946
ABLIM3_+_148521102.23-P1P2	694	525	434	435	462	462	0.160575	0.0861385	0.123357	-0.0700606	0.0321589	-0.0189509	0.0834722	0.127322	0.105397
ABLIM3_+_148521451.23-P1P2	993	754	511	528	683	683	0.11344	0.0443929	0.0789165	-0.35129	-0.210566	-0.280928	-0.244892	-0.157148	-0.20102
ABLIM3_-_148521229.23-P1P2	1548	1224	1085	895	1127	1127	0.0314499	0.02083	0.0261399	0.0944696	-0.148183	-0.0268567	0.118877	-0.118328	0.000274507
ABLIM3_-_148521482.23-P1P2	2246	1865	1811	1572	1863	1863	-0.156738	-0.0967381	-0.126738	0.296609	0.0568865	0.176748	0.132829	-0.030827	0.0510009
ABLIM3_-_148521503.23-P1P2	1123	901	858	655	699	699	0.257525	0.267949	0.262737	0.218872	-0.156571	0.0311502	0.469355	0.120402	0.294879
ABO_+_136150190.23-P1	747	674	538	540	578	578	-0.0564293	0.123393	0.0334819	0.133678	-0.0163283	0.0586748	0.0702066	0.116089	0.093148
ABO_+_136150601.23-P1	1593	1316	1049	1025	1268	1268	-0.0972766	-0.0446813	-0.0709789	0.00444842	-0.0570747	-0.0263131	-0.0998701	-0.0927314	-0.0963007
ABO_-_136130692.23-P2	1531	1305	1009	840	1120	1120	0.0245075	0.122265	0.0733862	0.0056319	-0.332128	-0.163248	0.0230974	-0.200838	-0.0888703
ABO_-_136130921.23-P2	778	537	508	470	486	486	0.252346	0.0456797	0.149013	-0.00776165	0.1112	0.051719	0.237542	0.165904	0.201723
ABO_-_136130955.23-P2	288	182	187	135	200	200	0.0996007	-0.234348	-0.0673734	-0.0158505	-0.127518	-0.0716843	0.0767082	-0.352841	-0.138066
ABO_-_136130959.23-P2	229	167	197	207	197	197	-0.209316	-0.336634	-0.272975	0.390028	0.613244	0.501636	0.17367	0.285635	0.229652
ABO_-_136130966.23-P2	536	531	343	388	455	455	-0.190102	0.124559	-0.0327712	-0.0368444	-0.149194	-0.0930194	-0.233988	-0.0156104	-0.124799
ABO_-_136150219.23-P1	716	635	484	423	510	510	0.0629943	0.217973	0.140484	0.0422275	-0.282638	-0.120205	0.0981798	-0.0556401	0.0212698
ABO_-_136150600.23-P1	1766	1492	1279	1385	1397	1397	-0.0883148	-0.00337053	-0.0458426	0.141711	0.196099	0.168905	0.0463542	0.201753	0.124054
ABO_-_136150606.23-P1	1402	1151	939	1126	1051	1051	-0.0107444	0.0328391	0.0110474	0.0288907	0.27178	0.150335	0.0111044	0.313644	0.162374
ABRACL_+_139349876.23-P1P2	1262	1171	895	762	1030	1030	-0.133401	0.0868107	-0.0232949	0.111428	-0.316417	-0.102495	-0.0290148	-0.220582	-0.124798
ABRACL_+_139349879.23-P1P2	388	414	377	308	437	437	-0.598045	-0.176289	-0.387167	0.565688	-0.123239	0.221224	-0.0393988	-0.290503	-0.164951
ABRACL_+_139349931.23-P1P2	1442	1098	805	891	948	948	0.178644	0.113633	0.146139	-0.23383	0.0020802	-0.115875	-0.0622283	0.124738	0.0312548
ABRACL_+_139350209.23-P1P2	897	853	665	625	621	621	0.104047	0.359666	0.231857	0.175426	-0.145229	0.0150989	0.272431	0.223462	0.247947
ABRACL_-_139350119.23-P1P2	293	254	151	154	250	250	-0.197496	-0.0753856	-0.136441	-0.349172	-0.418437	-0.383805	-0.55371	-0.484798	-0.519254
ABRA_+_107782019.23-P1P2	1499	1167	879	896	1187	1187	-0.0897876	-0.122801	-0.106295	-0.162885	-0.077773	-0.120329	-0.259715	-0.19155	-0.225632
ABRA_+_107782392.23-P1P2	824	654	563	563	622	622	-0.0207383	-0.02591	-0.0233242	0.0576706	0.0873052	0.0724879	0.0298903	0.0704198	0.050155
ABRA_+_107782399.23-P1P2	1958	1388	1288	1287	1524	1524	-0.0649502	-0.233141	-0.149046	0.00293183	0.194465	0.0986986	-0.0690603	-0.0296514	-0.0493559
ABRA_+_107782422.23-P1P2	1349	1083	839	750	1090	1090	-0.118906	-0.107581	-0.113243	-0.0779676	-0.22661	-0.152289	-0.203915	-0.325166	-0.264541
ABRA_-_107782350.23-P1P2	987	937	667	765	917	917	-0.32034	-0.0671587	-0.193749	0.0418167	0.0108716	0.0263442	-0.285565	-0.0472625	-0.166414
ABR_+_1082842.23-P1P2	1318	1019	778	836	975	975	0.00840817	-0.0346061	-0.013099	-0.153328	0.0178817	-0.0677233	-0.151962	-0.00769982	-0.079831
ABR_+_1082862.23-P1P2	144	110	127	75	87	87	0.300513	0.24013	0.270322	0.42594	-0.24908	0.0884298	0.719411	7.46505e-05	0.359743
ABR_+_1083266.23-P1P2	621	441	402	415	471	471	-0.0276019	-0.193234	-0.110418	-0.0202178	0.215794	0.0977879	-0.0548616	0.0315837	-0.0116389
ABR_-_1083256.23-P1P2	486	443	347	329	434	434	-0.263207	-0.0686744	-0.165941	0.121159	-0.125758	-0.00229942	-0.149089	-0.185408	-0.167249
ABR_-_1083263.23-P1P2	1037	829	531	686	784	784	-0.0229777	-0.0177676	-0.0203727	-0.358452	0.0302974	-0.164077	-0.388472	0.0215544	-0.183459
ABT1_+_26597184.23-P1P2	1214	1066	878	607	819	819	0.141365	0.281986	0.211676	0.139704	-0.508978	-0.184637	0.274027	-0.217967	0.02803
ABT1_+_26597412.23-P1P2	687	526	506	642	952	952	-0.89712	-0.954185	-0.925652	0.166007	0.590971	0.378489	-0.738154	-0.354189	-0.546172
ABT1_-_26597263.23-P1P2	953	967	766	751	1313	1313	-0.888787	-0.539565	-0.714176	0.292048	-0.0612421	0.115403	-0.603781	-0.591783	-0.597782
ABT1_-_26597427.23-P1P2	982	643	636	630	802	802	-0.134347	-0.41707	-0.275708	-0.0195163	0.273994	0.127239	-0.160906	-0.134051	-0.147478
ABT1_-_26597617.23-P1P2	460	487	454	356	419	419	-0.291784	0.118685	-0.0865495	0.588238	-0.148584	0.219827	0.289412	-0.0208735	0.134269
ABTB1_+_127391808.23-P1P2	1138	1087	694	833	744	744	0.186658	0.448691	0.317675	-0.106313	-0.0805026	-0.0934078	0.073303	0.377213	0.225258
ABTB1_+_127391828.23-P1P2	879	656	500	519	627	627	0.0609296	-0.0330557	0.013937	-0.206755	-0.0345004	-0.120628	-0.152867	-0.0585314	-0.105699
ABTB1_+_127391831.23-P1P2	734	465	624	415	632	632	-0.210613	-0.54098	-0.375796	0.372946	0.139342	0.256144	0.155291	-0.392614	-0.118661
ABTB1_+_127392221.23-P1P2	1556	1210	939	1149	1069	1069	0.115112	0.0804591	0.0977856	-0.121465	0.228833	0.0536838	-0.0133948	0.318316	0.152461
ABTB1_-_127392198.23-P1P2	567	376	324	312	359	359	0.232897	-0.0315372	0.10068	-0.200175	0.0342743	-0.0829503	0.0256799	0.0117616	0.0187208
ABTB2_-_34379074.23-P1P2	983	854	556	515	732	732	-0.00112031	0.124106	0.061493	-0.214927	-0.426203	-0.320565	-0.223089	-0.293072	-0.25808
ABTB2_-_34379146.23-P1P2	1250	1035	745	820	1035	1035	-0.154171	-0.098286	-0.126228	-0.139436	-0.032474	-0.0859549	-0.300648	-0.121735	-0.211192
ABTB2_-_34379310.23-P1P2	973	865	733	749	786	786	-0.118558	0.0398848	-0.0393364	0.198553	0.0957265	0.14714	0.0729538	0.144636	0.108795
ABTB2_-_34379465.23-P1P2	1575	1130	751	820	1027	1027	0.190448	0.0396005	0.115024	-0.461287	-0.159166	-0.310227	-0.277881	-0.110541	-0.194211
ABTB2_-_34379521.23-P1P2	937	679	514	402	597	597	0.22385	0.0873946	0.155622	-0.259101	-0.452755	-0.355928	-0.0422926	-0.356336	-0.199314
ACAA1_+_38178488.23-P1P2	1130	932	729	728	836	836	0.00827985	0.058541	0.0334104	-0.025152	-0.0529306	-0.0390413	-0.0239142	0.014635	-0.0046396
ACAA1_+_38178517.23-P1P2	660	569	441	406	559	559	-0.18685	-0.0727057	-0.129778	0.0254926	-0.183488	-0.0789977	-0.1684	-0.247169	-0.207784
ACAA1_+_38178570.23-P1P2	917	723	577	647	668	668	0.0306056	0.0158615	0.0232335	-0.0611704	0.143231	0.0410303	-0.0376068	0.168117	0.0652551
ACAA1_-_38178168.23-P1P2	853	759	571	619	676	676	-0.0909456	0.0687906	-0.0110775	0.028125	0.00930044	0.0187127	-0.0698625	0.0871156	0.00862654
ACAA1_-_38178575.23-P1P2	1045	1055	866	744	918	918	-0.239531	0.102391	-0.0685702	0.336116	-0.200408	0.0678542	0.0895428	-0.0889921	0.000275377
ACAA2_+_47339850.23-P1P2	1568	1297	1084	1081	1332	1332	-0.191137	-0.136702	-0.163919	0.0746192	0.040649	0.0576341	-0.123559	-0.0870281	-0.105294
ACAA2_-_47339449.23-P1P2	1056	966	782	633	755	755	0.0575932	0.25726	0.157427	0.173811	-0.306357	-0.066273	0.224362	-0.0400717	0.0921451
ACAA2_-_47339855.23-P1P2	905	760	724	598	763	763	-0.180233	-0.10397	-0.142102	0.285252	-0.042393	0.121429	0.0979766	-0.137338	-0.0196808
ACAA2_-_47339858.23-P1P2	1163	755	821	661	812	812	0.0918314	-0.203289	-0.0557289	0.104783	0.111635	0.108209	0.189572	-0.08263	0.0534712
ACAA2_-_47339876.23-P1P2	1113	951	823	714	871	871	-0.0727591	0.0284866	-0.0221363	0.171691	-0.11006	0.0308152	0.0918897	-0.0725492	0.00967024
ACACA_+_35715534.23-P1P2	523	404	359	419	452	452	-0.21598	-0.260254	-0.238117	0.0643529	0.356056	0.210204	-0.158669	0.104827	-0.026921
ACACA_+_35715655.23-P1P2	403	300	139	161	353	353	-0.235356	-0.332992	-0.284174	-0.928515	-0.594441	-0.761478	-1.17091	-0.918408	-1.04466
ACACA_-_35715847.23-P1P2	742	472	345	417	622	622	-0.171963	-0.496414	-0.334189	-0.497643	0.124721	-0.186461	-0.676648	-0.362668	-0.519658
ACACA_-_35715992.23-P1P2	1547	1431	1009	964	1507	1507	-0.388674	-0.172942	-0.280808	-0.00936702	-0.266458	-0.137912	-0.405083	-0.430375	-0.417729
ACACA_-_35716002.23-P1P2	429	386	291	263	407	407	-0.350519	-0.174714	-0.262617	0.0472215	-0.250077	-0.101428	-0.31034	-0.415767	-0.363053
ACACB_+_109569160.23-P1	589	586	368	341	415	415	0.0786882	0.399503	0.239096	-0.0713819	-0.477668	-0.274525	0.000264389	-0.0691401	-0.0344379
ACACB_+_109569170.23-P1	1854	1465	1361	1128	1217	1217	0.180844	0.169285	0.175065	0.161206	-0.0736727	0.0437666	0.335008	0.104637	0.219823
ACACB_+_109592574.23-P2	1079	906	793	891	951	951	-0.24429	-0.16822	-0.206255	0.162878	0.279375	0.221127	-0.0884545	0.12018	0.0158625
ACACB_+_109592655.23-P2	1039	899	587	636	1027	1027	-0.409709	-0.290329	-0.350019	-0.216583	-0.195833	-0.206208	-0.633334	-0.477138	-0.555236
ACACB_+_109592908.23-P2	356	367	270	236	254	254	0.0605807	0.432666	0.246623	0.208262	-0.333532	-0.0626351	0.261801	0.108158	0.184979
ACACB_-_109569178.23-P1	512	515	334	290	357	357	0.0937517	0.430362	0.262057	-0.0091157	-0.525059	-0.267087	0.077594	-0.0856717	-0.00403887
ACACB_-_109569231.23-P1	783	521	517	510	558	558	0.0622791	-0.197268	-0.0674943	0.00833198	0.272675	0.140503	0.0635691	0.0844316	0.0740003
ACACB_-_109569639.23-P1	869	613	561	434	551	551	0.230836	0.0555487	0.143192	-0.0241754	-0.194731	-0.109453	0.199618	-0.130158	0.0347303
ACACB_-_109592496.23-P2	791	751	642	687	733	733	-0.316604	-0.0632863	-0.189945	0.306076	0.174958	0.240517	-0.0175699	0.120696	0.0515632
ACACB_-_109592519.23-P2	1420	1242	937	849	978	978	0.111516	0.246473	0.178995	0.00741003	-0.245368	-0.118979	0.111885	0.0101295	0.061007
ACAD10_+_112124115.23-P1P2	719	605	431	526	564	564	-0.0761715	0.00295393	-0.0366088	-0.131124	0.101589	-0.0147677	-0.214337	0.113567	-0.0503851
ACAD10_-_112123894.23-P1P2	423	428	265	380	646	646	-1.03734	-0.692209	-0.864777	-0.0674853	0.13185	0.0321821	-1.11187	-0.551335	-0.831604
ACAD10_-_112123907.23-P1P2	735	611	428	461	561	561	-0.0367246	0.0248856	-0.00591952	-0.172953	-0.102945	-0.137949	-0.21672	-0.0690346	-0.142877
ACAD10_-_112123925.23-P1P2	1213	1129	1034	940	1000	1000	-0.147889	0.0767594	-0.0355645	0.376837	0.0391481	0.207992	0.221906	0.124932	0.173419
ACAD10_-_112124210.23-P1P2	676	552	459	511	516	516	-0.0368159	-0.000988845	-0.0189024	0.0486509	0.192116	0.120383	0.00479305	0.200152	0.102472
ACAD11_+_132378312.23-P1P2	1599	1088	876	836	1036	1036	0.199678	-0.0276315	0.0860232	-0.260987	-0.0766428	-0.168815	-0.0683513	-0.0952497	-0.0818005
ACAD11_+_132379379.23-P1P2	1202	873	611	708	849	849	0.0751324	-0.0580689	0.00853171	-0.369013	0.00122862	-0.183892	-0.300922	-0.0478157	-0.174369
ACAD11_-_132378623.23-P1P2	515	481	287	260	388	388	-0.0179523	0.211694	0.0968709	-0.236342	-0.584064	-0.410203	-0.261336	-0.363346	-0.312341
ACAD11_-_132378633.23-P1P2	1535	1162	1060	1038	1198	1198	-0.0688573	-0.142304	-0.105581	0.0730056	0.140657	0.106831	-0.00289368	0.00737799	0.00224215
ACAD11_-_132379444.23-P1P2	475	340	203	224	405	405	-0.196462	-0.350673	-0.273568	-0.619268	-0.298575	-0.458921	-0.822772	-0.640224	-0.731498
ACAD8_+_134123511.23-P1P2	1215	960	758	709	962	962	-0.0896206	-0.101289	-0.0954545	-0.0735066	-0.133788	-0.103647	-0.170169	-0.226052	-0.19811
ACAD8_-_134123448.23-P1P2	977	749	801	785	815	815	-0.16491	-0.22012	-0.192515	0.320624	0.371188	0.345906	0.148672	0.160092	0.154382
ACAD8_-_134123455.23-P1P2	1261	776	956	793	908	908	0.047336	-0.324922	-0.138793	0.207694	0.334725	0.27121	0.247988	0.018828	0.133408
ACAD8_-_134123502.23-P1P2	1456	1392	1160	1140	1320	1320	-0.284996	-0.0216648	-0.15333	0.279294	0.0153355	0.147315	-0.0127432	0.00269535	-0.00502391
ACAD8_-_134123507.23-P1P2	880	851	686	527	687	687	-0.0692747	0.210563	0.0706442	0.247885	-0.387895	-0.0700051	0.171568	-0.168308	0.00163038
ACAD9_+_128598604.23-P1P2	1045	687	594	473	709	709	0.133177	-0.143762	-0.00529212	-0.207788	-0.235009	-0.221399	-0.0816527	-0.369746	-0.225699
ACAD9_-_128598499.23-P1P2	248	179	116	121	317	317	-0.780611	-0.922809	-0.85171	-0.489035	-0.261492	-0.375263	-1.27669	-1.17528	-1.22598
ACAD9_-_128598508.23-P1P2	650	582	402	311	741	741	-0.615502	-0.44674	-0.531121	-0.0860642	-0.600644	-0.343354	-0.708608	-1.03836	-0.873484
ACAD9_-_128598528.23-P1P2	591	371	351	349	615	615	-0.483896	-0.827453	-0.655675	-0.144507	0.215269	0.0353808	-0.635445	-0.60316	-0.619303
ACAD9_-_128598541.23-P1P2	696	636	432	386	645	645	-0.31668	-0.118558	-0.217619	-0.080876	-0.416965	-0.24892	-0.404598	-0.526499	-0.465548
ACADL_+_211089722.23-P1P2	522	313	283	363	311	311	0.320667	-0.089038	0.115815	-0.276068	0.517268	0.1206	0.0375574	0.437254	0.237406
ACADL_-_211089695.23-P1P2	1040	871	736	639	757	757	0.0317502	0.104093	0.0679218	0.108374	-0.143396	-0.0175109	0.133082	-0.0302779	0.0514023
ACADL_-_211090030.23-P1P2	831	675	607	556	734	734	-0.2474	-0.219179	-0.233289	0.154028	0.0236583	0.0888432	-0.100414	-0.186496	-0.143455
ACADL_-_211090048.23-P1P2	832	644	539	515	565	565	0.131865	0.0905238	0.111194	-0.0191182	-0.0190273	-0.0190728	0.105704	0.080521	0.0931127
ACADL_-_211090095.23-P1P2	1439	1027	915	769	966	966	0.148503	-0.00994496	0.0692792	-0.0460429	-0.11392	-0.0799813	0.0954185	-0.11484	-0.00971081
ACADM_+_76190107.23-P1P2	1286	1186	839	773	927	927	0.0457813	0.257177	0.151479	-0.00896792	-0.314103	-0.161535	0.0297714	-0.0479015	-0.00906502
ACADM_+_76190432.23-P1P2	1113	770	645	658	836	836	-0.0135893	-0.216931	-0.11526	-0.179903	0.0766901	-0.0516062	-0.200534	-0.131216	-0.165875
ACADM_+_76190695.23-P1P2	537	466	428	504	485	485	-0.279531	-0.155941	-0.217736	0.279869	0.416555	0.348212	-0.00670399	0.269638	0.131467
ACADM_-_76190475.23-P1P2	585	492	404	507	445	445	-0.0318368	0.0465669	0.00736507	0.0730987	0.346788	0.209944	0.0342199	0.40238	0.2183
ACADM_-_76190633.23-P1P2	1382	1261	1009	982	1089	1089	-0.0827144	0.113278	0.0152819	0.153349	-0.0573124	0.0480181	0.0635922	0.0649904	0.0642913
ACADSB_+_124768874.23-P1P2	1151	1142	931	771	1128	1128	-0.397347	-0.0804905	-0.238919	0.301145	-0.263299	0.0189231	-0.103244	-0.334765	-0.219004
ACADSB_+_124768891.23-P1P2	433	440	355	361	375	375	-0.218992	0.132327	-0.0433324	0.320632	0.0179562	0.169294	0.0945984	0.159308	0.126953
ACADSB_+_124768941.23-P1P2	508	224	353	257	305	305	0.309551	-0.543597	-0.117023	0.0820197	0.501731	0.291875	0.384529	-0.0328414	0.175844
ACADSB_+_124768944.23-P1P2	698	553	518	450	479	479	0.116733	0.108968	0.112851	0.176905	0.00610644	0.0915058	0.286596	0.124099	0.205348
ACADSB_-_124768552.23-P1P2	1041	1018	815	739	1026	1026	-0.405529	-0.109579	-0.257554	0.254082	-0.15863	0.0477258	-0.158489	-0.259185	-0.208837
ACADS_+_121163685.23-P1P2	3094	2188	2166	1840	2232	2232	0.0446681	-0.12701	-0.0411711	0.0927401	0.0535539	0.073147	0.130366	-0.0644318	0.0329672
ACADS_+_121164090.23-P1P2	521	426	259	346	480	480	-0.308219	-0.270467	-0.289343	-0.401151	0.00337953	-0.198886	-0.716412	-0.258063	-0.487238
ACADS_-_121163653.23-P1P2	1667	1309	1129	1164	1259	1259	-0.0214923	-0.0420992	-0.0317957	0.0449714	0.134087	0.0895291	0.0164372	0.101012	0.0587247
ACADS_-_121163657.23-P1P2	1753	1556	1204	1063	1238	1238	0.0753466	0.231545	0.153446	0.0651894	-0.24624	-0.0905251	0.133494	-0.00567026	0.0639119
ACADS_-_121163671.23-P1P2	1642	1463	1258	1195	1512	1512	-0.307472	-0.145814	-0.226643	0.222858	0.0115418	0.1172	-0.0916563	-0.125248	-0.108452
ACADVL_-_7123221.23-P1P2	487	429	376	276	434	434	-0.260241	-0.115003	-0.187622	0.233991	-0.332848	-0.0494288	-0.0332924	-0.438827	-0.23606
ACADVL_-_7123283.23-P1P2	1208	911	828	752	790	790	0.186228	0.107312	0.14677	0.0622622	0.0267425	0.0445024	0.241448	0.143079	0.192264
ACADVL_-_7123639.23-P1P2	958	592	654	471	675	675	0.0786701	-0.287576	-0.104453	0.056445	-0.0264092	0.0150179	0.128073	-0.304961	-0.0884439
ACADVL_-_7123665.23-P1P2	953	715	552	593	703	703	0.0124834	-0.0738675	-0.030692	-0.180628	0.0335498	-0.0735391	-0.175186	-0.0312931	-0.10324
ACADVL_-_7123677.23-P1P2	997	894	713	852	871	871	-0.231547	-0.0606839	-0.146116	0.123489	0.23404	0.178764	-0.115101	0.18238	0.0336397
ACAN_+_89347139.23-P1P2	312	238	208	177	249	249	-0.101068	-0.16347	-0.132269	0.0222175	-0.123751	-0.0507669	-0.0858923	-0.278197	-0.182045
ACAN_+_89347148.23-P1P2	44	73	32	23	62	62	-0.921233	0.137342	-0.391945		-1.3628		-0.780526	-1.21643	-0.998481
ACAN_+_89347151.23-P1P2	160	105	70	97	135	135	-0.181356	-0.460856	-0.321106	-0.585465	0.189128	-0.198168	-0.773863	-0.262703	-0.518283
ACAN_-_89346701.23-P1P2	594	485	509	497	649	649	-0.554224	-0.51852	-0.536372	0.384383	0.338722	0.361552	-0.176883	-0.170773	-0.173828
ACAN_-_89347101.23-P1P2	1952	1706	1548	1358	1534	1534	-0.0788135	0.0550331	-0.0118902	0.272632	-0.0256732	0.12348	0.186777	0.0383845	0.112581
ACAP1_+_7239854.23-P1P2	567	606	399	522	463	463	-0.134132	0.29002	0.077944	0.10022	0.0881929	0.0942065	-0.0409535	0.387237	0.173142
ACAP1_+_7239956.23-P1P2	415	243	363	257	523	523	-0.760168	-1.20414	-0.982154	0.414038	0.384273	0.399156	-0.353171	-0.810843	-0.582007
ACAP1_+_7240320.23-P1P2	654	510	409	441	424	424	0.198758	0.168147	0.183453	-0.0700098	0.0937423	0.0118663	0.121707	0.270914	0.19631
ACAP1_-_7239866.23-P1P2	732	665	477	492	593	593	-0.122657	0.0670362	-0.0278102	-0.0106744	-0.131235	-0.0709547	-0.140373	-0.0551743	-0.0977736
ACAP1_-_7240242.23-P1P2	722	515	533	400	586	586	-0.12537	-0.284614	-0.204992	0.169317	-0.0611115	0.0541026	0.0369048	-0.336701	-0.149898
ACAP2_+_195163707.23-P1P2	1433	1313	926	846	1001	1001	0.0911286	0.293139	0.192134	-0.0227745	-0.330676	-0.176725	0.0613121	-0.0285129	0.0163996
ACAP2_-_195163352.23-P1P2	966	736	541	516	736	736	-0.0341507	-0.098286	-0.0662184	-0.229215	-0.208874	-0.219044	-0.270407	-0.298135	-0.284271
ACAP2_-_195163362.23-P1P2	945	801	791	788	767	767	-0.12538	-0.0357104	-0.0805454	0.350543	0.279854	0.315199	0.218121	0.253169	0.235645
ACAP2_-_195163395.23-P1P2	642	505	422	361	522	522	-0.127945	-0.146052	-0.136999	0.00184971	-0.180824	-0.089487	-0.133137	-0.317852	-0.225494
ACAP2_-_195163655.23-P1P2	1037	963	742	624	909	909	-0.236404	-0.0150305	-0.125717	0.124255	-0.322529	-0.0991368	-0.119191	-0.328535	-0.223863
ACAP3_+_1243258.23-P1P2	2374	1739	1594	1257	1649	1649	0.0992605	-0.0216195	0.0388205	0.0325117	-0.164812	-0.0661503	0.12473	-0.177407	-0.0263386
ACAP3_+_1243337.23-P1P2	1144	1080	788	717	988	988	-0.214964	0.0301623	-0.0924008	0.0693605	-0.287525	-0.109082	-0.152645	-0.248338	-0.200492
ACAP3_-_1243095.23-P1P2	2143	1610	1367	1287	1642	1642	-0.0422904	-0.126679	-0.0844849	-0.0414386	-0.0195877	-0.0305132	-0.0907709	-0.137243	-0.114007
ACAP3_-_1243221.23-P1P2	1817	1438	994	978	1455	1455	-0.105929	-0.115242	-0.110585	-0.263061	-0.252696	-0.257879	-0.376031	-0.358913	-0.367472
ACAP3_-_1243235.23-P1P2	1560	1114	905	872	996	996	0.22086	0.0632455	0.142053	-0.178376	-0.0498883	-0.114132	0.035442	0.0223818	0.0289119
ACAT1_+_107992288.23-P1P2	113	126	120	69	54	54	0.638823	1.12411	0.881465	0.693892	-0.565295	0.0642985	1.32567	0.567836	0.946755
ACAT1_+_107992310.23-P1P2	930	745	619	467	616	616	0.167832	0.176024	0.171928	0.0198887	-0.370357	-0.175234	0.180679	-0.185308	-0.00231466
ACAT1_+_107992321.23-P1P2	787	658	557	548	680	680	-0.215639	-0.145733	-0.180686	0.108494	0.0395492	0.0740215	-0.114187	-0.0971594	-0.105673
ACAT1_-_107992364.23-P1P2	1441	1161	942	982	1173	1173	-0.129601	-0.113121	-0.121361	-0.00609136	0.0618879	0.0278983	-0.142734	-0.0422086	-0.0924714
ACAT1_-_107992733.23-P1P2	1221	1062	762	648	773	773	0.233055	0.359957	0.296506	-0.0730203	-0.409257	-0.241139	0.152993	-0.0402751	0.0563587
ACAT2_+_160183436.23-P1P2	72	39	43	27	52	52	0.0430172	-0.513324	-0.235153	-0.13648			-0.100505	-0.731353	-0.415929
ACAT2_+_160183505.23-P1P2	1046	839	609	693	784	784	-0.0105108	-0.00046889	-0.00548984	-0.173189	0.0276455	-0.0727716	-0.190741	0.0362012	-0.0772702
ACAT2_-_160183054.23-P1P2	1025	842	672	612	852	852	-0.15977	-0.115319	-0.137544	-0.00191077	-0.156828	-0.0793692	-0.168722	-0.263122	-0.215922
ACAT2_-_160183095.23-P1P2	1063	960	900	777	981	981	-0.310652	-0.129505	-0.220078	0.367035	-0.00165889	0.182688	0.0493418	-0.122139	-0.0363986
ACAT2_-_160183174.23-P1P2	1880	1438	1154	1159	1394	1394	0.00503402	-0.0534529	-0.0242095	-0.0969094	-0.00772219	-0.0523158	-0.0989174	-0.0521505	-0.075534
ACBD3_+_226374329.23-P1P2	369	282	311	281	314	314	-0.193612	-0.253355	-0.223484	0.360474	0.298336	0.329405	0.15982	0.054005	0.106913
ACBD3_+_226374366.23-P1P2	585	519	483	450	544	544	-0.321638	-0.166158	-0.243898	0.330767	0.0976514	0.214209	0.0020865	-0.0594822	-0.0286978
ACBD3_-_226373992.23-P1P2	1198	991	807	648	919	919	-0.0439769	0.0105342	-0.0167214	0.0371927	-0.30943	-0.136119	-0.0138262	-0.289872	-0.151849
ACBD3_-_226374403.23-P1P2	664	570	372	489	512	512	-0.0514286	0.0565321	0.00255171	-0.228701	0.0823335	-0.0731836	-0.287171	0.14789	-0.0696406
ACBD3_-_226374411.23-P1P2	420	352	374	299	375	375	-0.262969	-0.189601	-0.226285	0.439829	0.068031	0.25393	0.169818	-0.112546	0.028636
ACBD4_+_43210021.23-P2	976	784	765	712	657	657	0.14452	0.156674	0.150597	0.255759	0.164485	0.210122	0.393236	0.330183	0.36171
ACBD4_+_43210042.23-P2	1098	775	667	675	758	758	0.10814	-0.0662876	0.0209263	-0.111939	0.104152	-0.00389364	-0.0108411	0.0468891	0.018024
ACBD4_+_43210060.23-P2	0	0	0	0	0	0
ACBD4_+_43210408.23-P2	575	400	292	297	333	333	0.361572	0.166192	0.263882	-0.370414	-0.126076	-0.248245	-0.0158838	0.0491402	0.0166282
ACBD4_+_43213087.23-P1	931	738	598	634	755	755	-0.124164	-0.131142	-0.127653	-0.0314557	0.0843229	0.0264336	-0.162661	-0.0377943	-0.100228
ACBD4_+_43213412.23-P1	104	62	41	47	47	47	0.719383	0.301321	0.510352	-0.735708	-0.0961465	-0.415927
ACBD4_-_43210055.23-P2	1164	913	864	676	857	857	0.0152559	-0.00696639	0.00414474	0.177192	-0.130131	0.0235307	0.185406	-0.128073	0.0286668
ACBD4_-_43213050.23-P1	344	211	129	186	175	175	0.548586	0.171602	0.360094	-0.807857	0.121521	-0.343168	-0.266314	0.302147	0.0179166
ACBD4_-_43213072.23-P1	1369	1148	1098	1039	984	984	0.0499241	0.124106	0.0870153	0.288936	0.159534	0.224235	0.331818	0.292665	0.312241
ACBD4_-_43213075.23-P1	681	544	383	402	542	542	-0.0971061	-0.0929722	-0.0950392	-0.22313	-0.13295	-0.17804	-0.327279	-0.216898	-0.272088
ACBD5_+_27529332.23-P1P2	839	660	451	522	503	503	0.311644	0.293622	0.302633	-0.288363	-0.0349553	-0.161659	0.016239	0.267691	0.141965
ACBD5_+_27529682.23-P1P2	966	846	683	602	860	860	-0.258782	-0.121965	-0.190373	0.107042	-0.187433	-0.0401954	-0.158781	-0.300374	-0.229577
ACBD5_+_27529701.23-P1P2	958	783	666	700	676	676	0.0765343	0.113703	0.0951187	0.0826765	0.141804	0.11224	0.152169	0.264531	0.20835
ACBD5_+_27529710.23-P1P2	1804	1687	1338	1204	1299	1299	0.0473298	0.278772	0.163051	0.176059	-0.183164	-0.00355244	0.216347	0.104633	0.16049
ACBD5_-_27529679.23-P1P2	591	568	416	357	440	440	-0.000813473	0.270101	0.134644	0.100605	-0.366506	-0.13295	0.09275	-0.08738	0.00268499
ACBD6_+_180471319.23-P1P2	950	743	646	612	1006	1006	-0.509099	-0.535482	-0.522291	0.0507867	0.0236304	0.0372085	-0.465354	-0.502827	-0.484091
ACBD6_+_180471354.23-P1P2	905	627	514	412	697	697	-0.0497089	-0.250979	-0.150344	-0.208969	-0.30236	-0.255665	-0.26572	-0.544315	-0.405018
ACBD6_+_180471617.23-P1P2	1065	928	702	748	835	835	-0.0754628	0.0540626	-0.0107001	0.00586951	-0.00762562	-0.000878053	-0.0766352	0.0554615	-0.0105868
ACBD6_-_180471532.23-P1P2	593	431	331	399	493	493	-0.160024	-0.292186	-0.226105	-0.234021	0.192162	-0.0209295	-0.401086	-0.0909994	-0.246043
ACBD6_-_180471707.23-P1P2	1026	807	683	815	745	745	0.0352503	0.0170422	0.0261463	0.0201068	0.317692	0.1689	0.0483151	0.343759	0.196037
ACBD7_+_15130520.23-P1P2	906	731	658	642	610	610	0.144234	0.162776	0.153505	0.145757	0.116163	0.13096	0.282948	0.287964	0.285456
ACBD7_+_15130776.23-P1P2	763	445	561	491	561	561	0.0172142	-0.432481	-0.207634	0.163498	0.445379	0.304438	0.17367	0.0219217	0.0977958
ACBD7_-_15130379.23-P1P2	1131	799	887	722	898	898	-0.0936565	-0.266806	-0.180231	0.256587	0.157264	0.206926	0.155889	-0.100517	0.0276857
ACBD7_-_15130397.23-P1P2	139	212	108	186	168	168	-0.699844	0.237317	-0.231264	0.243126	0.114699	0.178913	-0.46376	0.361041	-0.0513596
ACBD7_-_15130438.23-P1P2	379	268	311	242	282	282	3.46057e-05	-0.171748	-0.0858568	0.321897	0.156235	0.239066	0.314889	-0.00648866	0.1542
ACCSL_+_44069616.23-ENST00000378832.1	929	734	682	659	758	758	-0.132987	-0.144704	-0.138846	0.161273	0.147959	0.154616	0.0212439	0.0122801	0.016762
ACCSL_+_44069971.23-ENST00000378832.1	2253	1683	1178	1371	1616	1616	0.052952	-0.0396781	0.00663698	-0.328328	0.00765431	-0.160337	-0.282418	-0.0229992	-0.152708
ACCSL_+_44069981.23-ENST00000378832.1	290	130	158	180	203	203	0.0881051	-0.741254	-0.326575	-0.268948	0.772946	0.251999	-0.187885	0.0407166	-0.0735843
ACCSL_-_44069582.23-ENST00000378832.1	522	508	371	349	477	477	-0.296408	-0.00744682	-0.151927	0.114549	-0.238141	-0.0617956	-0.1889	-0.236563	-0.212731
ACCSL_-_44069930.23-ENST00000378832.1	0	0	0	0	0	0
ACCS_+_44087946.23-P1P2	497	359	438	366	399	399	-0.109611	-0.250691	-0.180151	0.424865	0.331321	0.378093	0.308212	0.0896544	0.198933
ACCS_+_44088028.23-P1P2	573	415	379	308	416	416	0.0354835	-0.101758	-0.0331374	0.0108427	-0.12672	-0.0579387	0.0392843	-0.219454	-0.0900847
ACCS_+_44088091.23-P1P2	1512	1119	801	882	984	984	0.19326	0.0871938	0.140227	-0.309404	-0.0398986	-0.174651	-0.123186	0.0563198	-0.0334332
ACCS_+_44088215.23-P1P2	487	356	274	309	344	344	0.0750451	-0.0488174	0.0131139	-0.222566	0.0991905	-0.0616877	-0.154563	0.0593977	-0.0475825
ACCS_-_44088090.23-P1P2	1221	954	811	903	938	938	-0.0460647	-0.0738847	-0.0599747	0.0168906	0.224198	0.120544	-0.036216	0.159338	0.0615607
ACD_+_67693748.23-P1P2	2323	1826	1576	1340	1742	1742	-0.0112235	-0.0303439	-0.0207837	0.0474584	-0.142993	-0.0477672	0.0291929	-0.164312	-0.0675596
ACD_+_67694124.23-P1P2	1665	1192	1202	1147	1339	1339	-0.112102	-0.266058	-0.18908	0.137095	0.247942	0.192518	0.0179509	-0.00909111	0.00442989
ACD_-_67693904.23-P1P2	819	711	521	633	637	637	-0.063898	0.0602701	-0.00181393	-0.0454001	0.135817	0.0452084	-0.11634	0.205112	0.0443858
ACD_-_67693957.23-P1P2	356	289	269	216	256	256	0.0492654	0.0766396	0.0629525	0.202909	-0.116577	0.0431658	0.245132	-0.030913	0.10711
ACD_-_67694143.23-P1P2	1128	1031	689	721	1296	1296	-0.626767	-0.428307	-0.527537	-0.104011	-0.212512	-0.158262	-0.73782	-0.631795	-0.684807
ACE2_+_15619016.23-P1P2	119	116	67	105	62	62	0.514153	0.805499	0.659826	-0.221549	0.159725	-0.0309116	0.285563	0.974249	0.629906
ACE2_+_15619087.23-P1P2	231	241	149	171	217	217	-0.33627	0.0530521	-0.141609	-0.0254005	-0.191576	-0.108488	-0.368713	-0.129499	-0.249106
ACE2_-_15618594.23-P1P2	509	469	375	373	407	407	-0.103831	0.106273	0.00122093	0.166405	-0.0269514	0.0697268	0.0555318	0.0883463	0.071939
ACE2_-_15618975.23-P1P2	214	227	157	154	182	182	-0.192796	0.220468	0.013836	0.160334	-0.256301	-0.0479836	-0.0395039	-0.0268086	-0.0331563
ACE2_-_15619013.23-P1P2	746	589	553	502	465	465	0.255477	0.242751	0.249114	0.175284	0.0728806	0.124082	0.423719	0.324656	0.374187
ACER1_+_6333110.23-P1P2	1210	877	878	648	821	821	0.133085	-0.00309143	0.0649967	0.144466	-0.133122	0.00567185	0.270509	-0.127189	0.0716599
ACER1_+_6333137.23-P1P2	621	469	426	459	513	513	-0.150834	-0.227657	-0.189245	0.0634402	0.272367	0.167904	-0.0944354	0.0537348	-0.0203503
ACER1_+_6333164.23-P1P2	698	519	444	374	564	564	-0.118936	-0.218247	-0.168591	-0.0454874	-0.169235	-0.107361	-0.171466	-0.378457	-0.274961
ACER1_-_6333545.23-P1P2	302	185	129	152	182	182	0.304142	-0.0746992	0.114721	-0.619997	0.020007	-0.299995	-0.322897	-0.0456677	-0.184283
ACER1_-_6333558.23-P1P2	646	519	439	426	416	416	0.208483	0.220865	0.214674	0.0498668	0.0185798	0.0342233	0.251307	0.248469	0.249888
ACER2_+_19409007.23-P1P2	813	741	509	487	547	547	0.145246	0.339647	0.242447	-0.0684097	-0.302091	-0.18525	0.0697948	0.0465804	0.0581876
ACER2_+_19409248.23-P1P2	1634	1324	1027	1121	1094	1094	0.152327	0.177004	0.164666	-0.0627918	0.0633441	0.000276139	0.0824934	0.249373	0.165933
ACER2_+_19409376.23-P1P2	1295	1134	1064	900	1033	1033	-0.100356	0.0362943	-0.0320309	0.323726	-0.0299628	0.146882	0.216328	0.0153561	0.115842
ACER2_+_19409383.23-P1P2	608	497	485	546	541	541	-0.258025	-0.220669	-0.239347	0.281093	0.439116	0.360105	0.0160261	0.227472	0.121749
ACER2_-_19409474.23-P1P2	1210	1007	651	737	884	884	0.0264207	0.0896594	0.05804	-0.287098	-0.146866	-0.216982	-0.267719	-0.0481823	-0.157951
ACER3_+_76571969.23-P1P2	667	576	445	301	432	432	0.200187	0.316751	0.258469	0.0232986	-0.632844	-0.304773	0.216444	-0.307068	-0.0453122
ACER3_-_76571978.23-P1P2	354	201	296	244	216	216	0.28625	-0.202122	0.0420641	0.349028	0.583147	0.466087	0.628236	0.390049	0.509143
ACER3_-_76572000.23-P1P2	605	543	433	449	499	499	-0.148573	0.0236263	-0.0624732	0.124612	0.0292242	0.076918	-0.0310028	0.0618751	0.0154361
ACER3_-_76572003.23-P1P2	1015	986	820	750	780	780	-0.0465344	0.239827	0.0966465	0.299396	-0.0912361	0.10408	0.24582	0.157616	0.201718
ACER3_-_76572404.23-P1P2	1081	995	660	706	854	854	-0.0864095	0.122174	0.0178824	-0.104649	-0.191567	-0.148108	-0.1981	-0.0603684	-0.129234
ACE_+_61554448.23-P1	828	601	525	475	604	604	0.0286141	-0.10547	-0.0384277	-0.0501333	-0.0359766	-0.0430549	-0.0285612	-0.132422	-0.0804914
ACE_+_61554829.23-P1	2007	1642	1285	1255	1334	1334	0.162814	0.201409	0.182112	-0.0360923	-0.0843058	-0.060199	0.11968	0.126128	0.122904
ACE_+_61562272.23-P2	1431	1039	846	870	1019	1019	0.0634015	-0.0702444	-0.00342145	-0.151114	0.0473526	-0.0518808	-0.0947545	-0.0138673	-0.0543109
ACE_+_61562293.23-P2	662	509	421	308	424	424	0.216299	0.165315	0.190807	-0.045831	-0.421274	-0.233553	0.163426	-0.246934	-0.0417543
ACE_-_61554428.23-P1	1256	938	736	762	901	901	0.0527694	-0.0402252	0.00627207	-0.163879	0.00366399	-0.0801074	-0.118151	-0.0275367	-0.072844
ACE_-_61554458.23-P1	1792	1584	1092	1062	1295	1295	0.0421505	0.192334	0.117242	-0.107418	-0.273328	-0.190373	-0.0723093	-0.0719689	-0.0721391
ACE_-_61554461.23-P1	1549	1242	927	1020	1011	1011	0.189086	0.198596	0.193841	-0.133516	0.0193649	-0.0570755	0.0485282	0.226986	0.137757
ACE_-_61562238.23-P2	1232	878	891	818	928	928	-0.0176625	-0.17819	-0.0979262	0.139675	0.201341	0.170508	0.114971	0.0321755	0.073573
ACE_-_61562443.23-P2	731	561	458	513	477	477	0.189414	0.135725	0.16257	-0.0673438	0.174419	0.0535376	0.115028	0.319169	0.217099
ACE_-_61562661.23-P2	767	555	508	379	515	515	0.148186	0.00962929	0.0789077	0.0127819	-0.246829	-0.117024	0.153926	-0.228175	-0.0371246
ACHE_+_100493456.23-P1	1807	1346	996	1207	1255	1255	0.0994411	0.002705	0.051073	-0.252199	0.146208	-0.0529953	-0.1598	0.157938	-0.000930995
ACHE_+_100493473.23-P1	1088	588	817	665	737	737	0.135474	-0.424135	-0.14433	0.193909	0.480999	0.337454	0.322341	0.0658892	0.194115
ACHE_+_100494559.23-P2	762	734	597	441	609	609	-0.103119	0.171052	0.0339662	0.25512	-0.43154	-0.0882103	0.144959	-0.251464	-0.0532527
ACHE_+_100494570.23-P2	1429	1008	946	977	1036	1036	0.0375138	-0.137814	-0.0501503	0.0120862	0.258396	0.135241	0.042558	0.129606	0.086082
ACHE_-_100493122.23-P1	220	176	125	134	175	175	-0.0963195	-0.0900655	-0.0931925	-0.208395	-0.0898815	-0.149138	-0.311757	-0.170922	-0.24134
ACHE_-_100493427.23-P1	610	305	389	418	420	420	0.111952	-0.559866	-0.223957	-0.0418591	0.758155	0.358148	0.0630508	0.207313	0.135182
ACHE_-_100493486.23-P1	852	622	466	420	538	538	0.236779	0.111022	0.173901	-0.263343	-0.263064	-0.263204	-0.0336063	-0.143017	-0.0883118
ACHE_-_100494233.23-P2	1497	1026	863	946	1079	1079	0.0459113	-0.17095	-0.0625195	-0.187462	0.186342	-0.000559737	-0.148592	0.0244167	-0.0620879
ACHE_-_100494236.23-P2	1114	783	595	556	791	791	0.0675316	-0.112951	-0.0227099	-0.297608	-0.190467	-0.244037	-0.237118	-0.294393	-0.265756
ACHE_-_100494578.23-P2	2514	1931	1689	1408	1710	1710	0.12952	0.0770658	0.103293	0.0333647	-0.15224	-0.0594376	0.155843	-0.0661495	0.0448467
ACIN1_+_23564314.23-P1	1535	1040	759	679	994	994	0.200453	-0.0330203	0.0837163	-0.408887	-0.311639	-0.360263	-0.215476	-0.335635	-0.275555
ACIN1_-_23540292.23-P2	365	308	153	200	682	682	-1.32834	-1.24513	-1.28674	-0.647185	-0.319469	-0.483327	-1.98257	-1.55557	-1.76907
ACIN1_-_23540722.23-P2	687	541	510	530	617	617	-0.271428	-0.287928	-0.279678	0.177367	0.273825	0.225596	-0.101103	-0.00507867	-0.053091
ACIN1_-_23540730.23-P2	280	194	138	199	216	216	-0.0520726	-0.253261	-0.152667	-0.413579	0.340173	-0.0367029	-0.472693	0.0959366	-0.188378
ACIN1_-_23540744.23-P2	643	558	438	468	614	614	-0.359888	-0.23626	-0.298074	0.0532921	0.0497043	0.0514982	-0.313638	-0.177531	-0.245584
ACIN1_-_23540756.23-P2	929	699	599	604	583	583	0.245715	0.163511	0.204613	-0.0259426	0.092717	0.0333872	0.21273	0.265252	0.238991
ACIN1_-_23563847.23-P1	914	536	457	529	508	508	0.420898	-0.0208815	0.200008	-0.39282	0.284496	-0.0541622	0.0210356	0.272639	0.146837
ACIN1_-_23563913.23-P1	867	776	579	510	718	718	-0.15442	0.0137868	-0.0703166	0.0247114	-0.302098	-0.138694	-0.136751	-0.279287	-0.208019
ACIN1_-_23564262.23-P1	1023	808	546	709	788	788	-0.0499295	-0.0621264	-0.0560279	-0.298653	0.114891	-0.091881	-0.355625	0.0617895	-0.146918
ACIN1_-_23564284.23-P1	1437	991	720	668	991	991	0.109635	-0.098286	0.00567449	-0.389811	-0.265576	-0.327694	-0.287218	-0.354837	-0.321028
ACKR2_+_42850956.23-P1P2	567	460	286	257	389	389	0.11711	0.143578	0.130344	-0.380154	-0.536405	-0.458279	-0.270085	-0.383802	-0.326944
ACKR2_-_42850976.23-P1P2	684	654	469	507	571	571	-0.165963	0.0975138	-0.0342243	0.0627716	-0.063844	-0.000536183	-0.110233	0.0426945	-0.0337692
ACKR2_-_42850992.23-P1P2	1429	1042	874	926	928	928	0.196341	0.0688725	0.132607	-0.102121	0.13319	0.0155345	0.0871784	0.211087	0.149133
ACKR2_-_42851020.23-P1P2	1875	1489	1418	1353	1384	1384	0.0115786	0.00721377	0.00939617	0.204147	0.165279	0.184713	0.208684	0.181517	0.1951
ACKR2_-_42851479.23-P1P2	1397	1072	927	831	974	974	0.0938703	0.0400252	0.0669477	0.0154892	-0.0639236	-0.0242172	0.102318	-0.0148738	0.0437218
ACKR3_+_237476473.23-P2	1017	770	740	712	805	805	-0.0892091	-0.162416	-0.125813	0.148458	0.19048	0.169469	0.0522064	0.0370879	0.0446472
ACKR3_+_237476822.23-P2	181	188	143	166	182	182	-0.434417	-0.0514918	-0.242954	0.267205	0.123911	0.195558	-0.174253	0.0814442	-0.0464045
ACKR3_+_237478500.23-P1	1351	1003	780	1005	971	971	0.0500164	-0.0515076	-0.000745623	-0.185302	0.306335	0.0605166	-0.142327	0.263852	0.0607623
ACKR3_+_237478916.23-P1	495	376	350	275	348	348	0.0818731	0.0133593	0.0476162	0.107106	-0.14784	-0.0203669	0.181938	-0.125456	0.0282407
ACKR3_+_237478950.23-P1	1142	1160	902	817	908	908	-0.0956696	0.255075	0.0797025	0.266817	-0.202256	0.0322804	0.164105	0.0618432	0.112974
ACKR3_-_237476493.23-P2	717	681	511	613	582	582	-0.125514	0.12835	0.00141774	0.11853	0.151693	0.135112	-0.0140259	0.289067	0.137521
ACKR3_-_237476505.23-P2	1374	1267	1157	1158	1109	1109	-0.117345	0.0938711	-0.0117372	0.359187	0.17368	0.266433	0.234799	0.276575	0.255687
ACKR3_-_237476900.23-P2	1511	1173	865	748	935	935	0.265997	0.228879	0.247438	-0.197552	-0.345632	-0.271592	0.0614037	-0.107729	-0.0231625
ACKR3_-_237478578.23-P1	443	369	281	302	334	334	-0.0190095	0.0454867	0.0132386	-0.0495566	0.0143887	-0.017584	-0.075608	0.0688999	-0.00335406
ACKR3_-_237478610.23-P1	477	357	262	325	355	355	-0.000297838	-0.090181	-0.0452394	-0.257242	0.167977	-0.0446329	-0.264582	0.0868201	-0.0888811
ACKR4_+_132316377.23-P1P2	739	623	546	611	612	612	-0.154425	-0.0725855	-0.113505	0.170507	0.275401	0.222954	0.00903926	0.21184	0.11044
ACKR4_-_132316111.23-P1P2	1886	1958	1330	1389	1459	1459	-0.0561183	0.326115	0.134998	0.103277	-0.191873	-0.0442983	0.0401163	0.143266	0.0916912
ACKR4_-_132316167.23-P1P2	89	52	39	52	58	58	0.191284	-0.255827	-0.0322715	-0.583151	0.303461	-0.139845	-0.398909	0.0566582	-0.171125
ACKR4_-_132316171.23-P1P2	70	47	86	71	35	35	0.573532			0.904162	0.898619	0.90139	1.47065	1.23466	1.35266
ACKR4_-_132316525.23-P1P2	1248	1129	879	1016	1061	1061	-0.192275	-0.00866522	-0.10047	0.101497	0.151316	0.126406	-0.0978196	0.151675	0.0269278
ACLY_+_40074807.23-P1P2	1514	1167	980	929	1061	1061	0.0864725	0.0390939	0.0627832	-0.0203315	-0.0255931	-0.0229623	0.059099	0.0225253	0.0408121
ACLY_+_40075121.23-P1P2	579	396	341	414	411	411	0.0679569	-0.151924	-0.0419836	-0.156612	0.367591	0.10549	-0.0956967	0.224692	0.0644976
ACLY_-_40074817.23-P1P2	561	429	270	306	422	422	-0.0157103	-0.0745514	-0.0451309	-0.447861	-0.183985	-0.315923	-0.470614	-0.249512	-0.360063
ACLY_-_40075090.23-P1P2	703	504	484	430	416	416	0.330473	0.178554	0.254514	0.0686624	0.0743738	0.0715181	0.392093	0.261953	0.327023
ACLY_-_40075227.23-P1P2	463	369	346	357	407	407	-0.240485	-0.239694	-0.240089	0.18694	0.255764	0.221352	-0.0605868	0.0250947	-0.017746
ACMSD_+_135596183.23-P1P2	1289	1122	799	866	1095	1095	-0.191147	-0.0631442	-0.127145	-0.0828048	-0.0701728	-0.0764888	-0.280994	-0.124292	-0.202643
ACMSD_-_135596123.23-P1P2	2112	1442	1271	1079	1378	1378	0.189566	-0.0327908	0.0783875	-0.125466	-0.114915	-0.120191	0.0570581	-0.138682	-0.0408117
ACMSD_-_135596200.23-P1P2	768	444	557	393	508	508	0.16981	-0.292555	-0.0613726	0.143751	0.127431	0.135591	0.306519	-0.1561	0.0752095
ACMSD_-_135596354.23-P1P2	713	625	478	425	574	574	-0.113617	0.0245194	-0.0445487	0.0302885	-0.252932	-0.111322	-0.0903702	-0.219388	-0.154879
ACMSD_-_135596438.23-P1P2	1319	937	748	691	877	877	0.162328	-0.00281384	0.0797569	-0.211154	-0.135902	-0.173528	-0.0558686	-0.129692	-0.0927801
ACN9_+_96747104.23-P1P2	662	633	566	481	492	492	0.00170482	0.265261	0.133483	0.381151	-0.0927077	0.144222	0.375814	0.181578	0.278696
ACN9_+_96747240.23-P1P2	1109	723	629	655	668	668	0.304871	0.0158615	0.160366	-0.210947	0.16096	-0.0249936	0.0868819	0.185846	0.136364
ACN9_+_96747363.23-P1P2	703	598	409	524	602	602	-0.202707	-0.107904	-0.155305	-0.174244	0.112882	-0.0306808	-0.383993	0.0140028	-0.184995
ACN9_-_96747046.23-P1P2	1030	803	724	700	767	767	-0.00112223	-0.0321126	-0.0166174	0.0985973	0.105416	0.102007	0.0904331	0.0823278	0.0863804
ACN9_-_96747065.23-P1P2	832	481	484	416	610	610	0.0213062	-0.441058	-0.209876	-0.174396	0.0940076	-0.0401945	-0.160132	-0.338026	-0.249079
ACO1_+_32384680.23-P1P2	629	576	426	494	546	546	-0.222309	-0.0211182	-0.121714	0.0449734	0.0819031	0.0634383	-0.184378	0.0698095	-0.057284
ACO1_+_32385057.23-P1P2	947	712	639	587	770	770	-0.127962	-0.211267	-0.169615	0.0396315	0.0249442	0.0322878	-0.0953726	-0.177298	-0.136336
ACO1_-_32384733.23-P1P2	1481	886	846	859	796	796	0.469263	0.0562522	0.262758	-0.200662	0.258812	0.0290751	0.261559	0.324089	0.292824
ACO1_-_32385047.23-P1P2	1177	944	844	687	824	824	0.08793	0.0978565	0.0928932	0.127381	-0.155016	-0.0138176	0.208269	-0.0481348	0.0800669
ACO1_-_32385064.23-P1P2	857	630	372	501	494	494	0.368316	0.252555	0.310435	-0.596813	-0.0270803	-0.311946	-0.235538	0.234499	-0.000519722
ACO2_+_41865203.23-P1P2	959	718	662	603	711	711	0.00521318	-0.0841518	-0.0394693	0.0724804	0.0516351	0.0620577	0.0706516	-0.0234921	0.0235798
ACO2_+_41865228.23-P1P2	618	435	514	441	627	627	-0.447327	-0.625736	-0.536531	0.341342	0.323224	0.332283	-0.113027	-0.293487	-0.203257
ACO2_+_41865345.23-P1P2	631	462	398	544	568	568	-0.274719	-0.396284	-0.335502	-0.0576916	0.539175	0.240742	-0.339453	0.151915	-0.0937687
ACO2_-_41865209.23-P1P2	861	648	603	555	736	736	-0.200161	-0.281998	-0.241079	0.0933248	0.0799549	0.0866398	-0.113878	-0.193019	-0.153448
ACO2_-_41865534.23-P1P2	909	591	626	527	696	696	-0.0412751	-0.334215	-0.187745	0.0690624	0.138106	0.103584	0.0207453	-0.187085	-0.0831698
ACOT11_+_55007947.23-P2	441	307	294	248	352	352	-0.101265	-0.295623	-0.198444	0.0222175	-0.00443762	0.00888994	-0.0860893	-0.291036	-0.188563
ACOT11_+_55007963.23-P2	382	332	217	242	472	472	-0.731682	-0.60589	-0.668786	-0.208698	-0.152715	-0.180706	-0.947422	-0.74958	-0.848501
ACOT11_+_55008406.23-P2	1284	851	760	806	941	941	0.0219105	-0.243322	-0.110706	-0.149394	0.225082	0.0378439	-0.134525	-0.00921543	-0.0718704
ACOT11_+_55013888.23-P1	873	712	728	687	721	721	-0.150486	-0.116408	-0.133447	0.345137	0.251894	0.298515	0.187609	0.14451	0.16606
ACOT11_+_55013964.23-P1	611	368	345	311	406	406	0.163225	-0.24006	-0.0384177	-0.217396	0.0606697	-0.0783631	-0.0612134	-0.170366	-0.11579
ACOT11_+_55013970.23-P1	1030	725	641	520	744	744	0.0428017	-0.135608	-0.046403	-0.0770681	-0.176008	-0.126538	-0.0413083	-0.302592	-0.17195
ACOT11_-_55008004.23-P2	308	198	252	220	428	428	-0.901149	-1.2104	-1.05577	0.317673	0.455464	0.386569	-0.590517	-0.745908	-0.668212
ACOT11_-_55008376.23-P2	679	659	578	439	565	565	-0.161307	0.123742	-0.0187829	0.374838	-0.282597	0.0461207	0.206489	-0.14983	0.0283291
ACOT11_-_55013950.23-P1	1256	1019	703	615	804	804	0.217101	0.243601	0.230351	-0.23006	-0.425035	-0.327547	-0.0200009	-0.17241	-0.0962052
[truncated: 103,676 more rows]

## Sheet: Sapisertib + Rapamycin
Sapanisertib + Rapamycin K562 CRISPRi genome-scale sgRNA counts and phenotypes
[truncated: 104,539 more rows]

[truncated: 1 more sheets: RapaLink-1]
