# Supplementary material for: IFITM proteins assist cellular uptake of diverse linked chemotypes
Source: Science. Author manuscript; Available in PMC 2023 Feb 13. (PMC9924227; doi:10.1126/science.abl5829)
Supplement: Data file S2 CRISPRi genes [file NIHMS1857200-supplement-Data_file_S2_CRISPRi_genes.xlsx]

## Sheet: Sapanisertib
Sapanisertib K562 CRISPRi gene phenotypes
	DMSO															Δ															Sapanisertib
	Rep1					Rep2					ave_Rep1_Rep2					Rep1					Rep2					ave_Rep1_Rep2					Rep1					Rep2					ave_Rep1_Rep2
	transcripts	Mann-Whitney p-value	average phenotype of strongest 3	sgRNA count_MW	sgRNA count_avg	transcripts	Mann-Whitney p-value	average phenotype of strongest 3	sgRNA count_MW	sgRNA count_avg	transcripts	Mann-Whitney p-value	average phenotype of strongest 3	sgRNA count_MW	sgRNA count_avg	transcripts	Mann-Whitney p-value	average phenotype of strongest 3	sgRNA count_MW	sgRNA count_avg	transcripts	Mann-Whitney p-value	average phenotype of strongest 3	sgRNA count_MW	sgRNA count_avg	transcripts	Mann-Whitney p-value	average phenotype of strongest 3	sgRNA count_MW	sgRNA count_avg	transcripts	Mann-Whitney p-value	average phenotype of strongest 3	sgRNA count_MW	sgRNA count_avg	transcripts	Mann-Whitney p-value	average phenotype of strongest 3	sgRNA count_MW	sgRNA count_avg	transcripts	Mann-Whitney p-value	average phenotype of strongest 3	sgRNA count_MW	sgRNA count_avg
gene
A1BG	P2	0.147006	-0.103145	5	5	P2	0.121135	-0.277133	5	5	P2	0.0494583	-0.204127	5	5	P1	0.151596	-0.373211	5	5	P1	0.361808	0.131166	5	5	P1	0.229356	-0.0815159	5	5	P2	0.0164636	-0.229996	5	5	P2	0.340962	-0.11093	5	5	P2	0.109524	-0.150135	5	5
A1CF	P1P2	0.902658	-0.0152696	5	5	P1P2	0.352707	0.0571596	5	5	P1P2	0.750544	0.0572436	5	5	P1P2	0.758324	0.0601281	5	5	P1P2	0.400824	-0.112682	5	5	P1P2	0.451964	-0.0233075	5	5	P1P2	0.724036	0.0487472	5	5	P1P2	0.664139	-0.0597635	5	5	P1P2	0.904356	-0.0344429	5	5
A2M	P1P2	0.928401	-0.0218779	5	5	P1P2	0.603061	0.0529509	5	5	P1P2	0.751808	-0.0086014	5	5	P1P2	0.285065	0.209546	5	5	P1P2	0.192235	0.025496	5	5	P1P2	0.170429	0.0808742	5	5	P1P2	0.260689	0.197782	5	5	P1P2	0.119944	0.0734447	5	5	P1P2	0.139382	0.0922242	5	5
A2ML1	P1P2	0.960186	-0.0353339	5	5	P1P2	0.14585	0.317521	5	5	P1P2	0.174747	0.141094	5	5	P1P2	0.463479	-0.060061	5	5	P1P2	0.0356776	-0.592382	5	5	P1P2	0.0106452	-0.297406	5	5	P1P2	0.279792	-0.124954	5	5	P1P2	0.138354	-0.335103	5	5	P1P2	0.145261	-0.228074	5	5
A3GALT2	ENST00000442999.3	0.16351	-0.300593	4	4	ENST00000442999.3	0.935112	0.0060104	4	4	ENST00000442999.3	0.773722	-0.171479	4	4	ENST00000442999.3	0.137016	0.551797	5	5	ENST00000442999.3	0.956656	-0.0698178	5	5	ENST00000442999.3	0.800106	0.24099	5	5	ENST00000442999.3	0.385196	-0.0832146	5	5	ENST00000442999.3	0.629256	0.0377098	5	5	ENST00000442999.3	0.851908	-0.0292991	5	5
A4GALT	P1P2	0.29795	-0.265837	5	5	P1P2	0.170589	-0.209181	5	5	P1P2	0.118852	-0.242899	5	5	P1P2	0.35945	0.264073	5	5	P1P2	0.365093	0.0713143	5	5	P1P2	0.168364	0.159873	5	5	P1P2	0.649013	-0.0371424	5	5	P1P2	0.52535	-0.0789677	5	5	P1P2	0.447476	-0.0311582	5	5
A4GNT	P1P2	0.505664	-0.260032	5	5	P1P2	0.374004	-0.16784	5	5	P1P2	0.107847	-0.212392	5	5	P1P2	0.267151	-0.038284	5	5	P1P2	0.518291	0.228894	5	5	P1P2	0.99038	0.0560151	5	5	P1P2	0.115947	-0.376345	5	5	P1P2	0.988739	0.120775	5	5	P1P2	0.44252	-0.138239	5	5
AAAS	P1P2	0.662858	-0.066184	5	5	P1P2	0.0987149	-0.305816	5	5	P1P2	0.179021	-0.174344	5	5	P1P2	0.133546	-0.283649	5	5	P1P2	0.838904	-0.0533942	5	5	P1P2	0.119251	-0.128079	5	5	P1P2	0.0361173	-0.2425	5	5	P1P2	0.0262491	-0.286936	5	5	P1P2	0.0133807	-0.260264	5	5
AACS	P1P2	0.393767	-0.29885	5	5	P1P2	0.176638	-0.289746	5	5	P1P2	0.215121	-0.292919	5	5	P1P2	0.2832	-0.357951	5	5	P1P2	0.89799	0.0446704	5	5	P1P2	0.548526	-0.130584	5	5	P1P2	0.131949	-0.534717	5	5	P1P2	0.310725	-0.295379	5	5	P1P2	0.186524	-0.386738	5	5
AADAC	P1P2	0.289534	-0.20845	5	5	P1P2	0.521483	0.0901106	5	5	P1P2	0.718531	-0.0184605	5	5	P1P2	0.878716	0.147567	5	5	P1P2	0.218022	-0.315275	5	5	P1P2	0.502442	-0.0816146	5	5	P1P2	0.546895	-0.0686993	5	5	P1P2	0.365496	-0.134049	5	5	P1P2	0.271084	-0.0562835	5	5
AADACL2	P1P2	0.495084	0.0978473	5	5	P1P2	0.256784	0.15038	5	5	P1P2	0.335162	0.133112	5	5	P1P2	0.098697	-0.507573	5	5	P1P2	0.602008	-0.503611	5	5	P1P2	0.274356	-0.522525	5	5	P1P2	0.219265	-0.350381	5	5	P1P2	0.335935	-0.51471	5	5	P1P2	0.949277	-0.474785	5	5
AADACL3	P1P2	0.541403	-0.0712526	5	5	P1P2	0.234137	0.10934	5	5	P1P2	0.931266	0.00047692	5	5	P1P2	0.783056	0.0690947	5	5	P1P2	0.422084	-0.0494449	5	5	P1P2	0.825912	0.0137136	5	5	P1P2	0.803091	-0.021617	5	5	P1P2	0.721717	0.0543494	5	5	P1P2	0.914904	0.0332012	5	5
AADACL4	P1P2	0.474799	-0.0954737	5	5	P1P2	0.86555	-0.0191973	5	5	P1P2	0.728524	-0.062547	5	5	P1P2	0.13636	-0.258202	5	5	P1P2	0.43077	-0.0875266	5	5	P1P2	0.103044	-0.26343	5	5	P1P2	0.0292396	-0.370268	5	5	P1P2	0.488683	-0.148478	5	5	P1P2	0.0451084	-0.253324	5	5
AADAT	P1P2	0.404467	0.0719006	5	5	P1P2	0.699459	-0.01793	5	5	P1P2	0.804195	0.0333328	5	5	P1P2	0.52986	0.0740298	5	5	P1P2	0.297511	0.132511	5	5	P1P2	0.182126	0.051183	5	5	P1P2	0.0905827	0.166846	5	5	P1P2	0.326433	0.122051	5	5	P1P2	0.0930869	0.124873	5	5
AAED1	P1P2	0.630588	0.147339	5	5	P1P2	0.828004	-0.0156642	4	4	P1P2	0.791617	-0.0460761	4	4	P1P2	0.820884	0.00309543	5	5	P1P2	0.938976	-0.00630921	4	4	P1P2	0.981823	0.0424724	4	4	P1P2	0.556601	0.176682	5	5	P1P2	0.958164	-0.0520736	4	4	P1P2	0.989983	-0.0285424	4	4
AAGAB	P1P2	0.678493	0.0217797	4	4	P1P2	0.82076	-0.0652206	4	4	P1P2	0.906152	0.00935749	4	4	P1P2	0.769815	0.0400713	4	4	P1P2	0.0580428	0.330146	4	4	P1P2	0.151705	0.197233	4	4	P1P2	0.414416	0.0611572	4	4	P1P2	0.0153608	0.259584	4	4	P1P2	0.0469377	0.17035	4	4
AAK1	P1P2	0.400726	0.151848	5	5	P1P2	0.342036	0.171762	5	5	P1P2	0.381792	0.175224	5	5	P1P2	0.939181	0.0026284	5	5	P1P2	0.122034	-0.224244	5	5	P1P2	0.383268	-0.0991517	5	5	P1P2	0.732138	0.242677	5	5	P1P2	0.701302	-0.0325272	5	5	P1P2	0.943319	0.13254	5	5
AAMDC	P1P2	0.434653	0.0917401	5	5	P1P2	0.784932	0.142009	5	5	P1P2	0.625012	0.11985	5	5	P1P2	0.745106	-0.0933749	5	5	P1P2	0.851571	-0.443551	5	5	P1P2	0.975123	-0.23663	5	5	P1P2	0.844096	-0.00232848	5	5	P1P2	0.731063	-0.294635	5	5	P1P2	0.981092	-0.148482	5	5
AAMP	P1P2	0.424932	-1.24113	5	5	P1P2	0.0160844	-1.53966	5	5	P1P2	0.0323852	-1.4255	5	5	P1P2	0.376659	-0.171256	5	5	P1P2	0.246375	0.169446	5	5	P1P2	0.723467	0.0356143	5	5	P1P2	0.155318	-1.30756	5	5	P1P2	0.104217	-1.31659	5	5	P1P2	0.108239	-1.31208	5	5
AANAT	P1P2	0.361833	-0.180521	5	5	P1P2	0.858031	-0.017347	5	5	P1P2	0.384064	-0.0691355	5	5	P1P2	0.734461	-0.0204619	5	5	P1P2	0.153876	-0.279066	5	5	P1P2	0.395638	-0.149764	5	5	P1P2	0.147744	-0.199127	5	5	P1P2	0.0558759	-0.286151	5	5	P1P2	0.0350667	-0.218769	5	5
AAR2	P1P2	0.347132	-0.174436	5	5	P1P2	0.872426	-0.25405	5	5	P1P2	0.375474	-0.175021	5	5	P1P2	0.234662	-0.298145	5	5	P1P2	0.5905	-0.302369	5	5	P1P2	0.11866	-0.315609	5	5	P1P2	0.012488	-0.4454	5	5	P1P2	0.0941839	-0.495128	5	5	P1P2	0.0263727	-0.470264	5	5
AARD	P1P2	0.676191	-0.133973	5	5	P1P2	0.935677	-0.07193	5	5	P1P2	0.995013	-0.123752	5	5	P1P2	0.165297	0.202645	5	5	P1P2	0.768005	0.043762	5	5	P1P2	0.257913	0.155876	5	5	P1P2	0.726214	0.111465	5	5	P1P2	0.948367	-0.00346864	5	5	P1P2	0.795611	0.0655143	5	5
AARS	P1P2	0.000110862	-4.68593	5	5	P1P2	0.000110484	-4.44955	5	5	P1P2	0.000110489	-4.56774	5	5	P1P2	0.946115	-1.09731	2	2	P1P2	0.31362	-0.170111	1	1	P1P2	0.23463	0.152407	1	1	P1P2	0.000110476	-5.45084	5	5	P1P2	0.000110478	-4.80187	5	5	P1P2	0.000110483	-5.1056	5	5
AARS2	P1P2	0.0128874	-2.08339	5	5	P1P2	0.000420497	-2.55662	5	5	P1P2	0.0035326	-2.29006	5	5	P1P2	0.742911	-0.018627	5	5	P1P2	0.799884	0.208017	5	5	P1P2	0.926788	0.0916698	5	5	P1P2	0.00389698	-2.03688	5	5	P1P2	0.000226897	-2.28776	5	5	P1P2	0.000519464	-2.16232	5	5
AARSD1	P1	0.646042	-0.103047	5	5	P2	0.646042	-0.0381111	5	5	P2	0.709205	-0.0286296	5	5	P2	0.627563	0.083715	5	5	P2	0.22492	0.186939	5	5	P2	0.215799	0.113049	5	5	P1	0.472139	-0.106582	5	5	P2	0.301505	0.0665635	5	5	P2	0.331211	0.0658073	5	5
AASDH	P1P2	0.127658	0.319916	5	5	P1P2	0.533718	0.126132	5	5	P1P2	0.161381	0.227126	5	5	P1P2	0.50544	-0.14655	5	5	P1P2	0.662802	-0.0328226	5	5	P1P2	0.398419	-0.105331	5	5	P1P2	0.338283	0.130195	5	5	P1P2	0.814245	0.0334155	5	5	P1P2	0.547972	0.130243	5	5
AASDHPPT	P1P2	0.000299308	-0.702084	5	5	P1P2	0.00041005	-0.676867	5	5	P1P2	0.000218749	-0.677465	5	5	P1P2	0.732588	0.170859	5	5	P1P2	0.89799	0.0998659	5	5	P1P2	0.797537	0.106782	5	5	P1P2	0.00722253	-0.702263	5	5	P1P2	0.000625022	-0.689458	5	5	P1P2	0.00141728	-0.674834	5	5
AASS	P1P2	0.613539	-0.047509	5	5	P1P2	0.501947	0.0137461	5	5	P1P2	0.463093	-0.0104914	5	5	P1P2	0.328181	0.169758	5	5	P1P2	0.724658	0.114871	5	5	P1P2	0.466595	0.132286	5	5	P1P2	0.523139	0.103774	5	5	P1P2	0.831688	0.140799	5	5	P1P2	0.67362	0.12436	5	5
AATF	P1P2	0.00027173	-2.1684	5	5	P1P2	0.00036713	-1.71648	5	5	P1P2	0.000255864	-1.94244	5	5	P1P2	0.27876	0.240428	5	5	P1P2	0.596241	-0.208465	5	5	P1P2	0.811694	0.0605645	5	5	P1P2	0.00184212	-1.96185	5	5	P1P2	0.000542774	-1.92399	5	5	P1P2	0.000848	-1.94292	5	5
AATK	ENST00000326724.4	0.452972	0.168683	5	5	ENST00000326724.4	0.223202	-0.0812318	5	5	ENST00000326724.4	0.663859	0.0185433	5	5	ENST00000326724.4	0.553199	-0.0597844	5	5	ENST00000326724.4	0.515072	0.0895879	5	5	ENST00000326724.4	0.883313	0.0183942	5	5	ENST00000326724.4	0.815309	0.134057	5	5	ENST00000326724.4	0.827804	-0.0956602	5	5	ENST00000326724.4	0.920183	-0.0186861	5	5
ABAT	P2	0.101029	0.166624	5	5	P2	0.166856	0.187236	5	5	P2	0.0503334	0.142969	5	5	P2	0.292225	-0.14439	5	5	P2	0.462986	0.110055	5	5	P2	0.742245	-0.0566648	5	5	P1	0.387015	-0.110697	5	5	P2	0.0200477	0.192829	5	5	P2	0.138494	0.136671	5	5
ABCA1	P1P2	0.348414	-1.50318	5	5	P1P2	0.496663	-1.42916	5	5	P1P2	0.451993	-1.46617	5	5	P1P2	0.899685	0.337525	5	5	P1P2	0.268065	-0.174173	4	4	P1P2	0.097387	-0.126392	4	4	P1P2	0.0902669	-1.0714	5	5	P1P2	0.146254	-1.77907	5	5	P1P2	0.122438	-1.46433	5	5
ABCA10	P1P2	0.851503	0.0121865	5	5	P1P2	0.91981	0.112379	5	5	P1P2	0.802262	-0.0411841	5	5	P1P2	0.107274	0.211173	5	5	P1P2	0.963268	-0.173243	5	5	P1P2	0.496631	-0.0240915	5	5	P1P2	0.0478604	0.300692	5	5	P1P2	0.701302	0.00479826	5	5	P1P2	0.230324	0.173052	5	5
ABCA12	P1P2	0.407287	0.0846926	5	5	P1P2	0.760736	0.0243987	5	5	P1P2	0.426363	0.0488264	5	5	P1P2	0.393906	-0.260124	5	5	P1P2	0.407603	-0.329016	5	5	P1P2	0.476837	-0.295816	5	5	P1P2	0.789005	-0.146439	5	5	P1P2	0.701918	-0.280862	5	5	P1P2	0.868893	-0.230837	5	5
ABCA13	P1P2	0.54748	0.186521	5	5	P1P2	0.151464	0.18137	5	5	P1P2	0.229	0.19271	5	5	P1P2	0.350392	-0.18949	5	5	P1P2	0.433688	-0.0686454	5	5	P1P2	0.163285	-0.0898631	5	5	P1P2	0.950707	-0.018327	5	5	P1P2	0.719231	0.117378	5	5	P1P2	0.701769	0.0495253	5	5
ABCA2	P1P2	0.088858	-0.212139	5	5	P1P2	0.363148	-0.139713	5	5	P1P2	0.0685637	-0.185411	5	5	P1P2	0.264301	0.325663	5	5	P1P2	0.778803	0.0791237	5	5	P1P2	0.298403	0.214969	5	5	P1P2	0.768638	0.00856827	5	5	P1P2	0.759337	-0.155577	5	5	P1P2	0.966504	-0.131698	5	5
ABCA3	P1P2	0.0655879	-0.490196	5	5	P1P2	0.00448128	-0.451847	5	5	P1P2	0.00751838	-0.465396	5	5	P1P2	0.500153	-0.106231	5	5	P1P2	0.466026	0.171053	5	5	P1P2	0.742245	0.0227452	5	5	P1P2	0.0225695	-0.556213	5	5	P1P2	0.0148218	-0.345271	5	5	P1P2	0.00701078	-0.450742	5	5
ABCA4	P1P2	0.1823	0.245373	5	5	P1P2	0.505664	-0.0406367	5	5	P1P2	0.241155	0.0614493	5	5	P1P2	0.743224	0.108391	5	5	P1P2	0.754413	0.144943	5	5	P1P2	0.958551	0.129547	5	5	P1P2	0.0388538	0.286602	5	5	P1P2	0.427858	0.105262	5	5	P1P2	0.0686525	0.191127	5	5
ABCA5	P1P2	0.168264	-0.582764	5	5	P1P2	0.156267	-0.436688	5	5	P1P2	0.162882	-0.509726	5	5	P1P2	0.766542	0.0162219	5	5	P1P2	0.885527	-0.062314	5	5	P1P2	0.880032	0.0288322	5	5	P1P2	0.100821	-0.488327	5	5	P1P2	0.248156	-0.345083	5	5	P1P2	0.182399	-0.489048	5	5
ABCA6	P1P2	0.528807	-0.0011122	5	5	P1P2	0.0988848	-0.261837	5	5	P1P2	0.20691	-0.157264	5	5	P1P2	0.723866	0.00316668	5	5	P1P2	0.305273	0.0914488	5	5	P1P2	0.638179	0.112126	5	5	P1P2	0.817887	-0.0169658	5	5	P1P2	0.491293	-0.0883264	5	5	P1P2	0.499268	-0.0377456	5	5
ABCA7	P1	0.833929	-0.236371	5	5	P2	0.126621	-0.15534	5	5	P2	0.262173	-0.0747997	5	5	P2	0.0678212	-0.253149	5	5	P1	0.462481	0.143618	5	5	P2	0.160045	-0.117654	5	5	P2	0.0535476	-0.277751	5	5	P2	0.138134	-0.146118	5	5	P2	0.0362348	-0.179416	5	5
ABCA8	P1P2	0.661651	0.0280362	5	5	P1P2	0.00803082	-0.321477	5	5	P1P2	0.0595941	-0.13094	5	5	P1P2	0.705608	-0.0474371	5	5	P1P2	0.0210438	0.279624	5	5	P1P2	0.176205	0.176009	5	5	P1P2	0.969222	0.0345288	5	5	P1P2	0.591161	-0.0274795	5	5	P1P2	0.821382	-0.0354817	5	5
ABCA9	P1P2	0.825496	0.00406212	5	5	P1P2	0.553591	0.0631664	5	5	P1P2	0.670527	0.0506945	5	5	P1P2	0.446213	0.101812	5	5	P1P2	0.395727	-0.070908	5	5	P1P2	0.767521	0.0164898	5	5	P1P2	0.381122	0.134318	5	5	P1P2	0.707467	-0.036301	5	5	P1P2	0.753587	0.088312	5	5
ABCB1	ENST00000265724.3	0.929724	-0.0426759	5	5	ENST00000265724.3	0.420359	0.0540101	5	5	ENST00000265724.3	0.769582	0.0703881	5	5	ENST00000265724.3	0.847749	0.0498232	5	5	ENST00000265724.3	0.512931	-0.0969788	5	5	ENST00000265724.3	0.709182	-0.0138331	5	5	ENST00000265724.3	0.867212	0.0346447	5	5	ENST00000265724.3	0.885794	-0.00987312	5	5	ENST00000265724.3	0.966504	-0.0140762	5	5
ABCB10	P1P2	0.15651	-1.55933	5	5	P1P2	0.642462	-1.8341	5	5	P1P2	0.665675	-1.74453	5	5	P1P2	0.113565	-0.626833	5	5	P1P2	0.510882	-0.0907147	4	4	P1P2	0.261863	-0.101726	4	4	P1P2	0.189421	-2.24049	5	5	P1P2	0.575206	-2.20408	5	5	P1P2	0.430754	-2.19403	5	5
ABCB11	P1P2	0.316874	0.216093	5	5	P1P2	0.862606	-0.00816992	5	5	P1P2	0.605673	0.117448	5	5	P1P2	0.12476	-0.229847	5	5	P1P2	0.615365	-0.0732273	5	5	P1P2	0.254431	-0.186529	5	5	P1P2	0.436129	-0.058239	5	5	P1P2	0.487641	-0.084282	5	5	P1P2	0.375155	-0.0497483	5	5
ABCB4	P1P2	0.851503	-0.0279531	5	5	P1P2	0.163435	0.0729484	5	5	P1P2	0.263594	-0.00697928	5	5	P1P2	0.530403	0.08835	5	5	P1P2	0.997683	-0.0390444	5	5	P1P2	0.567527	0.0447818	5	5	P1P2	0.538644	0.0304379	5	5	P1P2	0.108716	0.0350666	5	5	P1P2	0.133042	0.00375486	5	5
ABCB5	P1P2	0.814254	-0.133587	4	4	P1P2	0.607847	-0.032752	4	4	P1P2	0.7602	-0.0526462	4	4	P1P2	0.974844	-0.0952159	4	4	P1P2	0.217302	0.165366	4	4	P1P2	0.51117	0.0628489	4	4	P1P2	0.256999	-0.158885	4	4	P1P2	0.195408	0.182087	4	4	P1P2	0.987016	0.00366207	4	4
ABCB6	P1P2	0.581209	0.11463	5	5	P1P2	0.684117	0.0332907	5	5	P1P2	0.621476	0.0907442	5	5	P1P2	0.874793	0.0295203	5	5	P1P2	0.999669	0.0125472	5	5	P1P2	0.905015	0.0236456	5	5	P1P2	0.351633	0.103173	5	5	P1P2	0.760601	0.0188722	5	5	P1P2	0.366266	0.0660827	5	5
ABCB7	P1P2	0.00011162	-2.88249	5	5	P1P2	0.000114313	-3.18242	5	5	P1P2	0.000111627	-2.9311	5	5	P1P2	0.00234368	0.736921	5	5	P1P2	0.790922	0.393744	5	5	P1P2	0.00202642	0.565332	5	5	P1P2	0.000112752	-2.45048	5	5	P1P2	0.000114687	-2.65343	5	5	P1P2	0.000112764	-2.55196	5	5
ABCB8	P1P2	0.183942	-0.28854	5	5	P1P2	0.129646	-0.211771	5	5	P1P2	0.0964899	-0.21562	5	5	P1P2	0.339799	0.112665	5	5	P1P2	0.208713	-0.219309	5	5	P1P2	0.691929	-0.0181703	5	5	P1P2	0.498607	-0.145628	5	5	P1P2	0.0922413	-0.430126	5	5	P1P2	0.153473	-0.287877	5	5
ABCB9	P2	0.647237	0.0338174	5	5	P1	0.194884	-0.163859	5	5	P2	0.348278	0.0856639	5	5	P1	0.848074	-0.0355662	5	5	P2	0.357673	-0.0476021	5	5	P2	0.542447	-0.069182	5	5	P1	0.815953	-0.106349	5	5	P1	0.209974	-0.19101	5	5	P1	0.447973	-0.124456	5	5
ABCC1	P1P2	0.122943	-0.146322	5	5	P1P2	0.698535	0.0233881	5	5	P1P2	0.218221	-0.123552	5	5	P1P2	0.160795	0.175359	5	5	P1P2	0.486054	-0.203774	5	5	P1P2	0.29609	0.0135052	5	5	P1P2	0.80823	0.0283435	5	5	P1P2	0.574075	-0.140633	5	5	P1P2	0.777702	-0.0561449	5	5
ABCC10	P1P2	0.329093	-0.303503	5	5	P1P2	0.700075	0.0329161	5	5	P1P2	0.656615	-0.111114	5	5	P1P2	0.873159	0.0778928	5	5	P1P2	0.724036	0.0308834	5	5	P1P2	0.513098	0.0366774	5	5	P1P2	0.967568	-0.215445	5	5	P1P2	0.817146	0.0275276	5	5	P1P2	0.951926	-0.0689093	5	5
ABCC11	P1	0.965822	-0.0016649	5	5	P2	0.167879	-0.152564	5	5	P2	0.387259	-0.0950738	5	5	P2	0.275096	-0.197081	5	5	P2	0.117884	0.159413	5	5	P1	0.340396	0.36962	5	5	P1	0.181297	0.333403	5	5	P1	0.192421	0.300541	5	5	P1	0.149206	0.348492	5	5
ABCC12	ENST00000311303.3	0.631771	-0.13191	5	5	ENST00000311303.3	0.322131	-0.191706	5	5	ENST00000311303.3	0.415302	-0.153143	5	5	ENST00000311303.3	0.0353767	-0.289698	5	5	ENST00000311303.3	0.37932	0.0875206	5	5	ENST00000311303.3	0.205793	-0.118576	5	5	ENST00000311303.3	0.0485187	-0.431405	5	5	ENST00000311303.3	0.649734	-0.121362	5	5	ENST00000311303.3	0.12755	-0.205066	5	5
ABCC2	P1P2	0.503273	0.117242	5	5	P1P2	0.0117862	-0.788284	5	5	P1P2	0.0141685	-0.340133	5	5	P1P2	0.0233659	-0.265092	5	5	P1P2	0.0102607	1.0907	5	5	P1P2	0.0254841	0.471588	5	5	P1P2	0.12671	-0.244941	5	5	P1P2	0.0430471	0.339119	5	5	P1P2	0.697458	0.0756071	5	5
ABCC3	P1P2	0.668299	-0.828724	5	5	P1P2	0.921131	-0.875039	5	5	P1P2	0.740451	-0.873181	5	5	P1P2	0.291086	-0.182071	5	5	P1P2	0.740896	0.207497	5	5	P1P2	0.901722	0.011116	5	5	P1P2	0.953351	-0.985109	5	5	P1P2	0.900236	-0.828653	5	5	P1P2	0.944643	-0.85408	5	5
ABCC4	P1P2	0.572686	0.0716831	5	5	P1P2	0.62292	0.131908	5	5	P1P2	0.480543	0.084127	5	5	P1P2	0.242927	0.241132	5	5	P1P2	0.0693751	0.410347	5	5	P1P2	0.0495617	0.287773	5	5	P1P2	0.0300797	0.227336	5	5	P1P2	0.0012326	0.340913	5	5	P1P2	0.00137702	0.250924	5	5
ABCC5	P1P2	0.815791	-0.0365331	5	5	P1P2	0.986724	0.0482778	5	5	P1P2	0.877805	0.0506914	5	5	P1P2	0.828632	0.0509519	5	5	P1P2	0.00982711	0.384409	5	5	P1P2	0.0660385	0.248809	5	5	P1P2	0.835339	0.0133172	5	5	P1P2	0.0196957	0.444887	5	5	P1P2	0.197282	0.259978	5	5
ABCC6	ENST00000205557.7	0.891574	-0.0878542	4	4	ENST00000205557.7	0.425486	-0.0970022	4	4	ENST00000205557.7	0.706189	-0.116511	4	4	ENST00000205557.7	0.60965	0.110248	4	4	ENST00000205557.7	0.259343	0.172474	4	4	ENST00000205557.7	0.310524	0.163284	4	4	ENST00000205557.7	0.501975	0.0454404	4	4	ENST00000205557.7	0.409932	0.076427	4	4	ENST00000205557.7	0.326768	0.0692614	4	4
ABCC8	P1P2	0.0856281	-0.307844	5	5	P1P2	0.211723	-0.177046	5	5	P1P2	0.110241	-0.294353	5	5	P1P2	0.213958	0.222402	5	5	P1P2	0.978485	-0.0794833	5	5	P1P2	0.530389	0.0352847	5	5	P1P2	0.391356	-0.119984	5	5	P1P2	0.0317308	-0.302427	5	5	P1P2	0.0518229	-0.187779	5	5
ABCC9	P1P2	0.444997	-0.0139386	5	5	P1P2	0.813853	-0.130955	5	5	P1P2	0.71293	0.0461291	5	5	P1P2	0.534487	-0.0260541	5	5	P1P2	0.655593	0.23069	5	5	P1P2	0.718487	0.0228439	5	5	P1P2	0.743405	-0.0314827	5	5	P1P2	0.208769	0.127156	5	5	P1P2	0.454969	0.0647944	5	5
ABCD1	P1P2	0.713683	0.0985348	5	5	P1P2	0.548034	0.00547659	5	5	P1P2	0.563313	0.0633732	5	5	P1P2	0.659064	0.0820506	5	5	P1P2	0.443004	0.115855	5	5	P1P2	0.285833	0.0842473	5	5	P1P2	0.308022	0.108115	5	5	P1P2	0.361114	0.189098	5	5	P1P2	0.303454	0.177978	5	5
ABCD2	P1P2	0.747463	0.0334514	5	5	P1P2	0.3566	0.139376	5	5	P1P2	0.447994	0.086979	5	5	P1P2	0.663272	0.0511721	5	5	P1P2	0.283687	-0.204269	5	5	P1P2	0.573741	-0.111231	5	5	P1P2	0.383835	0.0846385	5	5	P1P2	0.496535	-0.0900067	5	5	P1P2	0.969818	-0.00692736	5	5
ABCD3	P1P2	0.151464	0.20743	5	5	P1P2	0.841404	-0.00210395	5	5	P1P2	0.243168	0.115951	5	5	P1P2	0.228515	-0.223797	5	5	P1P2	0.261041	0.12952	5	5	P1P2	0.743503	-0.064818	5	5	P1P2	0.690108	-0.0375412	5	5	P1P2	0.146254	0.164089	5	5	P1P2	0.601807	0.076328	5	5
ABCD4	P1P2	0.0681888	-0.299043	5	5	P1P2	0.612955	-0.130607	5	5	P1P2	0.164901	-0.220914	5	5	P1P2	0.234336	0.186462	5	5	P1P2	0.973191	-0.0271184	5	5	P1P2	0.638773	0.0796716	5	5	P1P2	0.276849	-0.149839	5	5	P1P2	0.386533	-0.138235	5	5	P1P2	0.205495	-0.141112	5	5
ABCE1	P1P2	0.000178117	-4.39561	5	5	P1P2	0.000584555	-4.32444	5	5	P1P2	0.000231274	-4.36002	5	5	P1P2	0.393229	0.11589	3	3	P1P2	0.042848	-0.398434	3	3	P1P2	0.894468	-0.141272	3	3	P1P2	0.00243266	-4.24836	5	5	P1P2	0.000177339	-5.13634	5	5	P1P2	0.000313885	-4.69235	5	5
ABCF1	P1	0.083528	-1.46993	5	5	P2	0.0758152	-0.292344	5	5	P2	0.0174875	-0.194546	5	5	P1	0.443249	0.110524	5	5	P2	0.461218	0.222933	5	5	P2	0.354476	0.199038	5	5	P1	0.0556351	-1.32431	5	5	P1	0.00406079	-1.21186	5	5	P1	0.0128304	-1.26809	5	5
ABCF2	P1P2	0.485664	0.0938253	5	5	P1P2	0.524732	0.151108	5	5	P1P2	0.416257	0.107992	5	5	P1P2	0.629623	-0.0821462	5	5	P1P2	0.266894	0.110557	5	5	P1P2	0.648311	0.0492814	5	5	P1P2	0.455435	-0.00217848	5	5	P1P2	0.0767214	0.307439	5	5	P1P2	0.177004	0.100176	5	5
ABCF3	P1P2	0.230559	-0.210138	5	5	P1P2	0.0515474	-0.32363	5	5	P1P2	0.0704846	-0.305076	5	5	P1P2	0.331474	-0.133133	5	5	P1P2	0.497554	0.0837942	5	5	P1P2	0.8493	-0.0368966	5	5	P1P2	0.145206	-0.417015	5	5	P1P2	0.178906	-0.269477	5	5	P1P2	0.133042	-0.28355	5	5
ABCG1	P1P2	0.880953	0.142146	5	5	P1P2	0.565589	0.0617098	4	4	P1P2	0.877421	-0.021827	4	4	P1P2	0.988751	-0.148061	5	5	P1P2	0.0313298	0.854547	5	5	P1P2	0.0328266	0.387212	5	5	P1P2	0.586497	0.0836406	5	5	P1P2	0.0163131	0.331057	5	5	P1P2	0.0371325	0.196193	5	5
ABCG2	P1P2	0.045197	0.168024	4	4	P1P2	0.538839	0.0824707	4	4	P1P2	0.100084	0.125247	4	4	P1P2	0.00780361	-0.312659	4	4	P1P2	0.769907	0.232192	5	5	P1P2	0.0256519	-0.198151	4	4	P1P2	0.130739	-0.149234	4	4	P1P2	0.403603	0.439022	5	5	P1P2	0.509377	-0.0784158	4	4
ABCG4	P1P2	0.342822	-0.231728	4	4	P1P2	0.935482	-0.0782156	4	4	P1P2	0.572548	-0.203132	4	4	P1P2	0.889721	0.0976301	4	4	P1P2	0.460394	-0.047241	4	4	P1P2	0.93071	-0.00771633	4	4	P1P2	0.649656	-0.0866119	4	4	P1P2	0.151303	-0.192697	4	4	P1P2	0.294822	-0.163745	4	4
ABCG5	P1P2	0.808047	0.142107	5	5	P1P2	0.0736449	0.627136	5	5	P1P2	0.4847	0.406592	5	5	P1P2	0.546558	0.16234	5	5	P1P2	0.299439	-0.289794	5	5	P1P2	0.800749	-0.0436485	5	5	P1P2	0.409015	0.276403	5	5	P1P2	0.121335	0.338297	5	5	P1P2	0.272535	0.291526	5	5
ABCG8	P1P2	0.0231242	0.538393	5	5	P1P2	0.0177696	0.299988	5	5	P1P2	0.0151143	0.408588	5	5	P1P2	0.874466	-0.0361629	5	5	P1P2	0.759777	0.00140838	5	5	P1P2	0.874132	-0.0384246	5	5	P1P2	0.0743526	0.556016	5	5	P1P2	0.171247	0.359945	5	5	P1P2	0.108788	0.45798	5	5
ABHD1	P1P2	0.697611	0.0148102	5	5	P1P2	0.909909	0.0403339	5	5	P1P2	0.905472	0.00682388	5	5	P1P2	0.461458	0.174785	5	5	P1P2	0.533995	0.130128	5	5	P1P2	0.174616	0.175727	5	5	P1P2	0.171087	0.225026	5	5	P1P2	0.455945	0.10539	5	5	P1P2	0.19498	0.119478	5	5
ABHD10	P1P2	0.142877	-0.193154	5	5	P1P2	0.958197	-0.0647167	5	5	P1P2	0.446002	-0.106023	5	5	P1P2	0.0771763	0.219043	5	5	P1P2	0.174222	0.236524	5	5	P1P2	0.0524268	0.227784	5	5	P1P2	0.53345	0.0419301	5	5	P1P2	0.363301	0.175524	5	5	P1P2	0.303063	0.0897184	5	5
ABHD11	P1P2	0.0187524	-0.341698	5	5	P1P2	0.685952	-0.246867	5	5	P1P2	0.0850486	-0.283401	5	5	P1P2	0.113944	0.175518	5	5	P1P2	0.773716	-0.0208848	5	5	P1P2	0.288847	0.0977333	5	5	P1P2	0.620627	-0.146376	5	5	P1P2	0.104571	-0.231675	5	5	P1P2	0.304236	-0.232827	5	5
ABHD12	P1P2	0.191468	-0.183377	5	5	P1P2	0.641866	-0.213388	5	5	P1P2	0.184198	-0.145902	5	5	P1P2	0.166056	0.163458	5	5	P1P2	0.211581	0.217214	5	5	P1P2	0.0193478	0.18749	5	5	P1P2	0.587068	0.0712663	5	5	P1P2	0.481415	0.0381014	5	5	P1P2	0.403548	0.053849	5	5
ABHD12B	P1P2	0.374227	0.295089	5	5	P1P2	0.839128	-0.0487499	5	5	P1P2	0.514877	0.110435	5	5	P1P2	0.468552	-0.253413	5	5	P1P2	0.874726	0.0491477	5	5	P1P2	0.519009	-0.102133	5	5	P1P2	0.682785	0.0566558	5	5	P1P2	0.910102	-0.0241167	5	5	P1P2	0.842789	0.0482908	5	5
ABHD13	P1P2	0.194598	-0.247816	5	5	P1P2	0.0445059	-0.297677	5	5	P1P2	0.0507265	-0.253895	5	5	P1P2	0.679904	0.0696189	5	5	P1P2	0.837931	0.131546	5	5	P1P2	0.971145	0.100582	5	5	P1P2	0.287619	-0.225697	5	5	P1P2	0.447462	-0.148932	5	5	P1P2	0.39749	-0.14127	5	5
ABHD14A	P1P2	0.698227	0.121429	5	5	P1P2	0.132941	0.236438	5	5	P1P2	0.19632	0.176822	5	5	P1P2	0.297193	-0.185674	5	5	P1P2	0.442511	-0.112756	5	5	P1P2	0.12755	-0.138729	5	5	P1P2	0.416114	-0.0987608	5	5	P1P2	0.453441	0.111369	5	5	P1P2	0.912265	0.0242037	5	5
ABHD14B	P2	0.431236	0.0483276	5	5	P1	0.372441	-0.100831	5	5	P1	0.422014	-0.0355823	5	5	P1	0.390693	-0.0879682	5	5	P2	0.458447	0.103192	5	5	P2	0.656103	0.0382858	5	5	P1	0.428347	-0.147546	5	5	P2	0.29976	0.141249	5	5	P2	0.309748	0.097315	5	5
ABHD15	P1P2	0.593239	-0.446573	5	5	P1P2	0.0807448	-0.830112	5	5	P1P2	0.121035	-0.510749	5	5	P1P2	0.745106	-0.163241	5	5	P1P2	0.50707	0.1157	5	5	P1P2	0.871512	-0.0316137	5	5	P1P2	0.116719	-0.491179	5	5	P1P2	0.409235	-0.629655	5	5	P1P2	0.158076	-0.507139	5	5
ABHD16A	P1P2	0.151702	0.157231	5	5	P1P2	0.0669399	0.183267	5	5	P1P2	0.047934	0.157793	5	5	P1P2	0.566878	0.0928404	5	5	P1P2	0.467042	-0.077565	5	5	P1P2	0.851908	-0.0679164	5	5	P1P2	0.0765339	0.276606	5	5	P1P2	0.301699	0.116306	5	5	P1P2	0.0791161	0.188842	5	5
ABHD16B	P1P2	0.454125	-0.114211	4	4	P1P2	0.954883	0.00273144	5	5	P1P2	0.445576	-0.127522	4	4	P1P2	0.682033	0.373286	5	5	P1P2	0.162934	-0.578074	5	5	P1P2	0.282096	-0.113741	5	5	P1P2	0.789005	0.0131914	5	5	P1P2	0.0271549	-0.215394	4	4	P1P2	0.042773	-0.191851	4	4
ABHD17A	P1P2	0.292194	0.17573	5	5	P1P2	0.571554	0.0516419	5	5	P1P2	0.284048	0.0625403	5	5	P1P2	0.0512043	-0.27313	5	5	P1P2	0.571738	-0.0320189	5	5	P1P2	0.0617484	-0.139507	5	5	P1P2	0.323836	-0.108101	5	5	P1P2	0.851817	-0.0134303	5	5	P1P2	0.575442	-0.0879892	5	5
ABHD17B	P1P2	0.365347	0.0253371	5	5	P1P2	0.790694	-0.276459	5	5	P1P2	0.832689	-0.126016	5	5	P1P2	0.0729698	-0.402668	5	5	P1P2	0.442018	0.133751	5	5	P1P2	0.475293	-0.110969	5	5	P1P2	0.0439795	-0.263252	5	5	P1P2	0.840117	-0.144864	5	5	P1P2	0.358379	-0.17224	5	5
ABHD17C	P1P2	0.442984	-0.345783	4	4	P1P2	0.638107	0.0198014	4	4	P1P2	0.671874	-0.174896	4	4	P1P2	0.653841	0.148742	4	4	P1P2	0.947099	0.0476058	4	4	P1P2	0.372732	0.107464	4	4	P1P2	0.389409	-0.17114	4	4	P1P2	0.522963	0.107132	4	4	P1P2	0.91225	-0.0453013	4	4
ABHD2	P1P2	0.770897	0.0167621	5	5	P1P2	0.967481	0.0336863	5	5	P1P2	0.854861	-0.0441149	5	5	P1P2	0.757693	-0.108446	5	5	P1P2	0.261041	-0.1508	5	5	P1P2	0.508821	-0.122618	5	5	P1P2	0.597969	-0.0655913	5	5	P1P2	0.257456	-0.106677	5	5	P1P2	0.22647	-0.0402136	5	5
ABHD3	P1P2	0.836527	-0.392084	5	5	P1P2	0.00391955	-0.607727	5	5	P1P2	0.12244	-0.55767	5	5	P1P2	0.511555	-0.220696	5	5	P1P2	0.804696	-0.0308911	5	5	P1P2	0.57885	-0.10835	5	5	P1P2	0.208863	-0.50502	5	5	P1P2	0.0936952	-0.600672	5	5	P1P2	0.119843	-0.536372	5	5
ABHD4	P1P2	0.415816	0.0366448	5	5	P1P2	0.813853	0.045689	5	5	P1P2	0.734166	0.0590796	5	5	P1P2	0.163786	-0.167977	5	5	P1P2	0.74215	-0.120206	5	5	P1P2	0.20639	-0.133721	5	5	P1P2	0.272837	-0.174779	5	5	P1P2	0.933834	-0.0735614	5	5	P1P2	0.310938	-0.076918	5	5
ABHD5	P1P2	0.648434	-0.161618	5	5	P1P2	0.168008	-0.19315	5	5	P1P2	0.41865	-0.162941	5	5	P1P2	0.898373	0.0997028	5	5	P1P2	0.852221	0.0221859	5	5	P1P2	0.780254	0.0528259	5	5	P1P2	0.788366	-0.145552	5	5	P1P2	0.177568	-0.169614	5	5	P1P2	0.355774	-0.110037	5	5
ABHD6	P1P2	0.467885	-0.0978468	5	5	P1P2	0.753143	0.00393354	5	5	P1P2	0.876491	-0.070618	5	5	P1P2	0.772881	0.0193075	5	5	P1P2	0.489176	0.0800585	5	5	P1P2	0.455974	0.0348604	5	5	P1P2	0.50707	-0.079233	5	5	P1P2	0.575773	0.14082	5	5	P1P2	0.915563	0.0620811	5	5
ABHD8	P1P2	0.0615508	0.277892	5	5	P1P2	0.119546	-0.320903	5	5	P1P2	0.915382	0.0126627	5	5	P1P2	0.309661	-0.217868	5	5	P1P2	0.461975	0.101062	5	5	P1P2	0.630476	-0.0432778	5	5	P1P2	0.627084	0.0863447	5	5	P1P2	0.369025	-0.129841	5	5	P1P2	0.613438	-0.0405541	5	5
ABI1	P1P2	0.819023	-0.0377046	5	5	P1P2	0.679845	0.054681	5	5	P1P2	0.914721	0.00294902	5	5	P1P2	0.696694	-0.0115257	5	5	P1P2	0.0344565	-0.400427	5	5	P1P2	0.0950469	-0.24505	5	5	P1P2	0.572302	-0.0380402	5	5	P1P2	0.0140572	-0.340806	5	5	P1P2	0.0522249	-0.200645	5	5
ABI2	P1P2	0.713683	-0.172401	5	5	P1P2	0.26383	-0.334068	5	5	P1P2	0.460051	-0.262348	5	5	P1P2	0.643531	-0.0539452	5	5	P1P2	0.558273	-0.0381194	5	5	P1P2	0.479417	-0.0460323	5	5	P1P2	0.461218	-0.249427	5	5	P1P2	0.101416	-0.443523	5	5	P1P2	0.186801	-0.29392	5	5
ABI3	P1P2	0.185595	0.253893	5	5	P1P2	0.572686	0.136417	5	5	P1P2	0.275521	0.144112	5	5	P1P2	0.972875	-0.0442416	5	5	P1P2	0.730265	-0.114813	5	5	P1P2	0.951926	-0.0298937	5	5	P1P2	0.277216	0.195559	5	5	P1P2	0.877277	0.0225594	5	5	P1P2	0.446482	0.109059	5	5
ABI3BP	P1P2	0.348841	-0.11821	5	5	P1P2	0.190057	0.117696	5	5	P1P2	0.75941	0.0195434	5	5	P1P2	0.374871	-0.133015	5	5	P1P2	0.276849	-0.11194	5	5	P1P2	0.189873	-0.173729	5	5	P1P2	0.358541	-0.300971	5	5	P1P2	0.807486	0.0262844	5	5	P1P2	0.396563	-0.131098	5	5
ABL1	ENST00000372348.2	0.403061	0.0714088	5	5	ENST00000372348.2	0.380522	-0.144948	5	5	ENST00000372348.2	0.982381	-0.0100169	5	5	ENST00000372348.2	0.450433	0.0961682	5	5	ENST00000372348.2	0.37887	0.136935	5	5	ENST00000372348.2	0.384631	0.118938	5	5	ENST00000372348.2	0.507867	0.24208	5	5	ENST00000372348.2	0.737316	-0.0139024	5	5	ENST00000372348.2	0.464561	0.141346	5	5
ABL2	P1	0.0908268	0.183514	5	5	P1	0.903316	-0.0191402	5	5	P1	0.309501	0.0743438	5	5	P1	0.0172649	-0.343048	5	5	P2	0.168251	0.149605	5	5	P2	0.373367	0.0657956	5	5	P1	0.275021	-0.141654	5	5	P2	0.193842	0.178446	5	5	P2	0.620463	0.0475875	5	5
ABLIM1	ENST00000277895.5	0.726445	-0.178754	5	5	ENST00000277895.5	0.203029	-0.157373	5	5	ENST00000277895.5	0.307522	-0.140463	5	5	ENST00000277895.5	0.39161	0.0918842	5	5	ENST00000277895.5	0.462986	-0.137653	5	5	ENST00000277895.5	0.880688	0.0418301	5	5	ENST00000277895.5	0.991062	-0.0333712	5	5	ENST00000277895.5	0.0758953	-0.227557	5	5	ENST00000277895.5	0.242837	-0.175667	5	5
ABLIM2	P1P2	0.394228	0.15306	5	5	P1P2	0.789412	0.0789334	5	5	P1P2	0.447994	0.0908182	5	5	P1P2	0.462468	-0.154124	5	5	P1P2	0.204389	0.281608	5	5	P1P2	0.304628	0.0637422	5	5	P1P2	0.390211	0.0342349	5	5	P1P2	0.0421147	0.296608	5	5	P1P2	0.199022	0.226635	5	5
ABLIM3	P1P2	0.279427	0.0871208	5	5	P1P2	0.386653	0.085783	5	5	P1P2	0.26111	0.0864519	5	5	P1P2	0.788157	0.00764247	5	5	P1P2	0.94146	-0.0439978	5	5	P1P2	0.761177	-0.0331774	5	5	P1P2	0.279423	0.078358	5	5	P1P2	0.698842	0.0601638	5	5	P1P2	0.426389	0.0940019	5	5
ABO	P1	0.559174	-0.0408657	5	5	P1	0.352707	0.098895	5	5	P2	0.811942	-0.0168586	5	5	P2	0.230444	0.188841	5	5	P2	0.924966	-0.0348421	5	5	P2	0.378748	0.177817	5	5	P1	0.427864	0.0863121	5	5	P1	0.427858	0.0483581	5	5	P1	0.337037	0.0947389	5	5
ABR	P1P2	0.907931	0.00323492	5	5	P1P2	0.762638	-0.00725956	5	5	P1P2	0.721024	-0.00201232	5	5	P1P2	0.218423	-0.333266	5	5	P1P2	0.171867	-0.408509	5	5	P1P2	0.140274	-0.38691	5	5	P1P2	0.0375404	-0.318721	5	5	P1P2	0.0361282	-0.344968	5	5	P1P2	0.0142781	-0.30783	5	5
ABRA	P1P2	0.113731	-0.176344	5	5	P1P2	0.117777	-0.154508	5	5	P1P2	0.0552228	-0.152013	5	5	P1P2	0.983458	0.0322646	5	5	P1P2	0.62532	0.0290505	5	5	P1P2	0.729084	0.0282437	5	5	P1P2	0.10538	-0.167392	5	5	P1P2	0.337187	-0.10771	5	5	P1P2	0.174352	-0.175884	5	5
ABRACL	P1P2	0.404701	-0.205632	5	5	P1P2	0.515286	0.0990036	5	5	P1P2	0.882406	-0.00305717	5	5	P1P2	0.446956	0.233425	5	5	P1P2	0.357673	-0.0949596	5	5	P1P2	0.645921	0.0434011	5	5	P1P2	0.614198	-0.0176845	5	5	P1P2	0.898264	0.0111465	5	5	P1P2	0.973797	-0.0821004	5	5
ABT1	P1P2	0.0329714	-0.692564	5	5	P1P2	0.241412	-0.63694	5	5	P1P2	0.05982	-0.638512	5	5	P1P2	0.415413	0.059765	5	5	P1P2	0.411609	-0.279133	5	5	P1P2	0.858433	0.0412693	5	5	P1P2	0.232945	-0.563645	5	5	P1P2	0.175442	-0.587866	5	5	P1P2	0.277288	-0.619089	5	5
ABTB1	P1P2	0.276479	0.0696474	5	5	P1P2	0.964164	-0.00394312	5	5	P1P2	0.4096	0.0141861	5	5	P1P2	0.701607	0.0685266	5	5	P1P2	0.940139	0.0986779	5	5	P1P2	0.920183	0.0836023	5	5	P1P2	0.0915354	0.196102	5	5	P1P2	0.949028	0.0614091	5	5	P1P2	0.254431	0.128756	5	5
ABTB2	P1P2	0.756304	0.086709	5	5	P1P2	0.500888	0.0377383	5	5	P1P2	0.528414	0.0481393	5	5	P1P2	0.58015	-0.13266	5	5	P1P2	0.873746	-0.045649	5	5	P1P2	0.799464	-0.118786	5	5	P1P2	0.699303	-0.0836529	5	5	P1P2	0.658121	-0.0101781	5	5	P1P2	0.997678	-0.0582552	5	5
ACAA1	P1P2	0.206894	-0.172442	5	5	P1P2	0.544714	0.0328253	5	5	P1P2	0.630925	-0.0549793	5	5	P1P2	0.713325	-0.0189745	5	5	P1P2	0.114416	-0.201173	5	5	P1P2	0.131333	-0.101437	5	5	P1P2	0.0863936	-0.165779	5	5	P1P2	0.189744	-0.170809	5	5	P1P2	0.0660385	-0.149638	5	5
ACAA2	P1P2	0.447978	-0.0931795	5	5	P1P2	0.616464	-0.0275768	5	5	P1P2	0.440057	-0.0495313	5	5	P1P2	0.638782	-0.0641381	5	5	P1P2	0.542762	-0.078793	5	5	P1P2	0.422049	-0.0756234	5	5	P1P2	0.297511	-0.118803	5	5	P1P2	0.167895	-0.150389	5	5	P1P2	0.162033	-0.155071	5	5
ACACA	P1P2	0.00279147	-0.32485	5	5	P1P2	0.00309026	-0.36322	5	5	P1P2	0.00088267	-0.299724	5	5	P1P2	0.798387	0.0848063	5	5	P1P2	0.580231	-0.0987698	5	5	P1P2	0.747279	0.0315726	5	5	P1P2	0.0351704	-0.373551	5	5	P1P2	0.0285753	-0.393203	5	5	P1P2	0.0148827	-0.340292	5	5
ACACB	P1	0.0665689	0.168477	5	5	P1	0.10436	0.210866	5	5	P1	0.0329968	0.225406	5	5	P1	0.735086	0.0230952	5	5	P1	0.104491	-0.364432	5	5	P1	0.0558543	-0.142276	5	5	P2	0.0511293	-0.275246	5	5	P1	0.65572	-0.0715714	5	5	P2	0.291121	-0.144595	5	5
ACAD10	P1P2	0.0871541	-0.420468	5	5	P1P2	0.694229	-0.196855	5	5	P1P2	0.260757	-0.312317	5	5	P1P2	0.442017	0.043701	5	5	P1P2	0.987421	-0.133865	5	5	P1P2	0.519548	-0.00116529	5	5	P1P2	0.486574	-0.376202	5	5	P1P2	0.978474	-0.35568	5	5	P1P2	0.857127	-0.371314	5	5
ACAD11	P1P2	0.966154	0.0261159	5	5	P1P2	0.430749	-0.093761	5	5	P1P2	0.774683	-0.0940925	5	5	P1P2	0.0614633	-0.323326	5	5	P1P2	0.137794	-0.268111	5	5	P1P2	0.0241998	-0.252544	5	5	P1P2	0.122235	-0.336461	5	5	P1P2	0.0423673	-0.332838	5	5	P1P2	0.0515232	-0.327797	5	5
ACAD8	P1P2	0.147471	-0.179842	5	5	P1P2	0.30771	-0.111493	5	5	P1P2	0.111172	-0.161546	5	5	P1P2	0.0866383	0.201188	5	5	P1P2	0.492832	0.127504	5	5	P1P2	0.0775663	0.153496	5	5	P1P2	0.727148	0.0822461	5	5	P1P2	0.685979	-0.0242755	5	5	P1P2	0.97446	0.0510654	5	5
ACAD9	P1P2	0.0127673	-0.62667	5	5	P1P2	0.00276498	-0.732334	5	5	P1P2	0.00416391	-0.679502	5	5	P1P2	0.184805	-0.258333	5	5	P1P2	0.257886	-0.159779	5	5	P1P2	0.142072	-0.153149	5	5	P1P2	0.00503066	-0.837829	5	5	P1P2	0.000429965	-0.827211	5	5	P1P2	0.000615302	-0.83252	5	5
ACADL	P1P2	0.31048	0.0739236	5	5	P1P2	0.834253	-0.00818715	5	5	P1P2	0.418171	-0.00209346	5	5	P1P2	0.0923494	-0.21531	5	5	P1P2	0.243848	0.26522	5	5	P1P2	0.957226	0.0570157	5	5	P1P2	0.52422	-0.116876	5	5	P1P2	0.238101	0.243102	5	5	P1P2	0.959876	0.0406288	5	5
ACADM	P1P2	0.3566	-0.105488	5	5	P1P2	0.860645	-0.0385649	5	5	P1P2	0.694991	-0.0605056	5	5	P1P2	0.934564	0.0156286	5	5	P1P2	0.94146	-0.0166852	5	5	P1P2	0.967167	-0.0135718	5	5	P1P2	0.423525	-0.072295	5	5	P1P2	0.875314	-0.0145109	5	5	P1P2	0.564151	-0.0352145	5	5
ACADS	P1P2	0.312469	-0.180115	5	5	P1P2	0.344153	-0.0615789	5	5	P1P2	0.295437	-0.120847	5	5	P1P2	0.67293	0.0563597	5	5	P1P2	0.572867	-0.0619668	5	5	P1P2	0.920843	-0.0420626	5	5	P1P2	0.51668	-0.119851	5	5	P1P2	0.341805	-0.201267	5	5	P1P2	0.253739	-0.179153	5	5
ACADSB	P1P2	0.350986	-0.164442	5	5	P1P2	0.585778	-0.173616	5	5	P1P2	0.155721	-0.204499	5	5	P1P2	0.813797	-0.0706623	5	5	P1P2	0.947404	-0.00957195	5	5	P1P2	0.718487	-0.0502401	5	5	P1P2	0.162559	-0.267792	5	5	P1P2	0.31912	-0.153922	5	5	P1P2	0.203419	-0.175675	5	5
ACADVL	P1P2	0.698843	-0.101854	5	5	P1P2	0.286138	-0.0984225	5	5	P1P2	0.303197	-0.0623226	5	5	P1P2	0.889191	0.149994	5	5	P1P2	0.758198	0.105266	5	5	P1P2	0.551856	0.0420812	5	5	P1P2	0.766737	0.00925971	5	5	P1P2	0.659022	-0.0762965	5	5	P1P2	0.71104	-0.0639344	5	5
ACAN	P1P2	0.010795	-0.552271	5	5	P1P2	0.197042	-0.380949	5	5	P1P2	0.00737029	-0.416474	5	5	P1P2	0.709308	0.0672653	5	5	P1P2	0.706691	0.0297667	5	5	P1P2	0.791124	0.0581327	5	5	P1P2	0.0115285	-0.503157	5	5	P1P2	0.135832	-0.197216	5	5	P1P2	0.013103	-0.337425	5	5
ACAP1	P1P2	0.184217	-0.231847	5	5	P1P2	0.998672	-0.399578	5	5	P1P2	0.575188	-0.334565	5	5	P1P2	0.366449	0.251494	5	5	P1P2	0.333076	0.099846	5	5	P1P2	0.208187	0.202877	5	5	P1P2	0.654395	-0.197937	5	5	P1P2	0.899578	-0.213963	5	5	P1P2	0.940673	-0.222889	5	5
ACAP2	P1P2	0.248333	-0.163243	5	5	P1P2	0.830359	0.0162668	5	5	P1P2	0.385888	-0.0235274	5	5	P1P2	0.4197	0.129207	5	5	P1P2	0.31797	-0.204648	5	5	P1P2	0.893168	-0.101894	5	5	P1P2	0.98378	-0.0234896	5	5	P1P2	0.430281	-0.187426	5	5	P1P2	0.722221	-0.105458	5	5
ACAP3	P1P2	0.894756	-0.0333442	5	5	P1P2	0.643058	-0.0595585	5	5	P1P2	0.717285	-0.020311	5	5	P1P2	0.383863	-0.0638889	5	5	P1P2	0.961284	-0.020588	5	5	P1P2	0.585694	-0.0480885	5	5	P1P2	0.288749	-0.121794	5	5	P1P2	0.836873	-0.057948	5	5	P1P2	0.435145	-0.0898709	5	5
ACAT1	P1P2	0.371995	0.218746	5	5	P1P2	0.217563	0.553363	5	5	P1P2	0.279207	0.332428	5	5	P1P2	0.925995	0.125875	5	5	P1P2	0.5808	-0.0557424	5	5	P1P2	0.861046	0.0031614	5	5	P1P2	0.835339	0.394788	5	5	P1P2	0.175707	0.327513	5	5	P1P2	0.368919	0.338146	5	5
ACAT2	P1P2	0.325191	-0.142468	5	5	P1P2	0.0989699	-0.252716	5	5	P1P2	0.0728478	-0.197592	5	5	P1P2	0.399915	0.0723962	5	5	P1P2	0.702378	-0.00986896	5	5	P1P2	0.694999	0.0464345	5	5	P1P2	0.843771	-0.0306535	5	5	P1P2	0.02488	-0.256452	5	5	P1P2	0.086481	-0.142822	5	5
ACBD3	P1P2	0.0335219	-0.259406	5	5	P1P2	0.185319	-0.203038	5	5	P1P2	0.0595941	-0.231222	5	5	P1P2	0.0948644	0.261762	5	5	P1P2	0.0693115	0.279407	5	5	P1P2	0.0155097	0.226214	5	5	P1P2	0.821758	-0.0394824	5	5	P1P2	0.344341	0.0926469	5	5	P1P2	0.622813	0.0493041	5	5
ACBD4	P2	0.0899305	0.204744	4	4	P1	0.367776	0.113927	5	5	P2	0.145082	0.145135	4	4	P1	0.219356	-0.252793	5	5	P2	0.254283	0.106802	4	4	P1	0.704237	-0.0190052	5	5	P1	0.39642	0.0838269	5	5	P2	0.0753258	0.213057	4	4	P2	0.133487	0.158007	4	4
ACBD5	P1P2	0.641866	0.0431324	5	5	P1P2	0.0484365	0.280832	5	5	P1P2	0.120635	0.0917703	5	5	P1P2	0.603069	-0.0869895	5	5	P1P2	0.0164636	-0.212511	5	5	P1P2	0.0553232	-0.172329	5	5	P1P2	0.925625	-0.0191946	5	5	P1P2	0.991389	-0.0735292	5	5	P1P2	0.882001	-0.0512381	5	5
ACBD6	P1P2	0.137289	-0.248195	5	5	P1P2	0.0850238	-0.359549	5	5	P1P2	0.0773484	-0.29958	5	5	P1P2	0.91546	0.0404431	5	5	P1P2	0.0350625	0.287219	5	5	P1P2	0.154193	0.162686	5	5	P1P2	0.043546	-0.223218	5	5	P1P2	0.622492	-0.00394208	5	5	P1P2	0.581127	-0.162911	5	5
ACBD7	P1P2	0.576088	-0.216422	5	5	P1P2	0.485664	-0.15399	5	5	P1P2	0.12447	-0.206376	5	5	P1P2	0.208506	0.462332	5	5	P1P2	0.112712	0.31551	5	5	P1P2	0.00584765	0.308194	5	5	P1P2	0.294443	0.26484	5	5	P1P2	0.217311	0.140429	5	5	P1P2	0.17488	0.213193	5	5
ACCS	P1P2	0.700692	0.052898	5	5	P1P2	0.313267	-0.0884185	5	5	P1P2	0.714795	-0.0332996	5	5	P1P2	0.316023	-0.0653386	5	5	P1P2	0.358541	-0.0883528	5	5	P1P2	0.183766	-0.0649553	5	5	P1P2	0.611286	-0.0929092	5	5	P1P2	0.0598205	-0.223961	5	5	P1P2	0.126102	-0.16973	5	5
ACCSL	ENST00000378832.1	0.521768	-0.113763	4	4	ENST00000378832.1	0.138405	-0.308545	4	4	ENST00000378832.1	0.0643886	-0.205782	4	4	ENST00000378832.1	0.239582	-0.0820702	4	4	ENST00000378832.1	0.840047	0.192482	4	4	ENST00000378832.1	0.812909	0.0258578	4	4	ENST00000378832.1	0.0563439	-0.227244	4	4	ENST00000378832.1	0.378508	-0.104364	4	4	ENST00000378832.1	0.078732	-0.17815	4	4
ACD	P1P2	0.245616	-0.267589	5	5	P1P2	0.338665	-0.205909	5	5	P1P2	0.26502	-0.217888	5	5	P1P2	0.610023	0.120794	5	5	P1P2	0.79348	0.0132411	5	5	P1P2	0.415828	0.0468489	5	5	P1P2	0.24756	-0.172769	5	5	P1P2	0.496535	-0.146285	5	5	P1P2	0.400279	-0.143871	5	5
ACE	P2	0.0987998	0.184633	5	5	P1	0.233157	0.197447	5	5	P1	0.138755	0.164398	5	5	P2	0.401309	-0.1831	5	5	P2	0.507601	0.108452	5	5	P2	0.581697	-0.0373239	5	5	P1	0.168123	0.109877	5	5	P2	0.349448	0.0963646	5	5	P1	0.200188	0.11825	5	5
ACE2	P1P2	0.911229	0.144453	5	5	P1P2	0.0117862	0.422906	5	5	P1P2	0.310693	0.255777	5	5	P1P2	0.74542	0.0557184	5	5	P1P2	0.121834	-0.382456	5	5	P1P2	0.213648	-0.204758	5	5	P1P2	0.994372	0.0368454	5	5	P1P2	0.283057	0.0940447	5	5	P1P2	0.698689	0.1418	5	5
ACER1	P1P2	0.391924	0.120597	5	5	P1P2	0.439069	-0.0750129	5	5	P1P2	0.815176	-0.047721	5	5	P1P2	0.0831885	-0.315599	5	5	P1P2	0.158723	0.0577896	5	5	P1P2	0.819442	-0.0667937	5	5	P1P2	0.321198	-0.177549	5	5	P1P2	0.367258	0.0250893	5	5	P1P2	0.910287	-0.121387	5	5
ACER2	P1P2	0.966817	0.0131828	5	5	P1P2	0.276479	0.0986607	5	5	P1P2	0.48158	0.0559217	5	5	P1P2	0.427386	0.0984763	5	5	P1P2	0.446961	-0.0541813	5	5	P1P2	0.982419	0.0194518	5	5	P1P2	0.377075	0.0947102	5	5	P1P2	0.677453	0.0675951	5	5	P1P2	0.42881	0.0811526	5	5
ACER3	P1P2	0.736772	0.112622	5	5	P1P2	0.21617	0.118152	5	5	P1P2	0.278467	0.0975476	5	5	P1P2	0.712088	0.0431696	5	5	P1P2	0.989076	-0.0181167	5	5	P1P2	0.791764	-0.00939956	5	5	P1P2	0.321603	0.0966272	5	5	P1P2	0.370798	0.12386	5	5	P1P2	0.265333	0.105898	5	5
ACHE	P1	0.174781	0.161402	5	5	P1	0.175045	-0.290993	5	5	P1	0.534428	-0.0647956	5	5	P2	0.113565	-0.235081	5	5	P1	0.0432876	0.369057	5	5	P2	0.185141	-0.135131	5	5	P2	0.190543	-0.160594	5	5	P1	0.586296	0.0245828	5	5	P2	0.268558	-0.11922	5	5
ACIN1	P2	0.0998239	-0.65322	5	5	P2	0.0377537	-0.595439	5	5	P2	0.0437699	-0.621496	5	5	P1	0.133976	-0.3067	5	5	P2	0.455936	0.00798994	5	5	P1	0.30502	-0.0868233	5	5	P2	0.041515	-0.569992	5	5	P2	0.117007	-0.728028	5	5	P2	0.0478503	-0.638455	5	5
ACKR2	P1P2	0.451971	0.049163	5	5	P1P2	0.235448	0.103321	5	5	P1P2	0.262883	0.109966	5	5	P1P2	0.621692	-0.0295978	5	5	P1P2	0.362026	0.209124	5	5	P1P2	0.659712	0.0478021	5	5	P1P2	0.674885	0.0101388	5	5	P1P2	0.0795282	0.267946	5	5	P1P2	0.128384	0.139042	5	5
ACKR3	P2	0.291433	-0.0979779	5	5	P2	0.487749	0.0649373	5	5	P2	0.657217	-0.040443	5	5	P2	0.429805	-0.0144142	5	5	P2	0.614198	0.0724489	5	5	P2	0.263198	0.0269171	5	5	P2	0.428589	-0.113086	5	5	P2	0.382901	0.171116	5	5	P2	0.610521	0.0290149	5	5
ACKR4	P1P2	0.888836	0.190847	5	5	P1P2	0.856388	-0.000766008	4	4	P1P2	0.651603	-0.0263257	4	4	P1P2	0.275096	0.195645	5	5	P1P2	0.0856353	0.34214	5	5	P1P2	0.0477567	0.231071	5	5	P1P2	0.419212	0.314683	5	5	P1P2	0.00365369	0.342631	5	5	P1P2	0.0309682	0.355251	5	5
ACLY	P1P2	0.584634	0.0588203	5	5	P1P2	0.556379	-0.0710213	5	5	P1P2	0.983711	0.0257358	5	5	P1P2	0.924677	-0.0656336	5	5	P1P2	0.61887	-0.0889957	5	5	P1P2	0.616361	-0.0533393	5	5	P1P2	0.743091	0.0574153	5	5	P1P2	0.451942	-0.133271	5	5	P1P2	0.895799	-0.0892678	5	5
ACMSD	P1P2	0.550253	0.0560763	5	5	P1P2	0.375123	-0.129497	5	5	P1P2	0.833339	0.010333	5	5	P1P2	0.0721777	-0.226194	5	5	P1P2	0.61887	0.0415059	5	5	P1P2	0.257913	-0.0922547	5	5	P1P2	0.324854	-0.163278	5	5	P1P2	0.616636	-0.0679323	5	5	P1P2	0.274356	-0.0853424	5	5
ACN9	P1P2	0.839128	0.0411569	5	5	P1P2	0.64664	-0.0945671	5	5	P1P2	0.881749	-0.0682717	5	5	P1P2	0.964941	-0.0407351	5	5	P1P2	0.130888	0.218689	5	5	P1P2	0.190436	0.117285	5	5	P1P2	0.734012	0.0635615	5	5	P1P2	0.374805	0.128425	5	5	P1P2	0.42881	0.0772199	5	5
ACO1	P1P2	0.414863	0.20509	5	5	P1P2	0.585778	0.0463813	5	5	P1P2	0.415302	0.134526	5	5	P1P2	0.841583	-0.123992	5	5	P1P2	0.967237	-0.0401949	5	5	P1P2	0.647115	-0.0576196	5	5	P1P2	0.426415	0.138867	5	5	P1P2	0.714889	0.0519857	5	5	P1P2	0.504033	0.0671281	5	5
ACO2	P1P2	0.0453055	-0.307402	5	5	P1P2	0.0026979	-0.452078	5	5	P1P2	0.00529035	-0.371037	5	5	P1P2	0.322673	0.160734	5	5	P1P2	0.0555292	0.42581	5	5	P1P2	0.0300103	0.255056	5	5	P1P2	0.148675	-0.170831	5	5	P1P2	0.471391	-0.110208	5	5	P1P2	0.138051	-0.132969	5	5
ACOT1	P1P2	0.248845	-0.114324	5	5	P1P2	0.0489119	0.225151	5	5	P1P2	0.622654	0.0546218	5	5	P1P2	0.0958525	0.229124	5	5	P1P2	0.40129	-0.0395715	5	5	P1P2	0.3961	0.0334008	5	5	P1P2	0.417304	0.0723894	5	5	P1P2	0.220734	0.159971	5	5	P1P2	0.171729	0.100308	5	5
ACOT11	P2	0.0282354	-0.598046	5	5	P2	0.0191757	-0.70397	5	5	P2	0.0107837	-0.641001	5	5	P2	0.241091	0.0889006	5	5	P2	0.104846	0.212619	5	5	P2	0.0599171	0.196261	5	5	P1	0.0809087	0.201215	5	5	P2	0.106898	-0.462793	5	5	P1	0.212731	0.140967	5	5
ACOT12	P1P2	0.139281	-0.137864	5	5	P1P2	0.641866	0.155453	5	5	P1P2	0.404413	-0.00527691	5	5	P1P2	0.0940472	0.346993	5	5	P1P2	0.362463	-0.286091	5	5	P1P2	0.912925	0.0314455	5	5	P1P2	0.495977	0.0580585	5	5	P1P2	0.315504	-0.141822	5	5	P1P2	0.592575	-0.0496751	5	5
ACOT13	P1P2	0.666484	-0.160001	5	5	P1P2	0.644251	-0.0101406	5	5	P1P2	0.440057	-0.113762	5	5	P1P2	0.676565	-0.0594879	5	5	P1P2	0.750948	-0.00428032	5	5	P1P2	0.730334	-0.0380534	5	5	P1P2	0.287619	-0.123958	5	5	P1P2	0.636051	-0.0497021	5	5	P1P2	0.685194	-0.100347	5	5
ACOT2	P1P2	0.325395	0.134779	5	5	P1P2	0.309291	0.0855577	5	5	P1P2	0.464109	0.149141	5	5	P1P2	0.95767	-0.0260437	5	5	P1P2	0.905217	-0.0320188	5	5	P1P2	0.82656	0.0247639	5	5	P1P2	0.315964	0.148653	5	5	P1P2	0.327253	0.129746	5	5	P1P2	0.246208	0.12216	5	5
ACOT4	P1P2	0.14585	-1.06176	5	5	P1P2	0.456989	-0.786727	5	5	P1P2	0.237164	-0.924246	5	5	P1P2	0.462973	0.16573	5	5	P1P2	0.62885	0.0572899	5	5	P1P2	0.549635	0.141803	5	5	P1P2	0.302152	-0.884075	5	5	P1P2	0.427858	-0.715098	5	5	P1P2	0.373367	-0.823196	5	5
ACOT6	P1P2	0.828737	0.0567938	5	5	P1P2	0.900023	-0.0183755	5	5	P1P2	0.815176	0.021988	5	5	P1P2	0.761165	0.0338369	5	5	P1P2	0.79348	-0.0567935	5	5	P1P2	0.981756	0.0226097	5	5	P1P2	0.37932	0.139229	5	5	P1P2	0.652724	-0.0360633	5	5	P1P2	0.709801	0.0267342	5	5
ACOT7	P1P2	0.698843	-0.0530279	5	5	P1P2	0.80547	-0.0412734	5	5	P1P2	0.731656	-0.0466984	5	5	P1P2	0.524712	-0.0918623	5	5	P1P2	0.394804	0.18518	5	5	P1P2	0.678484	0.0488944	5	5	P1P2	0.465519	-0.12666	5	5	P1P2	0.632502	0.184096	5	5	P1P2	0.923485	0.0708024	5	5
ACOT8	P1P2	0.837177	0.00117098	5	5	P1P2	0.207793	-0.28497	5	5	P1P2	0.411495	-0.19282	5	5	P1P2	0.592132	0.0471441	5	5	P1P2	0.0737484	0.416109	5	5	P1P2	0.087247	0.247435	5	5	P1P2	0.817887	-0.0130751	5	5	P1P2	0.232208	0.0275704	5	5	P1P2	0.356641	0.0382431	5	5
ACOT9	P1P2	0.567601	-0.184835	5	5	P1P2	0.727069	-0.281432	5	5	P1P2	0.488354	-0.170918	5	5	P1P2	0.692406	0.0589734	5	5	P1P2	0.53837	0.146457	5	5	P1P2	0.733462	0.129605	5	5	P1P2	0.870478	-0.0198656	5	5	P1P2	0.552218	-0.0802411	5	5	P1P2	0.597183	-0.041183	5	5
ACOX1	P1P2	0.765811	-0.0241853	5	5	P1P2	0.581779	-0.0779319	5	5	P1P2	0.662045	-0.0690551	5	5	P1P2	0.47468	0.0577407	5	5	P1P2	0.835339	-0.0171206	5	5	P1P2	0.724091	0.0376954	5	5	P1P2	0.611286	0.033367	5	5	P1P2	0.419202	-0.131481	5	5	P1P2	0.971808	-0.00630538	5	5
ACOX2	P1	0.13663	-0.475314	5	5	P1	0.0091426	-0.780299	5	5	P1	0.0186246	-0.608703	5	5	P1	0.415413	0.0684404	5	5	P1	0.00632605	0.347003	5	5	P1	0.0177708	0.238399	5	5	P1	0.233271	-0.321603	5	5	P2	0.187094	-0.23133	5	5	P2	0.328323	-0.132184	5	5
ACOX3	P1	0.273916	-0.110083	5	5	P1	0.279427	-0.110614	5	5	P1	0.182278	-0.137423	5	5	P1	0.544353	-0.0418091	5	5	P2	0.111214	-0.170969	5	5	P2	0.125691	-0.158547	5	5	P1	0.167995	-0.233059	5	5	P1	0.206076	-0.208705	5	5	P1	0.14366	-0.209075	5	5
ACOXL	P1P2	0.0247306	-0.188136	5	5	P1P2	0.446487	-0.107475	5	5	P1P2	0.0756863	-0.18725	5	5	P1P2	0.149711	0.208546	5	5	P1P2	0.540563	-0.116228	5	5	P1P2	0.598915	0.0877	5	5	P1P2	0.920354	-0.032887	5	5	P1P2	0.128894	-0.222747	5	5	P1P2	0.427356	-0.0994192	5	5
ACP1	P1P2	0.0727115	-0.538529	5	5	P1P2	0.00809036	-0.770988	5	5	P1P2	0.0278336	-0.724768	5	5	P1P2	0.823465	0.329561	5	5	P1P2	0.724036	0.0626979	5	5	P1P2	0.878065	0.17782	5	5	P1P2	0.518291	-0.48629	5	5	P1P2	0.0298035	-0.708379	5	5	P1P2	0.237181	-0.597334	5	5
ACP2	P1P2	0.1732	-0.236785	5	5	P1P2	0.217563	-0.262259	5	5	P1P2	0.199513	-0.385756	5	5	P1P2	0.458436	-0.0948567	5	5	P1P2	0.0536504	0.274424	5	5	P1P2	0.391488	0.102011	5	5	P1P2	0.387015	-0.435481	5	5	P1P2	0.594032	-0.00733169	5	5	P1P2	0.86366	-0.267259	5	5
ACP5	P1	0.269201	-0.0590745	5	5	P2	0.281652	-0.123923	5	5	P1	0.711688	0.00236997	5	5	P2	0.652474	0.0754933	5	5	P2	0.207364	0.104012	5	5	P2	0.182399	0.0731866	5	5	P2	0.184433	0.197279	5	5	P1	0.647942	0.0277731	5	5	P2	0.230971	0.123533	5	5
ACP6	P1P2	0.811917	-0.0250267	5	5	P1P2	0.0591617	-0.199053	5	5	P1P2	0.338516	-0.119564	5	5	P1P2	0.893124	0.126533	5	5	P1P2	0.99371	0.166241	5	5	P1P2	0.889224	0.0661428	5	5	P1P2	0.861992	-0.0178345	5	5	P1P2	0.470624	-0.165677	5	5	P1P2	0.58741	-0.0253407	5	5
ACPL2	P1P2	0.352373	0.195129	4	4	P1P2	0.670337	0.16355	4	4	P1P2	0.49482	0.179339	4	4	P1P2	0.0244167	-0.411562	4	4	P1P2	0.289474	-0.268899	4	4	P1P2	0.0457144	-0.350666	4	4	P1P2	0.0512719	-0.28693	4	4	P1P2	0.278372	-0.0744248	4	4	P1P2	0.0987088	-0.231825	4	4
ACPP	P1P2	0.842381	0.0537374	5	5	P1P2	0.167751	0.190773	5	5	P1P2	0.436118	0.102982	5	5	P1P2	0.632866	-0.243962	5	5	P1P2	0.60143	-0.0651017	5	5	P1P2	0.294172	-0.105205	5	5	P1P2	0.519366	-0.187196	5	5	P1P2	0.335102	0.0583135	5	5	P1P2	0.786003	0.0259375	5	5
ACPT	ENST00000270593.1	0.810627	-0.348653	5	5	ENST00000270593.1	0.887522	-0.596771	5	5	ENST00000270593.1	0.948505	-0.463983	5	5	ENST00000270593.1	0.351248	-0.0632868	5	5	ENST00000270593.1	0.333491	0.281448	5	5	ENST00000270593.1	0.524954	0.0887083	5	5	ENST00000270593.1	0.526384	-0.483955	5	5	ENST00000270593.1	0.659924	-0.229311	5	5	ENST00000270593.1	0.959213	-0.319064	5	5
ACR	P1P2	0.850198	-0.0351674	5	5	P1P2	0.924435	0.109536	5	5	P1P2	0.827491	-0.0440859	5	5	P1P2	0.781782	-0.00943804	5	5	P1P2	0.474187	0.0434048	5	5	P1P2	0.71414	0.0299681	5	5	P1P2	0.755359	-0.0717771	5	5	P1P2	0.369911	0.0793642	5	5	P1P2	0.687029	0.0310708	5	5
ACRBP	P1P2	0.526631	0.121396	5	5	P1P2	0.818376	-0.0114326	5	5	P1P2	0.782352	0.0302811	5	5	P1P2	0.133117	-0.149408	5	5	P1P2	0.872438	-0.000716924	5	5	P1P2	0.341661	-0.0922092	5	5	P1P2	0.324447	-0.106022	5	5	P1P2	0.885138	-0.0303832	5	5	P1P2	0.461014	-0.0493106	5	5
ACRC	P1P2	0.860645	0.0313024	5	5	P1P2	0.841079	0.0351142	5	5	P1P2	0.921997	0.0636599	5	5	P1P2	0.457934	0.188488	5	5	P1P2	0.16119	0.267687	5	5	P1P2	0.151091	0.233575	5	5	P1P2	0.396651	0.180543	5	5	P1P2	0.219797	0.364317	5	5	P1P2	0.32016	0.229856	5	5
ACRV1	P1P2	0.610621	0.109061	5	5	P1P2	0.275562	0.122112	5	5	P1P2	0.351715	0.115587	5	5	P1P2	0.934564	-0.0204408	5	5	P1P2	0.119846	-0.160002	5	5	P1P2	0.241164	-0.0888813	5	5	P1P2	0.62885	0.0704276	5	5	P1P2	0.464519	-0.0921091	5	5	P1P2	0.936703	-0.0210754	5	5
ACSBG1	P1P2	0.637701	-0.141172	5	5	P1P2	0.186426	0.151146	5	5	P1P2	0.998338	0.00198288	5	5	P1P2	0.927312	0.0981638	5	5	P1P2	0.877016	0.0209017	5	5	P1P2	0.938026	0.0434916	5	5	P1P2	0.685223	-0.0233683	5	5	P1P2	0.292468	0.15909	5	5	P1P2	0.720354	0.101779	5	5
ACSBG2	P1P2	0.760102	0.0274559	5	5	P1P2	0.954883	0.00495063	5	5	P1P2	0.722897	-0.00883192	5	5	P1P2	0.237285	-0.107904	5	5	P1P2	0.202914	0.26687	5	5	P1P2	0.696843	0.076817	5	5	P1P2	0.506008	-0.106946	5	5	P1P2	0.149979	0.179575	5	5	P1P2	0.494002	0.0363144	5	5
ACSF2	P1P2	0.317679	0.182416	5	5	P1P2	0.209449	0.166662	5	5	P1P2	0.133068	0.142577	5	5	P1P2	0.92929	0.0726537	5	5	P1P2	0.959962	-0.0184098	5	5	P1P2	0.851256	0.0504445	5	5	P1P2	0.179005	0.215616	5	5	P1P2	0.175972	0.147434	5	5	P1P2	0.0718748	0.14549	5	5
ACSF3	P1P2	0.984069	0.05922	5	5	P1P2	0.542506	0.0628198	5	5	P1P2	0.635672	0.038372	5	5	P1P2	0.87022	0.0481139	5	5	P1P2	0.376627	0.094726	5	5	P1P2	0.367591	0.0618782	5	5	P1P2	0.780713	0.0791107	5	5	P1P2	0.108168	0.186957	5	5	P1P2	0.276553	0.100381	5	5
ACSL1	P1P2	0.41677	-0.422346	5	5	P1P2	0.965491	-0.268204	5	5	P1P2	0.660837	-0.302184	5	5	P1P2	0.409265	0.138613	5	5	P1P2	0.52801	-0.0863391	5	5	P1P2	0.869548	0.0111362	5	5	P1P2	0.532087	-0.306915	5	5	P1P2	0.35374	-0.341716	5	5	P1P2	0.484079	-0.32725	5	5
ACSL3	P1P2	0.0842732	-0.189492	5	5	P1P2	0.20141	-0.138461	5	5	P1P2	0.096323	-0.251181	5	5	P1P2	0.947102	0.0139073	5	5	P1P2	0.815953	-0.000989885	5	5	P1P2	0.97446	-0.00991331	5	5	P1P2	0.0937898	-0.1959	5	5	P1P2	0.0320622	-0.235654	5	5	P1P2	0.0276381	-0.197003	5	5
ACSL4	P1P2	0.0537818	-0.313527	5	5	P1P2	0.751879	-0.0352763	5	5	P1P2	0.121635	-0.187037	5	5	P1P2	0.570535	0.201754	5	5	P1P2	0.920354	0.0697235	5	5	P1P2	0.610521	0.0932087	5	5	P1P2	0.622385	-0.181831	5	5	P1P2	0.981454	-0.0653264	5	5	P1P2	0.83499	-0.129576	5	5
ACSL5	P2	0.475828	0.0619227	5	5	P2	0.167751	-0.180305	5	5	P2	0.61209	-0.0357969	5	5	P2	0.0909931	-0.23062	5	5	P1	0.684004	0.0150114	5	5	P2	0.3506	-0.0649368	5	5	P2	0.207364	-0.0835787	5	5	P1	0.176635	0.163294	5	5	P2	0.200772	-0.162115	5	5
ACSL6	P1	0.0816155	-0.498296	5	5	P1	0.232831	-0.29778	5	5	P1	0.130294	-0.356698	5	5	P1	0.13301	0.191919	5	5	P2	0.25684	0.158988	5	5	P1	0.195554	0.128373	5	5	P1	0.341011	-0.25389	5	5	P2	0.285671	0.123681	5	5	P2	0.522788	0.0430426	5	5
ACSM1	P1P2	0.273916	0.126015	5	5	P1P2	0.875048	-0.0490619	5	5	P1P2	0.521894	0.0324118	5	5	P1P2	0.507032	-0.178727	5	5	P1P2	0.845719	0.0174319	5	5	P1P2	0.434655	-0.0781303	5	5	P1P2	0.877016	-0.0946349	5	5	P1P2	0.925256	-0.110578	5	5	P1P2	0.704855	0.0729371	5	5
ACSM2A	P1P2	0.871116	0.036922	5	5	P1P2	0.652028	0.0432102	5	5	P1P2	0.746123	0.0592806	5	5	P1P2	0.185906	-0.128762	5	5	P1P2	0.685833	0.100866	5	5	P1P2	0.694385	-0.0854161	5	5	P1P2	0.337655	-0.110216	5	5	P1P2	0.731063	0.0855972	5	5	P1P2	0.572609	-0.0226724	5	5
ACSM2B	P1P2	0.460521	-0.192895	5	5	P1P2	0.860645	-0.209378	5	5	P1P2	0.727272	-0.201137	5	5	P1P2	0.728846	0.0469631	5	5	P1P2	0.741523	-0.0250862	5	5	P1P2	0.643534	0.0578801	5	5	P1P2	0.826925	-0.180493	5	5	P1P2	0.804594	-0.108011	5	5	P1P2	0.836289	-0.144252	5	5
ACSM3	P1P2	0.204509	0.175851	5	5	P1P2	0.935677	-0.0756352	5	5	P1P2	0.477438	0.0668775	5	5	P1P2	0.341901	-0.118447	5	5	P1P2	0.361153	0.0983745	5	5	P1P2	0.985736	-0.00143922	5	5	P1P2	0.497028	0.0567104	5	5	P1P2	0.559458	0.0600899	5	5	P1P2	0.430267	0.056972	5	5
ACSM4	ENST00000399422.4	0.929724	0.0153895	5	5	ENST00000399422.4	0.99137	0.00759005	5	5	ENST00000399422.4	0.886354	0.034849	5	5	ENST00000399422.4	0.354687	0.150321	5	5	ENST00000399422.4	0.787727	-0.0353465	5	5	ENST00000399422.4	0.631658	0.0611591	5	5	ENST00000399422.4	0.221138	0.0899842	5	5	ENST00000399422.4	0.754916	-0.0332375	5	5	ENST00000399422.4	0.496105	0.0342683	5	5
ACSM5	P1P2	0.574953	-0.168699	5	5	P1P2	0.356817	-0.142833	5	5	P1P2	0.435137	-0.155766	5	5	P1P2	0.64889	-0.0331218	5	5	P1P2	0.613032	0.0824657	5	5	P1P2	0.981756	0.00940568	5	5	P1P2	0.5808	-0.242175	5	5	P1P2	0.978143	-0.148825	5	5	P1P2	0.8298	-0.1955	5	5
ACSS1	P1P2	0.270104	-0.163243	5	5	P1P2	0.657434	-0.12874	5	5	P1P2	0.388633	-0.130269	5	5	P1P2	0.944461	-0.13885	5	5	P1P2	0.753467	0.156837	5	5	P1P2	0.759278	0.0463534	5	5	P1P2	0.0975899	-0.252709	5	5	P1P2	0.260082	-0.0550416	5	5	P1P2	0.678484	-0.122692	5	5
ACSS2	P1P2	0.296408	-0.113028	5	5	P1P2	0.0299536	0.229244	5	5	P1P2	0.831389	0.0418373	5	5	P1P2	0.188123	0.394338	5	5	P1P2	0.645436	-0.0319119	5	5	P1P2	0.318947	0.127103	5	5	P1P2	0.238518	0.106935	5	5	P1P2	0.0927239	0.221113	5	5	P1P2	0.110078	0.191	5	5
ACSS3	P1P2	0.511265	0.0762319	5	5	P1P2	0.957534	-0.0285521	5	5	P1P2	0.704868	0.0379517	5	5	P1P2	0.150533	-0.200038	5	5	P1P2	0.153876	-0.232643	5	5	P1P2	0.0811249	-0.247937	5	5	P1P2	0.469587	-0.0839954	5	5	P1P2	0.0893879	-0.2954	5	5	P1P2	0.153952	-0.142325	5	5
ACTA1	P2	0.596697	0.134002	5	5	P1	0.648134	0.0876782	5	5	P2	0.684553	0.0453698	5	5	P2	0.78433	0.0542378	5	5	P2	0.550491	0.107588	5	5	P2	0.557429	0.087517	5	5	P2	0.198534	0.165234	5	5	P2	0.651827	0.0558592	5	5	P2	0.276553	0.0878916	5	5
ACTA2	P2	0.476343	-0.213278	5	5	P2	0.385058	-0.238634	5	5	P1	0.821652	0.00743794	5	5	P1	0.418268	0.163664	5	5	P1	0.229711	0.100556	5	5	P1	0.144802	0.180811	5	5	P1	0.324854	0.136961	5	5	P1	0.0743996	0.240468	5	5	P1	0.0617484	0.146535	5	5
ACTB	P1P2	0.194026	-0.324776	5	5	P1P2	0.292576	-0.201132	5	5	P1P2	0.218221	-0.262954	5	5	P1P2	0.644125	0.124756	5	5	P1P2	0.893395	0.0378553	5	5	P1P2	0.55687	0.0768575	5	5	P1P2	0.568357	-0.130239	5	5	P1P2	0.164088	-0.297013	5	5	P1P2	0.324224	-0.184258	5	5
ACTBL2	P1P2	0.837177	-0.0497565	5	5	P1P2	0.697919	0.118596	5	5	P1P2	0.761949	0.0275987	5	5	P1P2	0.0922692	0.199339	5	5	P1P2	0.827572	0.0247407	5	5	P1P2	0.153952	0.11204	5	5	P1P2	0.113467	0.196003	5	5	P1P2	0.508172	0.121287	5	5	P1P2	0.170429	0.16899	5	5
ACTC1	P1P2	0.249186	-0.151158	5	5	P1P2	0.195745	0.0175634	5	5	P1P2	0.185025	-0.0667972	5	5	P1P2	0.146456	0.198053	5	5	P1P2	0.809516	-0.209208	5	5	P1P2	0.532026	0.0486017	5	5	P1P2	0.905875	-0.0750347	5	5	P1P2	0.757441	-0.188799	5	5	P1P2	0.954576	-0.148372	5	5
ACTG1	P1P2	0.576656	-0.0231	5	5	P1P2	0.563661	-0.0784007	5	5	P1P2	0.48158	-0.032974	5	5	P1P2	0.493849	0.00481714	5	5	P1P2	0.242173	-0.323216	5	5	P1P2	0.742245	-0.0883515	5	5	P1P2	0.944762	-0.0677276	5	5	P1P2	0.0597078	-0.312425	5	5	P1P2	0.157831	-0.151782	5	5
ACTG2	P1	0.229912	-0.139512	5	5	P1	0.284263	-0.151444	5	5	P1	0.178752	-0.185197	5	5	P1	0.558763	0.0973412	5	5	P1	0.0468412	0.268254	5	5	P1	0.0712206	0.182798	5	5	P1	0.492832	-0.0969988	5	5	P1	0.219485	0.115231	5	5	P2	0.450964	-0.0839831	5	5
ACTL10	P1P2	0.308104	0.16181	5	5	P1P2	0.380748	0.177156	5	5	P1P2	0.351715	0.184677	5	5	P1P2	0.868915	-0.114026	5	5	P1P2	0.785813	-0.159641	5	5	P1P2	0.959876	-0.136833	5	5	P1P2	0.256492	0.12554	5	5	P1P2	0.478834	0.0635261	5	5	P1P2	0.23488	0.0823033	5	5
ACTL6A	P1P2	0.000117465	-2.59763	5	5	P1P2	0.000118266	-2.47712	5	5	P1P2	0.000116685	-2.53738	5	5	P1P2	0.212743	0.500997	4	4	P1P2	0.0193864	0.353788	4	4	P1P2	0.0121861	0.4271	4	4	P1P2	0.000119849	-2.16063	5	5	P1P2	0.000121079	-2.15782	5	5	P1P2	0.000118662	-2.13251	5	5
ACTL6B	P1P2	0.732385	0.0722799	5	5	P1P2	0.259587	-0.176929	5	5	P1P2	0.647605	-0.0887496	5	5	P1P2	0.933905	-0.0178537	5	5	P1P2	0.377972	0.346085	5	5	P1P2	0.331625	0.160326	5	5	P1P2	0.655593	0.0402462	5	5	P1P2	0.497587	0.131164	5	5	P1P2	0.393329	0.152033	5	5
ACTL7A	P1P2	0.674062	0.0102039	5	5	P1P2	0.560294	0.319687	5	5	P1P2	0.626784	0.164945	5	5	P1P2	0.460954	0.296523	5	5	P1P2	0.886838	-0.0239603	5	5	P1P2	0.597183	0.167582	5	5	P1P2	0.076465	0.238453	5	5	P1P2	0.100725	0.310515	5	5	P1P2	0.0388276	0.274484	5	5
ACTL7B	P1P2	0.921792	0.043686	5	5	P1P2	0.687176	-0.129742	5	5	P1P2	0.70425	-0.0691988	5	5	P1P2	0.372198	0.11481	5	5	P1P2	0.529096	0.0924134	5	5	P1P2	0.282468	0.0893593	5	5	P1P2	0.288937	0.121941	5	5	P1P2	0.619561	0.0987531	5	5	P1P2	0.350171	0.110347	5	5
ACTL8	P1P2	0.349698	0.0839288	5	5	P1P2	0.755671	-0.0548712	5	5	P1P2	0.782352	0.0145288	5	5	P1P2	0.62874	-0.0526847	5	5	P1P2	0.706691	0.130215	5	5	P1P2	0.759278	0.0291109	5	5	P1P2	0.535634	0.0587318	5	5	P1P2	0.831041	0.0738337	5	5	P1P2	0.565275	0.0640961	5	5
ACTL9	P1P2	0.0556695	0.281983	5	5	P1P2	0.432699	0.182081	5	5	P1P2	0.0892034	0.257837	5	5	P1P2	0.512623	-0.149979	5	5	P1P2	0.838256	-0.0701809	5	5	P1P2	0.346325	-0.0738585	5	5	P1P2	0.233596	0.165049	5	5	P1P2	0.251916	0.079073	5	5	P1P2	0.187079	0.107151	5	5
ACTN1	P1P2	0.551921	0.0380366	5	5	P1P2	0.192886	-0.178867	5	5	P1P2	0.83399	-0.0895992	5	5	P1P2	0.332714	-0.051034	5	5	P1P2	0.0816329	0.291069	5	5	P1P2	0.596606	0.111723	5	5	P1P2	0.654395	-0.0574488	5	5	P1P2	0.257805	0.0584517	5	5	P1P2	0.685194	0.0402998	5	5
ACTN2	P1P2	0.466101	-0.161869	5	5	P1P2	0.0578314	0.203727	5	5	P1P2	0.39787	0.0712378	5	5	P1P2	0.64591	0.116978	5	5	P1P2	0.0290556	-0.259734	5	5	P1P2	0.507755	-0.107993	5	5	P1P2	0.905875	0.0323604	5	5	P1P2	0.497061	-0.066484	5	5	P1P2	0.890538	-0.0767552	5	5
ACTN3	P1P2	0.128492	-0.338655	5	5	P1P2	0.333857	-0.216351	5	5	P1P2	0.260404	-0.310722	5	5	P1P2	0.522552	0.112805	5	5	P1P2	0.243177	0.304399	5	5	P1P2	0.372921	0.1802	5	5	P1P2	0.063957	-0.260688	5	5	P1P2	0.937795	-0.0456717	5	5	P1P2	0.286585	-0.10496	5	5
ACTN4	P1P2	0.112784	0.202493	5	5	P1P2	0.628815	0.128469	5	5	P1P2	0.231916	0.133517	5	5	P1P2	0.89706	-0.0756753	5	5	P1P2	0.492832	0.0036899	5	5	P1P2	0.989716	-0.056037	5	5	P1P2	0.269585	0.077376	5	5	P1P2	0.194127	0.136666	5	5	P1P2	0.181582	0.0887288	5	5
ACTR10	P1P2	0.000203948	-2.93625	5	5	P1P2	0.00396641	-2.53213	5	5	P1P2	0.000326914	-2.73419	5	5	P1P2	0.66749	0.318229	5	5	P1P2	0.000915194	-0.760096	5	5	P1P2	0.168364	-0.363008	5	5	P1P2	0.000173231	-2.61872	5	5	P1P2	0.000174427	-3.0622	5	5	P1P2	0.000141919	-2.84046	5	5
ACTR1A	P1P2	0.946932	0.00609363	5	5	P1P2	0.0530622	-0.232082	5	5	P1P2	0.274788	-0.151686	5	5	P1P2	0.99603	-0.0869441	5	5	P1P2	0.982457	-0.0357242	5	5	P1P2	0.995687	-0.0599879	5	5	P1P2	0.827572	-0.0185304	5	5	P1P2	0.0425364	-0.232919	5	5	P1P2	0.147108	-0.139458	5	5
ACTR1B	P1P2	0.835877	-0.0219712	5	5	P1P2	0.887522	-0.00358874	5	5	P1P2	0.844412	0.014005	5	5	P1P2	0.962296	-0.0772214	5	5	P1P2	0.375285	-0.0951963	5	5	P1P2	0.54908	-0.0536934	5	5	P1P2	0.766104	-0.0367902	5	5	P1P2	0.340542	-0.110909	5	5	P1P2	0.479933	-0.047631	5	5
ACTR2	P1P2	0.16457	-0.240587	5	5	P1P2	0.080025	-0.388965	5	5	P1P2	0.0938464	-0.303844	5	5	P1P2	0.97552	0.33848	5	5	P1P2	0.230678	-0.214487	5	5	P1P2	0.700537	0.121098	5	5	P1P2	0.3735	0.0498412	5	5	P1P2	0.0031123	-0.508931	5	5	P1P2	0.0637446	-0.180995	5	5
ACTR3	P1P2	0.118168	-0.369363	5	5	P1P2	0.00593331	-0.627211	5	5	P1P2	0.0139728	-0.498287	5	5	P1P2	0.280235	-0.063051	5	5	P1P2	0.00668525	0.348154	5	5	P1P2	0.107148	0.142552	5	5	P1P2	0.033755	-0.463924	5	5	P1P2	0.689645	-0.288601	5	5	P1P2	0.153712	-0.378996	5	5
ACTR3B	P1P2	0.954883	0.00773155	5	5	P1P2	0.990706	0.0929657	5	5	P1P2	0.949832	0.0602763	5	5	P1P2	0.337705	-0.140546	5	5	P1P2	0.156043	-0.267639	5	5	P1P2	0.0653069	-0.146612	5	5	P1P2	0.420168	-0.0821497	5	5	P1P2	0.137253	-0.191314	5	5	P1P2	0.162033	-0.166895	5	5
ACTR3C	P1P2	0.184768	0.347185	5	5	P1P2	0.665879	0.156891	5	5	P1P2	0.272232	0.174462	5	5	P1P2	0.271103	-0.204308	5	5	P1P2	0.572585	-0.0771755	5	5	P1P2	0.27692	-0.133418	5	5	P1P2	0.895364	-4.93894e-05	5	5	P1P2	0.683539	0.0239848	5	5	P1P2	0.70609	0.0280449	5	5
ACTR5	P1P2	0.000208011	-1.1255	5	5	P1P2	0.000195399	-1.28824	5	5	P1P2	0.000169019	-1.20687	5	5	P1P2	0.230122	0.235432	5	5	P1P2	0.15946	0.18612	5	5	P1P2	0.0846648	0.187107	5	5	P1P2	0.000200291	-0.979872	5	5	P1P2	0.000250957	-1.10116	5	5	P1P2	0.00017807	-1.04052	5	5
ACTR6	P1P2	0.000670807	-2.56806	5	5	P1P2	0.000936672	-2.54063	5	5	P1P2	0.00040066	-2.55435	5	5	P1P2	0.839961	-0.201681	5	5	P1P2	0.1173	-0.330805	5	5	P1P2	0.694999	-0.245902	5	5	P1P2	0.00570267	-2.77043	5	5	P1P2	0.00160127	-2.87048	5	5	P1P2	0.00160304	-2.82046	5	5
ACTR8	P1P2	0.000155906	-1.10895	5	5	P1P2	0.00014386	-1.10631	5	5	P1P2	0.000143927	-1.09357	5	5	P1P2	0.106913	0.427116	5	5	P1P2	0.0810531	0.435807	5	5	P1P2	0.0617484	0.417977	5	5	P1P2	0.000502025	-0.935903	5	5	P1P2	0.000672402	-1.06691	5	5	P1P2	0.000368061	-1.00141	5	5
ACTRT1	P1P2	0.0820536	0.256888	5	5	P1P2	0.295639	0.240839	5	5	P1P2	0.100394	0.264763	5	5	P1P2	0.684468	-0.0118732	5	5	P1P2	0.44498	-0.135018	5	5	P1P2	0.419171	-0.0662757	5	5	P1P2	0.140008	0.259677	5	5	P1P2	0.568432	0.140791	5	5	P1P2	0.303454	0.181941	5	5
ACTRT2	P1P2	0.897389	0.0154613	5	5	P1P2	0.251415	0.194412	5	5	P1P2	0.524063	0.112157	5	5	P1P2	0.480852	-0.0925294	5	5	P1P2	0.0724859	-0.346524	5	5	P1P2	0.0684	-0.108022	5	5	P1P2	0.588783	-0.105981	5	5	P1P2	0.418247	-0.100929	5	5	P1P2	0.441532	-0.103455	5	5
ACTRT3	P1P2	0.289345	-0.0648014	5	5	P1P2	0.892782	0.103759	5	5	P1P2	0.344863	0.0477928	5	5	P1P2	0.0927514	0.377782	5	5	P1P2	0.873746	-0.0927135	5	5	P1P2	0.147108	0.0441379	5	5	P1P2	0.0979261	0.198656	5	5	P1P2	0.970198	-0.0221172	5	5	P1P2	0.253739	0.0637026	5	5
ACVR1	P1P2	0.331987	-0.308836	5	5	P1P2	0.152177	-0.365251	5	5	P1P2	0.245532	-0.323713	5	5	P1P2	0.450433	-0.00930145	5	5	P1P2	0.0856353	0.140519	5	5	P1P2	0.250639	0.245163	5	5	P1P2	0.239843	-0.207151	5	5	P1P2	0.457452	-0.00221556	5	5	P1P2	0.222031	-0.0886713	5	5
ACVR1B	P1P2	0.169811	-0.115906	5	5	P1P2	0.205699	0.158692	5	5	P1P2	0.996343	0.0573287	5	5	P1P2	0.191766	0.177999	5	5	P1P2	0.719686	-0.113122	5	5	P1P2	0.590851	0.0546399	5	5	P1P2	0.97253	0.0673991	5	5	P1P2	0.563376	0.0048799	5	5	P1P2	0.592	0.0702684	5	5
ACVR1C	P1P2	0.775354	0.106363	5	5	P1P2	0.271733	0.0505171	5	5	P1P2	0.362594	0.0649901	5	5	P1P2	0.530131	-0.166722	5	5	P1P2	0.142025	-0.1788	5	5	P1P2	0.183218	-0.175993	5	5	P1P2	0.63712	-0.0410376	5	5	P1P2	0.526704	-0.0511714	5	5	P1P2	0.537498	-0.0575011	5	5
ACVR2A	P1P2	0.278688	0.115881	5	5	P1P2	0.813208	0.0195599	5	5	P1P2	0.579743	0.0716768	5	5	P1P2	0.756431	0.0195065	5	5	P1P2	0.762306	-0.0571791	5	5	P1P2	0.833043	-0.0137625	5	5	P1P2	0.157745	0.171073	5	5	P1P2	0.915369	-0.0786185	5	5	P1P2	0.541896	0.0783362	5	5
ACVR2B	P1P2	0.938986	-0.0385546	5	5	P1P2	0.80193	0.00217014	5	5	P1P2	0.971747	-0.00912529	5	5	P1P2	0.773516	0.0763653	5	5	P1P2	0.912453	-0.00411874	5	5	P1P2	0.82397	0.0217252	5	5	P1P2	0.836635	0.0102274	5	5	P1P2	0.933834	0.0171683	5	5	P1P2	0.874132	0.0145071	5	5
ACVRL1	P1P2	0.31607	0.111976	5	5	P1P2	0.23512	-0.155858	5	5	P1P2	0.987035	-0.0104422	5	5	P1P2	0.696694	-0.09447	5	5	P1P2	0.0485187	0.230273	5	5	P1P2	0.409188	0.020957	5	5	P1P2	0.757251	-0.0326999	5	5	P1P2	0.460473	0.115221	5	5	P1P2	0.440546	0.0619514	5	5
ACY1	P1P2	0.786851	-0.0789065	5	5	P1P2	0.461533	-0.0687271	5	5	P1P2	0.586607	-0.0853577	5	5	P1P2	0.413989	0.0532174	5	5	P1P2	0.453933	0.110542	5	5	P1P2	0.4144	0.0921773	5	5	P1P2	0.682785	0.0154488	5	5	P1P2	0.723583	0.0389148	5	5	P1P2	0.617532	0.0271818	5	5
ACY3	P2	0.128701	0.196835	5	5	P2	0.466101	-0.0961171	5	5	P2	0.622654	0.0526315	5	5	P2	0.0420832	-0.264651	5	5	P1	0.404556	0.260392	5	5	P1	0.184315	0.250451	5	5	P2	0.457944	-0.0819018	5	5	P2	0.602102	-0.035565	5	5	P2	0.527668	-0.087014	5	5
ACYP1	P1	0.550809	0.193691	5	5	P2	0.190339	0.0724158	5	5	P2	0.309105	0.0593457	5	5	P1	0.221229	-0.248546	5	5	P2	0.386105	-0.0966068	5	5	P2	0.40308	-0.0287958	5	5	P2	0.824341	0.0414832	5	5	P1	0.426408	0.113118	5	5	P1	0.804607	-0.00644838	5	5
ACYP2	P1P2	0.526088	0.134512	5	5	P1P2	0.122338	0.117473	5	5	P1P2	0.210835	0.124773	5	5	P1P2	0.954367	0.105098	5	5	P1P2	0.381348	-0.0800719	5	5	P1P2	0.778978	0.0014098	5	5	P1P2	0.383382	0.130123	5	5	P1P2	0.71861	0.0726017	5	5	P1P2	0.236193	0.049742	5	5
ADA	P1P2	0.741797	0.0231587	5	5	P1P2	0.950907	0.0463384	5	5	P1P2	0.568953	0.0114858	5	5	P1P2	0.956679	0.00767273	5	5	P1P2	0.685223	-0.258661	5	5	P1P2	0.587983	-0.149794	5	5	P1P2	0.944762	-0.0376132	5	5	P1P2	0.305994	-0.198194	5	5	P1P2	0.682751	-0.108659	5	5
ADAD1	P1P2	0.430749	0.104641	5	5	P1P2	0.88358	0.0399729	5	5	P1P2	0.69253	0.0644162	5	5	P1P2	0.140779	-0.305288	5	5	P1P2	0.352063	0.0884333	5	5	P1P2	0.573741	0.0149412	5	5	P1P2	0.803733	-0.16222	5	5	P1P2	0.298987	0.0375096	5	5	P1P2	0.623401	-0.00442607	5	5
ADAD2	P1P2	0.227339	-0.106867	5	5	P1P2	0.848894	-0.114946	5	5	P1P2	0.334745	-0.0999787	5	5	P1P2	0.422093	0.15305	5	5	P1P2	0.527468	0.00884142	5	5	P1P2	0.496105	0.084592	5	5	P1P2	0.926944	-0.0520957	5	5	P1P2	0.85312	-0.129173	5	5	P1P2	0.730334	-0.0689133	5	5
ADAL	P1P2	0.99137	-0.0179463	5	5	P1P2	0.0427568	-0.36219	4	4	P1P2	0.103792	-0.253667	4	4	P1P2	0.397135	0.34113	5	5	P1P2	0.304516	0.29967	4	4	P1P2	0.92406	0.144802	4	4	P1P2	0.262452	0.32249	5	5	P1P2	0.360678	-0.0615651	4	4	P1P2	0.661041	-0.0829593	4	4
ADAM10	P1P2	0.484104	-1.3331	5	5	P1P2	0.053267	-1.38113	5	5	P1P2	0.244855	-1.34994	5	5	P1P2	0.0389191	-0.478741	5	5	P1P2	0.183611	-0.854169	5	5	P1P2	0.0414102	-0.64802	5	5	P1P2	0.118079	-1.74205	5	5	P1P2	0.0466777	-2.19747	5	5	P1P2	0.080259	-2.02784	5	5
ADAM11	P1P2	0.351846	0.198507	5	5	P1P2	0.63681	-0.101515	5	5	P1P2	0.753074	0.0112684	5	5	P1P2	0.81895	-0.157615	5	5	P1P2	0.180351	0.212394	5	5	P1P2	0.463039	0.0173937	5	5	P1P2	0.898647	0.0408346	5	5	P1P2	0.483485	0.0652837	5	5	P1P2	0.574308	0.0460143	5	5
ADAM12	P1P2	0.751248	-0.154811	5	5	P1P2	0.605964	-0.0580771	5	5	P1P2	0.626784	-0.132347	5	5	P1P2	0.636117	-0.0849672	5	5	P1P2	0.418257	-0.168489	5	5	P1P2	0.552412	-0.129437	5	5	P1P2	0.102556	-0.276112	5	5	P1P2	0.41634	-0.271959	5	5	P1P2	0.208187	-0.284942	5	5
ADAM15	P1P2	0.14981	0.134205	5	5	P1P2	0.804826	-0.0889331	5	5	P1P2	0.610921	0.0723805	5	5	P1P2	0.926654	-0.00716787	5	5	P1P2	0.486054	-0.0741216	5	5	P1P2	0.67605	-0.0537452	5	5	P1P2	0.157501	0.16575	5	5	P1P2	0.332196	-0.117263	5	5	P1P2	0.647115	-0.0169571	5	5
ADAM17	P1P2	0.771533	0.0728227	5	5	P1P2	0.605382	-0.026083	5	5	P1P2	0.821004	0.0413917	5	5	P1P2	0.34613	-0.160952	5	5	P1P2	0.979809	-0.0300326	5	5	P1P2	0.728459	-0.0992651	5	5	P1P2	0.571174	-0.0536287	5	5	P1P2	0.89301	-0.0202397	5	5	P1P2	0.853864	-0.0617255	5	5
ADAM18	P1P2	0.254003	-0.869661	5	5	P1P2	0.63889	-1.04234	5	5	P1P2	0.591203	-0.974059	5	5	P1P2	0.236627	0.23509	5	5	P1P2	0.458447	0.107812	5	5	P1P2	0.735341	0.079869	5	5	P1P2	0.848319	-0.84872	5	5	P1P2	0.209673	-0.933572	5	5	P1P2	0.841488	-0.89406	5	5
ADAM19	P1P2	0.551365	0.000673141	5	5	P1P2	0.0793105	0.249321	5	5	P1P2	0.155236	0.134824	5	5	P1P2	0.54711	0.215754	5	5	P1P2	0.525843	-0.117337	5	5	P1P2	0.631658	0.0629345	5	5	P1P2	0.0860897	0.249658	5	5	P1P2	0.227537	0.12832	5	5	P1P2	0.063034	0.166018	5	5
ADAM2	P1P2	0.28689	-0.35525	5	5	P1P2	0.208394	-0.308996	5	5	P1P2	0.252719	-0.332123	5	5	P1P2	0.558763	0.0768073	5	5	P1P2	0.863949	-0.0437059	5	5	P1P2	0.780254	0.0447004	5	5	P1P2	0.592794	-0.29129	5	5	P1P2	0.233835	-0.370358	5	5	P1P2	0.404485	-0.311718	5	5
ADAM20	P1P2	0.0492951	-0.278088	5	5	P1P2	0.936339	-0.0591076	5	5	P1P2	0.259698	-0.202967	5	5	P1P2	0.478275	0.101971	5	5	P1P2	0.849619	-0.0340209	5	5	P1P2	0.490333	0.0181435	5	5	P1P2	0.392963	-0.172395	5	5	P1P2	0.782829	0.0674155	5	5	P1P2	0.522788	-0.118774	5	5
ADAM21	P1P2	0.224152	-0.21969	5	5	P1P2	0.343729	-0.159579	5	5	P1P2	0.124675	-0.20579	5	5	P1P2	0.767175	-0.0542899	5	5	P1P2	0.468568	0.00237075	5	5	P1P2	0.746019	-0.0542534	5	5	P1P2	0.150315	-0.243255	5	5	P1P2	0.142714	-0.220701	5	5	P1P2	0.046371	-0.191378	5	5
ADAM22	P1P2	0.347345	0.107455	5	5	P1P2	0.481509	0.135866	5	5	P1P2	0.524063	0.161487	5	5	P1P2	0.750762	0.113406	5	5	P1P2	0.614198	-0.205055	5	5	P1P2	0.696843	-0.0283543	5	5	P1P2	0.174222	0.305854	5	5	P1P2	0.672599	-0.166054	5	5	P1P2	0.573175	0.136117	5	5
ADAM23	P1P2	0.117777	0.122833	5	5	P1P2	0.804183	0.0807679	5	5	P1P2	0.272232	0.0935926	5	5	P1P2	0.156386	-0.1903	5	5	P1P2	0.580231	0.0608206	5	5	P1P2	0.566964	-0.0645591	5	5	P1P2	0.612159	0.013235	5	5	P1P2	0.497061	0.125206	5	5	P1P2	0.649507	0.0867478	5	5
ADAM28	P1P2	0.0024849	0.384971	5	5	P1P2	0.0604034	0.140867	5	5	P1P2	0.0258278	0.390433	5	5	P1P2	0.641748	-0.0787709	5	5	P1P2	0.450439	-0.0785759	5	5	P1P2	0.342929	-0.0365282	5	5	P1P2	0.0275613	0.376855	5	5	P1P2	0.196993	0.176232	5	5	P1P2	0.0247813	0.274865	5	5
ADAM29	P1P2	0.297178	-0.0941795	5	5	P1P2	0.531805	0.0989052	5	5	P1P2	0.889646	-0.0408421	5	5	P1P2	0.673535	0.0708067	5	5	P1P2	0.331008	-0.240863	5	5	P1P2	0.789843	-0.0596947	5	5	P1P2	0.52476	-0.0658189	5	5	P1P2	0.680493	-0.0846666	5	5	P1P2	0.484079	-0.0511799	5	5
ADAM30	P1P2	0.945276	0.0133764	5	5	P1P2	0.678017	-0.095701	5	5	P1P2	0.854207	-0.0571407	5	5	P1P2	0.927312	-0.0139627	5	5	P1P2	0.474699	0.228167	5	5	P1P2	0.5293	0.128526	5	5	P1P2	0.981133	0.0350452	5	5	P1P2	0.460978	0.133421	5	5	P1P2	0.618118	0.116232	5	5
ADAM32	P1P2	0.14934	0.164012	5	5	P1P2	0.588643	-0.0942295	5	5	P1P2	0.682718	0.0759235	5	5	P1P2	0.268225	-0.172311	5	5	P1P2	0.473674	0.109001	5	5	P1P2	0.822028	-0.051664	5	5	P1P2	0.406899	-0.0181408	5	5	P1P2	0.744843	0.0604941	5	5	P1P2	0.453465	0.00785737	5	5
ADAM33	P1P2	0.491933	0.104637	5	5	P1P2	0.857378	0.00471468	5	5	P1P2	0.830739	0.0899068	5	5	P1P2	0.304945	-0.160649	5	5	P1P2	0.162559	-0.17609	5	5	P1P2	0.132828	-0.16837	5	5	P1P2	0.854825	-0.0374459	5	5	P1P2	0.203999	-0.184833	5	5	P1P2	0.347604	-0.0904237	5	5
ADAM7	P1P2	0.118364	0.21682	5	5	P1P2	0.281838	0.0846447	5	5	P1P2	0.156207	0.13358	5	5	P1P2	0.372198	-0.0704714	5	5	P1P2	0.780076	0.00449635	5	5	P1P2	0.532571	-0.0669555	5	5	P1P2	0.384742	0.0821806	5	5	P1P2	0.325207	0.105616	5	5	P1P2	0.234225	0.111646	5	5
ADAM8	P1P2	0.589216	-0.0630831	5	5	P1P2	0.988051	-0.0187793	5	5	P1P2	0.847674	-0.0908284	5	5	P1P2	0.194034	0.155471	5	5	P1P2	0.913769	0.0456358	5	5	P1P2	0.420609	0.0949098	5	5	P1P2	0.497291	0.115714	5	5	P1P2	0.790492	-0.0548671	5	5	P1P2	0.683362	-0.0268779	5	5
ADAM9	P1P2	0.508327	-0.129889	5	5	P1P2	0.0395534	-0.247025	5	5	P1P2	0.0676822	-0.192152	5	5	P1P2	0.570535	0.148688	5	5	P1P2	0.336611	0.150682	5	5	P1P2	0.119843	0.14236	5	5	P1P2	0.808873	0.0115359	5	5	P1P2	0.24259	-0.139308	5	5	P1P2	0.502972	-0.0309469	5	5
ADAMDEC1	P1P2	0.70316	0.0960267	5	5	P1P2	0.601902	0.132243	5	5	P1P2	0.685166	0.118093	5	5	P1P2	0.467026	0.0764113	5	5	P1P2	0.265289	0.323752	5	5	P1P2	0.243845	0.200081	5	5	P1P2	0.43077	0.188299	5	5	P1P2	0.134422	0.495973	5	5	P1P2	0.179148	0.371301	5	5
ADAMTS1	P1	0.900023	-0.0244226	5	5	P1	0.305741	-0.124449	5	5	P1	0.539924	-0.0729685	5	5	P2	0.209859	0.191875	5	5	P2	0.428347	-0.214068	5	5	P2	0.625756	0.0364575	5	5	P1	0.124253	-0.154738	5	5	P2	0.543371	-0.425345	5	5	P1	0.236193	-0.0943343	5	5
ADAMTS10	P1P2	0.216634	0.164961	5	5	P1P2	0.10705	0.159344	5	5	P1P2	0.083253	0.136748	5	5	P1P2	0.130988	-0.237522	5	5	P1P2	0.85743	0.00116082	5	5	P1P2	0.415828	-0.132318	5	5	P1P2	0.536727	-0.128579	5	5	P1P2	0.377492	0.147312	5	5	P1P2	0.966504	0.0587953	5	5
ADAMTS12	P1P2	0.703777	-0.034972	5	5	P1P2	0.566474	-0.124933	5	5	P1P2	0.587754	-0.0754469	5	5	P1P2	0.746362	0.147808	5	5	P1P2	0.881597	-0.00238973	5	5	P1P2	0.876754	0.0871873	5	5	P1P2	0.75883	0.0566937	5	5	P1P2	0.386078	-0.0974104	5	5	P1P2	0.901722	-0.0203584	5	5
ADAMTS13	P1P2	0.178511	0.272742	5	5	P1P2	0.637701	-0.00110044	5	5	P1P2	0.402069	0.138461	5	5	P1P2	0.204484	-0.31035	5	5	P1P2	0.111028	0.207754	5	5	P1P2	0.848649	-0.0788088	5	5	P1P2	0.739643	0.0305223	5	5	P1P2	0.129103	0.154293	5	5	P1P2	0.330384	0.0757699	5	5
ADAMTS14	P1P2	0.454978	-0.0677602	5	5	P1P2	0.522294	0.047612	5	5	P1P2	0.813235	0.0128829	5	5	P1P2	0.127637	0.278115	5	5	P1P2	0.327307	0.126397	5	5	P1P2	0.0471057	0.162006	5	5	P1P2	0.257886	0.107907	5	5	P1P2	0.0643516	0.172694	5	5	P1P2	0.0952117	0.179023	5	5
ADAMTS15	P1P2	0.246462	0.214151	5	5	P1P2	0.490362	0.134959	5	5	P1P2	0.165917	0.107972	5	5	P1P2	0.480336	-0.293769	5	5	P1P2	0.0316574	-0.394972	5	5	P1P2	0.0777061	-0.366027	5	5	P1P2	0.773716	-0.149499	5	5	P1P2	0.0326662	-0.258892	5	5	P1P2	0.140722	-0.157554	5	5
ADAMTS16	P1	0.720521	-0.0278525	4	4	P2	0.421079	-0.10159	5	5	P1	0.5425	-0.0397999	4	4	P2	0.466519	-0.0825714	5	5	P2	0.273201	0.234157	5	5	P1	0.40707	0.0553967	4	4	P1	0.718462	0.0856961	4	4	P2	0.474719	0.0587067	5	5	P1	0.835349	0.0157275	4	4
ADAMTS17	P1P2	0.205997	-0.159714	5	5	P1P2	0.296023	-0.173016	5	5	P1P2	0.208112	-0.19286	5	5	P1P2	0.280974	0.178691	5	5	P1P2	0.922989	0.0148315	5	5	P1P2	0.334116	0.125193	5	5	P1P2	0.839877	0.0265403	5	5	P1P2	0.108533	-0.153356	5	5	P1P2	0.449467	-0.106286	5	5
ADAMTS18	P1P2	0.498773	-0.0183956	5	5	P1P2	0.281652	-0.14553	5	5	P1P2	0.272232	-0.0580207	5	5	P1P2	0.98842	0.0437581	5	5	P1P2	0.782624	-0.00873072	5	5	P1P2	0.706708	-0.0637102	5	5	P1P2	0.650208	-0.0235603	5	5	P1P2	0.115081	-0.133595	5	5	P1P2	0.141171	-0.0544633	5	5
ADAMTS19	P1P2	0.250899	0.105707	5	5	P1P2	0.0836766	0.212356	5	5	P1P2	0.0688173	0.157181	5	5	P1P2	0.339799	-0.178935	5	5	P1P2	0.490741	0.0657282	5	5	P1P2	0.658508	-0.044086	5	5	P1P2	0.896349	-0.0149872	5	5	P1P2	0.0192204	0.253782	5	5	P1P2	0.221402	0.190185	5	5
ADAMTS2	P1P2	0.764859	0.0511505	5	5	P1P2	0.0613199	0.228498	5	5	P1P2	0.143483	0.155979	5	5	P1P2	0.383863	0.152854	5	5	P1P2	0.948064	-0.0223705	5	5	P1P2	0.430267	0.0871939	5	5	P1P2	0.255797	0.160081	5	5	P1P2	0.0364241	0.210412	5	5	P1P2	0.0705713	0.205346	5	5
ADAMTS20	P1P2	0.837502	0.0281721	5	5	P1P2	0.30771	-0.143013	5	5	P1P2	0.672958	-0.0800062	5	5	P1P2	0.702222	-0.0786017	5	5	P1P2	0.727771	0.0930126	5	5	P1P2	0.840188	0.00720543	5	5	P1P2	0.487614	0.00135122	5	5	P1P2	0.310725	-0.0935879	5	5	P1P2	0.385086	-0.0434325	5	5
ADAMTS3	P1P2	0.997345	0.0104212	5	5	P1P2	0.117777	-0.165162	5	5	P1P2	0.316294	-0.091865	5	5	P1P2	0.387042	-0.14214	5	5	P1P2	0.457944	0.101354	5	5	P1P2	0.694999	-0.016808	5	5	P1P2	0.301181	-0.108278	5	5	P1P2	0.551109	-0.068063	5	5	P1P2	0.268918	-0.0651379	5	5
ADAMTS4	P1P2	0.806759	-0.00510306	5	5	P1P2	0.71741	0.130028	5	5	P1P2	0.824895	0.0269983	5	5	P1P2	0.366229	0.122722	5	5	P1P2	0.730889	-0.0529227	5	5	P1P2	0.635211	0.0310578	5	5	P1P2	0.328743	0.163625	5	5	P1P2	0.968212	0.0227324	5	5	P1P2	0.935381	0.110868	5	5
ADAMTS5	P1P2	0.926418	-0.0374964	5	5	P1P2	0.748724	-0.0307579	5	5	P1P2	0.727272	-0.0411659	5	5	P1P2	0.413515	0.0922329	5	5	P1P2	0.181704	0.099529	5	5	P1P2	0.0886396	0.140236	5	5	P1P2	0.397113	0.0559824	5	5	P1P2	0.271313	0.121703	5	5	P1P2	0.242837	0.136498	5	5
ADAMTS6	P1P2	0.943289	-0.0365823	5	5	P1P2	0.498245	-0.109443	5	5	P1P2	0.660837	-0.106947	5	5	P1P2	0.40224	0.220765	5	5	P1P2	0.999669	-0.0668951	5	5	P1P2	0.495579	0.0467124	5	5	P1P2	0.201446	0.139652	5	5	P1P2	0.658722	-0.228941	5	5	P1P2	0.920183	-0.0191174	5	5
ADAMTS7	P1P2	0.13652	0.0958946	5	5	P1P2	0.0242284	0.198863	5	5	P1P2	0.0386443	0.18849	5	5	P1P2	0.986436	0.0168213	5	5	P1P2	0.150786	-0.182746	5	5	P1P2	0.58913	-0.171515	5	5	P1P2	0.259986	0.0811713	5	5	P1P2	0.796894	-0.0408531	5	5	P1P2	0.363186	0.0494603	5	5
ADAMTS8	P1P2	0.0225763	-0.284364	5	5	P1P2	0.147471	-0.186386	5	5	P1P2	0.0307373	-0.235375	5	5	P1P2	0.245615	0.188026	5	5	P1P2	0.36906	0.127306	5	5	P1P2	0.13761	0.157666	5	5	P1P2	0.233596	-0.186476	5	5	P1P2	0.916028	-0.0568086	5	5	P1P2	0.420609	-0.0775782	5	5
ADAMTS9	P1P2	0.652028	-0.0702946	5	5	P1P2	0.683506	-0.209797	5	5	P1P2	0.793253	-0.123411	5	5	P1P2	0.0706792	-0.251715	5	5	P1P2	0.797961	0.0563392	5	5	P1P2	0.293026	-0.115369	5	5	P1P2	0.267789	-0.34209	5	5	P1P2	0.918664	-0.175506	5	5	P1P2	0.670587	-0.311633	5	5
ADAMTSL1	P1P2	0.387338	0.01114	5	5	P1P2	0.877672	-0.0443027	5	5	P1P2	0.518649	-0.0343329	5	5	P1P2	0.0789982	-0.232651	5	5	P1P2	0.887493	-0.0466221	5	5	P1P2	0.404485	-0.138241	5	5	P1P2	0.343119	-0.180745	5	5	P1P2	0.660526	-0.0489609	5	5	P1P2	0.407774	-0.0907462	5	5
ADAMTSL2	P1P2	0.0163056	-0.53024	5	5	P1P2	0.0910654	-0.855315	5	5	P1P2	0.0309312	-0.692777	5	5	P1P2	0.638782	0.199373	5	5	P1P2	0.266359	0.24202	5	5	P1P2	0.32586	0.220697	5	5	P1P2	0.0169166	-0.321652	5	5	P1P2	0.0511531	-0.525916	5	5	P1P2	0.0106706	-0.405372	5	5
ADAMTSL3	P1P2	0.911229	-0.035572	5	5	P1P2	0.352276	-0.0975465	5	5	P1P2	0.471773	-0.0361049	5	5	P1P2	0.902312	0.0058968	5	5	P1P2	0.911794	-0.0246289	5	5	P1P2	0.94994	0.0291457	5	5	P1P2	0.916402	0.0789918	5	5	P1P2	0.375923	-0.170025	5	5	P1P2	0.594877	-0.0972132	5	5
ADAMTSL4	P1P2	0.440301	-0.237475	5	5	P1P2	0.577792	0.0442638	5	5	P1P2	0.490448	-0.0823041	5	5	P1P2	0.401309	0.222132	5	5	P1P2	0.945422	0.0809371	5	5	P1P2	0.565838	0.143603	5	5	P1P2	0.878324	-5.4613e-05	5	5	P1P2	0.768201	0.0336312	5	5	P1P2	0.973797	0.0335894	5	5
ADAMTSL5	P1P2	0.648434	0.0756129	5	5	P1P2	0.157364	0.144836	5	5	P1P2	0.291607	0.083299	5	5	P1P2	0.78433	0.000470534	5	5	P1P2	0.630619	-0.102676	5	5	P1P2	0.789843	-0.0762219	5	5	P1P2	0.865254	0.0578013	5	5	P1P2	0.636051	0.0883195	5	5	P1P2	0.715381	0.0956636	5	5
ADAP1	P1P2	0.488271	-0.803336	5	5	P1P2	0.852808	-1.00282	5	5	P1P2	0.671135	-0.908314	5	5	P1P2	0.991729	0.061732	5	5	P1P2	0.926944	0.0760472	5	5	P1P2	0.632842	0.0874159	5	5	P1P2	0.640085	-0.757368	5	5	P1P2	0.476774	-0.925819	5	5	P1P2	0.679702	-0.815532	5	5
ADAP2	P1P2	0.0477775	0.266155	5	5	P1P2	0.7374	0.0465939	5	5	P1P2	0.111172	0.183324	5	5	P1P2	0.215336	-0.185633	5	5	P1P2	0.344387	0.0428841	5	5	P1P2	0.251325	-0.0606533	5	5	P1P2	0.265823	0.122458	5	5	P1P2	0.886449	0.0904331	5	5	P1P2	0.563028	0.106446	5	5
ADAR	P2	0.106508	0.203684	5	5	P2	0.400726	0.0831504	5	5	P2	0.126941	0.143417	5	5	P1	0.114896	0.282272	5	5	P1	0.163435	-0.13321	5	5	P2	0.824617	0.0241922	5	5	P2	0.109181	0.208097	5	5	P1	0.12034	-0.111728	5	5	P2	0.0662839	0.179505	5	5
ADARB1	P1P2	0.324577	-0.0814937	5	5	P1P2	0.611204	-0.0826706	5	5	P1P2	0.292752	-0.039516	5	5	P1P2	0.530131	0.0677896	5	5	P1P2	0.595091	-0.0354685	5	5	P1P2	0.79497	0.0225656	5	5	P1P2	0.973853	0.0172604	5	5	P1P2	0.37884	-0.198229	5	5	P1P2	0.373813	-0.0253499	5	5
ADARB2	ENST00000381312.1	0.316874	-0.113602	5	5	ENST00000381312.1	0.560855	-0.0260112	5	5	ENST00000381312.1	0.452995	-0.0698065	5	5	ENST00000381312.1	0.421135	0.0939565	5	5	ENST00000381312.1	0.391585	0.115503	5	5	ENST00000381312.1	0.238172	0.120182	5	5	ENST00000381312.1	0.926285	0.0773409	5	5	ENST00000381312.1	0.589442	0.025397	5	5	ENST00000381312.1	0.796895	0.0516456	5	5
ADAT1	P1P2	0.357034	-0.0214272	5	5	P1P2	0.937662	0.001392	5	5	P1P2	0.579743	-0.0100176	5	5	P1P2	0.599029	0.0454387	5	5	P1P2	0.767371	-0.0492094	5	5	P1P2	0.889881	0.0142693	5	5	P1P2	0.929582	-0.0078552	5	5	P1P2	0.810381	-0.0830332	5	5	P1P2	0.784725	-0.0348287	5	5
ADAT2	P1P2	0.00133561	-1.59714	5	5	P1P2	0.0176897	-1.95987	5	5	P1P2	0.0106046	-1.7785	5	5	P1P2	0.145996	0.569327	5	5	P1P2	0.716274	0.324703	5	5	P1P2	0.156611	0.342167	5	5	P1P2	0.0141576	-1.13836	5	5	P1P2	0.00643423	-1.71263	5	5	P1P2	0.0123292	-1.40084	5	5
ADAT3	P2	0.00328766	-0.570625	5	5	P2	0.00756843	-0.448912	5	5	P2	0.0027477	-0.506744	5	5	P1	0.607121	0.0719508	5	5	P1	0.372165	0.0751672	5	5	P1	0.261782	0.0942403	5	5	P2	0.0585605	-0.339425	5	5	P2	0.0231676	-0.665953	5	5	P2	0.037057	-0.619496	5	5
ADC	P1P2	0.0536785	-0.342161	5	5	P1P2	0.471463	-0.17763	5	5	P1P2	0.114196	-0.276556	5	5	P1P2	0.208956	0.114055	5	5	P1P2	0.801167	-0.1715	5	5	P1P2	0.74539	0.0126307	5	5	P1P2	0.275021	-0.135844	5	5	P1P2	0.13313	-0.230785	5	5	P1P2	0.131759	-0.263794	5	5
ADCK1	P1P2	0.723325	0.0337684	5	5	P1P2	0.690239	-0.0303873	5	5	P1P2	0.910756	0.0169233	5	5	P1P2	0.899029	-0.042385	5	5	P1P2	0.888149	0.0673889	5	5	P1P2	0.893825	0.00268909	5	5	P1P2	0.677312	0.00970295	5	5	P1P2	0.900893	0.0305402	5	5	P1P2	0.908969	0.0462669	5	5
ADCK2	P1P2	0.464068	0.0185865	5	5	P1P2	0.0581616	0.197684	5	5	P1P2	0.141893	0.17147	5	5	P1P2	0.966263	0.0124015	5	5	P1P2	0.638009	-0.029576	5	5	P1P2	0.688865	0.0139855	5	5	P1P2	0.452434	0.0723835	5	5	P1P2	0.17255	0.182649	5	5	P1P2	0.134552	0.105359	5	5
ADCK3	P1P2	0.28689	-0.17733	5	5	P1P2	0.237094	-0.20608	5	5	P1P2	0.19632	-0.181377	5	5	P1P2	0.786881	-0.011211	5	5	P1P2	0.975176	0.00182118	5	5	P1P2	0.77579	-0.00993588	5	5	P1P2	0.303125	-0.121261	5	5	P1P2	0.404538	-0.21923	5	5	P1P2	0.289604	-0.159509	5	5
ADCK4	P1P2	0.00751235	-0.262205	5	5	P1P2	0.681675	-0.0235814	5	5	P1P2	0.17369	-0.151232	5	5	P1P2	0.173272	0.222133	5	5	P1P2	0.0176959	-0.387312	5	5	P1P2	0.288469	-0.0593057	5	5	P1P2	0.320389	-0.062174	5	5	P1P2	0.0200256	-0.341382	5	5	P1P2	0.0151238	-0.17693	5	5
ADCK5	P1P2	0.380974	-1.32605	5	5	P1P2	0.514749	-1.3128	5	5	P1P2	0.539373	-1.34423	5	5	P1P2	0.189798	0.298306	5	5	P1P2	0.401988	0.0941526	5	5	P1P2	0.0643418	0.169402	5	5	P1P2	0.986097	-1.07805	5	5	P1P2	0.981454	-1.18218	5	5	P1P2	0.722221	-1.13915	5	5
ADCY1	P1P2	0.754407	-0.0263787	5	5	P1P2	0.705631	-0.0387899	5	5	P1P2	0.655411	-0.0325843	5	5	P1P2	0.154216	-0.337437	5	5	P1P2	0.173959	0.189448	5	5	P1P2	0.685806	0.0126487	5	5	P1P2	0.0582292	-0.293074	5	5	P1P2	0.589442	0.157008	5	5	P1P2	0.507755	-0.0680326	5	5
ADCY10	P1P2	0.167495	-0.131531	5	5	P1P2	0.225423	-0.197861	5	5	P1P2	0.148802	-0.198667	5	5	P1P2	0.947762	0.0191455	5	5	P1P2	0.49887	0.0776113	5	5	P1P2	0.561345	0.0705946	5	5	P1P2	0.31797	-0.111766	5	5	P1P2	0.408293	-0.0705073	5	5	P1P2	0.308562	-0.0911369	5	5
ADCY2	P1P2	0.229912	-0.523789	5	5	P1P2	1	-0.825223	5	5	P1P2	0.422014	-0.680017	5	5	P1P2	0.05529	-0.375264	5	5	P1P2	0.635344	0.100067	5	5	P1P2	0.683972	-0.0945512	5	5	P1P2	0.566671	-0.824676	5	5	P1P2	0.852468	-0.7242	5	5	P1P2	0.719109	-0.774438	5	5
ADCY3	P1P2	0.652028	0.0633625	5	5	P1P2	0.736459	0.0284219	5	5	P1P2	0.618536	0.0418202	5	5	P1P2	0.66267	0.0587418	5	5	P1P2	0.0623082	0.356771	5	5	P1P2	0.0985564	0.221955	5	5	P1P2	0.361153	0.0988684	5	5	P1P2	0.0335558	0.376525	5	5	P1P2	0.0257038	0.237696	5	5
ADCY4	P1P2	0.105698	0.315279	5	5	P1P2	0.918489	-0.00660228	5	5	P1P2	0.251338	0.20705	5	5	P1P2	0.252768	-0.333861	5	5	P1P2	0.593942	-0.0722254	5	5	P1P2	0.214875	-0.171842	5	5	P1P2	0.714106	-0.0784823	5	5	P1P2	0.975494	-0.144454	5	5	P1P2	0.678484	-0.0705914	5	5
ADCY5	P1P2	0.474285	0.0667476	5	5	P1P2	0.509929	-0.346586	5	5	P1P2	0.756873	-0.22411	5	5	P1P2	0.184531	-0.0835013	5	5	P1P2	0.869172	-0.110709	5	5	P1P2	0.637585	-0.120866	5	5	P1P2	0.679439	-0.125937	5	5	P1P2	0.0998665	-0.232788	5	5	P1P2	0.280982	-0.179362	5	5
ADCY6	P1P2	0.158466	0.280228	5	5	P1P2	0.23908	-0.175331	5	5	P1P2	0.646408	0.0301989	5	5	P1P2	0.774151	0.00397485	5	5	P1P2	0.376179	-0.0051102	5	5	P1P2	0.553525	-0.000567677	5	5	P1P2	0.206916	0.211955	5	5	P1P2	0.597484	-0.102979	5	5	P1P2	0.926788	0.0297619	5	5
ADCY7	P1P2	0.209298	0.207945	5	5	P1P2	0.704704	-0.0124147	5	5	P1P2	0.32441	0.0977654	5	5	P1P2	0.641748	0.0207504	5	5	P1P2	0.305861	-0.258661	5	5	P1P2	0.405423	-0.104434	5	5	P1P2	0.53837	0.256263	5	5	P1P2	0.338024	-0.268291	5	5	P1P2	0.816211	0.105077	5	5
ADCY8	P1P2	0.123753	-0.587553	5	5	P1P2	0.855745	-0.299094	5	5	P1P2	0.552672	-0.490243	5	5	P1P2	0.914802	0.0165614	5	5	P1P2	0.676098	-0.0496918	5	5	P1P2	0.901063	-0.0478655	5	5	P1P2	0.174485	-0.677169	5	5	P1P2	0.816179	-0.43513	5	5	P1P2	0.454969	-0.520613	5	5
ADCY9	P1P2	0.957534	0.00700578	5	5	P1P2	0.562818	0.13237	5	5	P1P2	0.653005	0.0696879	5	5	P1P2	0.907568	0.112555	5	5	P1P2	0.884872	-0.115242	5	5	P1P2	0.770698	-0.0307517	5	5	P1P2	0.933539	0.118867	5	5	P1P2	0.542821	0.0253764	5	5	P1P2	0.618118	0.0390669	5	5
ADCYAP1	P1P2	0.585206	0.0850483	5	5	P1P2	0.46814	0.076236	5	5	P1P2	0.494125	0.0863801	5	5	P1P2	0.634639	-0.0476941	5	5	P1P2	0.937499	-0.12995	5	5	P1P2	0.673013	-0.066817	5	5	P1P2	0.841823	0.0484649	5	5	P1P2	0.528061	0.0162302	5	5	P1P2	0.594301	0.00811685	5	5
ADCYAP1R1	P1P2	0.190796	-0.151741	4	4	P1P2	0.0803255	-0.297876	4	4	P1P2	0.0862944	-0.224808	4	4	P1P2	0.70961	-0.0358186	4	4	P1P2	0.11977	0.170795	4	4	P1P2	0.21254	0.0667409	4	4	P1P2	0.309791	-0.176245	4	4	P1P2	0.877145	7.09611e-05	4	4	P1P2	0.505803	-0.119355	4	4
ADD1	P1P2	0.020092	-0.217099	5	5	P1P2	0.404701	0.127894	5	5	P1P2	0.460051	-0.0749005	5	5	P1P2	0.153021	0.214627	5	5	P1P2	0.860036	-0.0322776	5	5	P1P2	0.220461	0.120803	5	5	P1P2	0.585926	-0.0910037	5	5	P1P2	0.232533	0.120773	5	5	P1P2	0.803321	0.088195	5	5
ADD2	P1P2	0.396078	0.0927718	5	5	P1P2	0.647835	0.0622246	5	5	P1P2	0.459545	0.0774982	5	5	P1P2	0.361192	-0.158012	5	5	P1P2	0.446961	-0.0870142	5	5	P1P2	0.278024	-0.104393	5	5	P1P2	0.854825	0.0018024	5	5	P1P2	0.744214	-0.0631932	5	5	P1P2	0.777702	-0.0352502	5	5
ADD3	P1P2	0.948919	-0.354528	5	5	P1P2	0.430749	-0.165035	5	5	P1P2	0.71604	-0.259781	5	5	P1P2	0.225644	0.25616	5	5	P1P2	0.573997	-0.0200256	5	5	P1P2	0.427356	0.120947	5	5	P1P2	0.463492	-0.042804	5	5	P1P2	0.652126	-0.276647	5	5	P1P2	0.882001	-0.0905795	5	5
ADGB	P1P2	0.690239	0.223816	5	5	P1P2	0.781097	-0.143173	5	5	P1P2	0.721648	0.0489533	5	5	P1P2	0.931597	0.133789	5	5	P1P2	0.104314	0.280169	5	5	P1P2	0.10182	0.223196	5	5	P1P2	0.146701	0.343056	5	5	P1P2	0.146947	0.0982936	5	5	P1P2	0.0985564	0.142353	5	5
ADH1A	P1P2	0.179858	-0.116175	5	5	P1P2	0.333025	0.135513	5	5	P1P2	0.618536	-0.0316189	5	5	P1P2	0.352535	0.10189	5	5	P1P2	0.658293	-0.0323823	5	5	P1P2	0.655502	0.0451223	5	5	P1P2	0.64484	-0.069744	5	5	P1P2	0.865509	0.0513717	5	5	P1P2	0.880032	0.017171	5	5
ADH1B	P1P2	0.404936	-0.0205523	5	5	P1P2	0.14516	-0.17119	5	5	P1P2	0.943198	-0.0943356	5	5	P1P2	0.864673	0.0197861	5	5	P1P2	0.829836	0.0606912	5	5	P1P2	0.874132	0.0545573	5	5	P1P2	0.80245	-0.0133332	5	5	P1P2	0.60964	-0.163909	5	5	P1P2	0.995687	-0.088621	5	5
ADH1C	P1P2	0.379619	-0.0103898	5	5	P1P2	0.648134	0.059608	5	5	P1P2	0.623833	0.0339438	5	5	P1P2	0.970891	0.0514308	5	5	P1P2	0.546619	0.05997	5	5	P1P2	0.568655	0.0549769	5	5	P1P2	0.69072	-0.015554	5	5	P1P2	0.529147	0.178934	5	5	P1P2	0.601228	-0.0568217	5	5
ADH4	P1P2	0.33274	0.0973982	4	4	P1P2	0.731693	-0.0793762	4	4	P1P2	0.882567	0.0156126	4	4	P1P2	0.923526	-0.00879093	4	4	P1P2	0.145783	0.242279	4	4	P1P2	0.297833	0.12023	4	4	P1P2	0.389409	0.081321	4	4	P1P2	0.414696	0.237293	4	4	P1P2	0.28132	0.157401	4	4
ADH5	P1P2	0.361833	-0.117673	5	5	P1P2	0.181755	-0.198283	5	5	P1P2	0.146935	-0.195865	5	5	P1P2	0.91875	0.054923	5	5	P1P2	0.9904	-0.0119138	5	5	P1P2	0.995687	0.024735	5	5	P1P2	0.375285	-0.0855595	5	5	P1P2	0.153416	-0.257734	5	5	P1P2	0.142298	-0.0986288	5	5
ADH6	P1P2	0.0283252	0.296968	5	5	P1P2	0.0282953	0.275411	5	5	P1P2	0.0206791	0.281205	5	5	P1P2	0.143029	-0.210685	5	5	P1P2	0.949386	-0.0278514	5	5	P1P2	0.284335	-0.044001	5	5	P1P2	0.408779	0.114815	5	5	P1P2	0.0107842	0.259102	5	5	P1P2	0.0269415	0.182686	5	5
ADH7	P1P2	0.417725	0.0369022	5	5	P1P2	0.261526	-0.202741	5	5	P1P2	0.774044	-0.0888418	5	5	P1P2	0.0710028	-0.332125	5	5	P1P2	0.49966	0.150689	5	5	P1P2	0.240164	-0.0396038	5	5	P1P2	0.118275	-0.247199	5	5	P1P2	0.539523	-0.105154	5	5	P1P2	0.13717	-0.147806	5	5
ADHFE1	P1P2	0.706249	-0.00777245	5	5	P1P2	0.670724	0.0334844	5	5	P1P2	0.948505	-0.0249838	5	5	P1P2	0.91875	-0.0338573	5	5	P1P2	0.855476	0.0289559	5	5	P1P2	0.810404	-0.0229475	5	5	P1P2	0.80823	-0.056327	5	5	P1P2	0.626605	0.100713	5	5	P1P2	0.867584	-0.00350018	5	5
ADI1	P1P2	0.850198	-0.0241927	5	5	P1P2	0.611787	-0.130634	5	5	P1P2	0.847021	-0.12273	5	5	P1P2	0.849374	-0.01779	5	5	P1P2	0.485016	0.207913	5	5	P1P2	0.494527	0.0939925	5	5	P1P2	0.949716	0.0885149	5	5	P1P2	0.499694	0.0825837	5	5	P1P2	0.636991	0.0855493	5	5
ADIG	P1P2	0.666484	-0.0394925	5	5	P1P2	0.244096	-0.0317618	5	5	P1P2	0.629149	-0.0513055	5	5	P1P2	0.231736	-0.160634	5	5	P1P2	0.164188	-0.233445	5	5	P1P2	0.0243572	-0.19704	5	5	P1P2	0.0762585	-0.227775	5	5	P1P2	0.137473	-0.270164	5	5	P1P2	0.0821447	-0.248969	5	5
ADIPOQ	P1P2	0.332817	-0.0654571	5	5	P1P2	0.356166	0.0939422	5	5	P1P2	0.955806	-0.0172604	5	5	P1P2	0.800309	0.106159	5	5	P1P2	0.503358	-0.0788198	5	5	P1P2	0.687029	-0.0189204	5	5	P1P2	0.749689	0.0143708	5	5	P1P2	0.784105	0.0160776	5	5	P1P2	0.761177	-0.0288168	5	5
ADIPOR1	P1P2	0.258884	-0.212943	5	5	P1P2	0.700692	-0.136768	5	5	P1P2	0.387259	-0.149459	5	5	P1P2	0.125782	0.217627	5	5	P1P2	0.236212	-0.10136	5	5	P1P2	0.838888	0.0376189	5	5	P1P2	0.333906	-0.0137284	5	5	P1P2	0.448207	-0.245908	5	5	P1P2	0.729084	-0.116236	5	5
ADIPOR2	P1P2	0.190057	-0.0662767	5	5	P1P2	0.801609	0.0365862	5	5	P1P2	0.42879	-0.0204686	5	5	P1P2	0.258315	0.205919	5	5	P1P2	0.985104	0.0315784	5	5	P1P2	0.373367	0.0452433	5	5	P1P2	0.998345	0.0255506	5	5	P1P2	0.860288	-0.0103996	5	5	P1P2	0.873477	-6.9174e-06	5	5
ADIRF	P1P2	0.369327	0.0430011	5	5	P1P2	0.580069	0.0939508	5	5	P1P2	0.336837	0.109433	5	5	P1P2	0.964279	0.0105411	5	5	P1P2	0.353783	-0.112683	5	5	P1P2	0.45849	-0.0479784	5	5	P1P2	0.386787	0.0595831	5	5	P1P2	0.739822	-0.0471441	5	5	P1P2	0.759278	0.0370881	5	5
ADK	P1	0.0072555	-1.72714	5	5	P1	0.237425	-1.15965	5	5	P1	0.0137155	-1.4434	5	5	P1	0.124224	0.34225	4	4	P1	0.297896	-0.107142	5	5	P1	0.43007	0.092565	4	4	P1	0.293298	-1.33197	5	5	P1	0.043563	-1.32418	5	5	P1	0.146876	-1.40211	5	5
ADM	P1P2	0.482028	-0.0381627	5	5	P1P2	0.242081	-0.110672	5	5	P1P2	0.279948	-0.141903	5	5	P1P2	0.244268	-0.0696358	5	5	P1P2	0.182247	-0.198285	5	5	P1P2	0.0827321	-0.160974	5	5	P1P2	0.132802	-0.238792	5	5	P1P2	0.0216059	-0.296207	5	5	P1P2	0.0181744	-0.232161	5	5
ADM2	P1P2	0.587496	-0.0806095	5	5	P1P2	0.844985	-0.0295699	5	5	P1P2	0.599287	-0.0358776	5	5	P1P2	0.908225	0.116751	5	5	P1P2	0.713487	-0.0191696	5	5	P1P2	0.903039	0.0483623	5	5	P1P2	0.946413	0.0391921	5	5	P1P2	0.604997	-0.0803289	5	5	P1P2	0.786003	-0.0208384	5	5
ADM5	P1P2	0.213319	-0.211594	4	4	P1P2	0.270405	0.12917	4	4	P1P2	0.982527	-0.0152134	4	4	P1P2	0.0457916	0.312768	4	4	P1P2	0.869899	0.0586317	4	4	P1P2	0.25559	0.157852	4	4	P1P2	0.446974	0.10048	4	4	P1P2	0.0950419	0.158292	4	4	P1P2	0.160109	0.142769	4	4
ADNP	P1P2	0.0466652	-0.492916	5	5	P1P2	0.023225	-0.438609	5	5	P1P2	0.0149759	-0.440103	5	5	P1P2	0.78433	0.0115685	5	5	P1P2	0.745289	0.0301687	5	5	P1P2	0.634026	0.0373414	5	5	P1P2	0.0492803	-0.437365	5	5	P1P2	0.201937	-0.406285	5	5	P1P2	0.0891077	-0.430701	5	5
ADNP2	P1P2	0.214015	-0.154078	5	5	P1P2	0.306134	-0.137506	5	5	P1P2	0.174747	-0.135259	5	5	P1P2	0.642936	-0.183414	5	5	P1P2	0.856778	0.0761525	5	5	P1P2	0.70362	-0.055257	5	5	P1P2	0.195939	-0.238586	5	5	P1P2	0.608478	-0.0753285	5	5	P1P2	0.183218	-0.132476	5	5
ADO	P1P2	0.341613	-0.576272	5	5	P1P2	0.112031	-0.622633	5	5	P1P2	0.153789	-0.599452	5	5	P1P2	0.539957	0.081966	5	5	P1P2	0.051925	0.351374	5	5	P1P2	0.0598041	0.112268	5	5	P1P2	0.439559	-0.49782	5	5	P1P2	0.365056	-0.350318	5	5	P1P2	0.354909	-0.417554	5	5
ADORA1	P1P2	0.241412	0.148542	5	5	P1P2	0.771533	0.136483	5	5	P1P2	0.248594	0.108184	5	5	P1P2	0.276923	-0.155816	5	5	P1P2	0.309995	-0.251272	5	5	P1P2	0.235207	-0.176129	5	5	P1P2	0.97253	-0.0117039	5	5	P1P2	0.435883	-0.111996	5	5	P1P2	0.618704	-0.00973355	5	5
ADORA2A	P1P2	0.66467	-0.476331	5	5	P1P2	0.300273	-0.397149	5	5	P1P2	0.426847	-0.43674	5	5	P1P2	0.535033	0.0952189	5	5	P1P2	0.571174	-0.179856	5	5	P1P2	0.751693	-0.0423187	5	5	P1P2	0.750318	-0.339676	5	5	P1P2	0.422076	-0.586798	5	5	P1P2	0.627524	-0.43341	5	5
ADORA2B	P1P2	0.780777	-0.100014	5	5	P1P2	0.780777	-0.146473	5	5	P1P2	0.581455	-0.0979278	5	5	P1P2	0.490191	-0.0106349	5	5	P1P2	0.530727	-0.0853561	5	5	P1P2	0.899747	-0.0952667	5	5	P1P2	0.96393	-0.111343	5	5	P1P2	0.223248	-0.202132	5	5	P1P2	0.591425	-0.133327	5	5
ADORA3	P1	0.3553	0.0779343	5	5	P2	0.0363942	-0.312802	5	5	P2	0.0995346	-0.12447	5	5	P1	0.811223	0.0741902	5	5	P2	0.148675	0.124671	5	5	P2	0.381456	0.114472	5	5	P1	0.203208	0.175049	5	5	P2	0.430281	-0.185181	5	5	P1	0.323409	0.100547	5	5
ADPGK	P1P2	0.968144	-0.292742	5	5	P1P2	0.346705	-0.835618	5	5	P1P2	0.59755	-0.56418	5	5	P1P2	0.0718989	-0.212739	4	4	P1P2	0.670492	-0.0375769	4	4	P1P2	0.196939	-0.125158	4	4	P1P2	0.0794758	-0.611867	5	5	P1P2	0.131211	-1.60148	5	5	P1P2	0.079972	-1.10667	5	5
ADPRH	P1P2	0.544714	0.0842867	5	5	P1P2	0.661048	0.0666774	5	5	P1P2	0.549888	0.0770153	5	5	P1P2	0.55015	-0.09143	5	5	P1P2	0.62532	-0.0803518	5	5	P1P2	0.71476	-0.0294023	5	5	P1P2	0.557158	-0.00479396	5	5	P1P2	0.537878	0.111232	5	5	P1P2	0.929431	0.0318294	5	5
ADPRHL1	P2	0.669511	0.000344632	5	5	P2	0.38871	-0.122558	5	5	P2	0.456012	-0.0611065	5	5	P1	0.0848243	-0.202624	5	5	P1	0.214018	-0.127225	5	5	P1	0.0409151	-0.151473	5	5	P1	0.128786	-0.22353	5	5	P1	0.337187	-0.0770382	5	5	P1	0.159305	-0.182166	5	5
ADPRHL2	P1P2	0.695151	0.100539	5	5	P1P2	0.795825	0.16292	5	5	P1P2	0.988364	0.116615	5	5	P1P2	0.960975	0.0239257	5	5	P1P2	0.670042	-0.181111	5	5	P1P2	0.560785	-0.0575811	5	5	P1P2	0.595666	0.192261	5	5	P1P2	0.780917	-0.0524902	5	5	P1P2	0.422049	0.0725932	5	5
ADPRM	P1P2	0.0014269	-1.08906	4	4	P1P2	0.0021269	-1.06179	4	4	P1P2	0.00127598	-1.07543	4	4	P1P2	0.99297	0.0149592	4	4	P1P2	0.157705	-0.221067	4	4	P1P2	0.269854	-0.114344	4	4	P1P2	0.00820981	-1.19452	4	4	P1P2	0.00106298	-1.21156	4	4	P1P2	0.00113261	-1.18964	4	4
ADRA1A	P1P2	0.810627	0.00160116	5	5	P1P2	0.904635	0.0982852	5	5	P1P2	0.955806	-0.0325947	5	5	P1P2	0.775421	-0.0148599	5	5	P1P2	0.783261	0.00263884	5	5	P1P2	0.701153	0.00623632	5	5	P1P2	0.739017	-0.0112912	5	5	P1P2	0.931194	-0.00840512	5	5	P1P2	0.998341	0.0316407	5	5
ADRA1B	P1P2	0.981414	-0.0122488	5	5	P1P2	0.0345044	-0.317312	5	5	P1P2	0.0899905	-0.150163	5	5	P1P2	0.442017	-0.0743209	5	5	P1P2	0.624145	0.182319	5	5	P1P2	0.752955	-0.0238426	5	5	P1P2	0.401057	-0.120084	5	5	P1P2	0.352019	-0.209031	5	5	P1P2	0.220461	-0.173874	5	5
ADRA1D	P1P2	0.886207	-0.1793	5	5	P1P2	0.270284	-0.199547	5	5	P1P2	0.663859	-0.189424	5	5	P1P2	0.247644	-0.220262	5	5	P1P2	0.995697	-0.0568305	5	5	P1P2	0.391029	-0.146412	5	5	P1P2	0.133016	-0.355502	5	5	P1P2	0.221361	-0.170256	5	5	P1P2	0.148738	-0.299321	5	5
ADRA2A	P1P2	0.588069	-0.401777	5	5	P1P2	0.275378	-0.425639	5	5	P1P2	0.469723	-0.444349	5	5	P1P2	0.67293	0.0954306	5	5	P1P2	0.288748	0.0782513	5	5	P1P2	0.243173	0.105728	5	5	P1P2	0.610704	-0.333252	5	5	P1P2	0.698842	-0.346433	5	5	P1P2	0.734088	-0.285166	5	5
ADRA2B	P1P2	0.0305886	-0.273741	5	5	P1P2	0.0734441	-0.483262	5	5	P1P2	0.0402389	-0.5731	5	5	P1P2	0.128886	0.408617	5	5	P1P2	0.734012	-0.0289559	5	5	P1P2	0.132828	0.189609	5	5	P1P2	0.283501	-0.156446	5	5	P1P2	0.035981	-0.150581	5	5	P1P2	0.042585	-0.153513	5	5
ADRA2C	P1P2	0.350556	-0.068482	5	5	P1P2	0.705013	-0.100239	5	5	P1P2	0.319525	-0.109211	5	5	P1P2	0.661467	-0.0721322	5	5	P1P2	0.744661	-0.061509	5	5	P1P2	0.715381	-0.0819775	5	5	P1P2	0.715655	-0.0813597	5	5	P1P2	0.72296	-0.180512	5	5	P1P2	0.855169	-0.160496	5	5
ADRB1	P1P2	0.944945	0.100925	5	5	P1P2	0.99137	0.0414312	5	5	P1P2	0.971747	0.0711783	5	5	P1P2	0.50438	0.0963023	5	5	P1P2	0.853523	0.115034	5	5	P1P2	0.62105	0.127924	5	5	P1P2	0.450439	0.14256	5	5	P1P2	0.577473	0.0646091	5	5	P1P2	0.283214	0.0625044	5	5
ADRB2	P1P2	0.618222	0.0787615	5	5	P1P2	0.179049	0.112598	5	5	P1P2	0.213276	0.0595464	5	5	P1P2	0.375764	-0.119898	5	5	P1P2	0.828219	0.0564782	5	5	P1P2	0.58741	-0.0895546	5	5	P1P2	0.720928	-0.0763891	5	5	P1P2	0.323577	0.117502	5	5	P1P2	0.699305	0.0661636	5	5
ADRB3	P1P2	0.715545	-0.0348007	5	5	P1P2	0.247652	0.0946592	5	5	P1P2	0.724146	0.0579381	5	5	P1P2	0.148309	0.305121	5	5	P1P2	0.478039	-0.0443861	5	5	P1P2	0.363625	0.083993	5	5	P1P2	0.0636007	0.189742	5	5	P1P2	0.858984	0.0363099	5	5	P1P2	0.149441	0.12561	5	5
ADRBK1	P1P2	0.591514	-0.0647019	5	5	P1P2	0.0979529	-0.281837	5	5	P1P2	0.096323	-0.138792	5	5	P1P2	0.214263	-0.238646	5	5	P1P2	0.205278	0.134264	5	5	P1P2	0.8493	0.0145074	5	5	P1P2	0.0692479	-0.239628	5	5	P1P2	0.494959	-0.106171	5	5	P1P2	0.153712	-0.189719	5	5
ADRBK2	P1P2	0.155539	-0.216528	5	5	P1P2	0.567037	-0.0769145	5	5	P1P2	0.228356	-0.0840806	5	5	P1P2	0.644125	0.229516	5	5	P1P2	0.865254	0.0299867	5	5	P1P2	0.462026	0.0941826	5	5	P1P2	0.579663	0.0171006	5	5	P1P2	0.587154	-0.0741224	5	5	P1P2	0.601228	-0.0292583	5	5
ADRM1	P1P2	0.238417	-0.330455	5	5	P1P2	0.406345	-0.249357	5	5	P1P2	0.274056	-0.257694	5	5	P1P2	0.476732	0.125126	5	5	P1P2	0.885527	0.136146	5	5	P1P2	0.58741	0.118348	5	5	P1P2	0.437597	-0.159208	5	5	P1P2	0.250544	-0.172294	5	5	P1P2	0.351889	-0.186627	5	5
ADSL	P1P2	0.000120291	-2.81734	5	5	P1P2	0.000131801	-2.52382	5	5	P1P2	0.00012279	-2.63455	5	5	P1P2	0.066275	0.678167	5	5	P1P2	0.196513	0.177693	5	5	P1P2	0.151803	0.528771	5	5	P1P2	0.000117438	-2.20077	5	5	P1P2	0.000140435	-2.40895	5	5	P1P2	0.000121926	-2.27297	5	5
ADSS	P1P2	0.0381389	-0.55429	5	5	P1P2	0.0293917	-0.733621	5	5	P1P2	0.0231798	-0.638334	5	5	P1P2	0.378452	-0.164626	5	5	P1P2	0.455435	0.0689356	5	5	P1P2	0.893168	-0.00444054	5	5	P1P2	0.0140925	-0.645339	5	5	P1P2	0.0690355	-0.664851	5	5	P1P2	0.0139517	-0.628508	5	5
ADSSL1	P1P2	0.800322	0.0384604	5	5	P1P2	0.437103	-0.0973584	5	5	P1P2	0.795181	-0.055212	5	5	P1P2	0.467026	-0.0855927	5	5	P1P2	0.742778	-0.080946	5	5	P1P2	0.54908	-0.0805274	5	5	P1P2	0.544964	-0.0293541	5	5	P1P2	0.2124	-0.159281	5	5	P1P2	0.262844	-0.111004	5	5
ADTRP	P1P2	0.782374	-0.0430677	5	5	P1P2	0.515824	-0.14506	5	5	P1P2	0.493073	-0.0749782	5	5	P1P2	0.601336	-0.0216594	5	5	P1P2	0.871131	-0.072444	5	5	P1P2	0.644131	-0.0441905	5	5	P1P2	0.453433	-0.0647108	5	5	P1P2	0.262019	-0.198668	5	5	P1P2	0.222977	-0.0619584	5	5
AEBP1	P1P2	0.200677	0.00375902	5	5	P1P2	0.751248	-0.0412886	5	5	P1P2	0.411495	-0.0257801	5	5	P1P2	0.697308	-0.125355	5	5	P1P2	0.924966	0.0211813	5	5	P1P2	0.468123	-0.0437085	5	5	P1P2	0.924966	0.0495864	5	5	P1P2	0.995363	-0.133131	5	5	P1P2	0.791764	-0.0165201	5	5
AEBP2	P1P2	0.848242	-0.0901708	5	5	P1P2	0.243087	-0.323221	5	5	P1P2	0.250994	-0.206696	5	5	P1P2	0.721381	0.0527865	5	5	P1P2	0.472139	0.288781	5	5	P1P2	0.276553	0.155506	5	5	P1P2	0.83858	-0.0022483	5	5	P1P2	0.789853	0.00466407	5	5	P1P2	0.692543	-0.0127209	5	5
AEN	P1P2	0.981414	-0.0461662	5	5	P1P2	0.0987998	-0.479214	5	5	P1P2	0.281807	-0.218915	5	5	P1P2	0.599605	-0.142871	5	5	P1P2	0.276117	0.370696	5	5	P1P2	0.980429	0.228344	5	5	P1P2	0.883562	-0.143449	5	5	P1P2	0.726696	0.117653	5	5	P1P2	0.69992	-0.0890296	5	5
AES	P1P2	0.604802	0.046298	5	5	P1P2	0.367113	0.138114	5	5	P1P2	0.41197	0.126064	5	5	P1P2	0.900999	0.00703432	5	5	P1P2	0.433201	-0.101372	5	5	P1P2	0.535305	-0.0333976	5	5	P1P2	0.784537	0.0171762	5	5	P1P2	0.82005	-0.0653366	5	5	P1P2	0.757379	-0.0240802	5	5
AFAP1	P1P2	0.0922458	-0.209469	4	4	P1P2	0.385074	-0.0939036	4	4	P1P2	0.12909	-0.172729	4	4	P1P2	0.243495	0.179991	4	4	P1P2	0.103499	0.198667	4	4	P1P2	0.0586142	0.163388	4	4	P1P2	0.493152	-0.0721534	4	4	P1P2	0.634189	0.0749303	4	4	P1P2	0.899724	0.0140132	4	4
AFAP1L1	P1P2	0.422789	0.0667404	4	4	P1P2	0.079684	0.286096	4	4	P1P2	0.076219	0.160504	4	4	P1P2	0.293765	0.157906	4	4	P1P2	0.521075	-0.155272	4	4	P1P2	0.910776	0.0144419	4	4	P1P2	0.0909718	0.206768	4	4	P1P2	0.25519	0.123468	4	4	P1P2	0.0485056	0.153865	4	4
AFAP1L2	P1P2	0.788131	-0.0206222	5	5	P1P2	0.195314	0.256894	5	5	P1P2	0.445008	0.118136	5	5	P1P2	0.366449	0.130467	5	5	P1P2	0.271027	-0.218565	5	5	P1P2	0.611687	-0.0276586	5	5	P1P2	0.476753	0.149104	5	5	P1P2	0.631911	-0.0392272	5	5	P1P2	0.447476	0.0269355	5	5
AFF1	P1P2	0.0614353	-0.300357	5	5	P1P2	0.822582	-0.0108011	5	5	P1P2	0.20691	-0.0748264	5	5	P1P2	0.82734	-0.0412304	5	5	P1P2	0.376627	-0.151246	5	5	P1P2	0.417736	-0.036412	5	5	P1P2	0.0628343	-0.151269	5	5	P1P2	0.415864	-0.101947	5	5	P1P2	0.0910003	-0.224473	5	5
AFF2	P1P2	0.956871	0.064342	5	5	P1P2	0.679845	-0.167832	5	5	P1P2	0.494652	-0.0517448	5	5	P1P2	0.108546	0.280845	5	5	P1P2	0.0698858	-0.168872	5	5	P1P2	0.377398	-0.00590965	5	5	P1P2	0.112712	0.285006	5	5	P1P2	0.0582598	-0.377071	5	5	P1P2	0.752955	-0.0622127	5	5
AFF3	P1P2	0.690852	-0.11615	5	5	P1P2	0.611787	0.0876262	5	5	P1P2	0.727898	-0.00616333	5	5	P1P2	0.0572153	0.283259	5	5	P1P2	0.64484	-0.0744329	5	5	P1P2	0.156125	0.0949814	5	5	P1P2	0.189141	0.264629	5	5	P1P2	0.969536	0.0367511	5	5	P1P2	0.482522	0.0984407	5	5
AFF4	P1P2	0.917169	0.0347198	5	5	P1P2	0.90892	-0.0817685	5	5	P1P2	0.947178	-0.0205067	5	5	P1P2	0.889846	0.0229875	5	5	P1P2	0.183884	0.180743	5	5	P1P2	0.223609	0.0523508	5	5	P1P2	0.913769	0.00530636	5	5	P1P2	0.113179	0.205425	5	5	P1P2	0.252013	0.0387915	5	5
AFG3L2	P1P2	0.00011124	-4.41405	5	5	P1P2	0.000113151	-3.71328	5	5	P1P2	0.000112391	-4.06366	5	5	P1P2	0.0114151	0.334355	3	3	P1P2	0.0290546	-0.335218	3	3	P1P2	0.905521	-0.000431442	3	3	P1P2	0.000111609	-3.73876	5	5	P1P2	0.000112373	-3.88123	5	5	P1P2	0.000111618	-3.76363	5	5
AFM	P1P2	0.184768	-0.106283	5	5	P1P2	0.839128	-0.099532	5	5	P1P2	0.417692	-0.0918524	5	5	P1P2	0.638189	-0.0690459	5	5	P1P2	0.504947	-0.0497636	5	5	P1P2	0.3765	-0.0855876	5	5	P1P2	0.109917	-0.194201	5	5	P1P2	0.255716	-0.0698535	5	5	P1P2	0.145721	-0.103748	5	5
AFMID	P1P2	0.153972	0.196899	5	5	P1P2	0.30339	0.153778	5	5	P1P2	0.0878007	0.158674	5	5	P1P2	0.450931	-0.0104331	5	5	P1P2	0.393883	-0.18746	5	5	P1P2	0.250982	-0.0989466	5	5	P1P2	0.362901	0.108185	5	5	P1P2	0.831041	-0.032727	5	5	P1P2	0.67362	0.018189	5	5
AFP	P1	0.361833	-0.223896	5	5	P1	0.166983	-0.173216	5	5	P1	0.124879	-0.201256	5	5	P1	0.74197	0.334772	5	5	P1	0.197955	0.128055	5	5	P1	0.240164	0.217243	5	5	P1	0.721549	-0.026843	5	5	P2	0.499167	-0.0963742	5	5	P2	0.755482	-0.0847727	5	5
AFTPH	P1P2	0.274281	0.0968447	5	5	P1P2	0.0954468	0.0755974	5	5	P1P2	0.0879557	0.0845495	5	5	P1P2	0.103177	-0.127798	5	5	P1P2	0.893395	-0.0388066	5	5	P1P2	0.271447	-0.06974	5	5	P1P2	0.665212	-0.0954427	5	5	P1P2	0.305994	0.198944	5	5	P1P2	0.60761	0.0946428	5	5
AGA	P1P2	0.259235	-0.0341551	5	5	P1P2	0.407287	-0.139608	5	5	P1P2	0.291607	-0.0869338	5	5	P1P2	0.482918	0.0590273	5	5	P1P2	0.230678	-0.216072	5	5	P1P2	0.886596	-0.0183951	5	5	P1P2	0.922989	0.0241784	5	5	P1P2	0.01489	-0.234684	5	5	P1P2	0.0831749	-0.128525	5	5
AGAP1	P1P2	0.37673	0.0686598	4	4	P1P2	0.963264	-0.00120137	4	4	P1P2	0.76802	0.0648027	4	4	P1P2	0.855388	-0.124411	4	4	P1P2	0.912438	-0.0444538	4	4	P1P2	0.895309	-0.0844323	4	4	P1P2	0.32415	-0.0517306	4	4	P1P2	0.593112	-0.071306	4	4	P1P2	0.333232	-0.0615183	4	4
AGAP10	ENST00000413193.2	0.85085	0.019308	5	5	ENST00000413193.2	0.946269	-0.0215578	5	5	ENST00000413193.2	0.86468	-0.0428767	5	5	ENST00000413193.2	0.487587	0.140346	5	5	ENST00000413193.2	0.64782	-0.0179207	5	5	ENST00000413193.2	0.670587	0.040363	5	5	ENST00000413193.2	0.245868	0.132436	5	5	ENST00000413193.2	0.583158	-0.0171971	5	5	ENST00000413193.2	0.696228	0.0315241	5	5
AGAP11	P1P2	0.2096	-0.190314	5	5	P1P2	0.845636	-0.0800893	5	5	P1P2	0.420571	-0.111168	5	5	P1P2	0.0335381	0.429851	5	5	P1P2	0.328949	-0.166531	5	5	P1P2	0.465069	0.138462	5	5	P1P2	0.0975899	0.0722906	5	5	P1P2	0.226419	-0.27376	5	5	P1P2	0.425905	-0.0625467	5	5
AGAP2	P1P2	0.157975	-0.0989805	5	5	P1P2	0.867187	0.0849791	5	5	P1P2	0.603347	-0.0534445	5	5	P1P2	0.608862	0.20788	5	5	P1P2	0.997683	-0.0610285	5	5	P1P2	0.530935	0.097021	5	5	P1P2	0.888804	-0.0696275	5	5	P1P2	0.667155	0.09146	5	5	P1P2	0.887253	-0.0317828	5	5
AGAP3	P1P2	0.835553	0.0305377	5	5	P1P2	0.449723	0.11252	5	5	P1P2	0.584315	0.0603264	5	5	P1P2	0.339799	0.0654103	5	5	P1P2	0.856127	-0.0853626	5	5	P1P2	0.60065	0.0460419	5	5	P1P2	0.575694	0.110834	5	5	P1P2	0.696385	-0.0336365	5	5	P1P2	0.701153	0.0385989	5	5
AGAP9	ENST00000453919.1	0.707486	0.019308	5	5	ENST00000453919.1	0.869151	-0.00966007	5	5	ENST00000453919.1	0.731656	0.0214649	5	5	ENST00000453919.1	0.959322	0.00779283	5	5	ENST00000453919.1	0.452933	-0.0496405	5	5	ENST00000453919.1	0.660917	0.040363	5	5	ENST00000453919.1	0.682785	0.0443978	5	5	ENST00000453919.1	0.517798	-0.0440301	5	5	ENST00000453919.1	0.873477	-0.0104706	5	5
AGBL1	ENST00000441037.2	0.179858	0.137605	5	5	ENST00000441037.2	0.156267	0.185404	5	5	ENST00000441037.2	0.058809	0.123732	5	5	ENST00000421325.2	0.229157	0.18901	5	5	ENST00000421325.2	0.614781	-0.137777	5	5	ENST00000441037.2	0.586838	-0.0455704	5	5	ENST00000421325.2	0.147744	0.206057	5	5	ENST00000441037.2	0.211184	0.145699	5	5	ENST00000441037.2	0.18597	0.123848	5	5
AGBL2	P1P2	0.471719	-0.132886	5	5	P1P2	0.327446	0.113246	5	5	P1P2	0.944524	0.0382408	5	5	P1P2	0.628151	-0.0718303	5	5	P1P2	0.171867	-0.0736656	5	5	P1P2	0.209996	-0.119868	5	5	P1P2	0.206766	-0.199896	5	5	P1P2	0.398481	0.00513225	5	5	P1P2	0.360996	-0.0694984	5	5
AGBL3	P1P2	0.0306848	-0.467491	5	5	P1P2	0.943289	-0.435933	5	5	P1P2	0.0469091	-0.265705	5	5	P1P2	0.0364019	0.325703	5	5	P1P2	0.713797	0.0545592	5	5	P1P2	0.0778462	0.249766	5	5	P1P2	0.376627	-0.111453	5	5	P1P2	0.531323	-0.201096	5	5	P1P2	0.3275	-0.109569	5	5
AGBL4	P1P2	0.493507	0.153532	5	5	P1P2	0.390086	0.103051	5	5	P1P2	0.51112	0.164091	5	5	P1P2	0.981474	0.101876	5	5	P1P2	0.940139	0.0853454	5	5	P1P2	0.856474	0.0647751	5	5	P1P2	0.12816	0.0722269	5	5	P1P2	0.456949	0.150165	5	5	P1P2	0.11345	0.0698087	5	5
AGBL5	P2	0.26597	0.103015	5	5	P2	0.135646	0.217139	5	5	P2	0.0912614	0.141892	5	5	P1	0.557926	-0.0909208	5	5	P1	0.127744	0.220166	5	5	P2	0.366266	-0.0877249	5	5	P1	0.111587	-1.03971	5	5	P2	0.621319	0.0737786	5	5	P1	0.488766	-0.862985	5	5
AGER	P1P2	0.270001	-0.0936144	4	4	P1P2	0.124606	-0.298477	4	4	P1P2	0.156741	-0.132235	4	4	P1P2	0.597364	0.0659108	4	4	P1P2	0.245193	0.24332	5	5	P1P2	0.502242	0.0443281	4	4	P1P2	0.666438	-0.0777322	4	4	P1P2	0.757441	-0.00085097	5	5	P1P2	0.342135	-0.129067	4	4
AGFG1	P1P2	0.5046	-0.0910888	5	5	P1P2	0.0171397	-0.381594	5	5	P1P2	0.0223837	-0.209501	5	5	P1P2	0.547662	-0.0682186	5	5	P1P2	0.73839	-0.144272	5	5	P1P2	0.866276	-0.0786145	5	5	P1P2	0.24892	-0.193483	5	5	P1P2	0.0412819	-0.43168	5	5	P1P2	0.011059	-0.222607	5	5
AGFG2	P1P2	0.900681	-0.0971917	5	5	P1P2	0.504866	-0.162385	5	5	P1P2	0.49676	-0.133093	5	5	P1P2	0.938522	0.0288416	5	5	P1P2	0.878324	0.0335507	5	5	P1P2	0.9559	0.0437861	5	5	P1P2	0.364215	-0.110918	5	5	P1P2	0.400339	-0.102699	5	5	P1P2	0.324633	-0.106809	5	5
AGGF1	P1P2	0.85085	-0.303577	5	5	P1P2	0.281466	-0.168154	5	5	P1P2	0.41292	-0.20418	5	5	P1P2	0.996691	0.13288	5	5	P1P2	0.988414	-0.047881	5	5	P1P2	0.363625	-0.0110598	5	5	P1P2	0.44845	-0.199996	5	5	P1P2	0.927235	-0.215079	5	5	P1P2	0.735968	-0.225488	5	5
AGK	P1P2	0.00052963	-0.457908	5	5	P1P2	0.0215144	-0.419772	5	5	P1P2	0.000627025	-0.406405	5	5	P1P2	0.866304	-0.0329368	5	5	P1P2	0.913769	0.0329637	5	5	P1P2	0.894483	0.021685	5	5	P1P2	0.00411828	-0.557605	5	5	P1P2	0.0223262	-0.457778	5	5	P1P2	0.00692375	-0.474178	5	5
AGL	P1P2	0.701925	-0.0207896	5	5	P1P2	0.385058	0.154714	5	5	P1P2	0.890304	0.0747539	5	5	P1P2	0.274731	0.266301	5	5	P1P2	0.940139	-0.0825442	5	5	P1P2	0.488244	0.0831044	5	5	P1P2	0.261393	0.267117	5	5	P1P2	0.458961	0.0844031	5	5	P1P2	0.223293	0.167285	5	5
AGMAT	P1P2	0.109795	0.27746	5	5	P1P2	0.913538	-0.105363	5	5	P1P2	0.398335	0.102574	5	5	P1P2	0.948422	0.0490094	5	5	P1P2	0.275203	0.361479	5	5	P1P2	0.364504	0.223599	5	5	P1P2	0.114225	0.275626	5	5	P1P2	0.420159	0.213024	5	5	P1P2	0.218277	0.204359	5	5
AGMO	P1P2	0.683506	0.0861515	5	5	P1P2	0.631771	0.049145	5	5	P1P2	0.642821	0.0676482	5	5	P1P2	0.296425	0.296827	5	5	P1P2	0.602008	0.0583337	5	5	P1P2	0.37426	0.136785	5	5	P1P2	0.0636007	0.245293	5	5	P1P2	0.289812	0.0519004	5	5	P1P2	0.0891077	0.165504	5	5
AGO1	P1P2	0.206594	-0.679557	5	5	P1P2	0.377817	-0.527238	5	5	P1P2	0.332245	-0.603397	5	5	P1P2	0.956679	-0.0127828	5	5	P1P2	0.299439	-0.0196404	5	5	P1P2	0.432702	-0.0603421	5	5	P1P2	0.0209055	-0.731325	5	5	P1P2	0.0111491	-0.541972	5	5	P1P2	0.00815446	-0.636649	5	5
AGO2	P1P2	0.711822	0.0618855	5	5	P1P2	0.471719	-0.0901666	5	5	P1P2	0.877805	-0.0384089	5	5	P1P2	0.463984	0.187644	5	5	P1P2	0.196801	0.188279	5	5	P1P2	0.170689	0.187961	5	5	P1P2	0.162185	0.172	5	5	P1P2	0.457955	0.099067	5	5	P1P2	0.205198	0.118102	5	5
AGO3	P1P2	0.41677	0.164773	5	5	P1P2	0.862606	0.0236565	5	5	P1P2	0.477954	0.104696	5	5	P1P2	0.526876	-0.0635161	5	5	P1P2	0.607799	-0.0820342	5	5	P1P2	0.348031	-0.0782693	5	5	P1P2	0.676098	0.147966	5	5	P1P2	0.740449	-0.0714029	5	5	P1P2	0.861046	0.063554	5	5
AGO4	P1P2	0.155782	-0.179865	5	5	P1P2	0.0421781	-0.235868	5	5	P1P2	0.0514206	-0.24087	5	5	P1P2	0.424976	0.00947261	5	5	P1P2	0.925625	-0.090719	5	5	P1P2	0.83499	0.0509705	5	5	P1P2	0.235884	-0.192588	5	5	P1P2	0.432711	-0.305105	5	5	P1P2	0.254431	-0.215875	5	5
AGPAT1	P1	0.00462363	-0.529699	5	5	P1	0.00328766	-0.603811	5	5	P1	0.00213124	-0.566755	5	5	P1	0.473655	-0.128244	5	5	P2	0.744033	0.0373107	5	5	P1	0.601807	-0.0884775	5	5	P1	0.000513019	-0.518461	5	5	P1	0.00938323	-0.680809	5	5	P1	0.000782011	-0.599635	5	5
AGPAT2	P1P2	0.556938	0.0764165	5	5	P1P2	0.987387	-0.0530615	5	5	P1P2	0.643418	0.0206512	5	5	P1P2	0.269302	-0.108048	5	5	P1P2	0.244856	0.00919177	5	5	P1P2	0.866276	-0.0443186	5	5	P1P2	0.520981	-0.0753896	5	5	P1P2	0.522107	0.100619	5	5	P1P2	0.853864	0.0351587	5	5
AGPAT3	P1P2	0.834903	-0.129256	5	5	P1P2	0.736145	0.114939	5	5	P1P2	0.939882	0.0376411	5	5	P1P2	0.00440043	0.472421	5	5	P1P2	0.190543	-0.232987	5	5	P1P2	0.124056	0.148169	5	5	P1P2	0.00256279	0.410807	5	5	P1P2	0.931854	-0.266355	5	5	P1P2	0.245531	0.124844	5	5
AGPAT4	P1P2	0.80547	-0.196866	5	5	P1P2	0.876032	-0.226839	5	5	P1P2	0.894916	-0.211853	5	5	P1P2	0.247983	0.256104	5	5	P1P2	0.606639	0.12819	5	5	P1P2	0.31814	0.140294	5	5	P1P2	0.822726	0.112861	5	5	P1P2	0.840766	-0.00224459	5	5	P1P2	0.938688	-0.0165577	5	5
AGPAT5	P1P2	0.701925	0.0525532	5	5	P1P2	0.244771	-0.174993	5	5	P1P2	0.641627	-0.0492379	5	5	P1P2	0.363815	-0.0770997	5	5	P1P2	0.274292	0.202627	5	5	P1P2	0.935381	0.000634889	5	5	P1P2	0.472651	-0.0416518	5	5	P1P2	0.953326	0.0183411	5	5	P1P2	0.569219	0.00357641	5	5
AGPAT6	P1P2	0.563099	-0.0498558	5	5	P1P2	0.541679	-0.0449693	5	5	P1P2	0.497817	-0.0430932	5	5	P1P2	0.526335	-0.0544634	5	5	P1P2	0.572867	0.0585121	5	5	P1P2	0.900405	0.00202436	5	5	P1P2	0.295208	-0.196577	5	5	P1P2	0.786339	-0.0183814	5	5	P1P2	0.654301	-0.086949	5	5
AGPAT9	P1P2	0.329093	0.123981	5	5	P1P2	0.892782	-0.0710644	5	5	P1P2	0.531143	0.0314747	5	5	P1P2	0.251395	-0.0621697	5	5	P1P2	0.847019	0.0468267	5	5	P1P2	0.307378	-0.00767152	5	5	P1P2	0.485016	0.0471898	5	5	P1P2	0.699457	-0.00604288	5	5	P1P2	0.436124	0.0334785	5	5
AGPS	P1P2	0.00807047	-0.339735	5	5	P1P2	0.0560964	-0.365442	5	5	P1P2	0.00852681	-0.335866	5	5	P1P2	0.360756	0.0666787	5	5	P1P2	0.979809	-0.109494	5	5	P1P2	0.717244	0.0548143	5	5	P1P2	0.0575715	-0.306731	5	5	P1P2	0.0091145	-0.326724	5	5	P1P2	0.00548644	-0.261402	5	5
AGR2	P1P2	0.154332	0.253706	5	5	P1P2	0.397469	0.0866247	5	5	P1P2	0.127356	0.084272	5	5	P1P2	0.249685	-0.225012	5	5	P1P2	0.912453	0.04063	5	5	P1P2	0.646518	-0.0926882	5	5	P1P2	0.913111	-0.0376956	5	5	P1P2	0.381996	0.263267	5	5	P1P2	0.516318	0.0954759	5	5
AGR3	P1P2	0.509343	-0.0599628	3	3	P1P2	0.0955449	-0.15759	3	3	P1P2	0.283907	-0.108776	3	3	P1P2	0.587049	0.175842	3	3	P1P2	0.106147	0.156377	3	3	P1P2	0.130035	0.166109	3	3	P1P2	0.383253	0.115185	3	3	P1P2	0.999144	-0.000257902	3	3	P1P2	0.503042	0.0574637	3	3
AGRN	P1P2	0.854766	-0.0258186	5	5	P1P2	0.393767	0.077587	5	5	P1P2	0.676002	0.0819746	5	5	P1P2	0.820239	-0.0241684	5	5	P1P2	0.753467	-0.0106312	5	5	P1P2	0.751693	0.000689169	5	5	P1P2	0.920024	-0.0506808	5	5	P1P2	0.468584	0.0889063	5	5	P1P2	0.775153	0.0894535	5	5
AGRP	P1P2	0.486147	-0.22111	4	4	P1P2	0.293707	-0.164784	4	4	P1P2	0.232721	-0.18977	4	4	P1P2	0.788312	0.0877285	4	4	P1P2	0.628432	-0.04543	4	4	P1P2	0.887958	-0.00329721	4	4	P1P2	0.23473	-0.156375	4	4	P1P2	0.202222	-0.209259	4	4	P1P2	0.188678	-0.216379	4	4
AGT	P1P2	0.364027	0.0651628	5	5	P1P2	0.250727	-0.208381	5	5	P1P2	0.935905	-0.0542466	5	5	P1P2	0.892141	-0.103651	5	5	P1P2	0.290638	0.0244791	5	5	P1P2	0.427841	-0.0452439	5	5	P1P2	0.946083	0.0394665	5	5	P1P2	0.526433	-0.157974	5	5	P1P2	0.82656	-0.132886	5	5
AGTPBP1	P1P2	0.494558	-0.420117	5	5	P1P2	0.977432	-0.419092	5	5	P1P2	0.696223	-0.447792	5	5	P1P2	0.147612	0.253381	5	5	P1P2	0.882252	-0.00581262	5	5	P1P2	0.456979	0.1309	5	5	P1P2	0.903903	-0.223805	5	5	P1P2	0.29706	-0.454566	5	5	P1P2	0.665745	-0.314827	5	5
AGTR1	P1P2	0.389168	0.118684	5	5	P1P2	0.874393	0.0864759	5	5	P1P2	0.598129	0.11965	5	5	P1P2	0.819917	0.0299875	5	5	P1P2	0.74906	0.0613578	5	5	P1P2	0.645921	0.0319848	5	5	P1P2	0.264578	0.160911	5	5	P1P2	0.454442	0.083685	5	5	P1P2	0.282841	0.140103	5	5
AGTR2	P1P2	0.048059	-0.23658	5	5	P1P2	0.0112943	-0.408081	5	5	P1P2	0.0100832	-0.32233	5	5	P1P2	0.225009	0.34993	5	5	P1P2	0.234085	0.32086	5	5	P1P2	0.221402	0.335395	5	5	P1P2	0.37977	0.112657	5	5	P1P2	0.29304	-0.0934021	5	5	P1P2	0.903039	-0.055669	5	5
AGTRAP	P1P2	0.90859	-0.00996598	5	5	P1P2	0.361395	-0.106845	5	5	P1P2	0.637456	-0.0584055	5	5	P1P2	0.703452	0.062756	5	5	P1P2	0.0982632	0.225745	5	5	P1P2	0.153712	0.153211	5	5	P1P2	0.6622	0.0641258	5	5	P1P2	0.24142	0.0527086	5	5	P1P2	0.314126	0.0491525	5	5
AGXT	P1P2	0.401659	0.25428	5	5	P1P2	0.662254	-0.0309471	5	5	P1P2	0.71604	0.07791	5	5	P1P2	0.00417644	-0.324835	5	5	P1P2	0.228747	-0.219855	5	5	P1P2	0.0109022	-0.272345	5	5	P1P2	0.0630105	-0.324453	5	5	P1P2	0.13313	-0.22278	5	5	P1P2	0.0583519	-0.264882	5	5
AGXT2	P1P2	0.086034	0.342175	4	4	P1P2	0.167769	0.108662	4	4	P1P2	0.0998915	0.283597	4	4	P1P2	0.584554	-0.0923329	4	4	P1P2	0.446419	-0.00158197	4	4	P1P2	0.417141	-0.0435115	4	4	P1P2	0.431602	0.205244	4	4	P1P2	0.88887	0.152352	4	4	P1P2	0.69989	0.178798	4	4
AHCTF1	P1P2	0.416293	-0.128485	5	5	P1P2	0.638295	-0.01383	5	5	P1P2	0.835291	-0.0527081	5	5	P1P2	0.340218	0.120712	5	5	P1P2	0.368618	-0.0706316	5	5	P1P2	0.924145	0.0173429	5	5	P1P2	0.99371	0.0798437	5	5	P1P2	0.921959	-0.0639622	5	5	P1P2	0.953251	0.0174718	5	5
AHCY	P1P2	0.0012788	-1.87642	5	5	P1P2	0.000241782	-1.94907	5	5	P1P2	0.000292164	-1.91274	5	5	P1P2	0.67051	0.215212	5	5	P1P2	0.137354	0.512138	5	5	P1P2	0.468634	0.329579	5	5	P1P2	0.000192541	-1.48478	5	5	P1P2	0.000411499	-1.51547	5	5	P1P2	0.000205224	-1.48163	5	5
AHCYL1	P1	0.00178804	-0.334641	5	5	P1	0.113351	-0.350721	5	5	P1	0.00455202	-0.310954	5	5	P1	0.175376	-0.112588	5	5	P2	0.290638	0.0834656	5	5	P2	0.262844	0.0787083	5	5	P1	0.00249353	-0.560649	5	5	P2	0.00866073	0.249947	5	5	P1	0.00200386	-0.410664	5	5
AHCYL2	P1P2	0.625865	0.290006	5	5	P1P2	0.0260678	-0.323307	5	5	P1P2	0.910756	-0.0166507	5	5	P1P2	0.0911518	-0.746449	5	5	P1P2	0.423525	0.105774	5	5	P1P2	0.115167	-0.33921	5	5	P1P2	0.0232666	-0.457136	5	5	P1P2	0.13313	-0.216578	5	5	P1P2	0.116129	-0.336857	5	5
AHDC1	P1P2	0.389168	-0.0419031	5	5	P1P2	0.290293	0.203598	5	5	P1P2	0.784273	0.0664628	5	5	P1P2	0.171576	0.173668	5	5	P1P2	0.840526	-0.0595199	5	5	P1P2	0.197861	0.097999	5	5	P1P2	0.412555	0.0905459	5	5	P1P2	0.147759	0.17584	5	5	P1P2	0.16581	0.138535	5	5
AHI1	P1P2	0.483584	0.0707867	5	5	P1P2	0.37066	0.0902036	5	5	P1P2	0.303197	0.126431	5	5	P1P2	0.629328	-0.0672536	5	5	P1P2	0.946743	0.0226879	5	5	P1P2	0.730334	-0.0613294	5	5	P1P2	0.810159	0.0185221	5	5	P1P2	0.426408	0.133064	5	5	P1P2	0.545759	0.0643549	5	5
AHNAK	P1	0.019651	-0.46694	5	5	P2	0.743684	-0.122792	5	5	P1	0.333077	-0.317343	5	5	P1	0.398987	0.137898	5	5	P1	0.0119434	-0.495249	5	5	P1	0.163787	-0.120547	5	5	P2	0.350776	-0.130961	5	5	P1	0.0336945	-0.631445	5	5	P1	0.171469	-0.469692	5	5
AHNAK2	P2	0.201911	-0.125743	4	4	P1	0.391464	-0.318902	5	5	P1	0.248252	-0.249697	5	5	P2	0.515029	0.423695	5	5	P1	0.412555	0.0343594	5	5	P2	0.809759	0.48887	5	5	P2	0.949386	0.310316	5	5	P1	0.0376668	-0.296321	5	5	P1	0.167339	-0.189015	5	5
AHR	P1P2	0.0749953	-0.339379	5	5	P1P2	0.804183	-0.00967592	5	5	P1P2	0.417692	-0.174527	5	5	P1P2	0.434666	0.162733	5	5	P1P2	0.54883	0.132306	5	5	P1P2	0.201946	0.115744	5	5	P1P2	0.498607	-0.17734	5	5	P1P2	0.540621	0.090987	5	5	P1P2	0.954576	-0.103833	5	5
AHRR	P1P2	0.92774	0.155835	5	5	P1P2	0.167239	0.218298	5	5	P1P2	0.352578	0.165981	5	5	P1P2	0.387497	-0.216845	5	5	P1P2	0.181704	-0.229446	5	5	P1P2	0.181582	-0.161046	5	5	P1P2	0.404556	-0.0919771	5	5	P1P2	0.631911	0.073447	5	5	P1P2	0.975123	-0.0165016	5	5
AHSA1	P1P2	0.0209076	-0.278716	5	5	P1P2	0.347132	-0.270666	5	5	P1P2	0.0732479	-0.301511	5	5	P1P2	0.140332	0.176151	5	5	P1P2	0.786451	0.126491	5	5	P1P2	0.539694	0.205628	5	5	P1P2	0.450937	-0.124197	5	5	P1P2	0.702534	-0.164558	5	5	P1P2	0.691316	-0.149006	5	5
AHSA2	P1P2	0.856724	0.140703	5	5	P1P2	0.412486	0.101579	5	5	P1P2	0.298137	0.0986172	5	5	P1P2	0.443002	-0.0180487	5	5	P1P2	0.302152	-0.0732429	5	5	P1P2	0.433678	-0.0709264	5	5	P1P2	0.623852	0.0743204	5	5	P1P2	0.812313	-0.0231555	5	5	P1P2	0.821382	0.0494828	5	5
AHSG	P1P2	0.452471	0.0624481	5	5	P1P2	0.914198	-0.0361074	5	5	P1P2	0.67235	0.0319973	5	5	P1P2	0.259015	-0.221274	5	5	P1P2	0.37932	-0.043564	5	5	P1P2	0.209392	-0.132419	5	5	P1P2	0.341432	-0.200995	5	5	P1P2	0.259556	-0.124223	5	5	P1P2	0.193837	-0.149615	5	5
AHSP	P1P2	0.664065	0.0783188	5	5	P1P2	0.599586	-0.0394477	5	5	P1P2	0.973741	0.0499594	5	5	P1P2	0.731963	0.0619537	5	5	P1P2	0.197955	0.0806109	5	5	P1P2	0.206988	0.108315	5	5	P1P2	0.354645	0.114658	5	5	P1P2	0.437107	0.104092	5	5	P1P2	0.329971	0.121536	5	5
AICDA	P1P2	0.546926	-0.0797899	5	5	P1P2	0.225742	0.166782	5	5	P1P2	0.734166	0.00196385	5	5	P1P2	0.32085	0.172576	5	5	P1P2	0.0955922	-0.190945	5	5	P1P2	0.744131	-0.0263793	5	5	P1P2	0.568357	0.0933783	5	5	P1P2	0.593457	-0.0665174	5	5	P1P2	0.890538	0.00666618	5	5
AIDA	P1P2	0.00477007	-0.423477	5	5	P1P2	0.416293	-0.215173	5	5	P1P2	0.0401579	-0.357679	5	5	P1P2	0.636413	0.151341	5	5	P1P2	0.29368	0.188724	5	5	P1P2	0.303845	0.106165	5	5	P1P2	0.00593903	-0.290401	5	5	P1P2	0.98609	-0.10011	5	5	P1P2	0.0848149	-0.252025	5	5
AIF1	P1P2	0.510998	0.0995057	5	5	P1P2	0.217874	0.211449	5	5	P1P2	0.291988	0.121125	5	5	P1P2	0.858482	0.0753919	5	5	P1P2	0.0908994	-0.224632	5	5	P1P2	0.415351	-0.0684847	5	5	P1P2	0.197233	0.174204	5	5	P1P2	0.375252	-0.0422757	5	5	P1P2	0.805251	0.0285103	5	5
AIF1L	P1P2	0.0631875	-0.705356	5	5	P1P2	0.701308	-0.553	5	5	P1P2	0.285173	-0.687447	5	5	P1P2	0.889191	0.0434351	5	5	P1P2	0.671251	-0.0094729	5	5	P1P2	0.756747	-0.0096807	5	5	P1P2	0.575694	-0.559514	5	5	P1P2	0.115656	-0.567789	5	5	P1P2	0.330384	-0.558991	5	5
AIFM1	P1P2	0.682285	-0.0685829	5	5	P1P2	0.0978685	-0.181747	5	5	P1P2	0.190047	-0.139417	5	5	P1P2	0.50544	-0.111312	5	5	P1P2	0.936179	0.0197955	5	5	P1P2	0.631067	-0.0347419	5	5	P1P2	0.279055	-0.231736	5	5	P1P2	0.168664	-0.0755654	5	5	P1P2	0.171208	-0.113035	5	5
AIFM2	P1P2	0.247822	0.164131	5	5	P1P2	0.592664	0.0566286	5	5	P1P2	0.262527	0.1034	5	5	P1P2	0.215336	-0.217624	5	5	P1P2	0.752207	0.0361986	5	5	P1P2	0.429781	-0.0749894	5	5	P1P2	0.948064	-0.0233806	5	5	P1P2	0.350304	0.071207	5	5	P1P2	0.603545	0.0311877	5	5
AIFM3	P1	0.327446	-0.162253	5	5	P1	0.619982	-0.027005	5	5	P1	0.44055	-0.111319	5	5	P2	0.116239	-0.167879	5	5	P1	0.225554	-0.205679	5	5	P2	0.192131	-0.185015	5	5	P2	0.190122	-0.167315	5	5	P1	0.0597078	-0.24441	5	5	P1	0.12024	-0.190043	5	5
AIG1	P1P2	0.693307	-0.145867	5	5	P1P2	0.402594	-0.172088	5	5	P1P2	0.312686	-0.156183	5	5	P1P2	0.37935	0.16621	5	5	P1P2	0.291397	0.0829385	5	5	P1P2	0.125897	0.157127	5	5	P1P2	0.999669	0.0505782	5	5	P1P2	0.835576	-0.0333026	5	5	P1P2	0.926788	0.00863779	5	5
AIM1	P1P2	0.126002	0.207023	5	5	P1P2	0.24987	0.0656826	5	5	P1P2	0.104779	0.158684	5	5	P1P2	0.543803	-0.170299	5	5	P1P2	0.25372	0.122254	5	5	P1P2	0.885283	-0.0279402	5	5	P1P2	0.720307	0.0621009	5	5	P1P2	0.0771372	0.27022	5	5	P1P2	0.160045	0.170534	5	5
AIM1L	P1	0.388482	0.151485	5	5	P2	0.566474	0.0931485	5	5	P1	0.566694	0.070762	5	5	P1	0.140555	-0.243091	5	5	P1	0.341853	-0.413795	5	5	P1	0.158567	-0.292345	5	5	P2	0.578528	-0.0304259	5	5	P1	0.0347147	-0.203035	5	5	P1	0.152517	-0.200268	5	5
AIM2	P1P2	0.112973	-0.212512	5	5	P1P2	0.248162	-0.115469	5	5	P1P2	0.117674	-0.196157	5	5	P1P2	0.114515	0.186833	5	5	P1P2	0.192094	0.23102	5	5	P1P2	0.0220871	0.165748	5	5	P1P2	0.894052	-0.0592568	5	5	P1P2	0.724205	0.116506	5	5	P1P2	0.742874	0.0204131	5	5
AIMP1	P1P2	0.567319	0.120839	5	5	P1P2	0.0166424	-0.252221	5	5	P1P2	0.301244	-0.135741	5	5	P1P2	0.688738	-0.0568951	5	5	P1P2	0.198534	0.224829	5	5	P1P2	0.361434	0.0221941	5	5	P1P2	0.659193	0.0374585	5	5	P1P2	0.312114	-0.159126	5	5	P1P2	0.662726	-0.0224486	5	5
AIMP2	P1P2	0.170979	-0.192109	5	5	P1P2	0.352707	-0.18551	5	5	P1P2	0.184473	-0.188809	5	5	P1P2	0.221856	0.111495	5	5	P1P2	0.560507	-0.153578	5	5	P1P2	0.545206	0.0118225	5	5	P1P2	0.951368	-0.0472278	5	5	P1P2	0.163585	-0.244466	5	5	P1P2	0.373367	-0.145847	5	5
AIP	P1P2	0.312469	-0.101962	5	5	P1P2	0.0587155	-0.271794	5	5	P1P2	0.102831	-0.20605	5	5	P1P2	0.843529	0.0245612	5	5	P1P2	0.257188	0.186347	5	5	P1P2	0.308167	0.105454	5	5	P1P2	0.641867	-0.107735	5	5	P1P2	0.47626	-0.0595148	5	5	P1P2	0.623989	-0.0962446	5	5
AIPL1	P1P2	0.473257	0.0704403	5	5	P1P2	0.842381	0.0479565	5	5	P1P2	0.480025	0.0294646	5	5	P1P2	0.493849	-0.11761	5	5	P1P2	0.118666	-0.254881	5	5	P1P2	0.0605985	-0.186864	5	5	P1P2	0.790282	0.0381892	5	5	P1P2	0.0493984	-0.199371	5	5	P1P2	0.126102	-0.103452	5	5
AIRE	P1P2	0.956871	-0.0452868	5	5	P1P2	0.66467	-0.173332	5	5	P1P2	0.850286	-0.109309	5	5	P1P2	0.0892618	-0.231135	5	5	P1P2	0.294443	-0.159083	5	5	P1P2	0.09788	-0.209069	5	5	P1P2	0.107358	-0.258301	5	5	P1P2	0.103863	-0.34126	5	5	P1P2	0.0695426	-0.286512	5	5
AJAP1	P1P2	0.811272	-0.134484	5	5	P1P2	0.692079	-0.00664928	5	5	P1P2	0.626784	-0.174315	5	5	P1P2	0.516636	-0.19789	5	5	P1P2	0.193653	-0.257384	5	5	P1P2	0.353613	-0.193476	5	5	P1P2	0.253375	-0.23064	5	5	P1P2	0.39386	-0.201864	5	5	P1P2	0.223293	-0.186617	5	5
AJUBA	P1P2	0.605964	-0.0399457	5	5	P1P2	0.349698	-0.147154	5	5	P1P2	0.561065	-0.0869835	5	5	P1P2	0.926983	-0.0563121	5	5	P1P2	0.271388	0.156171	5	5	P1P2	0.69992	0.0387853	5	5	P1P2	0.32282	-0.0903954	5	5	P1P2	0.745471	0.0289966	5	5	P1P2	0.987726	-0.0306994	5	5
AK1	P1P2	0.14782	-0.211969	5	5	P1P2	0.760102	0.0549283	5	5	P1P2	0.4894	-0.0710325	5	5	P1P2	0.0739029	0.293582	5	5	P1P2	0.466534	-0.0931761	5	5	P1P2	0.266763	0.121699	5	5	P1P2	0.75662	0.0729893	5	5	P1P2	0.752394	-0.0312196	5	5	P1P2	0.737222	0.0236352	5	5
AK2	P1P2	0.653227	-0.0260396	5	5	P1P2	0.564785	-0.233431	5	5	P1P2	0.349994	-0.00966818	5	5	P1P2	0.109095	-0.280789	5	5	P1P2	0.530727	-0.103086	5	5	P1P2	0.043701	-0.215917	5	5	P1P2	0.0359702	-0.298683	5	5	P1P2	0.0389454	-0.272945	5	5	P1P2	0.00695845	-0.224836	5	5
AK3	P1P2	0.668299	0.0795156	5	5	P1P2	0.584634	0.0883557	5	5	P1P2	0.517031	0.0839356	5	5	P1P2	0.980151	0.0175549	5	5	P1P2	0.0847325	-0.26373	5	5	P1P2	0.168364	-0.104971	5	5	P1P2	0.758514	0.163583	5	5	P1P2	0.25226	-0.176537	5	5	P1P2	0.790483	-0.0767964	5	5
AK4	P1P2	0.458501	-0.00571693	5	5	P1P2	0.126208	0.224294	5	5	P1P2	0.382246	0.109288	5	5	P1P2	0.713943	-0.0540029	5	5	P1P2	0.657992	-0.139836	5	5	P1P2	0.3442	-0.069102	5	5	P1P2	0.826279	-0.0586282	5	5	P1P2	0.431252	0.0303931	5	5	P1P2	0.680312	0.0135582	5	5
AK5	P1P2	0.285387	0.0663964	5	5	P1P2	0.168779	-0.193885	5	5	P1P2	0.999668	-0.041077	5	5	P1P2	0.0970157	-0.306198	5	5	P1P2	0.326079	0.182242	5	5	P1P2	0.42253	-0.0430904	5	5	P1P2	0.23918	-0.187365	5	5	P1P2	0.560017	-0.0557443	5	5	P1P2	0.259316	-0.110597	5	5
AK7	P1P2	0.794541	-0.0621388	5	5	P1P2	0.493507	-0.0555885	5	5	P1P2	0.4894	-0.0349529	5	5	P1P2	0.553754	-0.113845	5	5	P1P2	0.327307	-0.0619659	5	5	P1P2	0.283587	-0.083583	5	5	P1P2	0.355941	-0.132062	5	5	P1P2	0.128268	-0.0696622	5	5	P1P2	0.126721	-0.0920776	5	5
AK8	P1P2	0.190762	-0.204697	5	5	P1P2	0.601902	0.0522184	5	5	P1P2	0.552115	-0.0985458	5	5	P1P2	0.643531	0.135126	5	5	P1P2	0.46147	-0.00848422	5	5	P1P2	0.554639	0.041567	5	5	P1P2	0.6622	-0.0874673	5	5	P1P2	0.958948	-0.00558666	5	5	P1P2	0.877409	-0.0706348	5	5
AK9	P1P2	0.370732	-0.168675	4	4	P1P2	0.369738	0.132297	4	4	P1P2	0.674596	-0.0181886	4	4	P1P2	0.01255	0.478398	4	4	P1P2	0.998889	-0.191285	4	4	P1P2	0.278423	0.143557	4	4	P1P2	0.0248734	0.310783	4	4	P1P2	0.455654	-0.120215	4	4	P1P2	0.200186	0.0785831	4	4
AKAP1	P1P2	0.476343	0.0654023	5	5	P1P2	0.453974	-0.0916185	5	5	P1P2	0.900852	0.00852581	5	5	P1P2	0.852299	0.0931193	5	5	P1P2	0.847019	-0.0350175	5	5	P1P2	0.889224	0.0293261	5	5	P1P2	0.24824	0.153687	5	5	P1P2	0.318717	-0.1266	5	5	P1P2	0.836289	0.0124851	5	5
AKAP10	P1P2	0.856071	-0.0259916	5	5	P1P2	0.806114	-0.0140978	5	5	P1P2	0.819708	-0.0151483	5	5	P1P2	0.140555	0.204561	5	5	P1P2	0.816276	-0.00408969	5	5	P1P2	0.132186	0.0886099	5	5	P1P2	0.194794	0.126143	5	5	P1P2	0.861593	0.0147058	5	5	P1P2	0.300339	0.0714911	5	5
AKAP11	P1P2	0.820964	-0.676991	5	5	P1P2	0.186704	-1.42006	5	5	P1P2	0.748016	-1.03672	5	5	P1P2	0.0583088	-0.63726	5	5	P1P2	0.863297	0.392554	5	5	P1P2	0.737222	-0.148767	5	5	P1P2	0.169794	-1.34604	5	5	P1P2	0.105105	-1.07938	5	5	P1P2	0.149676	-1.21271	5	5
AKAP12	P2	0.344578	0.0573245	5	5	P2	0.506728	-0.101703	5	5	P2	0.937893	0.0409021	5	5	P1	0.0855764	-0.246096	5	5	P2	0.0338246	0.418233	5	5	P2	0.00663507	0.285502	5	5	P2	0.0153423	0.360598	5	5	P2	0.107532	0.356152	5	5	P2	0.019219	0.337557	5	5
AKAP13	P1P2	0.327035	0.0948687	5	5	P1P2	0.987387	0.00580934	5	5	P1P2	0.527325	0.0454747	5	5	P1P2	0.884933	0.032531	5	5	P1P2	0.473418	-0.00988481	5	5	P1P2	0.855169	-0.0487045	5	5	P1P2	0.306057	0.0848676	5	5	P1P2	0.53733	-0.0580185	5	5	P1P2	0.703003	0.0428838	5	5
AKAP14	P1P2	0.990043	-0.027035	5	5	P1P2	0.0232756	-0.237822	5	5	P1P2	0.158163	-0.154418	5	5	P1P2	0.647698	-0.0847132	5	5	P1P2	0.0257456	0.311144	5	5	P1P2	0.204901	0.183517	5	5	P1P2	0.534814	-0.0780614	5	5	P1P2	0.634867	0.0640182	5	5	P1P2	0.999668	-0.0237218	5	5
AKAP17A	P1P2	0.684635	0.0939078	4	4	P1P2	0.87615	-0.0410717	4	4	P1P2	0.829183	0.0264181	4	4	P1P2	0.222431	-0.0970699	4	4	P1P2	0.491397	0.112381	4	4	P1P2	0.733931	-0.0283053	4	4	P1P2	0.932334	-0.0957081	4	4	P1P2	0.422172	0.0509464	4	4	P1P2	0.946986	-0.0165554	4	4
AKAP2	P1P2	0.819023	-0.0874341	5	5	P1P2	0.0367676	-0.370179	5	5	P1P2	0.199805	-0.247748	5	5	P1P2	0.256921	-0.204442	5	5	P1P2	0.0213228	0.384783	5	5	P1P2	0.303845	0.0767895	5	5	P1P2	0.109548	-0.217088	5	5	P1P2	0.6872	0.0326123	5	5	P1P2	0.368476	-0.0468143	5	5
AKAP3	P1	0.760736	-0.102485	5	5	P1	0.100597	-0.288299	5	5	P1	0.373233	-0.138409	5	5	P1	0.0439621	-0.597001	5	5	P1	0.111121	-0.349915	5	5	P1	0.0290167	-0.420332	5	5	P1	0.00320059	-0.456403	5	5	P1	0.0109914	-0.535795	5	5	P1	0.00174071	-0.468829	5	5
AKAP4	P1P2	0.0420939	0.273626	5	5	P1P2	0.395615	0.141998	5	5	P1P2	0.0323852	0.176776	5	5	P1P2	0.326952	-0.157825	5	5	P1P2	0.577394	0.0461462	5	5	P1P2	0.536401	-0.0630806	5	5	P1P2	0.523679	0.0941951	5	5	P1P2	0.277509	0.176602	5	5	P1P2	0.319351	0.135399	5	5
AKAP5	P1P2	0.246124	0.174123	5	5	P1P2	0.0102906	-0.376094	5	5	P1P2	0.235186	-0.173842	5	5	P1P2	0.0608899	-0.325679	5	5	P1P2	0.0952624	0.375965	5	5	P1P2	0.63225	-0.00261615	5	5	P1P2	0.197955	-0.0990936	5	5	P1P2	0.554441	-0.0978046	5	5	P1P2	0.434167	-0.244148	5	5
AKAP6	P1P2	0.718032	0.0400677	5	5	P1P2	0.993362	-0.0889716	5	5	P1P2	0.899532	0.0244285	5	5	P1P2	0.956349	0.171312	5	5	P1P2	0.863949	0.0678957	5	5	P1P2	0.918203	0.00926836	5	5	P1P2	0.332248	0.101486	5	5	P1P2	0.503659	-0.020375	5	5	P1P2	0.691929	0.0601003	5	5
AKAP7	P1P2	0.996681	-0.00598848	5	5	P1P2	0.177439	-0.197399	5	5	P1P2	0.41913	-0.119557	5	5	P1P2	0.723245	-0.0100229	5	5	P1P2	0.663404	0.0906215	5	5	P1P2	0.522788	0.0508008	5	5	P1P2	0.714725	0.0637939	5	5	P1P2	0.447462	-0.105341	5	5	P1P2	0.730959	-0.015351	5	5
AKAP8	P1P2	0.777267	-0.0696962	5	5	P1P2	0.0500203	-0.218539	5	5	P1P2	0.222298	-0.108573	5	5	P1P2	0.941821	-0.0832987	5	5	P1P2	0.138234	0.271244	5	5	P1P2	0.525496	0.075744	5	5	P1P2	0.311976	-0.153689	5	5	P1P2	0.948367	0.00345741	5	5	P1P2	0.398883	-0.08392	5	5
AKAP8L	P1P2	0.497718	-0.247397	5	5	P1P2	0.044242	-0.381866	5	5	P1P2	0.136546	-0.256403	5	5	P1P2	0.344434	0.24671	5	5	P1P2	0.682176	0.0613586	5	5	P1P2	0.199022	0.118852	5	5	P1P2	0.739017	-0.029582	5	5	P1P2	0.0976623	-0.231832	5	5	P1P2	0.261429	-0.077687	5	5
AKAP9	P1P2	0.293722	-0.113328	5	5	P1P2	0.544161	-0.0233304	5	5	P1P2	0.449991	-0.0932946	5	5	P1P2	0.490712	-0.104506	5	5	P1P2	0.324447	-0.246939	5	5	P1P2	0.318543	-0.132419	5	5	P1P2	0.169021	-0.286535	5	5	P1P2	0.038089	-0.219278	5	5	P1P2	0.0518229	-0.248092	5	5
AKIP1	P1P2	0.690545	-0.127144	5	5	P1P2	0.558055	-0.0425162	5	5	P1P2	0.774683	-0.106117	5	5	P1P2	0.132903	0.338732	5	5	P1P2	0.5808	-0.132456	5	5	P1P2	0.382815	0.0670549	5	5	P1P2	0.457944	0.232049	5	5	P1P2	0.681711	-0.066881	5	5	P1P2	0.912265	0.144077	5	5
AKIRIN1	P1P2	0.129751	-0.369254	5	5	P1P2	0.025652	-0.359789	5	5	P1P2	0.0334792	-0.364522	5	5	P1P2	0.750133	0.0259831	5	5	P1P2	0.235556	-0.256369	5	5	P1P2	0.112317	-0.0910866	5	5	P1P2	0.0398843	-0.486848	5	5	P1P2	0.0245079	-0.653085	5	5	P1P2	0.0315554	-0.569967	5	5
AKIRIN2	P1P2	0.526903	-0.0685545	5	5	P1P2	0.383694	0.0924953	5	5	P1P2	0.932591	-0.00147529	5	5	P1P2	0.586983	0.189567	5	5	P1P2	0.0314605	-0.398465	5	5	P1P2	0.167851	-0.0524512	5	5	P1P2	0.93222	0.136917	5	5	P1P2	0.0870647	-0.350182	5	5	P1P2	0.236193	-0.0684983	5	5
AKNA	P2	0.439562	-0.650617	5	5	P2	0.913868	-0.711535	5	5	P2	0.732283	-0.713489	5	5	P2	0.487067	0.336567	5	5	P2	0.385196	0.106693	5	5	P2	0.100608	0.22163	5	5	P2	0.280531	-0.374772	5	5	P1	0.547233	-0.0443614	5	5	P2	0.221402	-0.511474	5	5
AKNAD1	ENST00000370001.3	0.0436314	0.18253	5	5	ENST00000370001.3	0.358775	0.0875192	5	5	ENST00000370001.3	0.0751388	0.135025	5	5	ENST00000370001.3	0.171187	-0.293275	5	5	ENST00000370001.3	0.463492	0.206117	5	5	ENST00000370001.3	0.509889	-0.0244867	5	5	ENST00000370001.3	0.526926	-0.106871	5	5	ENST00000370001.3	0.143735	0.241892	5	5	ENST00000370001.3	0.312928	0.0881721	5	5
AKR1A1	P1P2	0.332194	0.0708748	5	5	P1P2	0.86326	-0.0179229	5	5	P1P2	0.569519	0.0446118	5	5	P1P2	0.770027	-0.17524	5	5	P1P2	0.84507	0.0885409	5	5	P1P2	0.795611	-0.116901	5	5	P1P2	0.567795	-0.164579	5	5	P1P2	0.833632	-0.0513912	5	5	P1P2	0.979766	-0.0141306	5	5
AKR1B1	P1P2	0.0242546	-0.228979	5	5	P1P2	0.418682	-0.119897	5	5	P1P2	0.0548008	-0.166811	5	5	P1P2	0.447948	0.131237	5	5	P1P2	0.785813	-0.0310207	5	5	P1P2	0.598915	0.054649	5	5	P1P2	0.454433	-0.147929	5	5	P1P2	0.259556	-0.167137	5	5	P1P2	0.239831	-0.186093	5	5
AKR1B10	P1P2	0.801609	0.199708	5	5	P1P2	0.475056	0.0678276	5	5	P1P2	0.940545	0.133768	5	5	P1P2	0.708382	0.0997584	5	5	P1P2	0.451436	0.106533	5	5	P1P2	0.432214	0.11155	5	5	P1P2	0.966575	0.262844	5	5	P1P2	0.503394	0.23457	5	5	P1P2	0.918203	0.263916	5	5
AKR1B15	P1P2	0.29795	0.176895	5	5	P1P2	0.917169	0.0556075	5	5	P1P2	0.51757	0.129046	5	5	P1P2	0.449438	-0.103487	5	5	P1P2	0.262452	0.212096	5	5	P1P2	0.504564	0.0595865	5	5	P1P2	0.680351	0.0843965	5	5	P1P2	0.132702	0.257351	5	5	P1P2	0.217966	0.154557	5	5
AKR1C1	P1P2	0.597797	0.112384	4	4	P1P2	0.551824	-0.0344605	4	4	P1P2	0.790899	0.00622187	4	4	P1P2	0.45055	-0.125678	4	4	P1P2	0.044154	0.459078	5	5	P1P2	0.901933	0.0123573	4	4	P1P2	0.804673	-0.0160305	4	4	P1P2	0.092402	0.500213	5	5	P1P2	0.602845	0.0196104	4	4
AKR1C2	P1	0.14516	0.139428	5	5	P1	0.412486	0.124828	5	5	P1	0.128399	0.152844	5	5	P2	0.15207	-0.213807	5	5	P1	0.480358	-0.0550752	5	5	P1	0.134552	-0.142546	5	5	P2	0.320389	-0.696636	5	5	P2	0.693931	-0.485946	5	5	P2	0.467104	-0.522159	5	5
AKR1C3	P1P2	0.61705	-0.083458	5	5	P1P2	0.831332	0.00172646	5	5	P1P2	0.74234	0.0515619	5	5	P1P2	0.428353	0.137537	5	5	P1P2	0.660395	0.0922696	5	5	P1P2	0.303845	0.138832	5	5	P1P2	0.515072	0.0438459	5	5	P1P2	0.637829	0.0864753	5	5	P1P2	0.618704	0.0919135	5	5
AKR1C4	P1P2	0.896072	-0.0798668	5	5	P1P2	0.81967	0.0336869	5	5	P1P2	0.838546	-0.037969	5	5	P1P2	0.78433	-0.0409591	5	5	P1P2	0.266002	0.13577	5	5	P1P2	0.390569	0.0731524	5	5	P1P2	0.924307	0.0760011	5	5	P1P2	0.0968249	0.0930492	5	5	P1P2	0.301115	0.0704264	5	5
AKR1D1	P1P2	0.34927	-0.103213	5	5	P1P2	0.66467	-0.0628307	5	5	P1P2	0.407709	-0.0396206	5	5	P1P2	0.856529	-0.00651112	5	5	P1P2	0.674279	0.0889853	5	5	P1P2	0.723467	0.0348791	5	5	P1P2	0.351633	-0.0623717	5	5	P1P2	0.898921	0.0548832	5	5	P1P2	0.615191	-0.0256203	5	5
AKR1E2	P1P2	0.489577	0.0884652	5	5	P1P2	0.25487	0.179498	5	5	P1P2	0.315089	0.120242	5	5	P1P2	0.100917	-0.300165	5	5	P1P2	0.225078	-0.168066	5	5	P1P2	0.0580209	-0.226875	5	5	P1P2	0.188026	-0.168517	5	5	P1P2	0.554441	-0.0521341	5	5	P1P2	0.213342	-0.101035	5	5
AKR7A2	P1P2	0.32071	0.202109	5	5	P1P2	0.292958	-0.061858	5	5	P1P2	0.807421	0.00995177	5	5	P1P2	0.539135	-0.0115803	5	5	P1P2	0.41778	0.132823	5	5	P1P2	0.374708	0.0625996	5	5	P1P2	0.131523	0.211498	5	5	P1P2	0.947045	-0.028657	5	5	P1P2	0.317737	0.124083	5	5
AKR7A3	P1P2	0.265612	-0.249318	5	5	P1P2	0.835877	-0.0394678	5	5	P1P2	0.510584	-0.175992	5	5	P1P2	0.701607	-0.130019	5	5	P1P2	0.554931	0.0714627	5	5	P1P2	0.540244	0.0477533	5	5	P1P2	0.33682	-0.220691	5	5	P1P2	0.673811	0.0549475	5	5	P1P2	0.23488	-0.0239567	5	5
AKT1	P1P2	0.30339	-0.223666	5	5	P1P2	0.728006	-0.192752	5	5	P1P2	0.447994	-0.143173	5	5	P1P2	0.310451	0.180148	5	5	P1P2	0.481391	-0.0796452	5	5	P1P2	0.92877	0.0651201	5	5	P1P2	0.903903	-0.0557783	5	5	P1P2	0.0692896	-0.219818	5	5	P1P2	0.366708	-0.117621	5	5
AKT1S1	P1P2	0.232746	0.18769	4	4	P1P2	0.749262	-0.418353	4	4	P1P2	0.84593	-0.13202	4	4	P1P2	0.041631	-0.416058	4	4	P1P2	0.463784	0.477539	4	4	P1P2	0.897516	0.0135744	4	4	P1P2	0.722629	-0.26244	4	4	P1P2	0.551435	0.114999	4	4	P1P2	0.671181	-0.0737206	4	4
AKT2	P1P2	0.00378698	-0.573573	5	5	P1P2	0.000748174	-0.584726	5	5	P1P2	0.000577116	-0.550407	5	5	P1P2	0.765909	-0.0727438	5	5	P1P2	0.87767	-0.0718898	5	5	P1P2	0.480968	-0.0854149	5	5	P1P2	0.00451256	-0.598986	5	5	P1P2	0.00040764	-0.649131	5	5	P1P2	0.00040848	-0.622593	5	5
AKT3	P1P2	0.0654661	-0.217172	5	5	P1P2	0.839778	-0.0351925	5	5	P1P2	0.20691	-0.146813	5	5	P1P2	0.141227	0.248152	5	5	P1P2	0.994372	0.0170049	5	5	P1P2	0.230971	0.107213	5	5	P1P2	0.989738	-0.0127438	5	5	P1P2	0.750504	-0.0253243	5	5	P1P2	0.834341	-0.0211837	5	5
AKTIP	P1P2	0.453974	0.0268205	5	5	P1P2	0.992698	-0.114833	5	5	P1P2	0.512728	-0.0440062	5	5	P1P2	0.050516	-0.283878	5	5	P1P2	0.0215578	-0.243113	5	5	P1P2	0.00866954	-0.261359	5	5	P1P2	0.166973	-0.238215	5	5	P1P2	0.0372486	-0.408501	5	5	P1P2	0.0561749	-0.317055	5	5
ALAD	P1P2	0.0257071	-0.626377	5	5	P1P2	0.299885	-0.353847	5	5	P1P2	0.054486	-0.409753	5	5	P1P2	0.362065	-0.235009	5	5	P1P2	0.209766	-0.180239	5	5	P1P2	0.0620968	-0.220753	5	5	P1P2	0.000735609	-0.676468	5	5	P1P2	0.0210906	-0.584652	5	5	P1P2	0.00250171	-0.604503	5	5
ALAS1	P1P2	0.15099	-0.95029	5	5	P1P2	0.997345	-0.614475	5	5	P1P2	0.493599	-0.731449	5	5	P1P2	0.36557	0.182918	5	5	P1P2	0.16545	-0.183643	5	5	P1P2	0.954576	0.0584312	5	5	P1P2	0.15946	-0.633495	5	5	P1P2	0.467058	-0.734031	5	5	P1P2	0.332454	-0.692951	5	5
ALAS2	P1P2	0.195171	-0.193227	5	5	P1P2	0.999336	-0.149555	5	5	P1P2	0.487308	-0.144746	5	5	P1P2	0.943801	0.0605615	5	5	P1P2	0.051925	0.25531	5	5	P1P2	0.177271	0.17259	5	5	P1P2	0.709159	-0.112113	5	5	P1P2	0.340962	0.162752	5	5	P1P2	0.635211	0.0253195	5	5
ALB	P1	0.338665	0.045163	5	5	P2	0.417964	-0.137286	5	5	P1	0.380885	0.0978881	5	5	P2	0.445966	-0.0769555	5	5	P2	0.408779	0.0239624	5	5	P1	0.457986	0.103901	5	5	P1	0.167483	0.213266	5	5	P1	0.451443	0.159929	5	5	P1	0.281353	0.180853	5	5
ALCAM	P1P2	0.979423	0.0143375	5	5	P1P2	0.544714	-0.0335912	5	5	P1P2	0.665675	0.000689343	5	5	P1P2	0.563233	-0.0257041	5	5	P1P2	0.232296	-0.171461	5	5	P1P2	0.278761	-0.125922	5	5	P1P2	0.741523	-0.0883511	5	5	P1P2	0.0708302	-0.24698	5	5	P1P2	0.204011	-0.157772	5	5
ALDH16A1	P1P2	0.0342375	0.287485	4	4	P1P2	0.00690083	0.339359	4	4	P1P2	0.00556921	0.290663	4	4	P1P2	0.970776	-0.031085	4	4	P1P2	0.316917	-0.116534	4	4	P1P2	0.390954	-0.0338079	4	4	P1P2	0.0500654	0.271067	4	4	P1P2	0.163571	0.258266	4	4	P1P2	0.0601195	0.256986	4	4
ALDH18A1	P1P2	0.000240996	-0.7311	5	5	P1P2	0.000256346	-0.773376	5	5	P1P2	0.00017708	-0.692043	5	5	P1P2	0.00144105	0.584938	5	5	P1P2	0.790282	0.356916	5	5	P1P2	0.0230722	0.495897	5	5	P1P2	0.0619595	-0.104438	5	5	P1P2	0.00904841	-0.726566	5	5	P1P2	0.0286515	-0.534831	5	5
ALDH1A1	P1P2	0.883908	-0.0101894	5	5	P1P2	0.820317	-0.0303437	5	5	P1P2	0.921335	-0.0427509	5	5	P1P2	0.853275	0.0599234	5	5	P1P2	0.615365	0.100392	5	5	P1P2	0.871512	0.0714051	5	5	P1P2	0.947404	-0.0844717	5	5	P1P2	0.763132	0.105213	5	5	P1P2	0.882657	0.0055989	5	5
ALDH1A2	P1P2	0.390545	0.117653	5	5	P1P2	0.605382	0.0976233	5	5	P1P2	0.411495	0.0739124	5	5	P1P2	0.50544	-0.0697535	5	5	P1P2	0.199695	-0.256645	5	5	P1P2	0.11383	-0.144785	5	5	P1P2	0.862645	0.0206982	5	5	P1P2	0.530234	-0.158067	5	5	P1P2	0.551856	-0.0589229	5	5
ALDH1A3	P1	0.00697164	-0.679548	5	5	P1	0.0616665	-0.709989	5	5	P1	0.0104032	-0.67739	5	5	P1	0.250026	0.201959	5	5	P1	0.269225	0.173176	5	5	P1	0.163285	0.167781	5	5	P1	0.588783	-0.517856	5	5	P1	0.626017	-0.504412	5	5	P1	0.582837	-0.509478	5	5
ALDH1B1	P1P2	0.88161	-0.142609	5	5	P1P2	0.897059	-0.154452	5	5	P1P2	0.826842	-0.132311	5	5	P1P2	0.733836	0.106076	5	5	P1P2	0.0347405	0.189592	5	5	P1P2	0.13717	0.187835	5	5	P1P2	0.790922	-0.104814	5	5	P1P2	0.136159	0.0550359	5	5	P1P2	0.511492	0.0505397	5	5
ALDH1L1	P1P2	0.926418	-0.00382157	5	5	P1P2	0.952232	-0.0354679	5	5	P1P2	0.967096	-0.00549984	5	5	P1P2	0.907568	0.0122621	5	5	P1P2	0.603164	0.0556849	5	5	P1P2	0.556312	0.0446622	5	5	P1P2	0.722792	0.0473014	5	5	P1P2	0.617805	0.0505458	5	5	P1P2	0.527668	0.0157409	5	5
ALDH1L2	P1P2	0.0567419	0.270083	5	5	P1P2	0.078178	0.366345	5	5	P1P2	0.00935508	0.257907	5	5	P1P2	0.784649	-0.1649	5	5	P1P2	0.0762584	-0.369225	5	5	P1P2	0.0903659	-0.147859	5	5	P1P2	0.237528	0.221348	5	5	P1P2	0.709629	-0.0222202	5	5	P1P2	0.359686	0.084634	5	5
ALDH2	P1P2	1	0.0311809	5	5	P1P2	0.126828	0.0660843	5	5	P1P2	0.399733	0.0562147	5	5	P1P2	0.755801	0.0814992	5	5	P1P2	0.407838	-0.0634209	5	5	P1P2	0.722844	-0.0132737	5	5	P1P2	0.964591	0.0727557	5	5	P1P2	0.516724	0.0484538	5	5	P1P2	0.469655	0.0448015	5	5
ALDH3A1	P1P2	0.616171	-0.066342	5	5	P1P2	0.221311	-0.214358	5	5	P1P2	0.590052	-0.157309	5	5	P1P2	0.106193	-0.291162	5	5	P1P2	0.557716	0.0799099	5	5	P1P2	0.470677	-0.0916501	5	5	P1P2	0.0772262	-0.321026	5	5	P1P2	0.513776	-0.178392	5	5	P1P2	0.254085	-0.208312	5	5
ALDH3A2	P1P2	0.0660769	0.282483	5	5	P1P2	0.638295	-0.105077	5	5	P1P2	0.393697	0.0769617	5	5	P1P2	0.0937219	-0.276336	5	5	P1P2	0.832748	0.054718	5	5	P1P2	0.302673	-0.108597	5	5	P1P2	0.981795	0.0131336	5	5	P1P2	0.527518	-0.080576	5	5	P1P2	0.656103	-0.0274592	5	5
ALDH3B1	P1P2	0.246462	-0.25175	5	5	P1P2	0.364467	-0.301957	5	5	P1P2	0.298912	-0.326874	5	5	P1P2	0.491234	-0.0728112	5	5	P1P2	0.39943	-0.177258	5	5	P1P2	0.32709	-0.125035	5	5	P1P2	0.0779236	-0.346062	5	5	P1P2	0.197281	-0.343536	5	5	P1P2	0.116322	-0.389619	5	5
ALDH3B2	P1P2	0.379619	-0.0993794	5	5	P1P2	0.814499	-0.448912	5	5	P1P2	0.530597	-0.205945	5	5	P1P2	0.418745	-0.0474644	5	5	P1P2	0.985104	0.0758554	5	5	P1P2	0.659712	-0.0455297	5	5	P1P2	0.50973	-0.183498	5	5	P1P2	0.724827	-0.363552	5	5	P1P2	0.601228	-0.273525	5	5
ALDH4A1	P1P2	0.614124	0.0464501	5	5	P1P2	0.700692	-0.0450526	5	5	P1P2	0.862714	-0.017407	5	5	P1P2	0.341059	0.137961	5	5	P1P2	0.1602	0.172576	5	5	P1P2	0.0729317	0.170931	5	5	P1P2	0.116719	0.251697	5	5	P1P2	0.460978	0.146019	5	5	P1P2	0.181582	0.210445	5	5
ALDH5A1	P1P2	0.586923	-0.17752	5	5	P1P2	0.721144	-0.264499	5	5	P1P2	0.783632	-0.2319	5	5	P1P2	0.989413	-0.0469532	5	5	P1P2	0.785813	-0.049029	5	5	P1P2	0.805894	-0.00256558	5	5	P1P2	0.771176	-0.295537	5	5	P1P2	0.274217	-0.214569	5	5	P1P2	0.579988	-0.257484	5	5
ALDH6A1	P1P2	0.14539	-0.0943087	5	5	P1P2	0.564223	-0.0643804	5	5	P1P2	0.168736	-0.0453629	5	5	P1P2	0.703452	0.0458371	5	5	P1P2	0.189421	-0.22308	5	5	P1P2	0.318947	-0.0716367	5	5	P1P2	0.326488	-0.114022	5	5	P1P2	0.021796	-0.268507	5	5	P1P2	0.0709603	-0.232507	5	5
ALDH7A1	P1P2	0.316874	-0.106829	5	5	P1P2	0.184217	-0.0400076	5	5	P1P2	0.279207	-0.107239	5	5	P1P2	0.728223	-0.0281605	5	5	P1P2	0.406899	0.131815	5	5	P1P2	0.541345	0.0619237	5	5	P1P2	0.161687	-0.21201	5	5	P1P2	0.915369	0.0798859	5	5	P1P2	0.482004	-0.18409	5	5
ALDH8A1	P1P2	0.709962	0.110595	5	5	P1P2	0.707486	0.0685509	5	5	P1P2	0.522978	0.068768	5	5	P1P2	0.122334	0.233147	5	5	P1P2	0.193938	-0.189182	5	5	P1P2	0.746019	0.030761	5	5	P1P2	0.136478	0.317697	5	5	P1P2	0.21362	-0.109498	5	5	P1P2	0.462533	0.0996597	5	5
ALDH9A1	P1P2	0.688707	0.0578842	5	5	P1P2	0.822258	0.183947	5	5	P1P2	0.765127	0.091711	5	5	P1P2	0.740091	-0.145009	5	5	P1P2	0.353352	-0.222077	5	5	P1P2	0.643534	-0.119541	5	5	P1P2	0.638009	0.0452601	5	5	P1P2	0.606156	-0.0954714	5	5	P1P2	0.810404	0.0669999	5	5
ALDOA	P1P2	0.00113137	-2.2287	5	5	P1P2	0.00392473	-1.8217	5	5	P1P2	0.00202092	-2.0252	5	5	P1P2	0.225257	-0.151359	4	4	P1P2	0.0845944	-0.181766	4	4	P1P2	0.064425	-0.197041	4	4	P1P2	0.0080913	-2.14214	5	5	P1P2	0.000668329	-2.00056	5	5	P1P2	0.00277578	-2.07135	5	5
ALDOB	P2	0.204509	0.145904	5	5	P1	0.831332	-0.0498156	5	5	P2	0.578603	0.101761	5	5	P2	0.122134	-0.243001	5	5	P2	0.421126	0.219625	5	5	P1	0.190718	-0.164291	5	5	P1	0.655593	-0.0213389	5	5	P2	0.155943	0.214234	5	5	P1	0.361434	-0.0645982	5	5
ALDOC	P1P2	0.111281	0.21843	5	5	P1P2	0.606545	0.0339747	5	5	P1P2	0.194308	0.112543	5	5	P1P2	0.137455	-0.160788	5	5	P1P2	0.396189	0.0763705	5	5	P1P2	0.647115	-0.070696	5	5	P1P2	0.495977	0.0206035	5	5	P1P2	0.225782	0.213326	5	5	P1P2	0.289225	0.0766677	5	5
ALG1	P1P2	0.0049462	-0.660345	5	5	P1P2	0.00245769	-0.424878	5	5	P1P2	0.00181072	-0.529986	5	5	P1P2	0.47776	0.196727	5	5	P1P2	0.823049	-0.163001	5	5	P1P2	0.97645	-0.0263714	5	5	P1P2	0.0248238	-0.525731	5	5	P1P2	0.0053053	-0.707393	5	5	P1P2	0.00850164	-0.613719	5	5
ALG10	P1P2	0.0599494	-0.326724	5	5	P1P2	0.185043	0.411884	5	5	P1P2	0.967096	0.0148721	5	5	P1P2	0.0176971	0.328435	5	5	P1P2	0.856127	-0.109971	5	5	P1P2	0.197282	0.0976934	5	5	P1P2	0.52206	0.0519091	5	5	P1P2	0.309933	0.19893	5	5	P1P2	0.261076	0.117457	5	5
ALG10B	P1P2	0.668905	-0.0822387	5	5	P1P2	0.614709	-0.0532519	5	5	P1P2	0.559381	-0.0607416	5	5	P1P2	0.91875	-0.0614012	5	5	P1P2	0.79348	0.00694203	5	5	P1P2	0.940011	0.0404347	5	5	P1P2	0.477782	-0.0580151	5	5	P1P2	0.998013	-0.0355231	5	5	P1P2	0.502442	-0.0375883	5	5
ALG11	P1P2	0.0614353	-0.313896	5	5	P1P2	0.10998	-0.359279	5	5	P1P2	0.0501378	-0.326485	5	5	P1P2	0.949083	0.00170665	5	5	P1P2	0.285368	0.146777	5	5	P1P2	0.42881	0.0713586	5	5	P1P2	0.115563	-0.352118	5	5	P1P2	0.253984	-0.197544	5	5	P1P2	0.104102	-0.273369	5	5
ALG12	P1P2	0.0686936	-0.259006	5	5	P1P2	0.0102168	-0.256145	5	5	P1P2	0.0126385	-0.251295	5	5	P1P2	0.744479	0.0679109	5	5	P1P2	0.466026	0.101622	5	5	P1P2	0.408245	0.0952755	5	5	P1P2	0.132375	-0.172068	5	5	P1P2	0.155218	-0.129917	5	5	P1P2	0.112129	-0.144718	5	5
ALG13	P1P2	0.000435268	-0.856382	5	5	P1P2	0.000318106	-0.998102	5	5	P1P2	0.000238174	-0.927242	5	5	P1P2	0.859133	0.0280232	5	5	P1P2	0.153637	-0.358983	5	5	P1P2	0.254085	-0.115017	5	5	P1P2	0.000471812	-0.831712	5	5	P1P2	0.000175586	-1.1164	5	5	P1P2	0.000182851	-0.974054	5	5
ALG14	P1P2	0.0011548	-0.680225	5	5	P1P2	0.00321773	-0.640409	5	5	P1P2	0.000787517	-0.648025	5	5	P1P2	0.83316	0.0911381	5	5	P1P2	0.539466	-0.0693847	5	5	P1P2	0.72721	0.0108767	5	5	P1P2	0.00102703	-0.570488	5	5	P1P2	0.00130995	-0.700953	5	5	P1P2	0.000622878	-0.63572	5	5
ALG1L	ENST00000340333.3	0.609475	-0.0526296	4	4	ENST00000340333.3	0.967714	0.00322875	4	4	ENST00000340333.3	0.88551	-0.0239788	4	4	ENST00000340333.3	0.957469	0.0280086	4	4	ENST00000340333.3	0.41814	0.100807	4	4	ENST00000340333.3	0.540287	0.0356963	4	4	ENST00000340333.3	0.72402	-0.0785062	4	4	ENST00000340333.3	0.47955	0.0944982	4	4	ENST00000340333.3	0.644945	0.00799603	4	4
ALG2	P1P2	0.431724	0.061214	5	5	P1P2	0.176905	-0.167805	5	5	P1P2	0.837895	0.000156411	5	5	P1P2	0.312037	-0.141236	5	5	P1P2	0.324854	0.146325	5	5	P1P2	0.978439	0.00772355	5	5	P1P2	0.729641	-0.0332325	5	5	P1P2	0.659323	-0.0247655	5	5	P1P2	0.652502	-0.0246167	5	5
ALG3	P1P2	0.0531645	-0.476623	5	5	P1P2	0.00225591	-0.458013	5	5	P1P2	0.012698	-0.458416	5	5	P1P2	0.0383732	0.431736	5	5	P1P2	0.244856	0.31039	5	5	P1P2	0.0401012	0.391041	5	5	P1P2	0.980471	-0.0651161	5	5	P1P2	0.173335	-0.215967	5	5	P1P2	0.479417	-0.144086	5	5
ALG5	P1P2	0.937	-0.482616	5	5	P1P2	0.25262	-0.617497	5	5	P1P2	0.646408	-0.594932	5	5	P1P2	0.00805582	-0.320944	5	5	P1P2	0.844096	-0.118678	5	5	P1P2	0.068274	-0.238129	5	5	P1P2	0.0286908	-0.855582	5	5	P1P2	0.206225	-0.73522	5	5	P1P2	0.0510268	-0.774353	5	5
ALG6	P1P2	0.196033	-0.404306	5	5	P1P2	0.297564	-0.326013	5	5	P1P2	0.241825	-0.36516	5	5	P1P2	0.458939	0.15063	5	5	P1P2	0.517754	0.071891	5	5	P1P2	0.427841	0.111261	5	5	P1P2	0.194223	-0.141203	5	5	P1P2	0.235797	-0.0812996	5	5	P1P2	0.156368	-0.151234	5	5
ALG8	P1P2	0.971129	-0.0284146	5	5	P1P2	0.675886	-0.0342355	5	5	P1P2	0.943198	-0.0391572	5	5	P1P2	0.758955	-0.00104988	5	5	P1P2	0.856127	-0.0530895	5	5	P1P2	0.921504	-0.0286408	5	5	P1P2	0.910479	5.66948e-05	5	5	P1P2	0.673811	-0.0855942	5	5	P1P2	0.784086	-0.0480662	5	5
ALG9	P1P2	0.65023	-0.12195	5	5	P1P2	0.644848	0.135812	5	5	P1P2	0.882406	0.0248009	5	5	P1P2	0.135598	0.282059	5	5	P1P2	0.112336	-0.305276	5	5	P1P2	0.885283	-0.0322222	5	5	P1P2	0.291017	0.17276	5	5	P1P2	0.39432	-0.147622	5	5	P1P2	0.88397	0.0116265	5	5
ALK	P1P2	0.254696	-0.0738162	5	5	P1P2	0.0741827	-0.213792	5	5	P1P2	0.0561823	-0.14655	5	5	P1P2	0.34783	0.10617	5	5	P1P2	0.299439	0.204927	5	5	P1P2	0.0940628	0.139316	5	5	P1P2	0.944762	0.0316597	5	5	P1P2	0.578041	-0.0808301	5	5	P1P2	0.713519	-0.0437718	5	5
ALKBH1	P1P2	0.648733	-0.0105139	5	5	P1P2	0.902658	-0.138554	5	5	P1P2	0.868614	-0.0940403	5	5	P1P2	0.559879	-0.0941952	5	5	P1P2	0.885855	-0.0274956	5	5	P1P2	0.533118	-0.0319659	5	5	P1P2	0.480358	-0.146372	5	5	P1P2	0.556111	-0.054083	5	5	P1P2	0.541896	-0.102948	5	5
ALKBH2	P1P2	0.765176	0.00581421	5	5	P1P2	0.568165	-0.143863	5	5	P1P2	0.627374	-0.0439487	5	5	P1P2	0.407855	-0.12782	5	5	P1P2	0.0562745	0.475618	5	5	P1P2	0.256168	0.158669	5	5	P1P2	0.74027	-0.0879907	5	5	P1P2	0.0209981	0.301987	5	5	P1P2	0.243508	0.0774133	5	5
ALKBH3	P1P2	0.224311	-0.277513	5	5	P1P2	0.140845	-0.220014	5	5	P1P2	0.089675	-0.194554	5	5	P1P2	0.673535	0.0294926	5	5	P1P2	0.561625	-0.107056	5	5	P1P2	0.751693	-0.0237854	5	5	P1P2	0.346084	-0.141305	5	5	P1P2	0.151158	-0.330927	5	5	P1P2	0.182126	-0.25764	5	5
ALKBH4	P1P2	0.0910654	0.206649	5	5	P1P2	0.516361	0.126176	5	5	P1P2	0.120038	0.166412	5	5	P1P2	0.46957	0.0499842	5	5	P1P2	0.933539	-0.0209653	5	5	P1P2	0.687641	0.0628586	5	5	P1P2	0.0466579	0.325405	5	5	P1P2	0.430766	0.0849778	5	5	P1P2	0.176205	0.278504	5	5
ALKBH5	P1P2	0.404467	-0.34111	5	5	P1P2	0.775354	-0.0827504	5	5	P1P2	0.510048	-0.127395	5	5	P1P2	0.71611	0.0197372	5	5	P1P2	0.0328613	-0.335279	5	5	P1P2	0.276553	-0.190354	5	5	P1P2	0.771811	-0.360226	5	5	P1P2	0.0789603	-0.442852	5	5	P1P2	0.296475	-0.338692	5	5
ALKBH6	P1P2	0.218496	-0.271405	5	5	P1P2	0.116223	-0.251744	5	5	P1P2	0.181732	-0.25861	5	5	P1P2	0.424013	0.140756	5	5	P1P2	0.234248	0.167811	5	5	P1P2	0.115551	0.144889	5	5	P1P2	0.645436	-0.224592	5	5	P1P2	0.951673	-0.171102	5	5	P1P2	0.86366	-0.197847	5	5
ALKBH7	P1P2	0.848242	-0.0327717	5	5	P1P2	0.609455	0.0377223	5	5	P1P2	0.76322	0.00589877	5	5	P1P2	0.478275	0.0631968	5	5	P1P2	0.584215	0.0850303	5	5	P1P2	0.258964	0.0859285	5	5	P1P2	0.514536	0.0297313	5	5	P1P2	0.390186	0.123708	5	5	P1P2	0.323817	0.0729832	5	5
ALKBH8	P1P2	0.000638867	-0.526448	5	5	P1P2	0.000511887	-0.520275	5	5	P1P2	0.000250106	-0.490056	5	5	P1P2	0.488627	-0.0306589	5	5	P1P2	0.969552	-0.00227751	5	5	P1P2	0.650105	-0.0465681	5	5	P1P2	0.000331689	-0.53626	5	5	P1P2	0.000977883	-0.554841	5	5	P1P2	0.000265522	-0.507114	5	5
ALLC	P1P2	0.447978	-0.125829	5	5	P1P2	0.854439	0.0265297	5	5	P1P2	0.746754	-0.095485	5	5	P1P2	0.237614	0.207263	5	5	P1P2	0.0959229	-0.278823	5	5	P1P2	0.701153	-0.0332453	5	5	P1P2	0.786451	0.0985644	5	5	P1P2	0.113557	-0.132678	5	5	P1P2	0.380552	-0.0568323	5	5
ALMS1	P1P2	0.438086	-0.0507632	5	5	P1P2	0.598141	-0.118624	5	5	P1P2	0.460051	-0.0881323	5	5	P1P2	0.133331	0.310279	5	5	P1P2	0.926285	-0.0555607	5	5	P1P2	0.425905	0.110569	5	5	P1P2	0.223654	0.223568	5	5	P1P2	0.732937	-0.173229	5	5	P1P2	0.65911	0.0263195	5	5
ALOX12	P1P2	0.0163056	-0.690884	5	5	P1P2	0.0075497	-0.421496	5	5	P1P2	0.00676968	-0.55619	5	5	P1P2	0.275096	0.23467	5	5	P1P2	0.621799	-0.0740809	5	5	P1P2	0.583408	0.0665215	5	5	P1P2	0.0142231	-0.456908	5	5	P1P2	0.052858	-0.556766	5	5	P1P2	0.0144438	-0.493821	5	5
ALOX12B	P1P2	0.485664	-0.555214	5	5	P1P2	0.279057	-0.562795	5	5	P1P2	0.229323	-0.575136	5	5	P1P2	0.306512	0.485251	5	5	P1P2	0.905875	0.32647	5	5	P1P2	0.455471	0.40586	5	5	P1P2	0.62885	0.0452389	5	5	P1P2	0.852468	-0.247023	5	5	P1P2	0.613438	-0.227946	5	5
ALOX15	P1P2	0.443511	0.0875972	5	5	P1P2	0.694536	-0.141556	5	5	P1P2	0.995013	-0.0231686	5	5	P1P2	0.16129	-0.133911	5	5	P1P2	0.60896	0.0690372	5	5	P1P2	0.662726	-0.0931081	5	5	P1P2	0.388383	-0.0918175	5	5	P1P2	0.591735	-0.00864986	5	5	P1P2	0.614022	-0.0928551	5	5
ALOX15B	P1P2	0.028839	-0.532796	5	5	P1P2	0.0791682	-0.501206	5	5	P1P2	0.0356888	-0.517001	5	5	P1P2	0.215951	0.383973	5	5	P1P2	0.134563	0.197806	4	4	P1P2	0.165714	0.118884	4	4	P1P2	0.718444	-0.149139	5	5	P1P2	0.723583	-0.416433	5	5	P1P2	0.234225	-0.308455	5	5
ALOX5	P1P2	0.926418	0.0991236	5	5	P1P2	0.602481	-0.0994958	5	5	P1P2	0.660837	-0.0415279	5	5	P1P2	0.0845249	-0.23559	5	5	P1P2	0.348638	0.134089	5	5	P1P2	0.568091	-0.0564105	5	5	P1P2	0.0850326	-0.263	5	5	P1P2	0.628961	0.0740874	5	5	P1P2	0.502972	-0.08912	5	5
ALOX5AP	P1P2	0.0255695	0.492769	5	5	P1P2	0.118364	0.266718	5	5	P1P2	0.00534505	0.302933	5	5	P1P2	0.231412	-0.212286	5	5	P1P2	0.408779	0.143531	5	5	P1P2	0.836939	-0.0998266	5	5	P1P2	0.301375	0.183271	5	5	P1P2	0.0204052	0.364463	5	5	P1P2	0.0519232	0.193546	5	5
ALOXE3	P1P2	0.140397	0.255333	5	5	P1P2	0.448975	0.0785558	5	5	P1P2	0.124879	0.150668	5	5	P1P2	0.949743	-0.0778359	5	5	P1P2	0.637713	-0.0716512	5	5	P1P2	0.966504	-0.0420732	5	5	P1P2	0.179811	0.223672	5	5	P1P2	0.792411	-0.0455181	5	5	P1P2	0.354476	0.190947	5	5
ALPI	P1P2	0.949581	-0.0132458	5	5	P1P2	0.13102	0.13976	5	5	P1P2	0.344437	0.08413	5	5	P1P2	0.649487	0.0423277	5	5	P1P2	0.0216524	-0.304053	5	5	P1P2	0.185141	-0.151084	5	5	P1P2	0.598833	0.0495145	5	5	P1P2	0.21362	-0.222804	5	5	P1P2	0.726586	-0.0280029	5	5
ALPK1	P1P2	0.00773454	-0.500469	4	4	P1P2	0.461451	-0.426453	4	4	P1P2	0.0566075	-0.481441	4	4	P1P2	0.0886854	0.475932	4	4	P1P2	0.695009	0.226638	4	4	P1P2	0.52018	0.340441	4	4	P1P2	0.319617	-0.151805	4	4	P1P2	0.885936	-0.19886	4	4	P1P2	0.224723	-0.132729	4	4
ALPK2	ENST00000361673.3	0.938324	-0.112891	5	5	ENST00000361673.3	0.765811	-0.164817	5	5	ENST00000361673.3	0.996343	-0.150077	5	5	ENST00000361673.3	0.30769	-0.144087	5	5	ENST00000361673.3	0.751577	-0.143764	5	5	ENST00000361673.3	0.184041	-0.14643	5	5	ENST00000361673.3	0.511329	-0.166944	5	5	ENST00000361673.3	0.330543	-0.257034	5	5	ENST00000361673.3	0.381909	-0.211989	5	5
ALPK3	P1P2	0.65563	0.0603076	5	5	P1P2	0.354218	-0.135979	5	5	P1P2	0.737306	-0.0143245	5	5	P1P2	0.751077	-0.0348048	5	5	P1P2	0.672462	0.235848	5	5	P1P2	0.972471	0.140463	5	5	P1P2	0.962607	0.104691	5	5	P1P2	0.962918	0.167975	5	5	P1P2	0.935381	0.136333	5	5
ALPL	P2	0.632955	0.0897609	5	5	P1	0.115067	-0.204708	5	5	P1	0.267529	-0.133097	5	5	P1	0.549874	-0.0263415	5	5	P1	0.255797	0.202897	5	5	P2	0.509889	-0.108748	5	5	P1	0.422564	-0.0885206	5	5	P2	0.481156	0.0740275	5	5	P2	0.680921	0.0116548	5	5
ALPP	P1P2	0.808047	0.0306364	5	5	P1P2	0.00797167	-0.332808	5	5	P1P2	0.0646094	-0.160261	5	5	P1P2	0.279128	-0.228099	5	5	P1P2	0.456438	0.0737747	5	5	P1P2	0.647115	-0.0828025	5	5	P1P2	0.200861	-0.277885	5	5	P1P2	0.0274491	-0.268951	5	5	P1P2	0.0382813	-0.241164	5	5
ALPPL2	P1P2	0.781097	-0.0266149	5	5	P1P2	0.227981	-0.19925	5	5	P1P2	0.320742	-0.0472131	5	5	P1P2	0.696081	0.0778395	5	5	P1P2	0.652599	-0.147957	5	5	P1P2	0.999668	-0.0665473	5	5	P1P2	0.635344	0.0209286	5	5	P1P2	0.229301	-0.346251	5	5	P1P2	0.410133	-0.110975	5	5
ALS2	P1P2	0.129121	-0.285373	5	5	P1P2	0.421079	0.148712	5	5	P1P2	0.649403	-0.0698458	5	5	P1P2	0.721381	0.0338911	5	5	P1P2	0.219265	-0.296997	5	5	P1P2	0.48668	-0.131553	5	5	P1P2	0.132482	-0.234017	5	5	P1P2	0.27059	-0.234673	5	5	P1P2	0.114783	-0.216978	5	5
ALS2CL	P1P2	0.426866	0.092631	5	5	P1P2	0.957534	0.00345745	5	5	P1P2	0.575188	0.0599516	5	5	P1P2	0.799028	-0.0155775	5	5	P1P2	0.956656	0.00473918	5	5	P1P2	0.804607	0.00397815	5	5	P1P2	0.358107	0.103741	5	5	P1P2	0.993376	0.00706564	5	5	P1P2	0.496105	0.0645697	5	5
ALS2CR11	P1P2	0.631771	-0.0347069	5	5	P1P2	0.425415	-0.0772942	5	5	P1P2	0.522978	-0.0703636	5	5	P1P2	0.441524	-0.140598	5	5	P1P2	0.566109	0.0783528	5	5	P1P2	0.886596	-0.0142306	5	5	P1P2	0.214937	-0.151369	5	5	P1P2	0.816179	-0.0161002	5	5	P1P2	0.368476	-0.101383	5	5
ALS2CR12	P1P2	0.196897	0.212495	5	5	P1P2	0.418682	-0.0969329	5	5	P1P2	0.829439	0.0553808	5	5	P1P2	0.243597	-0.123661	5	5	P1P2	0.699917	0.00709971	5	5	P1P2	0.677875	-0.0985274	5	5	P1P2	0.774669	0.0276136	5	5	P1P2	0.534049	-0.153752	5	5	P1P2	0.579988	-0.0175832	5	5
ALX1	P1P2	0.141745	-0.205008	5	5	P1P2	0.671937	0.05106	5	5	P1P2	0.3827	-0.0285654	5	5	P1P2	0.591559	-0.116493	5	5	P1P2	0.84442	-0.145389	5	5	P1P2	0.457986	-0.0605256	5	5	P1P2	0.0631282	-0.273333	5	5	P1P2	0.539523	-0.00728129	5	5	P1P2	0.225513	-0.112027	5	5
ALX3	P1P2	0.640675	-0.0303654	5	5	P1P2	0.602481	-0.075805	5	5	P1P2	0.507376	-0.0520649	5	5	P1P2	0.191766	-0.190821	5	5	P1P2	0.907847	0.0280542	5	5	P1P2	0.360559	-0.101813	5	5	P1P2	0.164944	-0.248643	5	5	P1P2	0.601235	-0.0420263	5	5	P1P2	0.205793	-0.145335	5	5
ALX4	P1P2	0.46763	-0.0677207	5	5	P1P2	0.918489	0.0303526	5	5	P1P2	0.612675	-0.039587	5	5	P1P2	0.907568	-0.00375284	5	5	P1P2	0.999669	0.00358106	5	5	P1P2	0.919523	0.00248795	5	5	P1P2	0.552709	-0.10413	5	5	P1P2	0.877932	0.0174707	5	5	P1P2	0.77388	-0.0573819	5	5
ALYREF	P1P2	0.000757264	-0.877222	5	5	P1P2	0.00155998	-0.853024	5	5	P1P2	0.000604367	-0.859563	5	5	P1P2	0.267151	-0.230739	5	5	P1P2	0.0563816	-0.283819	5	5	P1P2	0.0382037	-0.228954	5	5	P1P2	0.000867482	-1.11424	5	5	P1P2	0.00106199	-1.10509	5	5	P1P2	0.000598569	-1.0793	5	5
AMACR	P1P2	0.58235	-0.12394	5	5	P1P2	0.622332	0.0278252	5	5	P1P2	0.946514	-0.0697184	5	5	P1P2	0.663874	0.0933151	5	5	P1P2	0.5023	-0.0578113	5	5	P1P2	0.99038	0.00488151	5	5	P1P2	0.955995	-0.0487084	5	5	P1P2	0.628372	-0.013364	5	5	P1P2	0.872167	-0.0483036	5	5
AMBN	P1P2	0.499645	0.0696457	4	4	P1P2	0.671015	0.0914605	4	4	P1P2	0.732679	0.0805531	4	4	P1P2	0.925995	-0.0939627	5	5	P1P2	0.358541	-0.134936	5	5	P1P2	0.759911	-0.08762	5	5	P1P2	0.948064	0.113609	5	5	P1P2	0.513508	0.107073	5	5	P1P2	0.548526	0.075535	5	5
AMBP	P1P2	0.420599	0.0773374	5	5	P1P2	0.999336	0.0526821	5	5	P1P2	0.721024	0.0805269	5	5	P1P2	0.241591	-0.113032	5	5	P1P2	0.741523	-0.0197095	5	5	P1P2	0.687029	-0.0715343	5	5	P1P2	0.587925	-0.0366668	5	5	P1P2	0.586582	0.0498066	5	5	P1P2	0.999668	-0.000770187	5	5
AMBRA1	P1P2	0.00566754	0.294852	5	5	P1P2	0.0159385	0.207452	5	5	P1P2	0.00366701	0.251152	5	5	P1P2	0.718279	0.0490068	5	5	P1P2	0.266359	0.147268	5	5	P1P2	0.278761	0.0943015	5	5	P1P2	0.00420554	0.343165	5	5	P1P2	0.00851402	0.424117	5	5	P1P2	0.00256429	0.383641	5	5
AMD1	P1P2	0.224152	-0.22543	5	5	P1P2	0.425174	-0.127478	5	5	P1P2	0.232893	-0.125708	5	5	P1P2	0.847425	0.0837409	5	5	P1P2	0.871131	-0.0217215	5	5	P1P2	0.996351	0.0598855	5	5	P1P2	0.387926	-0.105523	5	5	P1P2	0.425443	-0.143377	5	5	P1P2	0.463039	-0.130885	5	5
AMDHD1	P1P2	0.0419259	0.179388	5	5	P1P2	0.781736	-0.0494202	5	5	P1P2	0.253757	0.102365	5	5	P1P2	0.0115048	-0.284334	5	5	P1P2	0.699303	-0.126762	5	5	P1P2	0.0654283	-0.228784	5	5	P1P2	0.327307	-0.0897659	5	5	P1P2	0.615467	-0.163251	5	5	P1P2	0.339134	-0.173994	5	5
AMDHD2	P1P2	0.240078	-0.265472	5	5	P1P2	0.490886	-0.137186	5	5	P1P2	0.387259	-0.280101	5	5	P1P2	0.473144	0.128281	5	5	P1P2	0.649013	-0.0752293	5	5	P1P2	0.997014	0.112103	5	5	P1P2	0.696233	-0.0457841	5	5	P1P2	0.206374	-0.269601	5	5	P1P2	0.285458	-0.143006	5	5
AMELX	P1P2	0.174781	0.149589	5	5	P1P2	0.874393	-0.0295083	5	5	P1P2	0.36789	0.0600406	5	5	P1P2	0.26112	-0.253059	5	5	P1P2	0.0424357	0.23062	5	5	P1P2	0.633434	0.050117	5	5	P1P2	0.886838	-0.112815	5	5	P1P2	0.0425364	0.202067	5	5	P1P2	0.349743	0.0974558	5	5
AMELY	P1P2	0.108874	-0.209327	5	5	P1P2	0.86326	-0.0294848	5	5	P1P2	0.475374	-0.160668	5	5	P1P2	0.427386	0.117469	5	5	P1P2	0.890116	-0.097385	5	5	P1P2	0.686417	0.0855196	5	5	P1P2	0.667625	-0.0839188	5	5	P1P2	0.456949	-0.0908546	5	5	P1P2	0.523329	-0.0913285	5	5
AMER1	P1P2	0.698227	-0.0484972	5	5	P1P2	0.400726	0.167091	5	5	P1P2	0.590052	0.0719535	5	5	P1P2	0.943141	0.00524264	5	5	P1P2	0.623558	-0.138142	5	5	P1P2	0.761177	-0.0695429	5	5	P1P2	0.839228	-0.000701064	5	5	P1P2	0.600946	0.063026	5	5	P1P2	0.827855	0.042609	5	5
AMER2	P1P2	0.444997	0.089926	5	5	P1P2	0.244096	0.126644	5	5	P1P2	0.219783	0.179547	5	5	P1P2	0.614679	-0.059122	5	5	P1P2	0.698689	-0.157331	5	5	P1P2	0.476837	-0.0818544	5	5	P1P2	0.726214	0.0262766	5	5	P1P2	0.545025	0.075236	5	5	P1P2	0.50669	0.0491446	5	5
AMER3	P1P2	0.281094	-0.184654	5	5	P1P2	0.525274	-0.327245	5	5	P1P2	0.373457	-0.25595	5	5	P1P2	0.650681	0.160015	5	5	P1P2	0.735262	-0.0428323	5	5	P1P2	0.594877	0.0585911	5	5	P1P2	0.440542	-0.0834997	5	5	P1P2	0.371686	-0.369122	5	5	P1P2	0.201652	-0.197228	5	5
AMFR	P1P2	0.87615	0.058781	4	4	P1P2	0.0516473	0.517817	5	5	P1P2	0.391478	0.11564	4	4	P1P2	0.113907	0.306466	4	4	P1P2	0.490741	-0.310794	5	5	P1P2	0.0756192	0.115986	4	4	P1P2	0.0403307	0.35911	4	4	P1P2	0.144191	0.282288	5	5	P1P2	0.0325561	0.221116	4	4
AMH	P1P2	0.901011	0.0650011	5	5	P1P2	0.746833	-0.0855921	5	5	P1P2	0.815176	-0.0359826	5	5	P1P2	0.687517	0.0591358	5	5	P1P2	0.504947	0.0851118	5	5	P1P2	0.408245	0.0503772	5	5	P1P2	0.453933	0.0636911	5	5	P1P2	0.952995	0.0388287	5	5	P1P2	0.735968	0.043788	5	5
AMHR2	P1P2	0.730507	-0.300362	5	5	P1P2	0.905294	0.0155326	5	5	P1P2	0.981716	-0.208941	5	5	P1P2	0.331061	0.22851	5	5	P1P2	0.371276	-0.0228647	5	5	P1P2	0.941334	0.0343186	5	5	P1P2	0.975176	0.0197416	5	5	P1P2	0.448952	-0.116787	5	5	P1P2	0.650704	-0.0319395	5	5
AMICA1	P1P2	0.0391729	0.208235	4	4	P1P2	0.945476	-0.0309279	4	4	P1P2	0.293784	0.131124	4	4	P1P2	0.344375	-0.138244	4	4	P1P2	0.229652	0.177301	4	4	P1P2	0.523201	0.0195285	4	4	P1P2	0.420813	0.0890493	4	4	P1P2	0.108118	0.222893	4	4	P1P2	0.164299	0.186545	4	4
AMIGO1	P1P2	0.450471	0.108669	5	5	P1P2	0.938986	-0.0328218	5	5	P1P2	0.654809	0.075845	5	5	P1P2	0.299891	-0.153168	5	5	P1P2	0.902588	-0.000808192	5	5	P1P2	0.389652	-0.088342	5	5	P1P2	0.563304	-0.0746815	5	5	P1P2	0.874006	-0.0573328	5	5	P1P2	0.704855	-0.050444	5	5
AMIGO2	P1P2	0.0387621	-0.731942	5	5	P1P2	0.760102	-0.403924	5	5	P1P2	0.502053	-0.602071	5	5	P1P2	0.0250352	0.505121	5	5	P1P2	0.125887	-0.185075	5	5	P1P2	0.625756	0.107528	5	5	P1P2	0.982457	-0.287338	5	5	P1P2	0.0720041	-0.788546	5	5	P1P2	0.35232	-0.471829	5	5
AMIGO3	P2	0.0537818	0.435629	5	5	P1	0.0156142	-0.479926	5	5	P1	0.0250072	-0.396239	5	5	P2	0.216413	-0.114276	5	5	P2	0.294825	0.266165	5	5	P1	0.491904	0.054279	5	5	P1	0.0765339	-0.379657	5	5	P1	0.0222289	-0.314172	5	5	P2	0.0298845	0.233169	5	5
AMMECR1	P1P2	0.278319	-0.812917	5	5	P1P2	0.493507	-0.899191	5	5	P1P2	0.421052	-0.877331	5	5	P1P2	0.0477463	-0.298565	5	5	P1P2	0.0789085	0.428891	5	5	P1P2	0.6718	0.0410367	5	5	P1P2	0.0492803	-1.12613	5	5	P1P2	0.41968	-0.513854	5	5	P1P2	0.370694	-0.813015	5	5
AMMECR1L	P1P2	0.503008	-0.389043	5	5	P1P2	0.476343	-0.0325789	5	5	P1P2	0.508979	-0.224913	5	5	P1P2	0.173534	0.519865	5	5	P1P2	0.196226	-0.330268	5	5	P1P2	0.991043	0.0529501	5	5	P1P2	0.960623	0.0228149	5	5	P1P2	0.216692	-0.476167	5	5	P1P2	0.360559	-0.110322	5	5
AMN	P1	0.0465735	0.290352	5	5	P1	0.185319	0.189384	5	5	P1	0.0640089	0.236011	5	5	P1	0.109095	-0.207554	5	5	P1	0.0553177	-0.232598	5	5	P1	0.0255937	-0.21753	5	5	P2	0.144748	-0.231891	5	5	P2	0.231236	-0.113172	5	5	P2	0.118857	-0.206109	5	5
AMN1	P1P2	0.968144	-0.0473415	5	5	P1P2	0.831981	0.0696028	5	5	P1P2	0.920012	-0.0923825	5	5	P1P2	0.786243	0.102429	5	5	P1P2	0.0627757	-0.26663	5	5	P1P2	0.35925	-0.164493	5	5	P1P2	0.807266	0.0412082	5	5	P1P2	0.170728	-0.331511	5	5	P1P2	0.339134	-0.166951	5	5
AMOT	P1P2	0.983405	0.0380063	5	5	P1P2	0.361833	0.106243	5	5	P1P2	0.57065	0.078067	5	5	P1P2	0.820884	0.0378539	5	5	P1P2	0.276483	-0.133002	5	5	P1P2	0.465578	-0.065535	5	5	P1P2	0.482943	-0.0279734	5	5	P1P2	0.923607	-0.0823719	5	5	P1P2	0.918203	-0.0056589	5	5
AMOTL1	P1P2	0.572686	-0.0215421	5	5	P1P2	0.54748	-0.137321	5	5	P1P2	0.575188	-0.069072	5	5	P1P2	0.517709	-0.143565	5	5	P1P2	0.745917	0.0181891	5	5	P1P2	0.629885	-0.0446487	5	5	P1P2	0.24756	-0.158842	5	5	P1P2	0.630731	-0.0974577	5	5	P1P2	0.456476	-0.10931	5	5
AMOTL2	P1P2	0.431236	0.148313	5	5	P1P2	0.260996	0.0879042	5	5	P1P2	0.313486	0.118109	5	5	P1P2	0.465504	0.137138	5	5	P1P2	0.733387	0.0618723	5	5	P1P2	0.372029	0.091175	5	5	P1P2	0.0436324	0.3046	5	5	P1P2	0.179444	0.124742	5	5	P1P2	0.0529345	0.133537	5	5
AMPD1	P1P2	0.385286	0.212286	5	5	P1P2	0.480991	-0.0669542	5	5	P1P2	0.536623	0.0633243	5	5	P1P2	0.152545	-0.153319	5	5	P1P2	0.490741	0.0952296	5	5	P1P2	0.416781	-0.06106	5	5	P1P2	0.821112	-0.0696997	5	5	P1P2	0.85768	0.0431864	5	5	P1P2	0.978439	-0.0258654	5	5
AMPD2	P2	0.0885463	0.215145	5	5	P1	0.552477	-0.0167112	5	5	P2	0.237495	0.164887	5	5	P2	0.279865	-0.142335	5	5	P1	0.811446	-0.0042659	5	5	P2	0.440546	-0.0947772	5	5	P1	0.499133	0.0755866	5	5	P1	0.584299	-0.0377796	5	5	P2	0.635804	0.0467943	5	5
AMPD3	P1P2	0.262056	-0.186398	5	5	P1P2	0.193455	0.0925621	5	5	P1P2	0.802906	-0.10867	5	5	P1P2	0.88657	0.0953632	5	5	P1P2	0.278318	-0.214175	5	5	P1P2	0.255125	-0.049583	5	5	P1P2	0.396651	-0.220924	5	5	P1P2	0.589442	-0.0217458	5	5	P1P2	0.504564	-0.127476	5	5
AMPH	P1P2	0.7939	-0.0369769	5	5	P1P2	0.404467	0.0822586	5	5	P1P2	0.750544	0.0219536	5	5	P1P2	0.334372	0.114971	5	5	P1P2	0.0710462	-0.197847	5	5	P1P2	0.464561	-0.0772462	5	5	P1P2	0.491263	0.062883	5	5	P1P2	0.189044	-0.144779	5	5	P1P2	0.701153	-0.0407099	5	5
AMT	P1P2	0.931708	0.00665109	5	5	P1P2	0.990706	-0.0326778	5	5	P1P2	0.849633	-0.0174242	5	5	P1P2	0.552089	0.0788932	5	5	P1P2	0.72933	-0.0181988	5	5	P1P2	0.917543	0.0126009	5	5	P1P2	0.448947	0.0727243	5	5	P1P2	0.755547	-0.0217846	5	5	P1P2	0.758012	0.0249569	5	5
AMTN	P1P2	0.449473	-0.0687997	5	5	P1P2	0.393767	-0.119112	5	5	P1P2	0.361716	-0.0884702	5	5	P1P2	0.758324	0.0177812	5	5	P1P2	0.0974222	-0.13482	5	5	P1P2	0.194122	-0.045973	5	5	P1P2	0.62944	-0.059236	5	5	P1P2	0.0608419	-0.401721	5	5	P1P2	0.103396	-0.246398	5	5
AMY1B	ENST00000330330.5,ENST00000370080.3	0.746833	-0.0777366	5	5	ENST00000330330.5,ENST00000370080.3	0.901999	0.00406086	5	5	ENST00000330330.5,ENST00000370080.3	0.960454	-0.0543725	5	5	ENST00000330330.5,ENST00000370080.3	0.954367	0.00811971	5	5	ENST00000330330.5,ENST00000370080.3	0.259986	0.148678	5	5	ENST00000330330.5,ENST00000370080.3	0.430267	0.0783991	5	5	ENST00000330330.5,ENST00000370080.3	0.806945	-0.0688411	5	5	ENST00000330330.5,ENST00000370080.3	0.187094	0.0862094	5	5	ENST00000330330.5,ENST00000370080.3	0.492952	0.0174594	5	5
AMY2A	P1P2	0.668299	-0.0287608	5	5	P1P2	0.514749	0.100162	5	5	P1P2	0.866646	-0.0309339	5	5	P1P2	0.405978	0.12232	5	5	P1P2	0.579095	-0.0614329	5	5	P1P2	0.760544	-0.00947298	5	5	P1P2	0.5023	0.101994	5	5	P1P2	0.89301	0.00355046	5	5	P1P2	0.625756	-0.0257811	5	5
AMY2B	P1P2	0.427835	-0.0564096	5	5	P1P2	0.3566	-0.165901	5	5	P1P2	0.334745	-0.111155	5	5	P1P2	0.432231	-0.347588	5	5	P1P2	0.673673	0.0249498	5	5	P1P2	0.702386	-0.189263	5	5	P1P2	0.0488982	-0.460578	5	5	P1P2	0.199599	-0.202948	5	5	P1P2	0.0409973	-0.300287	5	5
AMZ1	P1P2	0.00369761	-1.21322	5	5	P1P2	0.286138	-1.26186	5	5	P1P2	0.0498456	-1.31393	5	5	P1P2	0.865652	0.0236709	5	5	P1P2	0.350776	0.344443	5	5	P1P2	0.105885	0.133898	5	5	P1P2	0.0447691	-1.26789	5	5	P1P2	0.0544015	-0.937697	5	5	P1P2	0.0408331	-1.08796	5	5
AMZ2	P1P2	0.306134	-0.142452	5	5	P1P2	0.404936	-0.268968	5	5	P1P2	0.342739	-0.157684	5	5	P1P2	0.689349	-0.0546095	5	5	P1P2	0.473674	0.130094	5	5	P1P2	0.699305	0.0591245	5	5	P1P2	0.195079	-0.246787	5	5	P1P2	0.782829	-0.0607622	5	5	P1P2	0.441039	-0.128228	5	5
ANAPC1	P1P2	0.000362502	-2.33186	5	5	P1P2	0.000132694	-2.09918	5	5	P1P2	0.000142481	-2.21552	5	5	P1P2	0.221542	-0.116873	5	5	P1P2	0.704225	0.0202662	5	5	P1P2	0.959213	-0.162204	5	5	P1P2	0.000177292	-2.44943	5	5	P1P2	0.000335067	-2.40912	5	5	P1P2	0.000186516	-2.42927	5	5
ANAPC10	P1P2	0.0905887	-2.8261	5	5	P1P2	0.00192942	-3.37841	5	5	P1P2	0.0121429	-3.10225	5	5	P1P2	0.0547649	-0.444064	5	5	P1P2	0.655678	-0.0903419	4	4	P1P2	0.349749	-0.152304	4	4	P1P2	0.00165697	-3.27085	5	5	P1P2	0.00758522	-3.53267	5	5	P1P2	0.00150969	-3.40176	5	5
ANAPC11	P1P2	0.91981	0.00228812	5	5	P1P2	0.859338	0.074802	5	5	P1P2	0.831389	0.0289882	5	5	P1P2	0.378003	0.251246	5	5	P1P2	0.896677	0.265152	5	5	P1P2	0.188472	0.203751	5	5	P1P2	0.145665	0.158049	5	5	P1P2	0.559458	0.265069	5	5	P1P2	0.196417	0.178334	5	5
ANAPC13	P1P2	0.000114703	-2.7657	5	5	P1P2	0.000115093	-2.72742	5	5	P1P2	0.000115106	-2.74656	5	5	P1P2	0.888536	-0.220382	5	5	P1P2	0.505477	-0.105839	5	5	P1P2	0.533118	-0.137285	5	5	P1P2	0.000113521	-2.90991	5	5	P1P2	0.000115468	-2.87775	5	5	P1P2	0.000114699	-2.86191	5	5
ANAPC15	P1P2	0.190198	0.326519	5	5	P1P2	0.561416	0.0152702	5	5	P1P2	0.342739	0.144174	5	5	P1P2	0.0178367	-0.591397	5	5	P1P2	0.384288	-0.0879696	5	5	P1P2	0.0255937	-0.357285	5	5	P1P2	0.547724	-0.329786	5	5	P1P2	0.633093	-0.187199	5	5	P1P2	0.458994	-0.228827	5	5
ANAPC16	P1P2	0.00613219	-0.414998	5	5	P1P2	0.471719	0.121823	5	5	P1P2	0.135452	-0.128854	5	5	P1P2	0.173403	0.389014	5	5	P1P2	0.319783	-0.137594	5	5	P1P2	0.973797	0.115099	5	5	P1P2	0.275021	-0.243882	5	5	P1P2	0.31912	-0.026564	5	5	P1P2	0.379649	-0.121312	5	5
ANAPC2	P1P2	0.00356239	-2.16371	5	5	P1P2	0.0216091	-2.54278	5	5	P1P2	0.00651898	-2.35325	5	5	P1P2	0.0812883	-0.288835	5	5	P1P2	0.696381	0.00133422	4	4	P1P2	0.448778	-0.0561812	4	4	P1P2	0.00133121	-2.41914	5	5	P1P2	0.00789068	-2.40164	5	5	P1P2	0.00174071	-2.393	5	5
ANAPC4	P1P2	0.000110484	-6.56404	5	5	P1P2	0.000110484	-5.98173	5	5	P1P2	0.000110489	-6.13735	5	5	P1P2	0.0869648	0.827789	1	1	P1P2	0.97329	0.411803	2	2	P1P2	0.409065	0.0920383	1	1	P1P2	0.000110476	-4.84378	5	5	P1P2	0.000110478	-6.93172	5	5	P1P2	0.000110483	-5.73816	5	5
ANAPC5	P1P2	0.000179898	-3.35486	5	5	P1P2	0.00432023	-3.43528	5	5	P1P2	0.000452937	-3.39507	5	5	P1P2	0.771943	-0.00140703	4	4	P1P2	0.687141	0.0855431	4	4	P1P2	0.961802	0.0441026	4	4	P1P2	0.000359086	-3.71089	5	5	P1P2	0.000373215	-3.20912	5	5	P1P2	0.000305943	-3.46	5	5
ANAPC7	P1P2	0.490886	0.0206642	5	5	P1P2	0.59612	0.141776	5	5	P1P2	0.536074	0.0812203	5	5	P1P2	0.434178	0.0285261	5	5	P1P2	0.125477	-0.264248	5	5	P1P2	0.475293	-0.0773361	5	5	P1P2	0.295974	0.0870347	5	5	P1P2	0.799458	-0.121517	5	5	P1P2	0.524412	-0.0309148	5	5
ANG	P1P2	0.184492	-0.201863	5	5	P1P2	0.28689	-0.155856	5	5	P1P2	0.17003	-0.142753	5	5	P1P2	0.918092	0.0135382	5	5	P1P2	0.505477	0.0951691	5	5	P1P2	0.516318	0.095718	5	5	P1P2	0.171867	-0.156955	5	5	P1P2	0.517261	-0.0530704	5	5	P1P2	0.227749	-0.0565557	5	5
ANGEL1	P1P2	0.643058	-0.0307431	5	5	P1P2	0.695766	0.0357319	5	5	P1P2	0.984375	0.015133	5	5	P1P2	0.821529	-0.0554609	5	5	P1P2	0.704225	-0.0698267	5	5	P1P2	0.66877	-0.032613	5	5	P1P2	0.556601	-0.0785449	5	5	P1P2	0.984765	0.0268664	5	5	P1P2	0.712279	-0.054062	5	5
ANGEL2	P1P2	0.168919	-0.279096	4	4	P1P2	0.540685	-0.0349598	4	4	P1P2	0.333588	-0.163243	4	4	P1P2	0.566211	0.148536	4	4	P1P2	0.165205	-0.20369	4	4	P1P2	0.954392	-0.0482869	4	4	P1P2	0.229293	-0.172674	4	4	P1P2	0.0760907	-0.250124	4	4	P1P2	0.0842624	-0.211399	4	4
ANGPT1	P1P2	0.350127	0.108447	5	5	P1P2	0.662254	0.0198375	5	5	P1P2	0.460051	0.118609	5	5	P1P2	0.549874	-0.0634902	5	5	P1P2	0.423525	-0.0767014	5	5	P1P2	0.299176	-0.0854276	5	5	P1P2	0.658593	0.0909553	5	5	P1P2	0.895637	-0.0224077	5	5	P1P2	0.841488	-0.0159753	5	5
ANGPT2	P1P2	0.280167	0.115765	5	5	P1P2	0.112784	0.237566	5	5	P1P2	0.114961	0.126873	5	5	P1P2	0.884606	-0.0722284	5	5	P1P2	0.163435	-0.245322	5	5	P1P2	0.197571	-0.0954936	5	5	P1P2	0.474699	0.072523	5	5	P1P2	0.726073	-0.000450991	5	5	P1P2	0.546865	0.0551383	5	5
ANGPT4	P1P2	0.315668	-0.112066	5	5	P1P2	0.203324	-0.132833	5	5	P1P2	0.137647	-0.107994	5	5	P1P2	0.311442	0.0379256	5	5	P1P2	0.0466579	0.168496	5	5	P1P2	0.098726	0.199463	5	5	P1P2	0.83858	-0.031367	5	5	P1P2	0.386305	0.098761	5	5	P1P2	0.541896	0.0168211	5	5
ANGPTL1	P1P2	0.536456	0.121327	5	5	P1P2	0.129541	0.100325	5	5	P1P2	0.21543	0.124464	5	5	P1P2	0.472632	-0.110915	5	5	P1P2	0.826602	-0.0245599	5	5	P1P2	0.523871	-0.0617889	5	5	P1P2	0.924966	-0.0395855	5	5	P1P2	0.156185	0.139398	5	5	P1P2	0.404485	0.0674136	5	5
ANGPTL2	P1P2	0.453473	-0.280237	5	5	P1P2	0.0319599	-0.219104	5	5	P1P2	0.110055	-0.289446	5	5	P1P2	0.383863	0.154507	5	5	P1P2	0.046021	0.515254	5	5	P1P2	0.0687791	0.339935	5	5	P1P2	0.827572	-0.107387	5	5	P1P2	0.184884	0.145214	5	5	P1P2	0.169911	-0.0269446	5	5
ANGPTL3	P1P2	0.780458	-0.152099	5	5	P1P2	0.42012	-0.0644446	5	5	P1P2	0.580313	-0.115703	5	5	P1P2	0.333128	-0.120802	5	5	P1P2	0.102381	-0.25879	5	5	P1P2	0.0615169	-0.160186	5	5	P1P2	0.316364	-0.229648	5	5	P1P2	0.0367221	-0.313623	5	5	P1P2	0.101473	-0.301037	5	5
ANGPTL4	P1P2	0.506196	-0.134843	5	5	P1P2	0.402594	0.0221637	5	5	P1P2	0.836593	-0.0131385	5	5	P1P2	0.606542	0.0482131	5	5	P1P2	0.40925	-0.127664	5	5	P1P2	0.917543	-0.0845923	5	5	P1P2	0.64484	-0.0687161	5	5	P1P2	0.998675	-0.0166165	5	5	P1P2	0.665745	-0.0669241	5	5
ANGPTL5	P1P2	0.507361	-0.0670383	4	4	P1P2	0.465992	0.0705673	4	4	P1P2	0.987731	0.00197026	4	4	P1P2	0.247643	0.159964	4	4	P1P2	0.930858	-0.0125402	4	4	P1P2	0.437169	0.0605716	4	4	P1P2	0.419742	0.0745813	4	4	P1P2	0.526291	0.0364124	4	4	P1P2	0.367271	0.0626725	4	4
ANGPTL6	P1P2	0.874393	-0.0286527	5	5	P1P2	0.823553	0.0339487	5	5	P1P2	0.8405	0.0100847	5	5	P1P2	0.797747	-0.0717451	5	5	P1P2	0.544413	-0.0474623	5	5	P1P2	0.993033	-0.00553739	5	5	P1P2	0.692556	-0.0394282	5	5	P1P2	0.578608	-0.0157056	5	5	P1P2	0.851908	-0.0448844	5	5
ANGPTL7	P1P2	0.518749	0.0608995	4	4	P1P2	0.555562	0.305761	4	4	P1P2	0.478475	0.204636	4	4	P1P2	0.30216	-0.249969	4	4	P1P2	0.924966	0.554319	5	5	P1P2	0.417141	-0.338542	4	4	P1P2	0.448084	-0.180222	4	4	P1P2	0.854096	-0.0348654	5	5	P1P2	0.427899	-0.172616	4	4
ANHX	P1P2	0.995917	0.00611853	4	4	P1P2	0.901881	-0.00144566	4	4	P1P2	0.609224	-0.00695639	4	4	P1P2	0.839407	0.126609	4	4	P1P2	0.821112	0.325142	5	5	P1P2	0.424655	0.0938656	4	4	P1P2	0.539927	0.141856	4	4	P1P2	0.639015	-0.0055185	5	5	P1P2	0.878415	0.0632579	4	4
ANK1	P1P2	0.126828	-0.542554	5	5	P1P2	0.0455747	-0.674885	5	5	P1P2	0.0417215	-0.577829	5	5	P1P2	0.610023	0.0792418	5	5	P1P2	0.733387	0.153282	5	5	P1P2	0.541345	0.115931	5	5	P1P2	0.362901	-0.457685	5	5	P1P2	0.0219875	-0.534719	5	5	P1P2	0.0687791	-0.519715	5	5
ANK2	ENST00000264366.6	0.259587	-0.183298	5	5	ENST00000264366.6	0.818376	0.0641658	5	5	ENST00000264366.6	0.55323	-0.0242429	5	5	ENST00000264366.6	0.733212	0.0614665	5	5	ENST00000264366.6	0.433688	-0.0269775	5	5	ENST00000264366.6	0.916223	-0.0422996	5	5	ENST00000264366.6	0.420168	-0.0727397	5	5	ENST00000264366.6	0.770104	-0.0444395	5	5	ENST00000264366.6	0.520087	-0.0542737	5	5
ANK3	P1P2	0.0563109	-0.413669	5	5	P1P2	0.393767	-0.386802	5	5	P1P2	0.0737841	-0.354808	5	5	P1P2	0.734461	-0.0641657	5	5	P1P2	0.93222	-0.0915316	5	5	P1P2	0.768791	-0.0340868	5	5	P1P2	0.013979	-0.403926	5	5	P1P2	0.35331	-0.445704	5	5	P1P2	0.0542739	-0.391899	5	5
ANKAR	P1P2	0.335733	0.0613276	5	5	P1P2	0.514749	0.0990531	5	5	P1P2	0.243505	0.0516991	5	5	P1P2	0.808652	0.0203233	5	5	P1P2	0.552154	0.0681687	5	5	P1P2	0.673013	0.0265153	5	5	P1P2	0.454433	0.0952056	5	5	P1P2	0.197281	0.177538	5	5	P1P2	0.197861	0.164117	5	5
ANKDD1A	P1P2	0.339505	-0.0136324	5	5	P1P2	0.235448	-0.110988	5	5	P1P2	0.191176	-0.0502965	5	5	P1P2	0.346554	-0.114997	5	5	P1P2	0.0625416	0.310692	5	5	P1P2	0.32709	0.0817043	5	5	P1P2	0.1418	-0.105296	5	5	P1P2	0.319524	0.0861734	5	5	P1P2	0.536949	-0.00450757	5	5
ANKDD1B	P1P2	0.849546	0.241082	5	5	P1P2	0.376917	-0.134627	5	5	P1P2	0.999668	-0.0122861	5	5	P1P2	0.125168	-0.30755	5	5	P1P2	0.141575	0.31316	5	5	P1P2	0.741617	0.0411222	5	5	P1P2	0.440542	-0.0501021	5	5	P1P2	0.439068	0.14471	5	5	P1P2	0.8298	0.044179	5	5
ANKEF1	P1P2	0.237094	-0.142983	5	5	P1P2	0.636513	0.103314	5	5	P1P2	0.726021	-0.030105	5	5	P1P2	0.898373	0.0512257	5	5	P1P2	0.306842	-0.116305	5	5	P1P2	0.402612	-0.0311494	5	5	P1P2	0.297126	-0.0607398	5	5	P1P2	0.488162	-0.0775195	5	5	P1P2	0.313327	-0.0521554	5	5
ANKFN1	P1P2	0.392844	0.201978	5	5	P1P2	0.496988	0.0814812	4	4	P1P2	0.285718	-0.0712661	4	4	P1P2	0.897388	-0.0803811	5	5	P1P2	0.603743	0.175102	5	5	P1P2	0.900405	0.0286454	5	5	P1P2	0.74215	-0.0290218	5	5	P1P2	0.260258	0.292491	5	5	P1P2	0.311336	0.22041	5	5
ANKFY1	P1P2	0.479439	-0.0551546	5	5	P1P2	0.0683147	-0.366961	5	5	P1P2	0.0888901	-0.206682	5	5	P1P2	0.394827	-0.0901402	5	5	P1P2	0.129623	0.429393	5	5	P1P2	0.669375	0.162747	5	5	P1P2	0.362463	-0.3019	5	5	P1P2	0.824571	0.00574666	5	5	P1P2	0.520627	-0.0938326	5	5
ANKH	P1P2	0.835988	-0.0546083	4	4	P1P2	0.115087	0.20539	4	4	P1P2	0.36279	0.0753906	4	4	P1P2	0.124224	0.163449	4	4	P1P2	0.0680238	-0.218235	4	4	P1P2	0.792054	-0.0209773	4	4	P1P2	0.135047	0.17487	4	4	P1P2	0.59955	-0.059065	4	4	P1P2	0.562656	0.054544	4	4
ANKHD1	P1P2	0.163687	-0.20165	5	5	P1P2	0.291813	-0.0917696	5	5	P1P2	0.160883	-0.169072	5	5	P1P2	0.581855	0.0776043	5	5	P1P2	0.551045	-0.0857739	5	5	P1P2	0.82656	0.00458581	5	5	P1P2	0.305665	-0.107398	5	5	P1P2	0.12034	-0.221313	5	5	P1P2	0.136293	-0.164356	5	5
ANKHD1-EIF4EBP3	P1P2	0.163687	-0.20165	5	5	P1P2	0.291813	-0.0917696	5	5	P1P2	0.160883	-0.169072	5	5	P1P2	0.581855	0.0776043	5	5	P1P2	0.551045	-0.0857739	5	5	P1P2	0.82656	0.00458581	5	5	P1P2	0.305665	-0.107398	5	5	P1P2	0.12034	-0.221313	5	5	P1P2	0.136293	-0.164356	5	5
ANKIB1	P1P2	0.0104397	-1.69463	5	5	P1P2	0.0581616	-1.62374	5	5	P1P2	0.0158597	-1.65352	5	5	P1P2	0.262707	0.180474	5	5	P1P2	0.410193	0.152147	5	5	P1P2	0.0952117	0.123769	5	5	P1P2	0.0977579	-1.61892	5	5	P1P2	0.211791	-1.56603	5	5	P1P2	0.174352	-1.59248	5	5
ANKK1	P1P2	0.719276	-0.392581	5	5	P1P2	0.732698	0.0133305	5	5	P1P2	0.981716	-0.183316	5	5	P1P2	0.437598	0.158013	5	5	P1P2	0.412555	-0.15811	5	5	P1P2	0.941996	0.0213016	5	5	P1P2	0.818532	-0.135918	5	5	P1P2	0.964241	-0.143824	5	5	P1P2	0.983746	-0.103552	5	5
ANKLE1	P1P2	0.0760901	-0.714197	5	5	P1P2	0.0278194	-0.670651	5	5	P1P2	0.0406462	-0.692424	5	5	P1P2	0.984782	0.104991	5	5	P1P2	0.647224	0.0876859	5	5	P1P2	0.803964	0.0963386	5	5	P1P2	0.0269824	-0.609899	5	5	P1P2	0.0326662	-0.58201	5	5	P1P2	0.0213254	-0.595955	5	5
ANKLE2	P1P2	0.0155075	-1.01603	5	5	P1P2	0.0328349	-1.24444	5	5	P1P2	0.0213751	-1.1302	5	5	P1P2	0.512356	-0.135344	5	5	P1P2	0.713487	0.248265	5	5	P1P2	0.771334	0.0397505	5	5	P1P2	0.00149762	-1.08326	5	5	P1P2	0.0122815	-0.84429	5	5	P1P2	0.00367191	-0.963777	5	5
ANKMY1	P1P2	0.411064	-0.224957	5	5	P1P2	0.677408	0.0947483	5	5	P1P2	0.682106	-0.0773082	5	5	P1P2	0.806083	0.0349762	5	5	P1P2	0.272475	-0.188669	5	5	P1P2	0.386452	-0.0653083	5	5	P1P2	0.507601	-0.190674	5	5	P1P2	0.321546	-0.155065	5	5	P1P2	0.299951	-0.128889	5	5
ANKMY2	P1P2	0.357904	0.120053	5	5	P1P2	0.107595	0.397789	5	5	P1P2	0.404413	0.258921	5	5	P1P2	0.164918	-0.107279	5	5	P1P2	0.123241	-0.199081	5	5	P1P2	0.0442243	-0.18111	5	5	P1P2	0.644245	-0.0778146	5	5	P1P2	0.547786	0.162715	5	5	P1P2	0.840838	0.0306009	5	5
ANKRA2	P1P2	0.455983	-0.0825052	5	5	P1P2	0.788772	-0.0839698	5	5	P1P2	0.61209	-0.119307	5	5	P1P2	0.170151	-0.206732	5	5	P1P2	0.466026	-0.122383	5	5	P1P2	0.210602	-0.182711	5	5	P1P2	0.0313298	-0.277727	5	5	P1P2	0.147875	-0.169481	5	5	P1P2	0.0579109	-0.277632	5	5
ANKRD1	P1P2	0.691466	0.132008	5	5	P1P2	0.339085	0.0822094	5	5	P1P2	0.445008	0.104658	5	5	P1P2	0.314823	-0.131693	5	5	P1P2	0.876361	-0.0722859	5	5	P1P2	0.560225	-0.10914	5	5	P1P2	0.764837	-0.0485939	5	5	P1P2	0.50075	0.00597669	5	5	P1P2	0.758012	0.00279924	5	5
ANKRD10	P1P2	0.687176	0.0980327	5	5	P1P2	0.465084	-0.108663	5	5	P1P2	0.830089	0.0246405	5	5	P1P2	0.203303	-0.181198	5	5	P1P2	0.152206	0.215595	5	5	P1P2	0.871512	0.0550822	5	5	P1P2	0.335153	-0.100641	5	5	P1P2	0.348167	0.103064	5	5	P1P2	0.991707	0.00605111	5	5
ANKRD11	P1P2	0.723637	0.0626998	5	5	P1P2	0.184768	0.117663	5	5	P1P2	0.385888	0.0868116	5	5	P1P2	0.201248	0.211566	5	5	P1P2	0.919695	0.000826235	5	5	P1P2	0.24083	0.106196	5	5	P1P2	0.064315	0.22081	5	5	P1P2	0.261667	0.115408	5	5	P1P2	0.0830271	0.190399	5	5
ANKRD12	P1P2	0.619395	-0.268958	5	5	P1P2	0.519054	-0.11471	5	5	P1P2	0.530051	-0.191834	5	5	P1P2	0.728223	0.086564	5	5	P1P2	0.403621	-0.191317	5	5	P1P2	0.331625	-0.0324414	5	5	P1P2	0.393193	-0.145432	5	5	P1P2	0.0772762	-0.19355	5	5	P1P2	0.0673973	-0.112377	5	5
ANKRD13A	P1P2	0.743055	-0.0491272	5	5	P1P2	0.664065	-0.0578086	5	5	P1P2	0.947178	-0.0534679	5	5	P1P2	0.47161	0.165454	5	5	P1P2	0.649013	-0.00756361	5	5	P1P2	0.521167	0.0419215	5	5	P1P2	0.356373	0.145103	5	5	P1P2	0.818759	-0.0615926	5	5	P1P2	0.770698	0.0861567	5	5
ANKRD13B	P1P2	0.665879	0.0146986	5	5	P1P2	0.366671	-0.0973822	5	5	P1P2	0.414825	-0.0281681	5	5	P1P2	0.68996	0.0512971	5	5	P1P2	0.364654	0.116819	5	5	P1P2	0.429296	0.0622838	5	5	P1P2	0.917061	0.0135758	5	5	P1P2	0.846613	0.00988609	5	5	P1P2	0.774516	0.0376625	5	5
ANKRD13C	P1P2	0.160192	-0.235991	5	5	P1P2	0.215398	-0.174379	5	5	P1P2	0.136986	-0.149193	5	5	P1P2	0.7786	0.0721326	5	5	P1P2	0.542762	-0.0415685	5	5	P1P2	0.972471	0.0152821	5	5	P1P2	0.184707	-0.0706038	5	5	P1P2	0.0639933	-0.276186	5	5	P1P2	0.0296343	-0.169068	5	5
ANKRD13D	P1P2	0.852808	-0.140621	5	5	P1P2	0.84173	-0.258913	5	5	P1P2	0.814529	-0.145793	5	5	P1P2	0.304164	-0.0626169	5	5	P1P2	0.688275	-0.194572	5	5	P1P2	0.427841	-0.128595	5	5	P1P2	0.771811	-0.246637	5	5	P1P2	0.884483	-0.217048	5	5	P1P2	0.889881	-0.231843	5	5
ANKRD16	P1P2	0.87636	-0.0800268	5	5	P1P2	0.42012	0.0648284	5	5	P1P2	0.724771	0.0456846	5	5	P1P2	0.308478	0.141294	5	5	P1P2	0.266359	-0.200446	5	5	P1P2	0.94994	-0.0492276	5	5	P1P2	0.377523	0.0854609	5	5	P1P2	0.559458	-0.0654046	5	5	P1P2	0.936703	-0.000301287	5	5
ANKRD17	P1P2	0.0281756	-0.599874	5	5	P1P2	0.0386055	-0.512244	5	5	P1P2	0.0261625	-0.551027	5	5	P1P2	0.893124	-0.0971019	5	5	P1P2	0.766104	-0.0727431	5	5	P1P2	0.616361	-0.0343402	5	5	P1P2	0.0060912	-0.571232	5	5	P1P2	0.0314678	-0.572432	5	5	P1P2	0.00735052	-0.566203	5	5
ANKRD18A	ENST00000564591.1,ENST00000566717.2	0.0949518	0.245207	5	5	ENST00000564591.1,ENST00000566717.2	0.605964	0.122062	5	5	ENST00000564591.1,ENST00000566717.2	0.201564	0.193436	5	5	ENST00000564591.1,ENST00000566717.2	0.193466	-0.302998	5	5	ENST00000564591.1,ENST00000566717.2	0.799243	-0.235427	5	5	ENST00000564591.1,ENST00000566717.2	0.388736	-0.206252	5	5	ENST00000564591.1,ENST00000566717.2	0.832101	-0.0628057	5	5	ENST00000564591.1,ENST00000566717.2	0.902865	-0.11241	5	5	ENST00000564591.1,ENST00000566717.2	0.802677	0.0222501	5	5
ANKRD18B	P1P2	0.531532	0.260737	5	5	P1P2	0.27899	-0.183289	4	4	P1P2	0.308598	-0.109946	4	4	P1P2	0.682641	-0.197472	5	5	P1P2	0.273928	0.226276	5	5	P1P2	0.214875	-0.0234217	5	5	P1P2	0.559948	0.0221571	5	5	P1P2	0.507906	0.117455	5	5	P1P2	0.341661	0.120401	5	5
ANKRD2	P1P2	0.420599	0.201898	5	5	P1P2	0.697611	0.0394911	5	5	P1P2	0.318311	0.0912053	5	5	P1P2	0.468552	-0.020523	5	5	P1P2	0.252858	0.253091	5	5	P1P2	0.926127	0.139885	5	5	P1P2	0.528282	0.155623	5	5	P1P2	0.329512	0.219462	5	5	P1P2	0.337875	0.169134	5	5
ANKRD22	P1P2	0.846288	-0.102732	5	5	P1P2	0.23908	0.0675296	5	5	P1P2	0.42879	-0.0377284	5	5	P1P2	0.538861	0.18869	5	5	P1P2	0.156286	0.241932	5	5	P1P2	0.0805468	0.193814	5	5	P1P2	0.963268	0.090427	5	5	P1P2	0.0779743	0.270163	5	5	P1P2	0.172513	0.251495	5	5
ANKRD23	P1	0.166473	-0.277752	5	5	P2	0.77982	-0.0568349	5	5	P1	0.302024	-0.109692	5	5	P2	0.422093	-0.11692	5	5	P1	0.0669909	-0.253984	5	5	P1	0.239167	-0.11551	5	5	P1	0.0709165	-0.148835	5	5	P1	0.0513513	-0.194661	5	5	P1	0.0287121	-0.162215	5	5
ANKRD24	P1P2	0.713683	0.381674	5	5	P1P2	0.52419	-0.0694316	4	4	P1P2	0.475588	-0.0786523	4	4	P1P2	0.555421	-0.180909	5	5	P1P2	0.691332	0.179326	5	5	P1P2	0.918863	-0.0635687	5	5	P1P2	0.645436	0.45784	5	5	P1P2	0.898264	0.213882	5	5	P1P2	0.989053	0.257064	5	5
ANKRD26	P1P2	0.672544	0.0256623	5	5	P1P2	0.534539	-0.121173	5	5	P1P2	0.466146	-0.0630031	5	5	P1P2	0.796467	0.0307357	5	5	P1P2	0.57061	0.20637	5	5	P1P2	0.555754	0.099447	5	5	P1P2	0.868518	-0.0651891	5	5	P1P2	0.763765	0.121586	5	5	P1P2	0.803321	0.0274491	5	5
ANKRD27	P1P2	0.666484	-0.0267	5	5	P1P2	0.733011	-0.0698424	5	5	P1P2	0.734166	-0.0598932	5	5	P1P2	0.590986	-0.0436083	5	5	P1P2	0.129833	0.203361	5	5	P1P2	0.43319	0.0810768	5	5	P1P2	0.404322	-0.0658514	5	5	P1P2	0.296291	0.174694	5	5	P1P2	0.978439	0.0213143	5	5
ANKRD28	P1P2	0.0865411	-0.535795	5	5	P1P2	0.734578	-0.223549	5	5	P1P2	0.270054	-0.405769	5	5	P1P2	0.281344	0.309	5	5	P1P2	0.765442	-0.0593535	4	4	P1P2	0.69027	0.0374409	4	4	P1P2	0.771176	-0.227088	5	5	P1P2	0.540621	-0.902241	5	5	P1P2	0.620463	-0.570478	5	5
ANKRD29	P1P2	0.816114	0.0288923	5	5	P1P2	0.073779	0.37675	5	5	P1P2	0.145777	0.218877	5	5	P1P2	0.181531	0.386415	5	5	P1P2	0.5905	-0.166194	5	5	P1P2	0.447476	0.0686204	5	5	P1P2	0.196513	0.282447	5	5	P1P2	0.21362	0.223635	5	5	P1P2	0.0988959	0.314245	5	5
ANKRD30A	P1P2	0.0865411	0.184502	5	5	P1P2	0.0250525	0.285629	5	5	P1P2	0.0163	0.210596	5	5	P1P2	0.501208	0.0992278	5	5	P1P2	0.370389	-0.0965245	5	5	P1P2	0.870202	-0.00521991	5	5	P1P2	0.0171085	0.230625	5	5	P1P2	0.12034	0.172936	5	5	P1P2	0.019219	0.20178	5	5
ANKRD30B	P1P2	0.8187	0.155291	5	5	P1P2	0.16571	-0.304042	5	5	P1P2	0.329345	-0.0364225	5	5	P1P2	0.856529	-0.054639	5	5	P1P2	0.52422	0.0920928	5	5	P1P2	0.490333	-0.00728175	5	5	P1P2	0.873092	0.0802405	5	5	P1P2	0.524268	-0.158202	5	5	P1P2	0.742874	-0.0615145	5	5
ANKRD31	P1P2	0.0360241	-0.326784	5	5	P1P2	0.387567	-0.225541	5	5	P1P2	0.0481223	-0.276163	5	5	P1P2	0.855878	-0.0281665	5	5	P1P2	0.240839	-0.114252	5	5	P1P2	0.305804	-0.0784802	5	5	P1P2	0.0384635	-0.36167	5	5	P1P2	0.00571306	-0.318654	5	5	P1P2	0.0096006	-0.333514	5	5
ANKRD32	P1P2	0.484104	-0.38677	5	5	P1P2	0.0263201	-0.561423	5	5	P1P2	0.0697111	-0.47318	5	5	P1P2	0.0688263	-0.251146	5	5	P1P2	0.727148	0.160666	5	5	P1P2	0.231295	-0.0969473	5	5	P1P2	0.00747763	-0.622503	5	5	P1P2	0.248156	-0.552581	5	5	P1P2	0.0160133	-0.549834	5	5
ANKRD33	P1P2	0.34927	-0.117601	5	5	P1P2	0.930385	0.214155	5	5	P1P2	0.893598	0.0482772	5	5	P1P2	0.535579	-0.097553	5	5	P1P2	0.108084	-0.430895	5	5	P1P2	0.105348	-0.264224	5	5	P1P2	0.383835	-0.217936	5	5	P1P2	0.107441	-0.215784	5	5	P1P2	0.169394	-0.215816	5	5
ANKRD33B	P1P2	0.496137	0.0416918	5	5	P1P2	0.421079	-0.0647823	5	5	P1P2	0.987035	-0.00810429	5	5	P1P2	0.369981	-0.069339	5	5	P1P2	0.403154	0.0799814	5	5	P1P2	0.878065	-0.00522531	5	5	P1P2	0.696847	-0.0471691	5	5	P1P2	0.868775	0.0169553	5	5	P1P2	0.897772	-0.020865	5	5
ANKRD34A	P1	0.317679	-0.140919	5	5	P2	0.107413	0.0938731	5	5	P2	0.148333	0.0812123	5	5	P1	0.743224	0.000799555	5	5	P2	0.602008	-0.0382033	5	5	P2	0.883313	-0.0129844	5	5	P1	0.227147	-0.140813	5	5	P2	0.202525	0.165027	5	5	P1	0.173562	-0.0891274	5	5
ANKRD34B	P2	0.124159	-0.123427	5	5	P1	0.475828	0.0949301	5	5	P2	0.502584	-0.04362	5	5	P2	0.112999	0.245577	5	5	P2	0.53345	-0.0819341	5	5	P2	0.316932	0.106139	5	5	P1	0.183884	-0.10856	5	5	P1	0.29323	0.104784	5	5	P1	0.61227	-0.0198867	5	5
ANKRD34C	P1P2	0.599875	-0.352539	5	5	P1P2	0.165075	0.14019	5	5	P1P2	0.751808	-0.00838526	5	5	P1P2	0.0993761	0.655933	5	5	P1P2	0.158601	-0.200521	5	5	P1P2	0.41965	0.169839	5	5	P1P2	0.0594514	0.225808	5	5	P1P2	0.767567	-0.0365738	5	5	P1P2	0.208789	0.114919	5	5
ANKRD35	P1P2	0.900681	-0.0378806	5	5	P1P2	0.659842	0.0319838	5	5	P1P2	0.719154	0.0308997	5	5	P1P2	0.555143	0.0489024	5	5	P1P2	0.488655	-0.0537512	5	5	P1P2	0.959213	-0.0151969	5	5	P1P2	0.438087	0.0977028	5	5	P1P2	0.60964	-0.0134958	5	5	P1P2	0.929431	0.0151628	5	5
ANKRD36	P1P2	0.190621	0.285225	5	5	P1P2	0.277214	-0.091692	5	5	P1P2	0.76322	-0.00399333	5	5	P1P2	0.169121	-0.252007	5	5	P1P2	0.352492	0.320202	5	5	P1P2	0.965841	0.0174693	5	5	P1P2	0.500715	0.0521134	5	5	P1P2	0.792411	0.232559	5	5	P1P2	0.669375	0.127188	5	5
ANKRD36C	P1P2	0.165202	-0.216952	5	5	P1P2	0.839778	0.0744468	5	5	P1P2	0.389092	-0.0926707	5	5	P1P2	0.914144	-0.060378	5	5	P1P2	0.393883	-0.232458	5	5	P1P2	0.437104	-0.0564598	5	5	P1P2	0.322414	-0.175926	5	5	P1P2	0.286796	-0.157056	5	5	P1P2	0.268198	-0.210984	5	5
ANKRD37	P1P2	0.426382	0.0761589	5	5	P1P2	0.889494	-0.064154	5	5	P1P2	0.717285	0.0384115	5	5	P1P2	0.627563	-0.12143	5	5	P1P2	0.975176	-0.00115239	5	5	P1P2	0.94994	-0.0612238	5	5	P1P2	0.878979	-0.0459644	5	5	P1P2	0.608478	-0.034513	5	5	P1P2	0.933397	-0.023625	5	5
ANKRD39	P1P2	0.283515	0.111624	5	5	P1P2	0.786211	0.0640357	5	5	P1P2	0.497817	0.0834671	5	5	P1P2	0.133331	-0.190846	5	5	P1P2	0.333491	-0.108316	5	5	P1P2	0.151803	-0.149581	5	5	P1P2	0.184982	-0.0886416	5	5	P1P2	0.389728	-0.0433253	5	5	P1P2	0.195841	-0.0659835	5	5
ANKRD40	P1P2	0.510998	0.0312919	5	5	P1P2	0.452471	-0.176823	5	5	P1P2	0.771493	-0.0941375	5	5	P1P2	0.260944	-0.174427	5	5	P1P2	0.547724	0.0204686	5	5	P1P2	0.410606	-0.0691878	5	5	P1P2	0.264933	-0.062981	5	5	P1P2	0.365496	-0.156918	5	5	P1P2	0.341661	-0.138302	5	5
ANKRD42	P1P2	0.00109223	-0.48095	5	5	P1P2	0.00444632	-0.397256	5	5	P1P2	0.000877407	-0.430645	5	5	P1P2	0.447948	0.222996	5	5	P1P2	0.181975	0.298833	5	5	P1P2	0.229356	0.266523	5	5	P1P2	0.0411844	-0.459042	5	5	P1P2	0.28157	-0.129002	5	5	P1P2	0.0617484	-0.177686	5	5
ANKRD44	ENST00000450567.1	0.112219	0.176372	5	5	ENST00000450567.1	0.235777	-0.180411	5	5	ENST00000328737.2	0.352146	0.0477529	5	5	ENST00000328737.2	0.548215	-0.0534357	5	5	ENST00000450567.1	0.115755	0.160018	5	5	ENST00000328737.2	0.239167	-0.0776646	5	5	ENST00000450567.1	0.345235	0.129022	5	5	ENST00000328737.2	0.520489	-0.153813	5	5	ENST00000450567.1	0.542447	0.0942129	5	5
ANKRD45	P1P2	0.186981	-0.154055	5	5	P1P2	0.782374	-0.0664738	5	5	P1P2	0.336837	-0.0653805	5	5	P1P2	0.136797	0.393333	5	5	P1P2	0.971868	-0.0627326	5	5	P1P2	0.199022	0.216119	5	5	P1P2	0.205575	0.0967869	5	5	P1P2	0.752709	-0.0471001	5	5	P1P2	0.395638	0.0199196	5	5
ANKRD46	P1P2	0.134343	0.224512	5	5	P1P2	0.0623647	0.181717	5	5	P1P2	0.0496516	0.189136	5	5	P1P2	0.927971	0.0278003	5	5	P1P2	0.389296	-0.0128966	5	5	P1P2	0.400745	0.0149732	5	5	P1P2	0.138898	0.227351	5	5	P1P2	0.489726	0.159572	5	5	P1P2	0.245869	0.199606	5	5
ANKRD49	P1P2	0.153492	-0.400817	5	5	P1P2	0.0962764	-0.295275	5	5	P1P2	0.119246	-0.450908	5	5	P1P2	0.414938	0.0839965	5	5	P1P2	0.847019	0.062212	5	5	P1P2	0.556312	0.0797305	5	5	P1P2	0.389753	-0.187029	5	5	P1P2	0.103335	-0.319542	5	5	P1P2	0.191565	-0.253285	5	5
ANKRD50	P1P2	0.390086	-0.197192	5	5	P1P2	0.872426	-0.168539	5	5	P1P2	0.550444	-0.152721	5	5	P1P2	0.337287	0.3495	5	5	P1P2	0.831453	0.00668816	5	5	P1P2	0.746649	0.163099	5	5	P1P2	0.152444	0.228648	5	5	P1P2	0.749245	-0.171401	5	5	P1P2	0.598915	0.0565381	5	5
ANKRD52	P1P2	0.312488	-0.140119	4	4	P1P2	0.543768	0.0685739	4	4	P1P2	0.604664	-0.0378946	4	4	P1P2	0.921316	0.0280508	4	4	P1P2	0.212839	-0.153454	4	4	P1P2	0.490467	-0.0618173	4	4	P1P2	0.238774	-0.147429	4	4	P1P2	0.544015	-0.0695128	4	4	P1P2	0.30787	-0.0911374	4	4
ANKRD53	P1P2	0.0759526	-0.303493	5	5	P1P2	0.079453	-0.361257	5	5	P1P2	0.0472796	-0.307329	5	5	P1P2	0.428353	0.0331929	5	5	P1P2	0.0272416	0.334002	5	5	P1P2	0.0609415	0.250501	5	5	P1P2	0.888149	-0.1913	5	5	P1P2	0.278613	-0.0537836	5	5	P1P2	0.368033	-0.157533	5	5
ANKRD54	P1P2	0.796467	-0.0133907	5	5	P1P2	0.521213	0.0429469	5	5	P1P2	0.78876	0.0339487	5	5	P1P2	0.390236	-0.133695	5	5	P1P2	0.875053	-0.0547922	5	5	P1P2	0.545206	-0.0612822	5	5	P1P2	0.418257	-0.0958469	5	5	P1P2	0.524809	-0.0108901	5	5	P1P2	0.985736	-0.0272029	5	5
ANKRD55	ENST00000341048.4	0.340347	-0.139877	5	5	ENST00000341048.4	0.174252	-0.269504	5	5	ENST00000341048.4	0.223247	-0.255535	5	5	ENST00000341048.4	0.973536	-0.00166597	5	5	ENST00000341048.4	0.240839	0.267606	5	5	ENST00000341048.4	0.323409	0.0753148	5	5	ENST00000341048.4	0.374615	-0.143607	5	5	ENST00000341048.4	0.951673	0.0226139	5	5	ENST00000341048.4	0.622225	-0.0905227	5	5
ANKRD6	P1P2	0.685952	0.026235	5	5	P1P2	0.960186	-0.1474	5	5	P1P2	0.774044	-0.0605824	5	5	P1P2	0.164288	-0.159015	5	5	P1P2	0.306842	0.129384	5	5	P1P2	0.961201	-0.00678692	5	5	P1P2	0.407369	-0.169687	5	5	P1P2	0.728566	0.0351557	5	5	P1P2	0.940673	-0.131016	5	5
ANKRD60	ENST00000457363.1	0.79968	0.278992	5	5	ENST00000457363.1	0.719898	-0.0316632	5	5	ENST00000457363.1	0.74171	0.114534	5	5	ENST00000457363.1	0.366009	0.12727	5	5	ENST00000457363.1	0.212949	-0.177929	5	5	ENST00000457363.1	0.862353	-0.0209696	5	5	ENST00000457363.1	0.0525286	0.34416	5	5	ENST00000457363.1	0.0686558	-0.169399	5	5	ENST00000457363.1	0.763713	0.070037	5	5
ANKRD61	P1P2	0.556379	-0.0811793	5	5	P1P2	0.665576	-0.0153439	5	5	P1P2	0.999003	-0.0113369	5	5	P1P2	0.167328	0.193278	5	5	P1P2	0.828219	-0.0127053	5	5	P1P2	0.166318	0.0746216	5	5	P1P2	0.319985	0.110102	5	5	P1P2	0.411595	0.0257927	5	5	P1P2	0.29686	0.0552897	5	5
ANKRD62	P1P2	0.973451	-0.0170727	5	5	P1P2	0.806114	-0.0744316	5	5	P1P2	0.862059	-0.0075143	5	5	P1P2	0.857831	0.0652415	5	5	P1P2	0.748431	-0.0645929	5	5	P1P2	0.910287	-0.0297307	5	5	P1P2	0.537822	-0.00378955	5	5	P1P2	0.41634	-0.0996215	5	5	P1P2	0.918863	-0.00306165	5	5
ANKRD63	P1P2	0.249549	-0.0127194	4	4	P1P2	0.783354	-0.0249879	4	4	P1P2	0.696517	0.0113959	4	4	P1P2	0.961165	-0.000812853	4	4	P1P2	0.110155	-0.267506	4	4	P1P2	0.147241	-0.158063	4	4	P1P2	0.398677	0.0159245	4	4	P1P2	0.0767072	-0.386279	4	4	P1P2	0.452687	-0.126358	4	4
ANKRD65	P2	0.335107	-0.329132	5	5	P2	0.10961	-0.219275	5	5	P2	0.107665	-0.264473	5	5	P1	0.482401	0.0650783	5	5	P1	0.0129635	-0.420963	5	5	P1	0.107329	-0.129399	5	5	P1	0.062893	0.304677	5	5	P1	0.0250409	-0.290603	5	5	P2	0.687641	-0.265855	5	5
ANKRD66	P1P2	0.0299536	-0.508841	5	5	P1P2	0.00872916	-0.674346	5	5	P1P2	0.0127577	-0.591594	5	5	P1P2	0.0395512	0.576589	5	5	P1P2	0.536727	0.393692	5	5	P1P2	0.0581311	0.492256	5	5	P1P2	0.769273	0.102388	5	5	P1P2	0.349234	-0.345835	5	5	P1P2	0.713519	-0.23823	5	5
ANKRD7	P2	0.720521	-0.0357197	5	5	P1	0.266685	-0.263876	5	5	P1	0.455005	-0.0923633	5	5	P2	0.571662	0.106095	5	5	P2	0.226509	0.152547	5	5	P2	0.261782	0.123885	5	5	P1	0.663404	0.00236163	5	5	P2	0.0901733	0.18042	5	5	P2	0.262844	0.110057	5	5
ANKRD9	P1P2	0.26472	-0.170598	5	5	P1P2	0.681064	0.098177	5	5	P1P2	0.512728	-0.0527699	5	5	P1P2	0.328591	0.190248	5	5	P1P2	0.437107	0.162864	5	5	P1P2	0.246886	0.179223	5	5	P1P2	0.782305	-0.00391141	5	5	P1P2	0.26061	0.228877	5	5	P1P2	0.480968	0.123917	5	5
ANKS1A	P1P2	0.0643785	0.196817	5	5	P1P2	0.0807448	0.32534	5	5	P1P2	0.0457217	0.305225	5	5	P1P2	0.0455517	0.344941	5	5	P1P2	0.13163	-0.281107	5	5	P1P2	0.660917	0.0712311	5	5	P1P2	0.00651977	0.534145	5	5	P1P2	0.789853	0.22774	5	5	P1P2	0.0476632	0.380943	5	5
ANKS1B	ENST00000329257.7,ENST00000547776.2	0.444006	0.132659	5	5	ENST00000329257.7,ENST00000547776.2	0.684729	-0.0501681	5	5	ENST00000329257.7,ENST00000547776.2	0.69253	0.0613692	5	5	ENST00000329257.7,ENST00000547776.2	0.882642	-0.0370391	5	5	ENST00000329257.7,ENST00000547776.2	0.241172	0.405062	5	5	ENST00000329257.7,ENST00000547776.2	0.253048	0.122821	5	5	ENST00000329257.7,ENST00000547776.2	0.360281	0.120222	5	5	ENST00000329257.7,ENST00000547776.2	0.146485	0.148906	5	5	ENST00000329257.7,ENST00000547776.2	0.104279	0.170987	5	5
ANKS3	P1P2	0.42832	-0.0523384	5	5	P1P2	0.553591	-0.105993	5	5	P1P2	0.462077	-0.0791658	5	5	P1P2	0.858482	0.0354529	5	5	P1P2	0.720307	-0.0514367	5	5	P1P2	0.905674	-0.0154885	5	5	P1P2	0.646628	-0.0587322	5	5	P1P2	0.492862	-0.138316	5	5	P1P2	0.539145	-0.103695	5	5
ANKS4B	P1P2	0.11834	0.355314	4	4	P1P2	0.0596032	0.241673	4	4	P1P2	0.0502785	0.27168	4	4	P1P2	0.399448	-0.196159	4	4	P1P2	0.201152	-0.182826	4	4	P1P2	0.192776	-0.209146	4	4	P1P2	0.466051	0.0770607	4	4	P1P2	0.512447	0.0443182	4	4	P1P2	0.333232	0.0626644	4	4
ANKS6	P1P2	0.107322	0.364401	5	5	P1P2	0.526631	-0.0012832	5	5	P1P2	0.388174	0.107779	5	5	P1P2	0.274003	-0.151449	5	5	P1P2	0.254066	0.184914	5	5	P1P2	0.921504	0.0298119	5	5	P1P2	0.860036	0.074677	5	5	P1P2	0.192705	0.117259	5	5	P1P2	0.253739	0.136645	5	5
ANKUB1	ENST00000446160.1	0.506728	0.0412676	5	5	ENST00000446160.1	0.276479	0.188549	5	5	ENST00000446160.1	0.196609	0.131442	5	5	ENST00000446160.1	0.285813	0.145433	5	5	ENST00000446160.1	0.774987	-0.0554554	5	5	ENST00000446160.1	0.552969	0.0574014	5	5	ENST00000446160.1	0.08207	0.203543	5	5	ENST00000446160.1	0.646153	0.167117	5	5	ENST00000446160.1	0.0632702	0.156033	5	5
ANKZF1	P1P2	0.389168	-0.066908	5	5	P1P2	0.586923	-0.0369141	5	5	P1P2	0.333493	-0.0411771	5	5	P1P2	0.369538	0.208057	5	5	P1P2	0.349492	0.0769856	5	5	P1P2	0.209996	0.213272	5	5	P1P2	0.430285	0.064847	5	5	P1P2	0.64377	0.0410266	5	5	P1P2	0.468634	0.0703718	5	5
ANLN	P1P2	0.0322941	-0.410433	5	5	P1P2	0.257133	-0.304349	5	5	P1P2	0.0563974	-0.357391	5	5	P1P2	0.590986	0.18956	5	5	P1P2	0.860688	0.0522736	5	5	P1P2	0.314126	0.0925759	5	5	P1P2	0.164188	-0.214481	5	5	P1P2	0.181877	-0.223914	5	5	P1P2	0.17861	-0.261218	5	5
ANO1	P1P2	0.867841	-0.162828	5	5	P1P2	0.0721825	0.502882	5	5	P1P2	0.0783317	0.0521379	5	5	P1P2	0.822819	-0.107458	5	5	P1P2	0.093303	-0.583034	5	5	P1P2	0.17594	-0.252188	5	5	P1P2	0.351633	-0.24678	5	5	P1P2	0.452941	-0.153058	5	5	P1P2	0.390111	-0.199919	5	5
ANO10	P1P2	0.795825	-0.172703	5	5	P1P2	0.770897	-0.0524925	5	5	P1P2	0.8223	-0.118498	5	5	P1P2	0.499626	0.0718676	5	5	P1P2	0.00152352	-0.391487	5	5	P1P2	0.0249957	-0.18097	5	5	P1P2	0.937499	-0.0363343	5	5	P1P2	0.00438122	-0.473314	5	5	P1P2	0.0716125	-0.318345	5	5
ANO2	P1P2	0.176905	-0.251364	5	5	P1P2	0.449473	-0.224597	5	5	P1P2	0.0938464	-0.174473	5	5	P1P2	0.927312	-0.0432687	5	5	P1P2	0.53236	0.255524	5	5	P1P2	0.834341	0.10534	5	5	P1P2	0.60143	-0.428829	5	5	P1P2	0.445974	-0.0343917	5	5	P1P2	0.969818	-0.283846	5	5
ANO3	P1P2	0.527833	0.207567	4	4	P1P2	0.815699	0.0634423	4	4	P1P2	0.797367	0.14593	4	4	P1P2	0.0512858	-0.27466	4	4	P1P2	0.579899	-0.0975035	4	4	P1P2	0.132766	-0.207027	4	4	P1P2	0.71985	-0.140268	4	4	P1P2	0.738543	-0.0749957	4	4	P1P2	0.746573	-0.107632	4	4
ANO4	P1P2	0.0109766	0.294911	5	5	P1P2	0.0674372	0.395677	5	5	P1P2	0.0100347	0.327903	5	5	P1P2	0.476219	0.187721	5	5	P1P2	0.416827	-0.134762	5	5	P1P2	0.995687	0.020865	5	5	P1P2	0.00367679	0.426846	5	5	P1P2	0.086606	0.240948	5	5	P1P2	0.00621444	0.320489	5	5
ANO5	P1P2	0.981414	0.0391847	5	5	P1P2	0.28689	-0.297171	5	5	P1P2	0.659026	-0.176442	5	5	P1P2	0.864347	0.117697	5	5	P1P2	0.330183	0.175904	5	5	P1P2	0.430267	0.123598	5	5	P1P2	0.761674	0.0470072	5	5	P1P2	0.797535	-0.162967	5	5	P1P2	0.961201	-0.0150652	5	5
ANO6	P1P2	0.80344	0.045818	4	4	P1P2	0.221647	-0.10934	4	4	P1P2	0.693075	-0.0199966	4	4	P1P2	0.699968	-0.0701422	4	4	P1P2	0.784633	0.0824809	4	4	P1P2	0.548313	-0.00772564	4	4	P1P2	0.700502	-0.00431014	4	4	P1P2	0.602135	-0.0413527	4	4	P1P2	0.893103	-0.0228314	4	4
ANO7	P1P2	0.586064	-0.25577	5	5	P1P2	0.436858	-0.404223	5	5	P1P2	0.539924	-0.35324	5	5	P1P2	0.961966	0.0777224	5	5	P1P2	0.92233	-0.00615467	5	5	P1P2	0.970481	0.0287165	5	5	P1P2	0.851571	-0.210162	5	5	P1P2	0.373244	-0.394507	5	5	P1P2	0.739732	-0.343012	5	5
ANO8	P1P2	0.0366179	-1.57575	5	5	P1P2	0.678626	-0.781653	5	5	P1P2	0.171591	-1.23498	5	5	P1P2	0.0438752	0.296332	5	5	P1P2	0.234248	-0.198298	5	5	P1P2	0.122036	0.0525734	5	5	P1P2	0.478811	-1.0298	5	5	P1P2	0.430281	-1.02814	5	5	P1P2	0.261782	-0.988812	5	5
ANO9	P1P2	0.693922	-0.0449002	5	5	P1P2	0.436613	0.0192004	5	5	P1P2	0.906792	0.0369713	5	5	P1P2	0.572508	-0.182862	5	5	P1P2	0.353352	0.165585	5	5	P1P2	0.904356	0.0347256	5	5	P1P2	0.673673	-0.228456	5	5	P1P2	0.0653759	0.189819	5	5	P1P2	0.616946	0.00646235	5	5
ANP32A	P1P2	0.399793	0.123852	5	5	P1P2	0.0355842	-0.288319	5	5	P1P2	0.346568	-0.0566768	5	5	P1P2	0.355766	-0.181696	5	5	P1P2	0.146355	0.147195	5	5	P1P2	0.594877	0.0512321	5	5	P1P2	0.664006	-0.147285	5	5	P1P2	0.717369	0.0248362	5	5	P1P2	0.697458	-0.0468725	5	5
ANP32B	P1P2	0.0401962	-0.362448	5	5	P1P2	0.0187314	-0.32655	5	5	P1P2	0.0108095	-0.300007	5	5	P1P2	0.768442	0.0018221	5	5	P1P2	0.261041	0.216169	5	5	P1P2	0.300339	0.048899	5	5	P1P2	0.0478604	-0.36569	5	5	P1P2	0.168664	-0.211602	5	5	P1P2	0.0488901	-0.268856	5	5
ANP32D	P1P2	0.947594	0.0126011	5	5	P1P2	0.470183	-0.156989	5	5	P1P2	0.651803	-0.072194	5	5	P1P2	0.897716	-0.0108084	5	5	P1P2	0.794119	0.15271	5	5	P1P2	0.645921	0.0604663	5	5	P1P2	0.586497	-0.0631304	5	5	P1P2	0.607316	-0.0354624	5	5	P1P2	0.4789	-0.0492964	5	5
ANP32E	P1P2	0.77408	-0.0224647	5	5	P1P2	0.0890143	0.124841	5	5	P1P2	0.165409	0.0511882	5	5	P1P2	0.311243	0.139874	5	5	P1P2	0.337237	-0.194121	5	5	P1P2	0.885283	0.0106939	5	5	P1P2	0.366193	0.116716	5	5	P1P2	0.290949	0.0599949	5	5	P1P2	0.213342	0.0751758	5	5
ANPEP	P1	0.170329	-0.369094	5	5	P1	0.0944588	-0.325138	5	5	P1	0.0835501	-0.306941	5	5	P2	0.0956872	-0.173956	5	5	P1	0.102207	0.328673	5	5	P1	0.0198266	0.211878	5	5	P2	0.123847	-0.21686	5	5	P2	0.864856	-0.0300689	5	5	P2	0.273627	-0.127216	5	5
ANTXR1	P1P2	0.0335219	-0.290409	5	5	P1P2	0.414387	0.231418	5	5	P1P2	0.635078	-0.0546953	5	5	P1P2	0.00724468	0.291583	5	5	P1P2	0.356806	-0.214165	5	5	P1P2	0.397027	0.0935501	5	5	P1P2	0.443992	0.07272	5	5	P1P2	0.701302	-0.0321911	5	5	P1P2	0.534211	0.0241102	5	5
ANTXR2	P1P2	0.539202	0.119708	5	5	P1P2	0.434653	0.238568	5	5	P1P2	0.217598	0.120838	5	5	P1P2	0.860436	0.133159	5	5	P1P2	0.630619	-0.0961998	5	5	P1P2	0.995687	-7.04863e-05	5	5	P1P2	0.441526	0.19012	5	5	P1P2	0.376595	0.143323	5	5	P1P2	0.354909	0.152819	5	5
ANXA1	P1P2	0.753774	-0.000699871	5	5	P1P2	0.685952	-0.110347	5	5	P1P2	0.654207	-0.04879	5	5	P1P2	0.302606	-0.0469939	5	5	P1P2	0.437597	-0.0320144	5	5	P1P2	0.293026	-0.0752631	5	5	P1P2	0.293298	-0.192691	5	5	P1P2	0.410178	-0.152118	5	5	P1P2	0.296475	-0.144728	5	5
ANXA10	P1P2	0.259939	0.124618	5	5	P1P2	0.344578	-0.0701267	5	5	P1P2	0.856169	0.00246444	5	5	P1P2	0.535033	0.0963994	5	5	P1P2	0.368618	0.10977	5	5	P1P2	0.221716	0.106323	5	5	P1P2	0.0544788	0.212269	5	5	P1P2	0.881862	-0.0116286	5	5	P1P2	0.17861	0.132624	5	5
ANXA11	P1P2	0.581209	-0.020334	5	5	P1P2	0.577792	-0.0348369	5	5	P1P2	0.560503	-0.0544092	5	5	P1P2	0.566036	0.0741919	5	5	P1P2	0.671251	0.0490485	5	5	P1P2	0.69377	0.0548425	5	5	P1P2	0.919036	0.0250473	5	5	P1P2	0.985428	0.0112426	5	5	P1P2	0.874132	0.0412916	5	5
ANXA13	P1P2	0.794541	-0.0410539	5	5	P1P2	0.335733	0.120807	5	5	P1P2	0.626784	0.0428166	5	5	P1P2	0.976843	-0.00711893	5	5	P1P2	0.965914	0.00892761	5	5	P1P2	0.935381	0.0492701	5	5	P1P2	0.979147	-0.0236323	5	5	P1P2	0.309143	0.128197	5	5	P1P2	0.688253	0.0563222	5	5
ANXA2	P1P2	0.503008	-0.0602453	5	5	P1P2	0.661048	0.0578292	5	5	P1P2	0.835291	-0.00120801	5	5	P1P2	0.689349	-0.0484009	5	5	P1P2	0.0811254	-0.283266	5	5	P1P2	0.114975	-0.160661	5	5	P1P2	0.439559	-0.10934	5	5	P1P2	0.118371	-0.221385	5	5	P1P2	0.14366	-0.174027	5	5
ANXA2R	P1P2	0.0140202	0.41907	3	3	P1P2	0.193104	0.23637	3	3	P1P2	0.0371146	0.32772	3	3	P1P2	0.80207	0.113888	3	3	P1P2	0.638362	0.150638	3	3	P1P2	0.900417	0.132263	3	3	P1P2	0.0461404	0.532264	3	3	P1P2	0.634739	0.387963	3	3	P1P2	0.150214	0.460114	3	3
ANXA3	P1P2	0.275012	-0.16548	5	5	P1P2	0.03216	-0.295266	5	5	P1P2	0.031585	-0.208303	5	5	P1P2	0.677172	-0.0552801	5	5	P1P2	0.0363389	0.281049	5	5	P1P2	0.101126	0.216156	5	5	P1P2	0.483461	-0.0985452	5	5	P1P2	0.856051	-0.0151311	5	5	P1P2	0.700537	-0.0599944	5	5
ANXA4	P1P2	0.780458	0.0710966	5	5	P1P2	0.325395	-0.154615	5	5	P1P2	0.832039	-0.0833287	5	5	P1P2	0.647698	-0.028478	5	5	P1P2	0.977162	-0.00957463	5	5	P1P2	0.758012	-0.035049	5	5	P1P2	0.967898	0.00089493	5	5	P1P2	0.400339	-0.19528	5	5	P1P2	0.619877	-0.0792435	5	5
ANXA5	P1P2	0.764542	0.0974523	5	5	P1P2	0.478922	0.073637	5	5	P1P2	0.58317	0.0725727	5	5	P1P2	0.517709	0.0599702	5	5	P1P2	0.916402	0.031823	5	5	P1P2	0.611687	0.0540979	5	5	P1P2	0.381573	0.154465	5	5	P1P2	0.657821	0.103464	5	5	P1P2	0.474779	0.125984	5	5
ANXA6	P1P2	0.774717	0.109582	5	5	P1P2	0.719898	0.0658593	5	5	P1P2	0.717908	0.0974115	5	5	P1P2	0.81251	0.0496996	5	5	P1P2	0.16119	0.1504	5	5	P1P2	0.216726	0.100247	5	5	P1P2	0.466026	0.0886767	5	5	P1P2	0.144191	0.249911	5	5	P1P2	0.247565	0.158587	5	5
ANXA7	P1P2	0.473771	-0.590671	5	5	P1P2	0.805792	-0.331979	5	5	P1P2	0.647006	-0.497414	5	5	P1P2	0.565475	0.065213	5	5	P1P2	0.0489935	-0.273178	5	5	P1P2	0.241164	-0.115795	5	5	P1P2	0.80823	-0.598195	5	5	P1P2	0.105461	-0.685817	5	5	P1P2	0.394251	-0.613078	5	5
ANXA8	P1P2	0.426382	-0.122854	5	5	P1P2	0.341191	-0.0952518	5	5	P1P2	0.268249	-0.0919997	5	5	P1P2	0.998015	0.0983992	5	5	P1P2	0.573432	-0.0253151	5	5	P1P2	0.582837	0.0424293	5	5	P1P2	0.600852	-0.0674201	5	5	P1P2	0.210276	-0.231043	5	5	P1P2	0.282096	-0.167754	5	5
ANXA8L1	ENST00000359178.4	0.516899	0.0495986	5	5	ENST00000359178.4	0.669511	-0.0275215	5	5	ENST00000359178.4	0.941208	0.0144605	5	5	ENST00000359178.4	0.682033	-0.0301002	5	5	ENST00000359178.4	0.689191	0.0146766	5	5	ENST00000359178.4	0.604125	-0.00343106	5	5	ENST00000359178.4	0.79604	0.0246685	5	5	ENST00000359178.4	0.702534	-0.0777735	5	5	ENST00000359178.4	0.932736	-0.0433923	5	5
ANXA9	P1P2	0.131339	-0.228088	5	5	P1P2	0.175045	-0.210298	5	5	P1P2	0.0535508	-0.260455	5	5	P1P2	0.76971	0.0450968	5	5	P1P2	0.0561141	0.496588	5	5	P1P2	0.0206779	0.217804	5	5	P1P2	0.148092	-0.16458	5	5	P1P2	0.534049	0.211289	5	5	P1P2	0.995024	-0.0179655	5	5
AOAH	P1P2	0.46814	-0.0692502	5	5	P1P2	0.469672	-0.031632	5	5	P1P2	0.36789	-0.0805643	5	5	P1P2	0.597877	0.007316	5	5	P1P2	0.754728	-0.0698776	5	5	P1P2	0.675443	-0.0156172	5	5	P1P2	0.442511	-0.062628	5	5	P1P2	0.373913	-0.106382	5	5	P1P2	0.295706	-0.0782503	5	5
AOC1	P1	0.0982063	-0.237971	5	5	P1	0.411064	-0.23223	5	5	P1	0.20721	-0.29417	5	5	P2	0.142126	0.668667	5	5	P2	0.195223	0.0619743	5	5	P2	0.0435277	0.365321	5	5	P2	0.0323885	0.690576	5	5	P2	0.0665365	0.370254	5	5	P2	0.030518	0.589541	5	5
AOC2	P1P2	0.292576	-0.16866	5	5	P1P2	0.0600626	-0.234484	5	5	P1P2	0.1095	-0.201572	5	5	P1P2	0.935223	0.0930605	5	5	P1P2	0.178201	0.169272	5	5	P1P2	0.389652	0.103942	5	5	P1P2	0.363339	-0.090141	5	5	P1P2	0.724205	-0.0490905	5	5	P1P2	0.568655	-0.105137	5	5
AOC3	P1P2	0.886864	-0.0423536	5	5	P1P2	0.742112	0.0451451	5	5	P1P2	0.810004	0.0498355	5	5	P1P2	0.67051	-0.000277525	5	5	P1P2	0.520712	-0.0870656	5	5	P1P2	0.463039	-0.040132	5	5	P1P2	0.830806	-0.0433249	5	5	P1P2	0.835576	-0.0164993	5	5	P1P2	0.827855	-0.069003	5	5
AOX1	P1	0.0824937	-0.788446	5	5	P1	0.530441	-0.602402	5	5	P1	0.12819	-0.699899	5	5	P1	0.0704857	0.376541	5	5	P2	0.166973	0.213287	5	5	P1	0.0507309	0.290611	5	5	P1	0.870478	-0.489951	5	5	P2	0.278981	0.0741264	5	5	P2	0.527668	0.0638293	5	5
AP1AR	P1P2	0.946269	-0.0382128	5	5	P1P2	0.775354	-0.00697007	5	5	P1P2	0.893598	-7.62105e-05	5	5	P1P2	0.105835	-0.342227	5	5	P1P2	0.690108	-0.111376	5	5	P1P2	0.0443121	-0.157607	5	5	P1P2	0.0314605	-0.253777	5	5	P1P2	0.514579	-0.0673826	5	5	P1P2	0.146413	-0.231666	5	5
AP1B1	P1P2	0.523377	0.0619921	5	5	P1P2	0.0371064	-0.298377	5	5	P1P2	0.178752	-0.100009	5	5	P1P2	0.71147	0.0562153	5	5	P1P2	0.378646	0.127647	5	5	P1P2	0.276186	0.091931	5	5	P1P2	0.287431	0.192669	5	5	P1P2	0.315905	-0.174926	5	5	P1P2	0.999668	-0.0328875	5	5
AP1G1	P1P2	0.400259	-0.0812711	5	5	P1P2	0.612955	0.0755809	5	5	P1P2	0.765763	-0.0201258	5	5	P1P2	0.413042	0.0882547	5	5	P1P2	0.783261	0.0699945	5	5	P1P2	0.351459	0.0795866	5	5	P1P2	0.909163	0.00057439	5	5	P1P2	0.696385	0.135501	5	5	P1P2	0.961201	0.0505754	5	5
AP1G2	P1P2	0.454476	-0.0762402	5	5	P1P2	0.924435	-0.0648956	5	5	P1P2	0.601026	-0.0412788	5	5	P1P2	0.559321	-0.103352	5	5	P1P2	0.859385	-0.0699517	5	5	P1P2	0.440546	-0.0882513	5	5	P1P2	0.269045	-0.151268	5	5	P1P2	0.468075	-0.137128	5	5	P1P2	0.149676	-0.154639	5	5
AP1M1	P1P2	0.925096	-0.0737178	5	5	P1P2	0.627634	-0.0757003	5	5	P1P2	0.927293	-0.0747091	5	5	P1P2	0.993383	0.214109	5	5	P1P2	0.0346693	0.480604	5	5	P1P2	0.285083	0.295995	5	5	P1P2	0.468059	0.0929299	5	5	P1P2	0.0394194	0.428462	5	5	P1P2	0.115743	0.293117	5	5
AP1M2	P1P2	0.16044	-0.334318	5	5	P1P2	0.13795	-0.278982	5	5	P1P2	0.140991	-0.290183	5	5	P1P2	0.32085	-0.180755	5	5	P1P2	0.0345273	0.335487	5	5	P1P2	0.31814	0.0945649	5	5	P1P2	0.0273284	-0.409159	5	5	P1P2	0.472158	0.0172984	5	5	P1P2	0.416304	-0.185339	5	5
AP1S1	P1P2	0.64664	0.0921468	5	5	P1P2	0.488271	-0.142084	5	5	P1P2	0.470235	-0.0249686	5	5	P1P2	0.360756	-0.142798	5	5	P1P2	0.855476	0.0294481	5	5	P1P2	0.426872	-0.0480568	5	5	P1P2	0.622971	-0.119058	5	5	P1P2	0.67806	-0.0736218	5	5	P1P2	0.46152	-0.121092	5	5
AP1S2	P1P2	0.605092	0.0560394	5	5	P1P2	0.313666	0.0189997	5	5	P1P2	0.35909	0.0310131	5	5	P1P2	0.0933975	0.235446	5	5	P1P2	0.553819	-0.116233	5	5	P1P2	0.55687	0.101661	5	5	P1P2	0.0323885	0.278041	5	5	P1P2	0.798817	-0.0381663	5	5	P1P2	0.246547	0.134873	5	5
AP1S3	P1P2	0.653828	0.0280094	5	5	P1P2	0.385513	0.115622	5	5	P1P2	0.333077	0.0515974	5	5	P1P2	0.601336	0.07967	5	5	P1P2	0.38022	-0.0932953	5	5	P1P2	0.779616	-0.0151273	5	5	P1P2	0.280162	0.120557	5	5	P1P2	0.836224	0.0137594	5	5	P1P2	0.473238	0.0381418	5	5
AP2A1	P1P2	0.242584	-0.671616	5	5	P1P2	0.498773	-0.352398	5	5	P1P2	0.85944	-0.637734	5	5	P1P2	0.899029	-0.0256341	5	5	P1P2	0.0692479	-0.469462	5	5	P1P2	0.103925	-0.139652	5	5	P1P2	0.640976	-0.719775	5	5	P1P2	0.0397381	-0.792545	5	5	P1P2	0.278024	-0.821559	5	5
AP2A2	P1P2	0.848242	0.0873096	5	5	P1P2	0.518515	0.120858	5	5	P1P2	0.364795	0.0348193	5	5	P1P2	0.961635	-0.0237195	5	5	P1P2	0.859385	0.0179205	5	5	P1P2	0.618704	-0.0514108	5	5	P1P2	0.966245	0.0511762	5	5	P1P2	0.837521	-0.0337337	5	5	P1P2	0.932736	-0.0164608	5	5
AP2B1	P1P2	0.916509	-0.0136968	5	5	P1P2	0.217253	-0.186358	5	5	P1P2	0.890963	-0.100027	5	5	P1P2	0.364253	-0.191465	5	5	P1P2	0.646032	0.101258	5	5	P1P2	0.527668	-0.0449477	5	5	P1P2	0.749689	-0.179523	5	5	P1P2	0.885794	-0.134054	5	5	P1P2	0.989053	-0.142709	5	5
AP2M1	P1	0.0466652	-3.56234	5	5	P1	0.0498745	-3.60051	5	5	P1	0.0574832	-3.58142	5	5	P1	0.213425	-0.351991	4	4	P1	0.491263	0.288995	5	5	P1	0.309195	-0.215357	4	4	P1	0.0949336	-4.13649	5	5	P1	0.0559824	-3.31056	5	5	P1	0.109156	-3.72353	5	5
AP2S1	P1P2	0.00141907	-2.00868	5	5	P1P2	0.000809118	-2.54501	5	5	P1P2	0.000593326	-2.27684	5	5	P1P2	0.263415	-0.147872	5	5	P1P2	0.198534	0.112706	5	5	P1P2	0.632842	0.00465743	5	5	P1P2	0.00145952	-2.12726	5	5	P1P2	0.00693637	-2.43135	5	5	P1P2	0.00101654	-2.2793	5	5
AP3B1	P1P2	0.0109766	-0.410523	5	5	P1P2	0.00898829	-0.399574	5	5	P1P2	0.00431993	-0.401457	5	5	P1P2	0.419222	-0.142285	5	5	P1P2	0.634753	0.0499127	5	5	P1P2	0.975786	-0.045062	5	5	P1P2	0.00365734	-0.553502	5	5	P1P2	0.0118559	-0.318763	5	5	P1P2	0.00359461	-0.436132	5	5
AP3B2	P1P2	0.450222	-0.101768	5	5	P1P2	0.65023	-0.0944062	5	5	P1P2	0.509513	-0.098087	5	5	P1P2	0.626387	-0.0671781	5	5	P1P2	0.728394	-0.0194484	5	5	P1P2	0.840188	-0.0405973	5	5	P1P2	0.367735	-0.101534	5	5	P1P2	0.436617	-0.112899	5	5	P1P2	0.17199	-0.0531604	5	5
AP3D1	P1P2	0.0994816	-1.20802	5	5	P1P2	0.195171	-1.08051	5	5	P1P2	0.0893604	-1.21376	5	5	P1P2	0.213194	0.424357	5	5	P1P2	0.438577	-0.161274	5	5	P1P2	0.554639	0.0775186	5	5	P1P2	0.295208	-0.967136	5	5	P1P2	0.218862	-1.29187	5	5	P1P2	0.26569	-1.1043	5	5
AP3M1	P1P2	0.106147	-0.328169	5	5	P1P2	0.21279	-0.266261	5	5	P1P2	0.117283	-0.331819	5	5	P1P2	0.286187	-0.144125	5	5	P1P2	0.044329	-0.217141	5	5	P1P2	0.0243572	-0.182536	5	5	P1P2	0.0860138	-0.548016	5	5	P1P2	0.00298891	-0.456747	5	5	P1P2	0.00839818	-0.491116	5	5
AP3M2	P1P2	0.834253	-0.218701	5	5	P1P2	0.0231242	-0.634979	5	5	P1P2	0.231916	-0.449387	5	5	P1P2	0.113376	-0.226839	5	5	P1P2	0.108631	0.54528	5	5	P1P2	0.255125	0.0309873	5	5	P1P2	0.652001	-0.534346	5	5	P1P2	0.646749	-0.286582	5	5	P1P2	0.784725	-0.410464	5	5
AP3S1	P1P2	0.341824	0.142981	5	5	P1P2	0.661349	-0.216262	5	5	P1P2	0.854861	-0.0977038	5	5	P1P2	0.0031869	-0.429519	5	5	P1P2	0.736513	0.0129967	5	5	P1P2	0.0217987	-0.232642	5	5	P1P2	0.00458348	-0.29438	5	5	P1P2	0.357632	-0.127026	5	5	P1P2	0.0156521	-0.217496	5	5
AP3S2	P1P2	0.205401	-0.123094	5	5	P1P2	0.274281	-0.231006	5	5	P1P2	0.140542	-0.151745	5	5	P1P2	0.364692	0.117009	5	5	P1P2	0.64782	-0.170117	5	5	P1P2	0.901722	-0.042135	5	5	P1P2	0.80245	-0.0312871	5	5	P1P2	0.231884	-0.356211	5	5	P1P2	0.415351	-0.193749	5	5
AP4B1	P1P2	0.997345	0.0437872	5	5	P1P2	0.345003	-0.230705	5	5	P1P2	0.4821	-0.0773939	5	5	P1P2	0.492279	0.0806021	5	5	P1P2	0.544413	0.182739	5	5	P1P2	0.291882	0.132176	5	5	P1P2	0.531815	0.195241	5	5	P1P2	0.921959	-0.0900768	5	5	P1P2	0.842789	0.116599	5	5
AP4E1	P1P2	0.241245	-0.167844	5	5	P1P2	0.18408	-0.0891671	5	5	P1P2	0.140991	-0.0757304	5	5	P1P2	0.0958525	0.280026	5	5	P1P2	0.334737	0.216598	5	5	P1P2	0.0830271	0.172373	5	5	P1P2	0.459454	0.0988617	5	5	P1P2	0.862898	0.000863535	5	5	P1P2	0.371584	0.0568943	5	5
AP4M1	P1P2	0.234137	-0.0929606	5	5	P1P2	0.28128	-0.245163	5	5	P1P2	0.245532	-0.243257	5	5	P1P2	0.305337	0.105399	5	5	P1P2	0.0890125	0.254257	5	5	P1P2	0.124056	0.248053	5	5	P1P2	0.934859	-0.0248036	5	5	P1P2	0.659323	0.0678436	5	5	P1P2	0.864314	0.0105021	5	5
AP4S1	P1P2	0.00683349	-0.655406	5	5	P1P2	0.0622479	-0.91463	5	5	P1P2	0.0221399	-0.785018	5	5	P1P2	0.517173	0.127168	5	5	P1P2	0.654395	0.211144	5	5	P1P2	0.825264	0.215521	5	5	P1P2	0.00841473	-0.528932	5	5	P1P2	0.00334617	-0.596539	5	5	P1P2	0.00338962	-0.562735	5	5
AP5B1	P1P2	0.184217	0.107333	5	5	P1P2	0.452972	0.103221	5	5	P1P2	0.153789	0.138287	5	5	P1P2	0.841583	-0.0175612	5	5	P1P2	0.741523	-0.0596624	5	5	P1P2	0.717866	-0.0537797	5	5	P1P2	0.138455	0.156535	5	5	P1P2	0.450446	-0.0135261	5	5	P1P2	0.263553	0.0468673	5	5
AP5M1	P1P2	0.200384	-0.165124	5	5	P1P2	0.425174	-0.110419	5	5	P1P2	0.240821	-0.107577	5	5	P1P2	0.213194	-0.169137	5	5	P1P2	0.896677	-0.0140701	5	5	P1P2	0.452464	-0.0916036	5	5	P1P2	0.0119153	-0.239647	5	5	P1P2	0.432225	-0.137763	5	5	P1P2	0.0382813	-0.1902	5	5
AP5S1	P1P2	0.136849	0.291226	5	5	P1P2	0.104005	0.0559603	5	5	P1P2	0.0819265	0.24852	5	5	P1P2	0.92929	-0.0049174	5	5	P1P2	0.852872	0.00483305	5	5	P1P2	0.70609	0.0503675	5	5	P1P2	0.0979261	0.241353	5	5	P1P2	0.326843	0.0688248	5	5	P1P2	0.189032	0.216876	5	5
AP5Z1	P1P2	0.868496	-0.0325772	5	5	P1P2	0.232506	0.126102	5	5	P1P2	0.574052	0.059863	5	5	P1P2	0.890502	-0.030679	5	5	P1P2	0.185257	-0.208996	5	5	P1P2	0.499268	-0.162952	5	5	P1P2	0.845719	-0.0237088	5	5	P1P2	0.370354	-0.0899065	5	5	P1P2	0.443508	-0.0741861	5	5
APAF1	P1P2	0.588643	0.116201	5	5	P1P2	0.463053	-0.0317031	5	5	P1P2	0.900192	-0.00695395	5	5	P1P2	0.265011	-0.136432	5	5	P1P2	0.585355	-0.0735467	5	5	P1P2	0.273627	-0.182373	5	5	P1P2	0.64961	-0.0738583	5	5	P1P2	0.286796	-0.18201	5	5	P1P2	0.437104	-0.102547	5	5
APBA1	P1P2	0.382333	-0.435119	5	5	P1P2	0.058272	-0.710185	5	5	P1P2	0.198638	-0.658549	5	5	P1P2	0.660866	-0.0601817	5	5	P1P2	0.268865	0.10121	5	5	P1P2	0.520087	0.0290609	5	5	P1P2	0.235229	-0.611094	5	5	P1P2	0.0559824	-0.536629	5	5	P1P2	0.108972	-0.556271	5	5
APBA2	P1P2	0.411538	0.0906414	5	5	P1P2	0.130385	0.0904099	5	5	P1P2	0.199805	0.207183	5	5	P1P2	0.883296	0.0630358	5	5	P1P2	0.841175	-0.0690737	5	5	P1P2	0.557987	-0.00301899	5	5	P1P2	0.172649	0.250243	5	5	P1P2	0.395012	0.136564	5	5	P1P2	0.161037	0.221282	5	5
APBA3	P1P2	0.547203	0.061717	5	5	P1P2	0.146312	0.107405	5	5	P1P2	0.215738	0.106071	5	5	P1P2	0.19805	0.235334	5	5	P1P2	0.139563	-0.0655559	5	5	P1P2	0.896456	0.0218566	5	5	P1P2	0.0254714	0.224984	5	5	P1P2	0.398945	0.0382063	5	5	P1P2	0.23488	0.123844	5	5
APBB1	P1P2	0.292194	-0.32665	5	5	P1P2	0.702542	-0.28426	5	5	P1P2	0.202153	-0.240183	5	5	P1P2	0.294129	0.310164	5	5	P1P2	0.74215	0.0268418	5	5	P1P2	0.205495	0.214205	5	5	P1P2	0.768005	-0.0843746	5	5	P1P2	0.606156	-0.231081	5	5	P1P2	0.730959	-0.157728	5	5
APBB1IP	P1P2	0.320913	-0.392951	5	5	P1P2	0.053267	-0.76946	5	5	P1P2	0.0865688	-0.514154	5	5	P1P2	0.470589	-0.0716454	5	5	P1P2	0.050295	0.355062	5	5	P1P2	0.329971	0.130074	5	5	P1P2	0.25684	-0.514188	5	5	P1P2	0.588297	-0.400055	5	5	P1P2	0.572043	-0.470303	5	5
APBB2	P1P2	0.990374	0.0305435	5	5	P1P2	0.115837	0.100691	5	5	P1P2	0.314286	0.081508	5	5	P1P2	0.999669	0.0133083	5	5	P1P2	0.289126	-0.305983	5	5	P1P2	0.484598	-0.182043	5	5	P1P2	0.865581	0.0334776	5	5	P1P2	0.621319	-0.167273	5	5	P1P2	0.738477	-0.0880511	5	5
APBB3	P1P2	0.301829	-0.251166	5	5	P1P2	0.164443	-0.22612	5	5	P1P2	0.186132	-0.229287	5	5	P1P2	0.123543	-0.338936	5	5	P1P2	0.602586	0.0611623	5	5	P1P2	0.3506	-0.0933634	5	5	P1P2	0.0372369	-0.560357	5	5	P1P2	0.910102	-0.164003	5	5	P1P2	0.118072	-0.385171	5	5
APC	P1	0.875704	0.0666461	5	5	P2	0.139058	0.272813	5	5	P2	0.489924	0.12387	5	5	P1	0.615846	0.0113565	5	5	P2	0.279792	-0.0733645	5	5	P2	0.772607	-0.0303209	5	5	P2	0.615948	0.0735597	5	5	P1	0.174123	0.233055	5	5	P2	0.372029	0.0425961	5	5
APC2	P1	0.269201	-0.370292	5	5	P2	0.208394	0.159266	5	5	P2	0.428304	0.140224	5	5	P2	0.253457	-0.12463	5	5	P2	0.452933	-0.0756092	5	5	P2	0.17199	-0.124583	5	5	P1	0.186361	-0.419155	5	5	P2	0.499167	0.110858	5	5	P1	0.523871	-0.408624	5	5
APCDD1	P1P2	0.792617	-0.166156	5	5	P1P2	0.690239	-0.0351315	5	5	P1P2	0.525693	-0.0392391	5	5	P1P2	0.020405	0.331811	5	5	P1P2	0.916731	-0.0307761	5	5	P1P2	0.255125	0.183806	5	5	P1P2	0.257886	0.265225	5	5	P1P2	0.89498	0.00122069	5	5	P1P2	0.362309	0.143651	5	5
APCDD1L	P1P2	0.0100706	-0.308101	5	5	P1P2	0.0242546	-0.202215	5	5	P1P2	0.00650256	-0.255158	5	5	P1P2	0.0313226	0.226794	5	5	P1P2	0.0939525	0.260248	5	5	P1P2	0.0133185	0.236467	5	5	P1P2	0.413502	-0.0390862	5	5	P1P2	0.848564	-0.0640301	5	5	P1P2	0.519009	-0.0307741	5	5
APCS	P1P2	0.716477	-0.100407	5	5	P1P2	0.77982	-0.147998	5	5	P1P2	0.598129	0.0526156	5	5	P1P2	0.167711	0.357671	5	5	P1P2	0.798602	0.0799883	5	5	P1P2	0.0535492	0.149487	5	5	P1P2	0.288749	0.38017	5	5	P1P2	0.722338	-0.0902591	5	5	P1P2	0.844091	0.157564	5	5
APEH	P1P2	0.405405	0.119871	5	5	P1P2	0.721144	-0.119924	5	5	P1P2	0.814529	0.0343947	5	5	P1P2	0.694243	-0.0507747	5	5	P1P2	0.6622	0.0615667	5	5	P1P2	0.916883	0.047058	5	5	P1P2	0.511863	0.068403	5	5	P1P2	0.891698	-0.0783377	5	5	P1P2	0.644727	0.0295015	5	5
APEX1	P1P2	0.501947	-0.0302789	5	5	P1P2	0.57212	-0.0407772	5	5	P1P2	0.454	-0.025623	5	5	P1P2	0.235971	-0.228669	5	5	P1P2	0.557716	-0.0972765	5	5	P1P2	0.309353	-0.176151	5	5	P1P2	0.0532402	-0.324311	5	5	P1P2	0.175046	-0.141947	5	5	P1P2	0.046371	-0.219024	5	5
APEX2	P1P2	0.117902	-0.464263	4	4	P1P2	0.0437678	-0.64975	4	4	P1P2	0.0809675	-0.66836	4	4	P1P2	0.911013	0.075665	4	4	P1P2	0.788202	-0.110503	4	4	P1P2	0.518371	0.0239074	4	4	P1P2	0.0940288	-0.611998	4	4	P1P2	0.00246023	-0.576254	4	4	P1P2	0.0339407	-0.594126	4	4
APH1A	P1P2	0.318485	-0.553956	5	5	P1P2	0.295255	-0.464328	5	5	P1P2	0.309105	-0.509142	5	5	P1P2	0.644125	0.195009	5	5	P1P2	0.96856	-0.012166	5	5	P1P2	0.554639	0.0857044	5	5	P1P2	0.217712	-0.325853	5	5	P1P2	0.283057	-0.39607	5	5	P1P2	0.225513	-0.391573	5	5
APH1B	P1P2	0.417247	-0.0815659	5	5	P1P2	0.236764	-0.089613	5	5	P1P2	0.157918	-0.0482347	5	5	P1P2	0.374424	0.173831	5	5	P1P2	0.298281	0.0826256	5	5	P1P2	0.0950469	0.200025	5	5	P1P2	0.659193	0.0647197	5	5	P1P2	0.982778	-0.043972	5	5	P1P2	0.695613	0.0257243	5	5
API5	P1P2	0.00966642	-0.394498	5	5	P1P2	0.00138673	-0.444354	5	5	P1P2	0.00118634	-0.378165	5	5	P1P2	0.932586	-0.0299098	5	5	P1P2	0.206617	-0.335313	5	5	P1P2	0.348886	-0.123673	5	5	P1P2	0.0129333	-0.425101	5	5	P1P2	0.00131374	-0.696191	5	5	P1P2	0.00222158	-0.560646	5	5
APIP	P1P2	0.290482	0.152654	5	5	P1P2	0.283142	0.19952	5	5	P1P2	0.221353	0.164675	5	5	P1P2	0.462973	0.0848681	5	5	P1P2	0.851571	0.00718245	5	5	P1P2	0.560225	0.0560307	5	5	P1P2	0.171607	0.21879	5	5	P1P2	0.367258	0.207657	5	5	P1P2	0.187357	0.249258	5	5
APITD1	P1P2	0.527175	-0.140704	5	5	P1P2	0.698843	-0.186669	5	5	P1P2	0.644015	-0.164958	5	5	P1P2	0.443989	-0.0897118	5	5	P1P2	0.886182	-0.0126652	5	5	P1P2	0.420129	-0.0667763	5	5	P1P2	0.377972	-0.218934	5	5	P1P2	0.362863	-0.173236	5	5	P1P2	0.332869	-0.196085	5	5
APITD1-CORT	P1P2	0.527175	-0.140704	5	5	P1P2	0.698843	-0.186669	5	5	P1P2	0.644015	-0.164958	5	5	P1P2	0.443989	-0.0897118	5	5	P1P2	0.886182	-0.0126652	5	5	P1P2	0.420129	-0.0667763	5	5	P1P2	0.377972	-0.218934	5	5	P1P2	0.362863	-0.173236	5	5	P1P2	0.332869	-0.196085	5	5
APLF	P1P2	0.91948	0.0708047	5	5	P1P2	0.387338	0.100416	5	5	P1P2	0.81906	0.120644	5	5	P1P2	0.470589	0.0969986	5	5	P1P2	0.12733	-0.280728	5	5	P1P2	0.509355	-0.0625533	5	5	P1P2	0.363339	0.102349	5	5	P1P2	0.439805	-0.105713	5	5	P1P2	0.986399	0.038691	5	5
APLN	P1P2	0.276479	0.175937	5	5	P1P2	0.875048	0.0716441	5	5	P1P2	0.454	0.136285	5	5	P1P2	0.50544	-0.0640375	5	5	P1P2	0.87767	-0.106081	5	5	P1P2	0.639962	-0.117361	5	5	P1P2	0.384742	0.057454	5	5	P1P2	0.627783	-0.0346053	5	5	P1P2	0.7498	0.022063	5	5
APLNR	P1P2	0.573252	0.0139027	5	5	P1P2	0.873737	-0.105331	5	5	P1P2	0.938556	0.0507117	5	5	P1P2	0.947102	-0.0570748	5	5	P1P2	0.391127	-0.178718	5	5	P1P2	0.995024	-0.0934609	5	5	P1P2	0.713797	0.0193227	5	5	P1P2	0.10564	-0.243208	5	5	P1P2	0.669375	-0.152143	5	5
APLP1	P1P2	0.420599	0.117839	5	5	P1P2	0.741168	0.0836334	5	5	P1P2	0.52678	0.100736	5	5	P1P2	0.550427	0.0778392	5	5	P1P2	0.948725	0.00678147	5	5	P1P2	0.708564	0.0285002	5	5	P1P2	0.171087	0.161503	5	5	P1P2	0.749874	0.00961783	5	5	P1P2	0.379649	0.129367	5	5
APLP2	P1P2	0.897389	0.030445	5	5	P1P2	0.503538	0.0612896	5	5	P1P2	0.682718	0.0458673	5	5	P1P2	0.576748	0.130819	5	5	P1P2	0.694393	-0.00596509	5	5	P1P2	0.475293	0.0393962	5	5	P1P2	0.408309	0.11564	5	5	P1P2	0.6143	0.0747939	5	5	P1P2	0.363186	0.0807295	5	5
APMAP	P1P2	0.728631	-0.0287986	5	5	P1P2	0.168779	-0.289523	5	5	P1P2	0.257941	-0.186065	5	5	P1P2	0.0337807	-0.295056	5	5	P1P2	0.352277	0.170875	5	5	P1P2	0.588556	-0.0958739	5	5	P1P2	0.0293011	-0.329665	5	5	P1P2	0.862898	-0.0172347	5	5	P1P2	0.138273	-0.146286	5	5
APOA1	P1P2	0.674062	0.00800695	5	5	P1P2	0.70594	-0.014206	5	5	P1P2	0.929942	-0.00309952	5	5	P1P2	0.539957	0.125284	5	5	P1P2	0.744661	-0.121843	5	5	P1P2	0.969818	0.0156335	5	5	P1P2	0.278686	0.117297	5	5	P1P2	0.812957	-0.135093	5	5	P1P2	0.821382	-0.015345	5	5
APOA1BP	P1P2	0.181483	0.16443	5	5	P1P2	0.785571	0.0391752	5	5	P1P2	0.208715	0.123123	5	5	P1P2	0.3798	-0.295941	5	5	P1P2	0.897334	-0.0765482	5	5	P1P2	0.144344	-0.186323	5	5	P1P2	0.699303	-0.0997274	5	5	P1P2	0.870082	-0.0337015	5	5	P1P2	0.514706	-0.0488282	5	5
APOA2	P1P2	0.672544	-0.182544	5	5	P1P2	0.176106	-0.339828	5	5	P1P2	0.251683	-0.224927	5	5	P1P2	0.54932	-0.0535781	5	5	P1P2	0.376627	0.145906	5	5	P1P2	0.99237	0.046164	5	5	P1P2	0.958639	-0.304657	5	5	P1P2	0.605576	-0.135371	5	5	P1P2	0.856474	-0.298458	5	5
APOA4	P1P2	0.922453	-0.086364	5	5	P1P2	0.691466	-0.234886	5	5	P1P2	0.965767	-0.160625	5	5	P1P2	0.544353	-0.187174	5	5	P1P2	0.693781	0.0906793	5	5	P1P2	0.88594	-0.106279	5	5	P1P2	0.851245	-0.136408	5	5	P1P2	0.907469	-0.0803866	5	5	P1P2	0.882657	-0.189689	5	5
APOA5	P1P2	0.181755	0.114299	5	5	P1P2	0.103123	0.203247	5	5	P1P2	0.0704846	0.14662	5	5	P1P2	0.806404	-0.0329411	5	5	P1P2	0.787727	-0.032013	5	5	P1P2	0.736595	-0.0222485	5	5	P1P2	0.266002	0.112615	5	5	P1P2	0.162334	0.179448	5	5	P1P2	0.111007	0.125893	5	5
APOB	P1P2	0.477374	-0.110179	5	5	P1P2	0.506728	-0.0341377	5	5	P1P2	0.363033	-0.0498368	5	5	P1P2	0.708382	0.0918492	5	5	P1P2	0.930241	0.0244067	5	5	P1P2	0.655502	0.0481679	5	5	P1P2	0.835339	-0.0703678	5	5	P1P2	0.952334	-0.10712	5	5	P1P2	0.657305	-0.0572846	5	5
APOBEC1	P1P2	0.974115	-0.012595	5	5	P1P2	0.198635	-0.214015	5	5	P1P2	0.500992	-0.121508	5	5	P1P2	0.304945	0.169574	5	5	P1P2	0.315164	0.173844	5	5	P1P2	0.180768	0.235069	5	5	P1P2	0.426415	0.122668	5	5	P1P2	0.809094	0.0636409	5	5	P1P2	0.771334	0.0597618	5	5
APOBEC2	P1P2	0.261349	-0.623409	5	5	P1P2	0.357469	-0.340229	5	5	P1P2	0.427818	-0.461909	5	5	P1P2	0.446461	0.063318	5	5	P1P2	0.491263	0.0447247	5	5	P1P2	0.350171	0.0693493	5	5	P1P2	0.193938	-0.358426	5	5	P1P2	0.660526	-0.306148	5	5	P1P2	0.425905	-0.342424	5	5
APOBEC3A	P1P2	0.296023	0.11287	5	5	P1P2	0.559734	0.0858053	5	5	P1P2	0.252719	0.107404	5	5	P1P2	0.615846	0.089149	5	5	P1P2	0.210068	-0.159561	5	5	P1P2	0.646518	-0.0380827	5	5	P1P2	0.0747577	0.201326	5	5	P1P2	0.37974	-0.0740764	5	5	P1P2	0.459499	0.0219022	5	5
APOBEC3A_B	P1P2	0.296023	0.11287	5	5	P1P2	0.559734	0.0858053	5	5	P1P2	0.252719	0.107404	5	5	P1P2	0.615846	0.089149	5	5	P1P2	0.210068	-0.159561	5	5	P1P2	0.646518	-0.0380827	5	5	P1P2	0.0747577	0.201326	5	5	P1P2	0.37974	-0.0740764	5	5	P1P2	0.459499	0.0219022	5	5
APOBEC3B	P1P2	0.611787	0.0223522	5	5	P1P2	0.36844	0.0693348	5	5	P1P2	0.300855	0.0291909	5	5	P1P2	0.17301	0.183435	5	5	P1P2	0.79348	-0.044257	5	5	P1P2	0.290362	0.0841728	5	5	P1P2	0.0744874	0.233561	5	5	P1P2	0.383354	0.139058	5	5	P1P2	0.141171	0.235798	5	5
APOBEC3C	P1P2	0.950907	-0.00849507	5	5	P1P2	0.912548	-0.0318854	5	5	P1P2	0.931266	-0.0202894	5	5	P1P2	0.714562	-0.0391521	5	5	P1P2	0.672462	-0.0342661	5	5	P1P2	0.58741	-0.0400835	5	5	P1P2	0.884217	-0.0386	5	5	P1P2	0.566182	-0.0651964	5	5	P1P2	0.678484	-0.0406008	5	5
APOBEC3D	P1P2	0.950907	-0.00849507	5	5	P1P2	0.912548	-0.0318854	5	5	P1P2	0.931266	-0.0202894	5	5	P1P2	0.714562	-0.0391521	5	5	P1P2	0.672462	-0.0342661	5	5	P1P2	0.58741	-0.0400835	5	5	P1P2	0.884217	-0.0386	5	5	P1P2	0.566182	-0.0651964	5	5	P1P2	0.678484	-0.0406008	5	5
APOBEC3F	P1P2	0.655029	-0.0840513	5	5	P1P2	0.0526547	0.183578	5	5	P1P2	0.493599	0.0812056	5	5	P1P2	0.0788568	0.409049	5	5	P1P2	0.130254	-0.235009	5	5	P1P2	0.565838	0.0757378	5	5	P1P2	0.0291781	0.256594	5	5	P1P2	0.980792	-0.0215917	5	5	P1P2	0.154915	0.147695	5	5
APOBEC3G	P1P2	0.425898	-0.0675665	5	5	P1P2	0.650829	0.070237	5	5	P1P2	0.879119	-0.0477013	5	5	P1P2	0.34783	0.101383	5	5	P1P2	0.288748	0.242892	5	5	P1P2	0.110635	0.146522	5	5	P1P2	0.856127	0.056673	5	5	P1P2	0.053266	0.218715	5	5	P1P2	0.201065	0.151824	5	5
APOBEC3H	P1P2	0.528441	-0.0602408	4	4	P1P2	0.924758	-0.199504	4	4	P1P2	0.724278	-0.124458	4	4	P1P2	0.399967	-0.0366747	4	4	P1P2	0.452538	0.162138	4	4	P1P2	0.54275	0.102397	4	4	P1P2	0.436509	-0.0837794	4	4	P1P2	0.49909	0.0641951	4	4	P1P2	0.582908	-0.021931	4	4
APOBEC4	P1P2	0.726133	0.0163737	5	5	P1P2	0.46661	-0.0718098	5	5	P1P2	0.576325	-0.0154641	5	5	P1P2	0.106193	-0.183435	5	5	P1P2	0.282014	-0.168137	5	5	P1P2	0.0866338	-0.14312	5	5	P1P2	0.194794	-0.209928	5	5	P1P2	0.131211	-0.344455	5	5	P1P2	0.122438	-0.277191	5	5
APOBR	P1	0.199217	-0.416695	5	5	P1	0.235941	-0.211833	5	5	P1	0.164395	-0.363609	5	5	P2	0.201834	0.0425221	5	5	P1	0.11847	-0.210562	5	5	P2	0.245531	0.0672998	5	5	P1	0.184982	-0.143707	5	5	P1	0.109266	-0.42144	5	5	P1	0.070442	-0.245975	5	5
APOC1	P1P2	0.741168	-0.0344412	5	5	P1P2	0.257483	-0.102905	5	5	P1P2	0.416257	-0.0646551	5	5	P1P2	0.740717	0.0527704	5	5	P1P2	0.195652	0.173586	5	5	P1P2	0.314526	0.0871799	5	5	P1P2	0.880942	-0.033923	5	5	P1P2	0.608478	0.0821405	5	5	P1P2	0.688253	0.0252201	5	5
APOC2	P1P2	0.305348	0.140469	5	5	P1P2	0.449473	0.0902734	5	5	P1P2	0.228356	0.0960968	5	5	P1P2	0.744165	-0.0405674	5	5	P1P2	0.301569	-0.105655	5	5	P1P2	0.390569	-0.0943382	5	5	P1P2	0.41969	0.0956157	5	5	P1P2	0.719231	-0.0151964	5	5	P1P2	0.733462	0.0293307	5	5
APOC3	P1P2	0.395615	0.167752	5	5	P1P2	0.996681	-0.203589	5	5	P1P2	0.611505	-0.111248	5	5	P1P2	0.140332	-0.071768	5	5	P1P2	0.553542	0.100358	5	5	P1P2	0.376051	-0.00728683	5	5	P1P2	0.69746	-0.048936	5	5	P1P2	0.863551	-0.143953	5	5	P1P2	0.831745	-0.0151097	5	5
APOC4	P1P2	0.42132	-0.0413649	5	5	P1P2	0.305741	-0.129911	5	5	P1P2	0.290845	-0.123472	5	5	P1P2	0.1783	0.313926	5	5	P1P2	0.593368	-0.0208301	5	5	P1P2	0.26569	0.131771	5	5	P1P2	0.24756	0.168892	5	5	P1P2	0.659022	-0.12402	5	5	P1P2	0.744761	0.0400693	5	5
APOD	P1P2	0.400726	-0.125935	5	5	P1P2	0.396773	0.0143464	5	5	P1P2	0.847674	-0.0496714	5	5	P1P2	0.247983	0.0677583	5	5	P1P2	0.3006	-0.138194	5	5	P1P2	0.991707	0.020605	5	5	P1P2	0.805017	-0.0368708	5	5	P1P2	0.600946	-0.119691	5	5	P1P2	0.953913	-0.0999741	5	5
APOE	P1P2	0.32071	0.257209	5	5	P1P2	0.15741	-0.154568	4	4	P1P2	0.0260147	-0.155931	4	4	P1P2	0.437108	0.0228151	5	5	P1P2	0.16705	0.114685	4	4	P1P2	0.282151	0.0687502	4	4	P1P2	0.852221	0.226389	5	5	P1P2	0.997407	-0.0315977	4	4	P1P2	0.411293	-0.100839	4	4
APOF	P1P2	0.347559	-0.618386	5	5	P1P2	0.403998	-0.7722	5	5	P1P2	0.360402	-0.689328	5	5	P1P2	0.602491	0.0471108	5	5	P1P2	0.556044	0.193836	5	5	P1P2	0.150382	0.138041	5	5	P1P2	0.775622	-0.544517	5	5	P1P2	0.273853	-0.536652	5	5	P1P2	0.803321	-0.539622	5	5
APOH	P2	0.11638	0.282286	4	4	P1	0.0777567	0.123706	5	5	P1	0.136107	0.0803181	5	5	P1	0.718279	-0.0789655	5	5	P2	0.0925766	0.761851	5	5	P1	0.291502	-0.132297	5	5	P2	0.0671876	0.306729	4	4	P2	0.300922	0.194526	5	5	P2	0.0625683	0.294228	4	4
APOL1	P1P2	0.327446	-0.232021	5	5	P1P2	0.196897	-0.35557	5	5	P1P2	0.293135	-0.234811	5	5	P1P2	0.21289	0.0267735	5	5	P1P2	0.435152	-0.0905055	5	5	P1P2	0.592	-0.00123515	5	5	P1P2	0.324447	-0.135667	5	5	P1P2	0.0433905	-0.383663	5	5	P1P2	0.117097	-0.313824	5	5
APOL2	P1P2	0.300662	0.191801	5	5	P1P2	0.90925	0.024575	5	5	P1P2	0.444511	0.0529907	5	5	P1P2	0.4711	-0.126186	5	5	P1P2	0.696847	0.100118	5	5	P1P2	0.368476	0.00937758	5	5	P1P2	0.883562	-0.00398461	5	5	P1P2	0.786658	0.108296	5	5	P1P2	0.683972	0.0517319	5	5
APOL3	P1P2	0.186704	0.16895	5	5	P1P2	0.37378	0.0569475	5	5	P1P2	0.19345	0.0715262	5	5	P1P2	0.782419	0.0205248	5	5	P1P2	0.790922	-0.0515889	5	5	P1P2	0.938026	-0.000575095	5	5	P1P2	0.153159	0.185411	5	5	P1P2	0.665345	-0.0578643	5	5	P1P2	0.312529	0.100205	5	5
APOL4	P1P2	0.442431	-0.0365106	4	4	P1P2	0.863697	-0.0211105	4	4	P1P2	0.650261	-0.0323614	4	4	P1P2	0.88679	-0.0210265	4	4	P1P2	0.693981	0.138186	4	4	P1P2	0.990725	0.0414066	4	4	P1P2	0.485573	-0.0925772	4	4	P1P2	0.297318	0.110929	4	4	P1P2	0.785612	0.00917588	4	4
APOL5	ENST00000249044.2	0.451471	0.00493557	5	5	ENST00000249044.2	0.403764	0.126267	5	5	ENST00000249044.2	0.371001	0.0656012	5	5	ENST00000249044.2	0.675959	-0.00321728	5	5	ENST00000249044.2	0.60838	-0.144093	5	5	ENST00000249044.2	0.66877	-0.0208115	5	5	ENST00000249044.2	0.768638	-0.0175939	5	5	ENST00000249044.2	0.990064	-0.0168706	5	5	ENST00000249044.2	0.793046	0.0474139	5	5
APOL6	P1P2	0.7939	0.0241705	5	5	P1P2	0.444006	0.0682111	5	5	P1P2	0.639242	-0.00947865	5	5	P1P2	0.848724	-0.033349	5	5	P1P2	0.0471174	-0.301264	5	5	P1P2	0.0834712	-0.204594	5	5	P1P2	0.702378	-0.0236222	5	5	P1P2	0.240089	-0.177392	5	5	P1P2	0.462533	-0.129441	5	5
APOLD1	P1P2	0.700075	-0.0174305	5	5	P1P2	0.91981	-0.145219	5	5	P1P2	0.95979	-0.106312	5	5	P1P2	0.534487	0.0402954	5	5	P1P2	0.560507	-0.156391	5	5	P1P2	0.993033	-0.0660053	5	5	P1P2	0.760409	0.0520996	5	5	P1P2	0.181063	-0.112421	5	5	P1P2	0.399814	-0.0240316	5	5
APOM	P1P2	0.528535	0.0705639	5	5	P1P2	0.76137	-0.0137541	5	5	P1P2	0.850286	0.00444571	5	5	P1P2	0.914802	0.00141698	5	5	P1P2	0.669437	-0.00607619	5	5	P1P2	0.846695	-0.031474	5	5	P1P2	0.51213	0.040099	5	5	P1P2	0.842065	-0.0928492	5	5	P1P2	0.752324	0.0127889	5	5
APOO	P1P2	0.817084	-0.121178	5	5	P1P2	0.465084	-0.104502	5	5	P1P2	0.811296	-0.101104	5	5	P1P2	0.85718	0.0255812	5	5	P1P2	0.832101	-0.333632	5	5	P1P2	0.644131	-0.116742	5	5	P1P2	0.837283	-0.0636016	5	5	P1P2	0.0940208	-0.398509	5	5	P1P2	0.144802	-0.210117	5	5
APOOL	P1P2	0.0121531	-0.568969	5	5	P1P2	0.00339515	-0.588635	5	5	P1P2	0.00676968	-0.574387	5	5	P1P2	0.178567	0.278352	5	5	P1P2	0.514001	0.11726	5	5	P1P2	0.331625	0.25416	5	5	P1P2	0.0332712	-0.384653	5	5	P1P2	0.0102568	-0.568012	5	5	P1P2	0.0127109	-0.476332	5	5
APOPT1	P1P2	0.448476	-0.153591	5	5	P1P2	0.277214	-0.305491	5	5	P1P2	0.400666	-0.229541	5	5	P1P2	0.203303	-0.178046	5	5	P1P2	0.176071	0.314715	5	5	P1P2	0.613438	0.0302825	5	5	P1P2	0.134738	-0.321534	5	5	P1P2	0.497061	0.0101789	5	5	P1P2	0.288469	-0.150917	5	5
APP	P1P2	0.736145	-0.00201321	5	5	P1P2	0.859338	-0.0287428	5	5	P1P2	0.961118	-0.0319734	5	5	P1P2	0.421135	0.117669	5	5	P1P2	0.959301	0.0737897	5	5	P1P2	0.429296	0.099249	5	5	P1P2	0.428347	0.0781282	5	5	P1P2	0.706849	0.0137988	5	5	P1P2	0.453966	0.0580771	5	5
APPBP2	P1P2	0.63414	-0.0800192	5	5	P1P2	0.867841	-0.0598749	5	5	P1P2	0.575757	-0.0365234	5	5	P1P2	0.167839	0.216898	5	5	P1P2	0.310786	0.217824	5	5	P1P2	0.14734	0.24967	5	5	P1P2	0.373054	0.141741	5	5	P1P2	0.252949	0.126761	5	5	P1P2	0.201358	0.13556	5	5
APPL1	P1P2	0.0389587	-0.187934	5	5	P1P2	0.856724	0.0684213	5	5	P1P2	0.255495	-0.115509	5	5	P1P2	0.925995	0.0792075	5	5	P1P2	0.933539	-0.0362883	5	5	P1P2	0.961201	-0.0312255	5	5	P1P2	0.175277	-0.303732	5	5	P1P2	0.891041	-0.00265962	5	5	P1P2	0.409188	-0.0912086	5	5
APPL2	P1P2	0.280909	-0.273399	5	5	P1P2	0.330951	-0.0901941	5	5	P1P2	0.282552	-0.156134	5	5	P1P2	0.549874	-0.0453746	5	5	P1P2	0.107177	-0.190647	5	5	P1P2	0.135203	-0.125993	5	5	P1P2	0.0469331	-0.362562	5	5	P1P2	0.0684036	-0.374407	5	5	P1P2	0.0487948	-0.368485	5	5
APRT	P1P2	0.998008	-0.119095	5	5	P1P2	0.159697	-0.182192	5	5	P1P2	0.465637	-0.148768	5	5	P1P2	0.792629	-0.0243346	5	5	P1P2	0.292537	0.195864	5	5	P1P2	0.373813	0.119547	5	5	P1P2	0.450439	-0.11585	5	5	P1P2	0.999338	-0.0357825	5	5	P1P2	0.853212	-0.10156	5	5
APTX	P2	0.279427	0.217647	5	5	P2	0.00698036	-0.376495	5	5	P2	0.22611	-0.142939	5	5	P1	0.117789	-0.186811	5	5	P2	0.447457	0.164213	5	5	P2	0.0796859	-0.205652	5	5	P1	0.148442	-0.154176	5	5	P2	0.326843	-0.247432	5	5	P2	0.0151238	-0.293766	5	5
AQP1	ENST00000509504.1	0.0397934	-0.316133	5	5	ENST00000509504.1	0.0167181	-0.266271	5	5	ENST00000509504.1	0.00953834	-0.285165	5	5	ENST00000509504.1	0.657264	0.0490559	5	5	ENST00000509504.1	0.774351	-0.141942	5	5	ENST00000509504.1	0.942658	-0.000297774	5	5	ENST00000509504.1	0.0430305	-0.267545	5	5	ENST00000509504.1	0.0753486	-0.44064	5	5	ENST00000509504.1	0.0176512	-0.30346	5	5
AQP10	P1P2	0.389627	-0.104527	5	5	P1P2	0.157486	-0.308424	5	5	P1P2	0.134364	-0.152419	5	5	P1P2	0.530675	0.000770356	5	5	P1P2	0.423525	0.113957	5	5	P1P2	0.99237	0.0304693	5	5	P1P2	0.140678	-0.193441	5	5	P1P2	0.315104	-0.125888	5	5	P1P2	0.147108	-0.184156	5	5
AQP11	P1P2	0.68198	-0.157165	5	5	P1P2	0.452471	0.0149427	5	5	P1P2	0.668706	0.0420665	5	5	P1P2	0.296425	-0.104292	5	5	P1P2	0.852221	-0.363573	5	5	P1P2	0.4125	-0.276554	5	5	P1P2	0.0789085	-0.151554	5	5	P1P2	0.0374002	-0.372397	5	5	P1P2	0.0527309	-0.348364	5	5
AQP12A	P1P2	0.561976	0.137405	5	5	P1P2	0.536731	-0.0325467	5	5	P1P2	0.349565	0.0821025	5	5	P1P2	0.938522	-0.253799	5	5	P1P2	0.905875	0.0643997	5	5	P1P2	0.663329	-0.0904625	5	5	P1P2	0.547172	-0.0936532	5	5	P1P2	0.615175	-0.0293557	5	5	P1P2	0.611104	-0.047949	5	5
AQP12B	P1P2	0.914418	-0.887258	4	4	P1P2	0.833809	-0.706766	4	4	P1P2	0.975837	-0.74473	4	4	P1P2	0.410434	0.205242	4	4	P1P2	0.848763	-0.0242625	4	4	P1P2	0.470224	0.0904898	4	4	P1P2	0.728895	-0.715859	4	4	P1P2	0.790235	-0.691847	4	4	P1P2	0.727637	-0.703853	4	4
AQP2	P1P2	0.361833	0.133151	5	5	P1P2	0.160936	-0.135851	5	5	P1P2	0.886354	-0.00573871	5	5	P1P2	0.964941	0.0392947	5	5	P1P2	0.0960885	0.223263	5	5	P1P2	0.748539	0.131279	5	5	P1P2	0.734637	0.166738	5	5	P1P2	0.645557	0.0857554	5	5	P1P2	0.690703	0.13489	5	5
AQP3	P2	0.0687619	0.164384	4	4	P2	0.0779414	0.19349	4	4	P2	0.0345815	0.178937	4	4	P2	0.0975342	-0.230391	4	4	P2	0.26487	-0.166002	4	4	P2	0.0293047	-0.159118	4	4	P2	0.781781	-0.0197734	4	4	P1	0.719852	0.266155	5	5	P1	0.839708	0.00838128	4	4
AQP4	P1P2	0.224474	-0.355386	4	4	P1P2	0.359159	-0.230826	4	4	P1P2	0.224793	-0.301832	4	4	P1P2	0.0513966	0.278041	4	4	P1P2	0.0683044	0.214067	4	4	P1P2	0.00881272	0.211638	4	4	P1P2	0.730988	-0.0919997	4	4	P1P2	0.612521	-0.0158035	4	4	P1P2	0.557647	-0.0543502	4	4
AQP5	P1P2	0.70316	-0.0424034	5	5	P1P2	0.350127	0.00392938	5	5	P1P2	0.753074	-0.0275207	5	5	P1P2	0.747618	0.246588	5	5	P1P2	0.399894	-0.0499211	5	5	P1P2	0.504564	0.083808	5	5	P1P2	0.598545	0.186924	5	5	P1P2	0.749245	-0.0336765	5	5	P1P2	0.815565	0.056418	5	5
AQP6	P1P2	0.462039	0.13342	5	5	P1P2	0.208997	0.20911	5	5	P1P2	0.204819	0.188471	5	5	P1P2	0.636117	0.0566566	5	5	P1P2	0.569483	-0.119383	5	5	P1P2	0.810404	-0.0346982	5	5	P1P2	0.0877722	0.135274	5	5	P1P2	0.96755	0.174228	5	5	P1P2	0.292263	0.148109	5	5
AQP7	P1P2	0.441534	-0.00620215	5	5	P1P2	0.538103	-0.141334	5	5	P1P2	0.931266	-0.0174865	5	5	P1P2	0.896732	0.0402067	5	5	P1P2	0.433688	0.135791	5	5	P1P2	0.475807	0.0929096	5	5	P1P2	0.350776	0.018875	5	5	P1P2	0.596332	0.0487369	5	5	P1P2	0.291882	0.0079541	5	5
AQP8	P1P2	0.755039	0.0252444	5	5	P1P2	0.987387	-0.0224482	5	5	P1P2	0.815176	-0.00226057	5	5	P1P2	0.520935	-0.103189	5	5	P1P2	0.436373	0.116966	5	5	P1P2	0.880032	0.0138534	5	5	P1P2	0.816598	-0.0505312	5	5	P1P2	0.287548	0.122177	5	5	P1P2	0.707945	0.0310411	5	5
AQP9	P1P2	0.46763	-0.0691019	5	5	P1P2	0.859991	-0.000619502	5	5	P1P2	0.746754	-0.0348607	5	5	P1P2	0.114896	0.253535	5	5	P1P2	0.443498	-0.148824	5	5	P1P2	0.551856	0.0641822	5	5	P1P2	0.749689	0.223509	5	5	P1P2	0.312711	-0.0265503	5	5	P1P2	0.703003	0.0294522	5	5
AQPEP	P1P2	0.3566	-0.134432	5	5	P1P2	0.478922	-0.025187	5	5	P1P2	0.338937	-0.0798094	5	5	P1P2	0.966593	0.0776114	5	5	P1P2	0.494928	0.134503	5	5	P1P2	0.730959	0.0486223	5	5	P1P2	0.231324	-0.108115	5	5	P1P2	0.695771	0.0644487	5	5	P1P2	0.679702	-0.0484235	5	5
AQR	P1P2	0.000110484	-6.16621	5	5	P1P2	0.000110484	-5.59237	5	5	P1P2	0.000110489	-5.87929	5	5	P1P2	0.745275	0.0595805	1	1	P1P2	0.142024	-0.335235	1	1	P1P2	0.26366	-0.137827	1	1	P1P2	0.000110476	-4.51239	5	5	P1P2	0.000110478	-5.20331	5	5	P1P2	0.000110483	-4.85785	5	5
AR	P1P2	0.235777	-0.677154	5	5	P1P2	0.236106	-0.335451	5	5	P1P2	0.321962	-0.707305	5	5	P1P2	0.393446	-0.108704	5	5	P1P2	0.790922	-0.0261299	5	5	P1P2	0.975786	-0.11127	5	5	P1P2	0.0102117	-0.78966	5	5	P1P2	0.0912822	-0.396389	5	5	P1P2	0.0137271	-0.58159	5	5
ARAF	P1P2	0.713062	0.10013	5	5	P1P2	0.545266	-0.152013	5	5	P1P2	0.858131	-0.055206	5	5	P1P2	0.723245	-0.0412109	5	5	P1P2	0.923648	0.100105	5	5	P1P2	0.908969	0.0294469	5	5	P1P2	0.768638	0.0119939	5	5	P1P2	0.849214	0.0203761	5	5	P1P2	0.880688	0.0303704	5	5
ARAP1	P2	0.531532	0.0441975	5	5	P2	0.584634	-0.0121354	5	5	P2	0.43907	0.0160311	5	5	P2	0.163284	0.256702	5	5	P1	0.124457	0.161527	5	5	P2	0.183218	0.132844	5	5	P2	0.0542707	0.283811	5	5	P1	0.349448	0.0929606	5	5	P2	0.120836	0.0968023	5	5
ARAP2	P1P2	0.325395	0.161164	5	5	P1P2	0.36844	0.0653239	5	5	P1P2	0.249621	0.144549	5	5	P1P2	0.674746	-0.0762145	5	5	P1P2	0.978485	0.0402478	5	5	P1P2	0.462026	0.015714	5	5	P1P2	0.5023	0.0688995	5	5	P1P2	0.641985	0.123019	5	5	P1P2	0.416781	0.080984	5	5
ARAP3	P1P2	0.202439	-0.206026	5	5	P1P2	0.352276	-0.215001	5	5	P1P2	0.187523	-0.248239	5	5	P1P2	0.889191	0.00804291	5	5	P1P2	0.490219	-0.190678	5	5	P1P2	0.337456	-0.101958	5	5	P1P2	0.267431	-0.445223	5	5	P1P2	0.0301807	-0.382241	5	5	P1P2	0.0610563	-0.366715	5	5
ARC	P1P2	0.953557	0.0581674	5	5	P1P2	0.376917	-0.113633	5	5	P1P2	0.683941	-0.0652957	5	5	P1P2	0.595576	0.0836077	5	5	P1P2	0.3006	0.192478	5	5	P1P2	0.214875	0.0714795	5	5	P1P2	0.5023	0.0682803	5	5	P1P2	0.9213	0.068706	5	5	P1P2	0.43124	0.0860299	5	5
ARCN1	P1P2	0.000110484	-4.97957	5	5	P1P2	0.000110484	-4.27198	5	5	P1P2	0.000110489	-4.39815	5	5	P1P2	0.0873077	0.782147	1	1	P1P2	0.0975548	-0.532682	1	1	P1P2	0.298524	0.124733	1	1	P1P2	0.000110853	-4.46902	5	5	P1P2	0.000110478	-5.53289	5	5	P1P2	0.000110483	-5.00096	5	5
AREG	P1P2	0.0346467	-0.244279	5	5	P1P2	0.670724	-0.125841	5	5	P1P2	0.157673	-0.211358	5	5	P1P2	0.109462	0.256467	5	5	P1P2	0.0568119	-0.285695	5	5	P1P2	0.942658	-0.00977192	5	5	P1P2	0.69562	-0.023966	5	5	P1P2	0.0219395	-0.341677	5	5	P1P2	0.0741359	-0.209998	5	5
AREL1	P1P2	0.132513	-0.709201	5	5	P1P2	0.0564184	-0.817093	5	5	P1P2	0.114005	-0.849475	5	5	P1P2	0.428836	-0.0378862	5	5	P1P2	0.297896	-0.0804411	5	5	P1P2	0.229356	-0.0716447	5	5	P1P2	0.196513	-0.992616	5	5	P1P2	0.0339034	-0.947537	5	5	P1P2	0.0731979	-0.970077	5	5
ARF1	P1P2	0.370215	0.0989952	5	5	P1P2	0.848568	-0.0436388	5	5	P1P2	0.72915	0.0176337	5	5	P1P2	0.241258	0.164337	5	5	P1P2	0.0270398	0.314864	5	5	P1P2	0.0147804	0.217637	5	5	P1P2	0.0421829	0.260644	5	5	P1P2	0.00961254	0.257059	5	5	P1P2	0.00584765	0.242185	5	5
ARF3	P1P2	0.376019	-0.0763419	5	5	P1P2	0.110165	-0.217307	5	5	P1P2	0.111172	-0.136757	5	5	P1P2	0.707765	0.0332455	5	5	P1P2	0.158234	0.214165	5	5	P1P2	0.144802	0.129308	5	5	P1P2	0.911794	-0.0401483	5	5	P1P2	0.968874	-0.0173033	5	5	P1P2	0.966504	-0.0297526	5	5
ARF4	P1P2	0.245785	0.137184	5	5	P1P2	0.127242	0.111111	5	5	P1P2	0.112865	0.109211	5	5	P1P2	0.698535	-0.283584	5	5	P1P2	0.561345	-0.104314	5	5	P1P2	0.651303	-0.193949	5	5	P1P2	0.646628	-0.0702496	5	5	P1P2	0.490509	0.113535	5	5	P1P2	0.864968	0.00240308	5	5
ARF5	P2	0.0860836	-0.204947	5	5	P2	0.0681888	-0.195035	5	5	P2	0.0377903	-0.193214	5	5	P1	0.192615	-0.154277	5	5	P1	0.218332	-0.207037	5	5	P1	0.0410796	-0.185398	5	5	P1	0.0544788	-0.537639	5	5	P1	0.0127206	-0.637284	5	5	P1	0.0229221	-0.648478	5	5
ARF6	P1	0.790053	-0.125148	5	5	P1	0.26241	-0.186352	5	5	P1	0.411021	-0.15575	5	5	P2	0.287877	-0.297089	5	5	P1	0.512397	0.148563	5	5	P1	0.577713	0.131302	5	5	P2	0.192376	-0.182766	5	5	P2	0.201058	0.247444	5	5	P1	0.527125	-0.0781191	5	5
ARFGAP1	P1P2	0.352923	-0.124573	5	5	P1P2	0.57552	-0.0786689	5	5	P1P2	0.266811	-0.12452	5	5	P1P2	0.966263	0.0118275	5	5	P1P2	0.266894	-0.0868417	5	5	P1P2	0.3961	-0.0444651	5	5	P1P2	0.43564	-0.136688	5	5	P1P2	0.0769984	-0.212948	5	5	P1P2	0.196417	-0.220029	5	5
ARFGAP2	P1P2	0.692079	-0.136271	5	5	P1P2	0.244771	0.0828076	5	5	P1P2	0.969754	-0.0204598	5	5	P1P2	0.604804	-0.0639522	5	5	P1P2	0.994372	0.00380946	5	5	P1P2	0.766251	-0.0186716	5	5	P1P2	0.320793	-0.170956	5	5	P1P2	0.170469	0.150944	5	5	P1P2	0.837588	-0.022955	5	5
ARFGAP3	P1P2	0.637107	0.0212508	5	5	P1P2	0.773443	-0.050049	5	5	P1P2	0.890963	0.00726799	5	5	P1P2	0.790073	-0.0253929	5	5	P1P2	0.74215	0.0813156	5	5	P1P2	0.681531	0.0294015	5	5	P1P2	0.565548	0.0420739	5	5	P1P2	0.894323	0.00906648	5	5	P1P2	0.802034	0.0518435	5	5
ARFGEF1	P1P2	0.0747236	-1.04267	5	5	P1P2	0.0636617	-0.989615	5	5	P1P2	0.0562898	-1.01614	5	5	P1P2	0.262178	0.273515	5	5	P1P2	0.892083	-0.0489884	5	5	P1P2	0.573741	0.132781	5	5	P1P2	0.175806	-0.745064	5	5	P1P2	0.0236754	-0.958681	5	5	P1P2	0.0521241	-0.883233	5	5
ARFGEF2	P1P2	0.772806	0.098816	5	5	P1P2	0.617636	0.0149223	5	5	P1P2	0.666281	0.0568691	5	5	P1P2	0.974859	0.130056	5	5	P1P2	0.5808	0.10553	5	5	P1P2	0.773243	0.100742	5	5	P1P2	0.350348	0.104928	5	5	P1P2	0.330956	0.17838	5	5	P1P2	0.289604	0.119007	5	5
ARFIP1	P1P2	0.554705	-0.0668392	5	5	P1P2	0.0743176	0.286834	5	5	P1P2	0.265735	0.0480871	5	5	P1P2	0.446461	0.100801	5	5	P1P2	0.810159	0.000108644	5	5	P1P2	0.421569	0.0530609	5	5	P1P2	0.603164	0.0789135	5	5	P1P2	0.0717419	0.314974	5	5	P1P2	0.132186	0.114344	5	5
ARFIP2	P1P2	0.696381	-0.00222118	5	5	P1P2	0.673759	-0.0204881	5	5	P1P2	0.617362	-0.0113546	5	5	P1P2	0.787519	-0.0826089	5	5	P1P2	0.243848	0.179093	5	5	P1P2	0.855169	0.0144639	5	5	P1P2	0.404088	-0.150709	5	5	P1P2	0.665948	0.0582908	5	5	P1P2	0.891853	0.00622527	5	5
ARFRP1	P1P2	0.801609	-0.0925541	5	5	P1P2	0.46483	0.159882	5	5	P1P2	0.790685	0.0949302	5	5	P1P2	0.825402	-0.00925618	5	5	P1P2	0.0167265	-0.286444	5	5	P1P2	0.0999202	-0.168473	5	5	P1P2	0.437107	0.00420767	5	5	P1P2	0.227377	-0.256036	5	5	P1P2	0.246886	-0.0772289	5	5
ARG1	P1P2	0.453473	-0.145449	5	5	P1P2	0.629406	-0.124484	5	5	P1P2	0.612675	-0.152863	5	5	P1P2	0.748875	0.0281709	5	5	P1P2	0.791881	-0.185386	5	5	P1P2	0.940673	-0.0811661	5	5	P1P2	0.659794	-0.0507476	5	5	P1P2	0.120936	-0.244472	5	5	P1P2	0.225195	-0.119872	5	5
ARG2	P1P2	0.613539	-0.169021	5	5	P1P2	0.992034	-0.403897	5	5	P1P2	0.876491	-0.318647	5	5	P1P2	0.343588	-0.187001	5	5	P1P2	0.725903	-0.0702742	5	5	P1P2	0.22615	-0.0975676	5	5	P1P2	0.557158	-0.410665	5	5	P1P2	0.170728	-0.401206	5	5	P1P2	0.402612	-0.430787	5	5
ARGFX	P1P2	0.699459	-0.0408109	5	5	P1P2	0.0380616	0.367398	5	5	P1P2	0.119246	0.174557	5	5	P1P2	0.800309	0.0267295	5	5	P1P2	0.0263015	-0.455186	5	5	P1P2	0.108422	-0.224597	5	5	P1P2	0.933539	0.00532767	5	5	P1P2	0.704382	-0.0998196	5	5	P1P2	0.881345	-0.0238916	5	5
ARGLU1	P1P2	0.000270853	-2.05338	5	5	P1P2	0.00115142	-1.35429	5	5	P1P2	0.000326914	-1.66692	5	5	P1P2	0.382054	0.0796941	5	5	P1P2	0.2479	-0.300911	5	5	P1P2	0.4789	-0.110609	5	5	P1P2	0.000157843	-2.01172	5	5	P1P2	0.00152986	-1.58041	5	5	P1P2	0.000219138	-1.79515	5	5
ARHGAP1	P1P2	0.0316287	0.311033	5	5	P1P2	0.325805	-0.168266	5	5	P1P2	0.359964	0.0707965	5	5	P1P2	0.0525035	-0.284047	5	5	P1P2	0.188862	0.31746	5	5	P1P2	0.69377	-0.0441307	5	5	P1P2	0.778166	-0.0821203	5	5	P1P2	0.634276	0.108625	5	5	P1P2	0.626934	0.0681978	5	5
ARHGAP10	P1P2	0.871116	0.0296108	5	5	P1P2	0.319293	-0.0465927	5	5	P1P2	0.429276	-0.0213385	5	5	P1P2	0.883296	0.0744514	5	5	P1P2	0.978155	-0.019274	5	5	P1P2	0.983746	-0.038532	5	5	P1P2	0.733387	0.156889	5	5	P1P2	0.590588	0.0257828	5	5	P1P2	0.957888	0.0913359	5	5
ARHGAP11A	P1P2	0.0123985	-0.401705	5	5	P1P2	0.00330536	-0.31461	5	5	P1P2	0.00249616	-0.351726	5	5	P1P2	0.356414	0.00859851	5	5	P1P2	0.406899	0.126633	5	5	P1P2	0.408245	0.0858356	5	5	P1P2	0.0278842	-0.355193	5	5	P1P2	0.0245607	-0.241788	5	5	P1P2	0.00950824	-0.280879	5	5
ARHGAP11B	P1P2	0.334898	0.0699819	5	5	P1P2	0.711202	0.0180008	5	5	P1P2	0.495178	0.0616717	5	5	P1P2	0.337287	-0.0586334	5	5	P1P2	0.606639	0.02746	5	5	P1P2	0.578281	-0.0165709	5	5	P1P2	0.919366	-0.00397507	5	5	P1P2	0.433686	0.0655524	5	5	P1P2	0.544101	0.0114256	5	5
ARHGAP12	P1P2	0.623509	0.0427532	5	5	P1P2	0.432699	0.0890844	5	5	P1P2	0.396476	0.0505937	5	5	P1P2	0.501736	0.0778045	5	5	P1P2	0.683394	-0.144789	5	5	P1P2	0.874132	0.0376164	5	5	P1P2	0.31039	0.147786	5	5	P1P2	0.846613	0.00155716	5	5	P1P2	0.601228	0.0746717	5	5
ARHGAP15	P1P2	0.705013	-0.0107491	5	5	P1P2	0.841079	-0.109235	5	5	P1P2	0.845716	-0.0787694	5	5	P1P2	0.256225	0.194652	5	5	P1P2	0.0149267	0.393623	5	5	P1P2	0.0145776	0.257038	5	5	P1P2	0.253375	0.21139	5	5	P1P2	0.017262	0.342112	5	5	P1P2	0.0446645	0.276751	5	5
ARHGAP17	P1P2	0.978428	-0.0506573	5	5	P1P2	0.701925	-0.0753664	5	5	P1P2	0.704868	-0.0219216	5	5	P1P2	0.750133	-0.0747268	5	5	P1P2	0.928922	0.0344722	5	5	P1P2	0.785364	-0.0663127	5	5	P1P2	0.840526	-0.0626198	5	5	P1P2	0.765032	-0.122581	5	5	P1P2	0.931414	-0.114122	5	5
ARHGAP18	P1P2	0.507794	0.117964	5	5	P1P2	0.950244	-0.0327386	5	5	P1P2	0.451993	0.00631715	5	5	P1P2	0.558763	-0.0907831	5	5	P1P2	0.772445	-0.144777	5	5	P1P2	0.381909	-0.0943359	5	5	P1P2	0.83858	0.0130143	5	5	P1P2	0.40127	-0.13649	5	5	P1P2	0.58913	-0.0457355	5	5
ARHGAP19	P1P2	0.725508	0.0727203	5	5	P1P2	0.837177	-0.137327	5	5	P1P2	0.59755	-0.00242091	5	5	P1P2	0.680816	-0.103213	5	5	P1P2	0.331835	0.105624	5	5	P1P2	0.905674	0.00653309	5	5	P1P2	0.670042	-0.111243	5	5	P1P2	0.383354	0.104506	5	5	P1P2	0.683972	0.0187349	5	5
ARHGAP20	P1P2	0.138171	0.187656	5	5	P1P2	0.65924	0.0744315	5	5	P1P2	0.278097	0.087706	5	5	P1P2	0.710234	-0.0692129	5	5	P1P2	0.674885	0.00885199	5	5	P1P2	0.929431	-0.0285499	5	5	P1P2	0.292727	0.20054	5	5	P1P2	0.465026	-0.0118331	5	5	P1P2	0.378298	0.060434	5	5
ARHGAP21	P1P2	0.749355	0.0531827	5	5	P1P2	0.674974	-0.161195	5	5	P1P2	0.82879	0.021981	5	5	P1P2	0.318833	-0.122132	5	5	P1P2	0.641273	0.129381	5	5	P1P2	0.888567	-0.0210122	5	5	P1P2	0.534541	-0.0809266	5	5	P1P2	0.83428	-0.0300517	5	5	P1P2	0.595453	-0.0406324	5	5
ARHGAP22	P1P2	0.0527563	-0.964164	5	5	P1P2	0.0415917	-0.83423	5	5	P1P2	0.0356156	-0.956831	5	5	P1P2	0.362502	0.473079	5	5	P1P2	0.540015	0.0417584	5	5	P1P2	0.104102	0.290309	5	5	P1P2	0.302541	-0.491763	5	5	P1P2	0.085091	-0.924311	5	5	P1P2	0.256168	-0.681222	5	5
ARHGAP23	P1P2	0.485144	0.184837	5	5	P1P2	0.477374	-0.137979	5	5	P1P2	0.81906	0.036982	5	5	P1P2	0.11595	-0.187244	5	5	P1P2	0.682176	0.0486362	5	5	P1P2	0.393329	-0.0656613	5	5	P1P2	0.670344	-0.020797	5	5	P1P2	0.70315	-0.120518	5	5	P1P2	0.492428	-0.0628764	5	5
ARHGAP24	P1P2	0.970797	0.041173	5	5	P1P2	0.133156	0.241846	5	5	P1P2	0.452494	0.106359	5	5	P1P2	0.736336	0.0914873	5	5	P1P2	0.0711112	-0.212808	5	5	P1P2	0.317335	-0.0389374	5	5	P1P2	0.540563	0.0578788	5	5	P1P2	0.71861	-0.0152687	5	5	P1P2	0.712899	0.0213051	5	5
ARHGAP25	P1P2	0.985396	-0.0535332	5	5	P1P2	0.46763	0.062124	5	5	P1P2	0.621476	-0.000805604	5	5	P1P2	0.457431	0.103465	5	5	P1P2	0.680959	-0.0882388	5	5	P1P2	0.791764	-0.0300043	5	5	P1P2	0.661598	0.0868805	5	5	P1P2	0.883827	0.0401089	5	5	P1P2	0.578281	0.0504981	5	5
ARHGAP26	P1P2	0.0185023	-0.856186	5	5	P1P2	0.014846	-0.767908	5	5	P1P2	0.00735197	-0.791859	5	5	P1P2	0.853926	0.154588	5	5	P1P2	0.357239	0.112355	5	5	P1P2	0.354476	0.0726956	5	5	P1P2	0.262805	-0.793045	5	5	P1P2	0.182694	-0.682356	5	5	P1P2	0.13739	-0.755147	5	5
ARHGAP27	P2	0.0945408	0.202463	5	5	P1	0.328269	0.101947	5	5	P2	0.188082	0.178549	5	5	P2	0.279496	-0.222152	5	5	P2	0.306253	-0.184189	5	5	P2	0.171469	-0.20317	5	5	P1	0.155077	0.267418	5	5	P1	0.356548	0.134923	5	5	P1	0.152994	0.127629	5	5
ARHGAP28	P1P2	0.747148	0.0138485	5	5	P1P2	0.2096	0.145622	5	5	P1P2	0.285925	0.0772717	5	5	P1P2	0.88526	0.0491895	5	5	P1P2	0.735887	-0.118584	5	5	P1P2	0.899747	-0.0357503	5	5	P1P2	0.715964	-0.00816711	5	5	P1P2	0.455444	0.085847	5	5	P1P2	0.462026	0.0441701	5	5
ARHGAP29	P1P2	0.917829	-0.164522	5	5	P1P2	0.207493	-0.284286	5	5	P1P2	0.641627	-0.232591	5	5	P1P2	0.0301049	-0.40261	5	5	P1P2	0.346934	0.154325	5	5	P1P2	0.227429	-0.096367	5	5	P1P2	0.0235711	-0.545598	5	5	P1P2	0.532958	-0.0874011	5	5	P1P2	0.186247	-0.375808	5	5
ARHGAP30	P1P2	0.162682	-0.145461	5	5	P1P2	0.448476	0.100412	5	5	P1P2	0.821004	-0.0719598	5	5	P1P2	0.321255	0.0823238	5	5	P1P2	0.767371	0.0247941	5	5	P1P2	0.372475	-0.00789381	5	5	P1P2	0.75662	-0.0960554	5	5	P1P2	0.514043	0.0588575	5	5	P1P2	0.981756	0.0616103	5	5
ARHGAP31	P1P2	0.420102	0.0796719	4	4	P1P2	0.35357	0.337871	5	5	P1P2	0.514461	0.0453157	4	4	P1P2	0.54932	0.241227	5	5	P1P2	0.806302	-0.177964	5	5	P1P2	0.951926	-0.0275242	5	5	P1P2	0.993048	-0.017311	5	5	P1P2	0.105283	0.14326	5	5	P1P2	0.317335	0.069594	5	5
ARHGAP32	ENST00000310343.9	0.975442	0.017117	5	5	ENST00000310343.9	0.383694	0.181989	5	5	ENST00000310343.9	0.506309	0.108868	5	5	ENST00000310343.9	0.850024	0.0507427	5	5	ENST00000310343.9	0.637713	0.0560946	5	5	ENST00000310343.9	0.593725	0.0606837	5	5	ENST00000310343.9	0.87996	0.0128519	5	5	ENST00000310343.9	0.109266	0.296995	5	5	ENST00000310343.9	0.280611	0.121983	5	5
ARHGAP33	P1P2	0.0157936	-0.526726	5	5	P1P2	0.030717	-0.574804	5	5	P1P2	0.00888888	-0.527247	5	5	P1P2	0.190359	-0.0873836	5	5	P1P2	0.389296	0.187182	5	5	P1P2	0.487722	0.00564604	5	5	P1P2	0.000700897	-0.577679	5	5	P1P2	0.0455893	-0.45363	5	5	P1P2	0.00176552	-0.508943	5	5
ARHGAP35	ENST00000404338.3	0.454727	0.101363	5	5	ENST00000404338.3	0.0562035	0.283616	5	5	ENST00000404338.3	0.0747303	0.176393	5	5	ENST00000404338.3	0.732588	-0.028444	5	5	ENST00000404338.3	0.351633	-0.114979	5	5	ENST00000404338.3	0.307378	-0.101561	5	5	ENST00000404338.3	0.702993	0.0762261	5	5	ENST00000404338.3	0.257456	0.16179	5	5	ENST00000404338.3	0.342506	0.0911471	5	5
ARHGAP36	P1P2	0.328293	0.0991768	2	2	P1P2	0.641638	-0.0667794	2	2	P1P2	0.836496	0.0161987	2	2	P1P2	0.341043	-0.182502	2	2	P1P2	0.204888	-0.169018	2	2	P1P2	0.0818174	-0.17576	2	2	P1P2	0.720489	-0.084019	2	2	P1P2	0.0760264	-0.234842	2	2	P1P2	0.225293	-0.159431	2	2
ARHGAP39	P1P2	0.0471259	0.206151	5	5	P1P2	0.391924	0.103658	5	5	P1P2	0.0882663	0.17205	5	5	P1P2	0.376211	-0.135114	5	5	P1P2	0.899304	0.0626514	5	5	P1P2	0.930092	-0.0606149	5	5	P1P2	0.730889	0.0707075	5	5	P1P2	0.297444	0.138106	5	5	P1P2	0.308562	0.173896	5	5
ARHGAP4	P1	0.797752	-0.112874	5	5	P1	0.246124	-0.0925403	5	5	P1	0.520811	-0.124895	5	5	P1	0.050029	-0.263872	5	5	P2	0.00940994	0.303717	5	5	P1	0.0393011	-0.184703	5	5	P1	0.0810531	-0.37744	5	5	P2	0.0364613	0.245017	5	5	P1	0.0545869	-0.324915	5	5
ARHGAP40	P1P2	0.753143	-0.0319819	5	5	P1P2	0.555263	0.0831817	5	5	P1P2	0.628557	0.0239642	5	5	P1P2	0.87022	0.0475016	5	5	P1P2	0.847669	-0.0305239	5	5	P1P2	0.984409	0.0248399	5	5	P1P2	0.88946	0.0611458	5	5	P1P2	0.708084	0.0896902	5	5	P1P2	0.739104	0.0178466	5	5
ARHGAP42	P1P2	0.658637	-0.0393825	5	5	P1P2	0.0389193	-0.315113	5	5	P1P2	0.138755	-0.211098	5	5	P1P2	0.581286	-0.0961665	5	5	P1P2	0.00595409	0.433441	5	5	P1P2	0.0595788	0.203579	5	5	P1P2	0.335986	-0.152119	5	5	P1P2	0.218707	0.138103	5	5	P1P2	0.847346	-0.0328555	5	5
ARHGAP44	P1P2	0.286514	0.116046	5	5	P1P2	0.121735	0.136881	5	5	P1P2	0.0961562	0.0924528	5	5	P1P2	0.956349	0.0380849	5	5	P1P2	0.759777	-0.141822	5	5	P1P2	0.926127	-0.0927814	5	5	P1P2	0.390211	0.156255	5	5	P1P2	0.277877	0.097068	5	5	P1P2	0.292644	0.126661	5	5
ARHGAP5	P1P2	0.240244	-0.191704	5	5	P1P2	0.393305	-0.188942	5	5	P1P2	0.297364	-0.192769	5	5	P1P2	0.671115	0.035878	5	5	P1P2	0.845719	-0.0594676	5	5	P1P2	0.833043	0.0187591	5	5	P1P2	0.425932	-0.116918	5	5	P1P2	0.129313	-0.121076	5	5	P1P2	0.174352	-0.142602	5	5
ARHGAP6	P1P2	0.118364	-0.387262	5	5	P1P2	0.806114	-0.107366	5	5	P1P2	0.327695	-0.224652	5	5	P1P2	0.265723	0.194968	5	5	P1P2	0.407369	-0.111214	5	5	P1P2	0.829152	-0.00736418	5	5	P1P2	0.957978	-0.172877	5	5	P1P2	0.616051	-0.289802	5	5	P1P2	0.891853	-0.204813	5	5
ARHGAP8	P2	0.266327	-0.296881	5	5	P2	0.753143	-0.058524	5	5	P2	0.412445	-0.118768	5	5	P2	0.315223	0.206564	5	5	P1	0.260338	0.212505	5	5	P1	0.246208	0.0964027	5	5	P1	0.437107	0.164905	5	5	P1	0.265211	0.135741	5	5	P1	0.256168	0.142951	5	5
ARHGAP9	P1P2	0.978102	-0.0032667	4	4	P1P2	0.724006	-0.305743	4	4	P1P2	0.939455	-0.232116	4	4	P1P2	0.331286	-0.125579	4	4	P1P2	0.544231	0.15114	4	4	P1P2	0.769925	0.0115202	4	4	P1P2	0.669815	-0.240149	4	4	P1P2	0.461847	-0.109363	4	4	P1P2	0.575908	-0.182256	4	4
ARHGDIA	P1P2	0.454476	-0.0351149	5	5	P1P2	0.990374	-0.122812	5	5	P1P2	0.731656	-0.0840029	5	5	P1P2	0.221542	-0.150186	5	5	P1P2	0.225872	-0.163238	5	5	P1P2	0.11345	-0.156712	5	5	P1P2	0.112336	-0.247262	5	5	P1P2	0.494434	-0.226031	5	5	P1P2	0.145031	-0.155624	5	5
ARHGDIB	P1P2	0.32868	0.103378	5	5	P1P2	0.957534	0.00455681	5	5	P1P2	0.538272	0.0762885	5	5	P1P2	0.478275	0.0735062	5	5	P1P2	0.969883	-0.0171867	5	5	P1P2	0.709801	0.0431884	5	5	P1P2	0.16444	0.240815	5	5	P1P2	0.978143	-0.0061534	5	5	P1P2	0.3506	0.115765	5	5
ARHGDIG	P1P2	0.250899	0.101982	5	5	P1P2	0.66467	0.0361776	5	5	P1P2	0.295437	0.077324	5	5	P1P2	0.152783	-0.137931	5	5	P1P2	0.679439	-0.0210543	5	5	P1P2	0.195841	-0.104976	5	5	P1P2	0.651403	-0.0389883	5	5	P1P2	0.8359	0.00182401	5	5	P1P2	0.720354	-0.00398167	5	5
ARHGEF1	P1	0.163687	0.121189	5	5	P1	0.0957779	-0.231286	5	5	P2	0.484179	-0.0616059	5	5	P1	0.105478	-0.148275	5	5	P2	0.0874644	0.28973	5	5	P2	0.499796	0.0797571	5	5	P1	0.480875	-0.0509115	5	5	P1	0.821987	0.0558359	5	5	P1	0.764982	-0.0194228	5	5
ARHGEF10	P1P2	0.298143	-0.151917	5	5	P1P2	0.283889	0.0824661	5	5	P1P2	0.998338	-0.0116496	5	5	P1P2	0.375317	0.107383	5	5	P1P2	0.254757	-0.105592	5	5	P1P2	0.967167	-0.00660892	5	5	P1P2	0.915744	0.0363729	5	5	P1P2	0.760601	-0.0602607	5	5	P1P2	0.966504	-0.015741	5	5
ARHGEF10L	P1P2	0.130808	-0.671886	5	5	P1P2	0.107595	-0.653328	5	5	P1P2	0.123655	-0.679507	5	5	P1P2	0.855878	0.0520564	5	5	P1P2	0.291397	-0.155825	5	5	P1P2	0.742874	-0.0443803	5	5	P1P2	0.0505392	-0.645251	5	5	P1P2	0.00388299	-0.746269	5	5	P1P2	0.0093939	-0.69576	5	5
ARHGEF11	P1P2	0.490886	-0.0411795	5	5	P1P2	0.386882	0.149195	5	5	P1P2	0.205714	-0.0192067	5	5	P1P2	0.110015	0.11852	5	5	P1P2	0.0979261	0.0872056	5	5	P1P2	0.162783	0.2981	5	5	P1P2	0.319178	0.213197	5	5	P1P2	0.00683321	0.301659	5	5	P1P2	0.0427551	0.288877	5	5
ARHGEF12	P1P2	0.650829	-0.0474868	5	5	P1P2	0.558055	-0.0710097	5	5	P1P2	0.504179	-0.0426429	5	5	P1P2	0.581286	-0.00539363	5	5	P1P2	0.732762	0.0816175	5	5	P1P2	0.423493	0.0113296	5	5	P1P2	0.810802	-0.0198816	5	5	P1P2	0.75681	-0.0337516	5	5	P1P2	0.999668	-0.0038595	5	5
ARHGEF15	P1P2	0.357034	-0.285504	5	5	P1P2	0.822905	-0.0273779	5	5	P1P2	0.352146	-0.138994	5	5	P1P2	0.825725	-0.0657883	5	5	P1P2	0.967237	0.121972	5	5	P1P2	0.890538	-0.00257011	5	5	P1P2	0.0696301	-0.171793	5	5	P1P2	0.980129	0.0639717	5	5	P1P2	0.365825	-0.145059	5	5
ARHGEF16	P1P2	0.116223	-0.669862	5	5	P1P2	0.0273795	-0.722104	5	5	P1P2	0.0309961	-0.681934	5	5	P1P2	0.0484029	-0.37753	5	5	P1P2	0.558273	-0.230136	5	5	P1P2	0.115167	-0.307018	5	5	P1P2	0.0056091	-0.972084	5	5	P1P2	0.064832	-0.987449	5	5	P1P2	0.00925831	-0.965976	5	5
ARHGEF17	P1P2	0.704395	-0.131043	5	5	P1P2	0.637701	0.00251923	5	5	P1P2	0.858131	-0.0791451	5	5	P1P2	0.120341	0.33721	5	5	P1P2	0.858081	0.00432016	5	5	P1P2	0.248587	0.077303	5	5	P1P2	0.155801	0.229235	5	5	P1P2	0.775823	0.0488288	5	5	P1P2	0.622225	0.132213	5	5
ARHGEF18	P1P2	0.619689	-0.0987562	5	5	P1P2	0.512068	-0.124211	5	5	P1P2	0.468699	-0.104582	5	5	P1P2	0.149009	0.22101	5	5	P1P2	0.282385	-0.0807101	5	5	P1P2	0.764982	0.0542629	5	5	P1P2	0.318775	0.145955	5	5	P1P2	0.0213703	-0.195146	5	5	P1P2	0.460509	-0.0506189	5	5
ARHGEF19	P1P2	0.553034	0.0609413	5	5	P1P2	0.234465	-0.290375	5	5	P1P2	0.609169	-0.0746231	5	5	P1P2	0.210765	-0.150443	5	5	P1P2	0.515072	0.199996	5	5	P1P2	0.899089	-0.00682697	5	5	P1P2	0.382477	-0.105621	5	5	P1P2	0.704382	-0.023447	5	5	P1P2	0.540244	-0.0876865	5	5
ARHGEF2	P1P2	0.606545	0.093786	5	5	P1P2	0.643654	-0.0402304	5	5	P1P2	0.850939	0.0267778	5	5	P1P2	0.455676	-0.13916	5	5	P1P2	0.662802	-0.0772888	5	5	P1P2	0.99237	-0.142136	5	5	P1P2	0.63712	-0.0460677	5	5	P1P2	0.740449	-0.113938	5	5	P1P2	0.899089	-0.0745385	5	5
ARHGEF25	P1P2	0.834903	-0.0412466	5	5	P1P2	0.640675	0.105407	5	5	P1P2	0.638051	0.00126469	5	5	P1P2	0.120144	0.185657	5	5	P1P2	0.466534	-0.0841375	5	5	P1P2	0.476837	0.0729652	5	5	P1P2	0.209766	0.134673	5	5	P1P2	0.960271	0.0183552	5	5	P1P2	0.423011	0.0696964	5	5
ARHGEF26	P1P2	0.174384	-0.254915	5	5	P1P2	0.63592	-0.122363	5	5	P1P2	0.353874	-0.222362	5	5	P1P2	0.0675718	0.325657	5	5	P1P2	0.732138	-0.0316275	5	5	P1P2	0.141846	0.076423	5	5	P1P2	0.99371	-0.0760296	5	5	P1P2	0.570122	-0.192842	5	5	P1P2	0.901722	-0.134436	5	5
ARHGEF28	P1P2	0.195458	-0.23578	5	5	P1P2	0.628224	-0.0731454	5	5	P1P2	0.254451	-0.0784604	5	5	P1P2	0.190921	0.24983	5	5	P1P2	0.776258	-0.0459328	5	5	P1P2	0.375603	0.055054	5	5	P1P2	0.817565	0.0182412	5	5	P1P2	0.406413	-0.104612	5	5	P1P2	0.690703	-0.0528371	5	5
ARHGEF3	P1P2	0.0108725	-0.346227	5	5	P1P2	0.0766424	-0.285967	5	5	P1P2	0.0196503	-0.314825	5	5	P1P2	0.356414	0.143967	5	5	P1P2	0.114035	0.205107	5	5	P1P2	0.0654283	0.163655	5	5	P1P2	0.131523	-0.339076	5	5	P1P2	0.754285	-0.0587583	5	5	P1P2	0.232269	-0.219894	5	5
ARHGEF33	ENST00000398800.4	0.755355	0.0530787	5	5	ENST00000398800.4	0.744943	-0.0780155	5	5	ENST00000398800.4	0.858786	-0.0124684	5	5	ENST00000398800.4	0.661467	0.113281	5	5	ENST00000398800.4	0.476753	0.112208	5	5	ENST00000398800.4	0.32586	0.143168	5	5	ENST00000398800.4	0.305273	0.151676	5	5	ENST00000398800.4	0.620732	0.0288589	5	5	ENST00000398800.4	0.314526	0.106396	5	5
ARHGEF35	ENST00000378115.2	0.039394	-0.331707	5	5	ENST00000378115.2	0.200092	-0.197342	5	5	ENST00000378115.2	0.0535508	-0.251365	5	5	ENST00000543357.1	0.0688756	0.253524	4	4	ENST00000543357.1	0.649656	0.0614327	4	4	ENST00000543357.1	0.148283	0.115052	4	4	ENST00000543357.1	0.28527	0.0114121	4	4	ENST00000378115.2	0.411122	-0.159922	5	5	ENST00000378115.2	0.358815	-0.140125	5	5
ARHGEF37	P1	0.032496	-0.30889	5	5	P1	0.118168	-0.13638	5	5	P1	0.0231798	-0.20813	5	5	P1	0.0573239	0.319781	5	5	P1	0.610995	0.0294272	5	5	P1	0.0685262	0.186624	5	5	P2	0.218953	-0.20239	5	5	P1	0.374359	-0.123919	5	5	P2	0.329971	-0.104993	5	5
ARHGEF38	P1P2	0.0474508	-0.197655	5	5	P1P2	0.373334	-0.181817	5	5	P1P2	0.119444	-0.227169	5	5	P1P2	0.133546	0.285938	5	5	P1P2	0.513466	-0.009915	5	5	P1P2	0.0963719	0.0249384	5	5	P1P2	0.861992	0.00666187	5	5	P1P2	0.39202	-0.190777	5	5	P1P2	0.718487	-0.112759	5	5
ARHGEF39	P1P2	0.326625	-0.29752	5	5	P1P2	0.147006	-0.352387	5	5	P1P2	0.0664389	-0.299426	5	5	P1P2	0.111499	0.336581	5	5	P1P2	0.531271	0.226015	5	5	P1P2	0.254778	0.256572	5	5	P1P2	0.439559	-0.0180827	5	5	P1P2	0.664741	0.0740868	5	5	P1P2	0.966504	0.0280021	5	5
ARHGEF4	P1P2	0.232181	0.205503	5	5	P1P2	0.288777	0.236888	5	5	P1P2	0.243505	0.305902	5	5	P1P2	0.554309	0.119316	5	5	P1P2	0.475212	-0.0810426	5	5	P1P2	0.716623	0.0265237	5	5	P1P2	0.153398	0.383543	5	5	P1P2	0.181334	0.0754337	5	5	P1P2	0.111007	0.169757	5	5
ARHGEF40	P1P2	0.0717222	-0.541753	5	5	P1P2	0.0445059	-0.519114	5	5	P1P2	0.0450929	-0.522742	5	5	P1P2	0.245278	0.185301	5	5	P1P2	0.717204	-0.138155	5	5	P1P2	0.985736	0.0440033	5	5	P1P2	0.119157	-0.357147	5	5	P1P2	0.0279185	-0.651272	5	5	P1P2	0.0281707	-0.473228	5	5
ARHGEF5	P1P2	0.700075	-0.0700802	5	5	P1P2	0.294105	-0.0673218	5	5	P1P2	0.367004	-0.0555412	5	5	P1P2	0.358581	-0.342736	5	5	P1P2	0.620041	-0.184899	5	5	P1P2	0.569219	-0.263817	5	5	P1P2	0.0521256	-0.375319	5	5	P1P2	0.0769984	-0.24461	5	5	P1P2	0.0356467	-0.309964	5	5
ARHGEF6	P1P2	0.68137	0.126747	5	5	P1P2	0.690852	0.183999	5	5	P1P2	0.713552	0.162821	5	5	P1P2	0.106913	0.241457	5	5	P1P2	0.150315	-0.218748	5	5	P1P2	0.886596	0.0104816	5	5	P1P2	0.0491845	0.307767	5	5	P1P2	0.85768	-0.105494	5	5	P1P2	0.298016	0.0954342	5	5
ARHGEF7	ENST00000370623.3	0.517437	0.0856869	5	5	ENST00000370623.3	0.603061	-0.0888725	5	5	ENST00000370623.3	0.847021	0.0349025	5	5	ENST00000370623.3	0.66749	-0.0350135	5	5	ENST00000370623.3	0.139674	0.198768	5	5	ENST00000370623.3	0.473238	0.0690136	5	5	ENST00000370623.3	0.626496	0.0499797	5	5	ENST00000370623.3	0.363301	0.0677395	5	5	ENST00000370623.3	0.40308	0.0588596	5	5
ARHGEF9	P1P2	0.198317	0.102365	4	4	P1P2	0.235857	-0.117663	4	4	P1P2	0.869344	0.0257583	4	4	P1P2	0.357304	-0.107493	4	4	P1P2	0.331951	0.0768157	4	4	P1P2	0.975889	0.00844406	4	4	P1P2	0.825566	0.0183491	4	4	P1P2	0.992222	-0.0067236	4	4	P1P2	0.860115	0.00581275	4	4
ARID1A	P1P2	0.0114155	0.235304	5	5	P1P2	0.0605173	0.207289	5	5	P1P2	0.0131212	0.210716	5	5	P1P2	0.143483	-0.181996	5	5	P1P2	0.653796	-0.0635271	5	5	P1P2	0.164796	-0.118174	5	5	P1P2	0.294061	0.0482423	5	5	P1P2	0.177035	0.0962313	5	5	P1P2	0.135638	0.0636556	5	5
ARID1B	P2	0.162432	0.13996	5	5	P2	0.425898	-0.130318	5	5	P1	0.76322	-0.0352098	5	5	P2	0.610604	-0.0491484	5	5	P2	0.282385	0.171299	5	5	P2	0.588556	0.0340465	5	5	P2	0.344811	0.103564	5	5	P2	0.601524	-0.00296356	5	5	P2	0.451464	0.0427013	5	5
ARID2	P1P2	0.000446314	-0.913938	5	5	P1P2	0.000476566	-0.806164	5	5	P1P2	0.00032379	-0.860051	5	5	P1P2	0.696694	-0.00142614	5	5	P1P2	0.686443	-0.0342906	5	5	P1P2	0.825912	0.0323742	5	5	P1P2	0.000209016	-0.750514	5	5	P1P2	0.000297715	-0.728402	5	5	P1P2	0.000188998	-0.739458	5	5
ARID3A	P1P2	0.313157	-0.0788723	4	4	P1P2	0.00842367	-0.312377	4	4	P1P2	0.0286855	-0.22896	4	4	P1P2	0.0512858	-0.214125	4	4	P1P2	0.866248	0.0686078	4	4	P1P2	0.452127	-0.0727588	4	4	P1P2	0.0181242	-0.32143	4	4	P1P2	0.129355	-0.384807	4	4	P1P2	0.0638899	-0.353119	4	4
ARID3B	P1P2	0.877672	-0.00953867	5	5	P1P2	0.076781	-0.298411	5	5	P1P2	0.172114	-0.0712254	5	5	P1P2	0.287313	-0.10467	5	5	P1P2	0.169794	0.297275	5	5	P1P2	0.534758	0.100808	5	5	P1P2	0.302541	-0.167104	5	5	P1P2	0.968212	0.0816421	5	5	P1P2	0.647713	-0.00565116	5	5
ARID3C	P1P2	0.0110028	-0.358466	5	5	P1P2	0.245447	-0.21842	5	5	P1P2	0.0389588	-0.288443	5	5	P1P2	0.100059	0.275477	5	5	P1P2	0.537822	0.0635462	5	5	P1P2	0.0761789	0.169512	5	5	P1P2	0.366853	-0.156061	5	5	P1P2	0.831688	-0.136821	5	5	P1P2	0.340396	-0.0726964	5	5
ARID4A	P1P2	0.554148	-0.0927234	5	5	P1P2	0.849546	-0.02035	5	5	P1P2	0.693145	-0.0523723	5	5	P1P2	0.479304	-0.0914357	5	5	P1P2	0.357239	-0.135398	5	5	P1P2	0.371584	-0.128291	5	5	P1P2	0.227147	-0.246874	5	5	P1P2	0.114698	-0.126763	5	5	P1P2	0.124056	-0.176455	5	5
ARID4B	P1P2	0.0838254	-0.176246	5	5	P1P2	0.433675	-0.194057	5	5	P1P2	0.102831	-0.185151	5	5	P1P2	0.671115	-0.0534059	5	5	P1P2	0.109825	-0.259578	5	5	P1P2	0.142751	-0.146356	5	5	P1P2	0.0650359	-0.246495	5	5	P1P2	0.00751053	-0.324838	5	5	P1P2	0.00819464	-0.266908	5	5
ARID5A	P1P2	0.892782	-0.00412333	5	5	P1P2	0.728319	-0.0319373	5	5	P1P2	0.815176	-0.0232368	5	5	P1P2	0.998015	-0.0652097	5	5	P1P2	0.854825	0.0137787	5	5	P1P2	0.926127	-0.0129221	5	5	P1P2	0.688886	-0.0671707	5	5	P1P2	0.737316	-0.0489187	5	5	P1P2	0.654301	-0.0618121	5	5
ARID5B	ENST00000279873.7	0.0369555	-0.454464	5	5	ENST00000279873.7	0.00581384	-0.671645	5	5	ENST00000279873.7	0.0106811	-0.563054	5	5	ENST00000279873.7	0.904282	-0.0280334	5	5	ENST00000279873.7	0.0367856	0.4979	5	5	ENST00000279873.7	0.0916383	0.267347	5	5	ENST00000279873.7	0.134306	-0.589564	5	5	ENST00000279873.7	0.775187	-0.2663	5	5	ENST00000279873.7	0.249611	-0.438367	5	5
ARIH1	P1P2	0.0229486	-0.713374	5	5	P1P2	0.00638518	-1.14343	5	5	P1P2	0.00737029	-0.928401	5	5	P1P2	0.933245	-0.0799831	5	5	P1P2	0.412082	0.482058	5	5	P1P2	0.303063	0.171074	5	5	P1P2	0.0691209	-0.857322	5	5	P1P2	0.00779406	-0.712529	5	5	P1P2	0.0112178	-0.737035	5	5
ARIH2	P1P2	0.0612047	0.353452	5	5	P1P2	0.0516473	0.314865	5	5	P1P2	0.0200919	0.286559	5	5	P1P2	0.159807	-0.244695	5	5	P1P2	0.53345	-0.0657704	5	5	P1P2	0.106967	-0.127883	5	5	P1P2	0.405492	0.0599318	5	5	P1P2	0.279719	0.190573	5	5	P1P2	0.150147	0.102043	5	5
ARIH2OS	P1P2	0.550891	-0.035796	4	4	P1P2	0.72087	0.0542035	4	4	P1P2	0.377218	-0.0362232	4	4	P1P2	0.156839	0.233929	4	4	P1P2	0.737278	0.23719	4	4	P1P2	0.417141	0.193619	4	4	P1P2	0.537476	0.19744	4	4	P1P2	0.360678	0.207816	4	4	P1P2	0.536602	0.202628	4	4
ARL1	P1P2	0.00556712	-0.486671	5	5	P1P2	0.00279528	-0.501111	5	5	P1P2	0.00266626	-0.491308	5	5	P1P2	0.480852	0.077492	5	5	P1P2	0.360717	0.0891243	5	5	P1P2	0.251669	0.0756214	5	5	P1P2	0.0184652	-0.436695	5	5	P1P2	0.0389454	-0.472833	5	5	P1P2	0.0250496	-0.445932	5	5
ARL10	P1P2	0.136192	0.332226	5	5	P1P2	0.15773	-0.319094	5	5	P1P2	0.726021	-0.072723	5	5	P1P2	0.302217	-0.201996	5	5	P1P2	0.1173	0.526578	5	5	P1P2	0.235207	0.244563	5	5	P1P2	0.748431	0.0764489	5	5	P1P2	0.504984	0.262213	5	5	P1P2	0.317737	0.124521	5	5
ARL11	P1P2	0.813853	-0.0269929	5	5	P1P2	0.608872	-0.101813	5	5	P1P2	0.979722	-0.0836303	5	5	P1P2	0.364472	-0.112674	5	5	P1P2	0.176336	0.206554	5	5	P1P2	0.864314	0.0752805	5	5	P1P2	0.234902	-0.0740099	5	5	P1P2	0.655121	0.0577046	5	5	P1P2	0.666954	-0.0536955	5	5
ARL13A	P1P2	0.716167	-0.0571388	5	5	P1P2	0.0893274	0.140835	5	5	P1P2	0.39001	0.077278	5	5	P1P2	0.0375284	0.264184	5	5	P1P2	0.971868	0.0732028	5	5	P1P2	0.230324	0.196867	5	5	P1P2	0.0329634	0.220829	5	5	P1P2	0.18765	0.256874	5	5	P1P2	0.0420781	0.265132	5	5
ARL13B	P1P2	0.041675	0.28658	5	5	P1P2	0.791976	0.296709	5	5	P1P2	0.203631	0.332861	5	5	P1P2	0.772247	-0.0333657	5	5	P1P2	0.61887	0.206704	5	5	P1P2	0.985736	0.143139	5	5	P1P2	0.336611	0.281447	5	5	P1P2	0.889729	0.565828	5	5	P1P2	0.666954	0.434733	5	5
ARL14	P1P2	0.921131	0.0141204	5	5	P1P2	0.0733772	0.161029	5	5	P1P2	0.258292	0.0626452	5	5	P1P2	0.84288	-0.0267821	5	5	P1P2	0.0421829	-0.275134	5	5	P1P2	0.162783	-0.115577	5	5	P1P2	0.967237	0.00575205	5	5	P1P2	0.431738	-0.105386	5	5	P1P2	0.725338	-0.0632648	5	5
ARL14EP	P1P2	0.0847229	-0.186942	5	5	P1P2	0.654428	-0.110604	5	5	P1P2	0.181732	-0.144879	5	5	P1P2	0.339799	0.0909369	5	5	P1P2	0.365533	-0.0794366	5	5	P1P2	0.956563	0.0031781	5	5	P1P2	0.832101	-0.0738111	5	5	P1P2	0.144876	-0.158293	5	5	P1P2	0.331211	-0.1227	5	5
ARL14EPL	ENST00000601302.2	0.437594	-0.142076	5	5	ENST00000601302.2	0.376917	0.199482	5	5	ENST00000601302.2	0.630925	0.0287031	5	5	ENST00000601302.2	0.615846	0.102923	5	5	ENST00000601302.2	0.279055	-0.271023	5	5	ENST00000601302.2	0.609356	-0.0675244	5	5	ENST00000601302.2	0.62944	-0.0572097	5	5	ENST00000601302.2	0.793691	-0.011506	5	5	ENST00000601302.2	0.660314	-0.0130616	5	5
ARL15	P1P2	0.0517473	0.477635	5	5	P1P2	0.0676869	0.175366	5	5	P1P2	0.030289	0.3265	5	5	P1P2	0.234989	0.0465644	5	5	P1P2	0.0094555	0.309148	5	5	P1P2	0.04267	0.274921	5	5	P1P2	0.000948341	0.438939	5	5	P1P2	0.00050711	0.450677	5	5	P1P2	0.000222025	0.385138	5	5
ARL16	P1P2	0.266381	0.105695	4	4	P1P2	0.510345	0.0790192	4	4	P1P2	0.279042	0.092357	4	4	P1P2	0.523107	0.110203	4	4	P1P2	0.821954	-0.00836962	4	4	P1P2	0.636295	0.0197527	4	4	P1P2	0.140211	0.1967	4	4	P1P2	0.649481	0.0378751	4	4	P1P2	0.157087	0.116664	4	4
ARL17A	ENST00000329240.4,ENST00000336125.5,ENST00000445552.2	0.357252	0.0688698	5	5	ENST00000329240.4,ENST00000336125.5,ENST00000445552.2	0.45951	0.0351802	5	5	ENST00000329240.4,ENST00000336125.5,ENST00000445552.2	0.295437	0.0482558	5	5	ENST00000329240.4,ENST00000336125.5,ENST00000445552.2	0.532307	-0.159259	5	5	ENST00000329240.4,ENST00000336125.5,ENST00000445552.2	0.556601	0.119323	5	5	ENST00000329240.4,ENST00000336125.5,ENST00000445552.2	0.995024	-0.0137469	5	5	ENST00000329240.4,ENST00000336125.5,ENST00000445552.2	0.922989	0.0250405	5	5	ENST00000329240.4,ENST00000336125.5,ENST00000445552.2	0.138134	0.182914	5	5	ENST00000329240.4,ENST00000336125.5,ENST00000445552.2	0.363625	0.121841	5	5
ARL17B	ENST00000434041.2,ENST00000450673.3,ENST00000570618.1	0.777905	0.0688698	5	5	ENST00000434041.2,ENST00000450673.3,ENST00000570618.1	0.875704	-0.0434854	5	5	ENST00000434041.2,ENST00000450673.3,ENST00000570618.1	0.75941	0.0202429	5	5	ENST00000434041.2,ENST00000450673.3,ENST00000570618.1	0.947762	-0.0154912	5	5	ENST00000434041.2,ENST00000450673.3,ENST00000570618.1	0.769273	0.0766633	5	5	ENST00000434041.2,ENST00000450673.3,ENST00000570618.1	0.634619	0.0339248	5	5	ENST00000434041.2,ENST00000450673.3,ENST00000570618.1	0.90719	0.0757768	5	5	ENST00000434041.2,ENST00000450673.3,ENST00000570618.1	0.554441	0.0823511	5	5	ENST00000434041.2,ENST00000450673.3,ENST00000570618.1	0.493477	0.0400751	5	5
ARL2	P1P2	0.000225035	-2.49986	5	5	P1P2	0.000213547	-2.37537	5	5	P1P2	0.000181244	-2.43761	5	5	P1P2	0.0688263	0.356568	5	5	P1P2	0.292537	0.244111	5	5	P1P2	0.0388276	0.298874	5	5	P1P2	0.000382512	-2.14399	5	5	P1P2	0.000466327	-2.30793	5	5	P1P2	0.000234699	-2.22596	5	5
ARL2BP	P1P2	0.630588	0.0574205	5	5	P1P2	0.30105	-0.224358	5	5	P1P2	0.700541	-0.0645959	5	5	P1P2	0.939841	0.0782034	5	5	P1P2	0.148558	0.141672	5	5	P1P2	0.169653	0.115041	5	5	P1P2	0.499133	0.0401788	5	5	P1P2	0.48712	0.0572959	5	5	P1P2	0.411079	0.048812	5	5
ARL3	P1P2	0.424406	-0.121552	4	4	P1P2	0.871384	-0.0232636	4	4	P1P2	0.76091	-0.0932329	4	4	P1P2	0.81412	-0.0030735	4	4	P1P2	0.176508	-0.200813	4	4	P1P2	0.311413	-0.0634287	4	4	P1P2	0.395057	-0.147657	4	4	P1P2	0.232657	-0.152288	4	4	P1P2	0.27269	-0.141379	4	4
ARL4A	P1P2	0.250899	-0.179147	5	5	P1P2	0.240411	0.0524317	5	5	P1P2	0.786195	-0.0391064	5	5	P1P2	0.998015	-0.0928727	5	5	P1P2	0.0936273	-0.31665	5	5	P1P2	0.179956	-0.191671	5	5	P1P2	0.153159	-0.217017	5	5	P1P2	0.341384	-0.152632	5	5	P1P2	0.149676	-0.134473	5	5
ARL4C	P1P2	0.352707	0.0714403	5	5	P1P2	0.357904	-0.105285	5	5	P1P2	0.86927	0.0118107	5	5	P1P2	0.187289	-0.0396625	5	5	P1P2	0.466534	0.140657	5	5	P1P2	0.998341	0.0639841	5	5	P1P2	0.783261	-0.00391846	5	5	P1P2	0.825218	0.0805801	5	5	P1P2	0.825264	0.0146939	5	5
ARL4D	P1P2	0.517707	0.0800893	5	5	P1P2	0.766447	0.0856746	5	5	P1P2	0.592931	0.0914188	5	5	P1P2	0.737587	0.0207043	5	5	P1P2	0.481391	-0.0844894	5	5	P1P2	0.90831	-0.018242	5	5	P1P2	0.604611	0.151977	5	5	P1P2	0.71861	-0.00110253	5	5	P1P2	0.58455	0.051325	5	5
ARL5A	P1P2	0.826792	0.0522719	5	5	P1P2	0.172413	-0.331043	5	5	P1P2	0.60742	-0.160559	5	5	P1P2	0.829925	0.106191	5	5	P1P2	0.350776	0.170839	5	5	P1P2	0.67362	0.138515	5	5	P1P2	0.691332	0.0595944	5	5	P1P2	0.388814	-0.0854078	5	5	P1P2	0.810404	-0.0446332	5	5
ARL5B	P1P2	0.914528	0.0223731	5	5	P1P2	0.153611	-0.233771	5	5	P1P2	0.416257	-0.0923514	5	5	P1P2	0.597301	-0.0164491	5	5	P1P2	0.0984321	0.310835	5	5	P1P2	0.473751	0.119148	5	5	P1P2	0.985104	-0.0812092	5	5	P1P2	0.722338	0.0780194	5	5	P1P2	0.719109	0.0149984	5	5
ARL5C	P1P2	0.952232	0.0381336	5	5	P1P2	0.329093	-0.0361056	5	5	P1P2	0.586607	-0.0234384	5	5	P1P2	0.743224	0.0529856	5	5	P1P2	0.991724	0.0906673	5	5	P1P2	0.925466	0.0630068	5	5	P1P2	0.700532	0.0516399	5	5	P1P2	0.840766	-0.0967342	5	5	P1P2	0.845392	-0.0137016	5	5
ARL6	P1P2	0.350771	0.0974529	5	5	P1P2	0.725508	0.0484505	5	5	P1P2	0.490448	0.0895081	5	5	P1P2	0.0242403	-0.237393	5	5	P1P2	0.577961	0.03645	5	5	P1P2	0.196705	-0.116314	5	5	P1P2	0.435152	-0.179629	5	5	P1P2	0.262373	0.0367266	5	5	P1P2	0.7498	-0.0266754	5	5
ARL6IP1	P1	0.342882	-0.292061	5	5	P1	0.296408	-0.227536	5	5	P1	0.240821	-0.259798	5	5	P2	0.24026	0.199056	5	5	P1	0.467042	-0.178749	5	5	P2	0.365825	0.0477313	5	5	P2	0.315964	0.137259	5	5	P1	0.621905	-0.405329	5	5	P2	0.291121	0.0687523	5	5
ARL6IP4	P1P2	0.493507	0.0798205	5	5	P1P2	0.950244	-0.0187205	5	5	P1P2	0.652404	0.0349911	5	5	P1P2	0.200372	-0.166638	5	5	P1P2	0.574563	-0.0339844	5	5	P1P2	0.174352	-0.116852	5	5	P1P2	0.400592	-0.080391	5	5	P1P2	0.553329	-0.0706628	5	5	P1P2	0.360996	-0.0565583	5	5
ARL6IP5	P1P2	0.966817	0.00669479	5	5	P1P2	0.907601	-0.169892	5	5	P1P2	0.697456	-0.0815984	5	5	P1P2	0.885915	-0.138868	5	5	P1P2	0.975176	-0.274223	5	5	P1P2	0.31814	-0.21218	5	5	P1P2	0.5905	-0.144135	5	5	P1P2	0.665948	-0.312218	5	5	P1P2	0.694999	-0.247574	5	5
ARL6IP6	P1P2	0.115732	-0.432092	4	4	P1P2	0.733638	-0.229061	5	5	P1P2	0.149769	-0.40186	4	4	P1P2	0.0857274	0.220262	5	5	P1P2	0.138676	0.257744	5	5	P1P2	0.0241998	0.223136	5	5	P1P2	0.93288	-0.12706	5	5	P1P2	0.48245	0.0243198	5	5	P1P2	0.701153	-0.027518	5	5
ARL8A	P1P2	0.291813	-0.0757383	5	5	P1P2	0.169811	-0.338729	5	5	P1P2	0.865335	-0.170311	5	5	P1P2	0.522013	-0.170017	5	5	P1P2	0.0365616	0.276441	5	5	P1P2	0.575442	0.109047	5	5	P1P2	0.826925	-0.180697	5	5	P1P2	0.250202	-0.0667057	5	5	P1P2	0.541896	-0.0780232	5	5
ARL8B	P1P2	0.573252	-0.228329	5	5	P1P2	0.665274	-0.0834947	5	5	P1P2	0.620888	-0.147827	5	5	P1P2	0.296041	0.116801	5	5	P1P2	0.744033	-0.0622549	5	5	P1P2	0.866276	0.0953757	5	5	P1P2	0.726525	0.00571732	5	5	P1P2	0.288679	-0.0679749	5	5	P1P2	0.40966	-0.0275949	5	5
ARL9	P1P2	0.229912	-0.276114	5	5	P1P2	0.996017	-0.0890132	5	5	P1P2	0.143939	-0.123446	5	5	P1P2	0.99206	0.0278616	5	5	P1P2	0.443992	-0.08918	5	5	P1P2	0.466086	-0.0456206	5	5	P1P2	0.0817784	-0.222395	5	5	P1P2	0.130365	-0.139857	5	5	P1P2	0.0538588	-0.165326	5	5
ARMC1	P1P2	0.850524	0.0112823	5	5	P1P2	0.434164	0.117905	5	5	P1P2	0.51973	0.0568194	5	5	P1P2	0.541055	0.150036	5	5	P1P2	0.313966	-0.14393	5	5	P1P2	0.844741	0.00298589	5	5	P1P2	0.197955	0.0747516	5	5	P1P2	0.897607	-0.00126379	5	5	P1P2	0.4144	0.0408246	5	5
ARMC10	P1P2	0.614709	-0.0137379	5	5	P1P2	0.652327	-0.0559251	5	5	P1P2	0.606838	-0.0352556	5	5	P1P2	0.414938	-0.11166	5	5	P1P2	0.659193	0.0387319	5	5	P1P2	0.754218	-0.0195938	5	5	P1P2	0.297896	-0.0923512	5	5	P1P2	0.990726	0.0177588	5	5	P1P2	0.472725	-0.0490703	5	5
ARMC12	P1P2	0.450487	-0.0672967	4	4	P1P2	0.969471	-0.0804153	5	5	P1P2	0.611183	-0.0891932	4	4	P1P2	0.22208	0.100222	4	4	P1P2	0.566952	0.0951149	5	5	P1P2	0.392496	0.0512282	4	4	P1P2	0.459267	0.0571337	4	4	P1P2	0.543922	0.114965	5	5	P1P2	0.885754	-0.0100914	4	4
ARMC2	P1P2	0.0206782	-0.666505	5	5	P1P2	0.837827	-0.175822	5	5	P1P2	0.153308	-0.356611	5	5	P1P2	0.0445747	0.42231	5	5	P1P2	0.201739	-0.274631	5	5	P1P2	0.631658	0.0931438	5	5	P1P2	0.49808	-0.307588	5	5	P1P2	0.124662	-0.476432	5	5	P1P2	0.247905	-0.320082	5	5
ARMC3	P1P2	0.322397	0.276576	4	4	P1P2	0.027213	0.250948	4	4	P1P2	0.123999	0.22592	4	4	P1P2	0.499255	-0.308587	4	4	P1P2	0.542385	-0.0424417	4	4	P1P2	0.0944189	-0.196594	4	4	P1P2	0.811863	0.0830246	4	4	P1P2	0.690743	0.209462	4	4	P1P2	0.773482	0.114101	4	4
ARMC4	P1P2	0.950907	-0.193331	5	5	P1P2	0.183257	-0.0399457	5	5	P1P2	0.318311	-0.106729	5	5	P1P2	0.441524	-0.0829881	5	5	P1P2	0.0709165	-0.225195	5	5	P1P2	0.108788	-0.176046	5	5	P1P2	0.934859	-0.244762	5	5	P1P2	0.883172	-0.230059	5	5	P1P2	0.927448	-0.221712	5	5
ARMC5	P1P2	0.312469	-0.0994847	5	5	P1P2	0.350127	-0.0858375	5	5	P1P2	0.228034	-0.0848858	5	5	P1P2	0.72014	-0.0621806	5	5	P1P2	0.506008	0.0306819	5	5	P1P2	0.85778	-0.0461851	5	5	P1P2	0.279792	-0.273623	5	5	P1P2	0.539797	-0.0558906	5	5	P1P2	0.3459	-0.144638	5	5
ARMC6	P1P2	0.927079	-0.0741509	5	5	P1P2	0.701925	0.054167	5	5	P1P2	0.553787	0.0348812	5	5	P1P2	0.757062	0.0041773	5	5	P1P2	0.24756	-0.197911	5	5	P1P2	0.372475	-0.0669284	5	5	P1P2	0.875053	0.00871982	5	5	P1P2	0.342649	-0.0655366	5	5	P1P2	0.468123	-0.0525667	5	5
ARMC7	P1P2	0.0025193	-0.453758	5	5	P1P2	0.025597	-0.586706	5	5	P1P2	0.00346709	-0.495173	5	5	P1P2	0.525794	-0.268817	5	5	P1P2	0.0488982	-0.413519	5	5	P1P2	0.00910234	-0.251609	5	5	P1P2	0.00200934	-0.673151	5	5	P1P2	0.00122903	-0.841354	5	5	P1P2	0.000430885	-0.711062	5	5
ARMC8	P1P2	0.90859	-0.00428355	5	5	P1P2	0.294105	-0.186078	5	5	P1P2	0.456515	-0.0649255	5	5	P1P2	0.464997	-0.148103	5	5	P1P2	0.791561	-0.0246585	5	5	P1P2	0.329559	-0.0270497	5	5	P1P2	0.328949	-0.0935448	5	5	P1P2	0.194697	-0.0909756	5	5	P1P2	0.118857	-0.0648605	5	5
ARMC9	P1P2	0.0522498	0.389537	5	5	P1P2	0.014226	0.451843	5	5	P1P2	0.0137474	0.42069	5	5	P1P2	0.44177	0.0500054	5	5	P1P2	0.909163	-0.104503	5	5	P1P2	0.502972	0.000174533	5	5	P1P2	0.0140925	0.438848	5	5	P1P2	0.122536	0.493407	5	5	P1P2	0.0172577	0.44294	5	5
ARMCX1	P1P2	0.634733	0.0607049	5	5	P1P2	0.470695	-0.107442	5	5	P1P2	0.63389	-0.119887	5	5	P1P2	0.48499	-0.0193764	5	5	P1P2	0.201153	0.276351	5	5	P1P2	0.385996	0.115272	5	5	P1P2	0.567233	-0.0406985	5	5	P1P2	0.519412	0.0837945	5	5	P1P2	0.938026	0.0695384	5	5
ARMCX2	P1P2	0.272432	-0.179658	4	4	P1P2	0.256113	-0.152747	4	4	P1P2	0.197918	-0.169637	4	4	P1P2	0.6445	0.0656454	4	4	P1P2	0.91023	-0.0609413	4	4	P1P2	0.652973	-0.00689753	4	4	P1P2	0.384063	-0.121576	4	4	P1P2	0.279609	-0.135974	4	4	P1P2	0.243733	-0.141049	4	4
ARMCX3	P1P2	0.152177	0.147658	5	5	P1P2	0.614709	0.0468982	5	5	P1P2	0.191176	0.139456	5	5	P1P2	0.824756	0.0408842	5	5	P1P2	0.0583395	0.195786	5	5	P1P2	0.35275	0.0783764	5	5	P1P2	0.543862	0.187848	5	5	P1P2	0.0161289	0.228605	5	5	P1P2	0.126102	0.18367	5	5
ARMCX4	P1P2	0.822905	-0.504937	5	5	P1P2	0.00262511	-0.953735	5	5	P1P2	0.0253873	-0.729336	5	5	P1P2	0.430774	-0.297532	5	5	P1P2	0.048566	0.450704	5	5	P1P2	0.857127	0.0276573	5	5	P1P2	0.247221	-0.757799	5	5	P1P2	0.398481	-0.581184	5	5	P1P2	0.221402	-0.64923	5	5
ARMCX5	P1P2	0.626749	-0.0601287	5	5	P1P2	0.888179	-0.0295563	5	5	P1P2	0.769582	-0.0522153	5	5	P1P2	0.585271	0.0346414	5	5	P1P2	0.557716	-0.0744493	5	5	P1P2	0.991707	0.0193263	5	5	P1P2	0.951368	0.00335425	5	5	P1P2	0.592883	-0.113035	5	5	P1P2	0.848649	-0.0857992	5	5
ARMCX5-GPRASP2	P1P2	0.626749	-0.0601287	5	5	P1P2	0.888179	-0.0295563	5	5	P1P2	0.769582	-0.0522153	5	5	P1P2	0.585271	0.0346414	5	5	P1P2	0.557716	-0.0744493	5	5	P1P2	0.991707	0.0193263	5	5	P1P2	0.951368	0.00335425	5	5	P1P2	0.592883	-0.113035	5	5	P1P2	0.848649	-0.0857992	5	5
ARMCX6	P1P2	0.325805	0.139426	5	5	P1P2	0.656231	-0.0832762	5	5	P1P2	0.821652	-0.00622956	5	5	P1P2	0.633457	-0.0512081	5	5	P1P2	0.481391	-0.0112648	5	5	P1P2	0.769427	-0.0293319	5	5	P1P2	0.52206	0.0654331	5	5	P1P2	0.891041	0.00399006	5	5	P1P2	0.813629	0.0422153	5	5
ARMS2	P1P2	0.0984603	-0.265821	5	5	P1P2	0.724884	-0.0712961	5	5	P1P2	0.165155	-0.0932404	5	5	P1P2	0.0513033	0.360158	5	5	P1P2	0.0912169	0.200263	5	5	P1P2	0.0209533	0.267156	5	5	P1P2	0.343964	0.0936435	5	5	P1P2	0.161338	0.148111	5	5	P1P2	0.13717	0.113588	5	5
ARNT	P1P2	0.179588	-0.128584	5	5	P1P2	0.234465	-0.148798	5	5	P1P2	0.108763	-0.229724	5	5	P1P2	0.584986	-0.0937956	5	5	P1P2	0.713797	0.0914732	5	5	P1P2	0.831097	-0.0125558	5	5	P1P2	0.0336161	-0.259447	5	5	P1P2	0.637236	-0.139205	5	5	P1P2	0.143888	-0.242149	5	5
ARNT2	P1P2	0.275012	-0.336631	5	5	P1P2	0.501418	-0.111361	5	5	P1P2	0.312686	-0.230533	5	5	P1P2	0.257269	0.217841	5	5	P1P2	0.0969203	0.0964403	5	5	P1P2	0.0849653	0.15714	5	5	P1P2	0.785493	-0.17186	5	5	P1P2	0.466041	0.135169	5	5	P1P2	0.821382	-0.0717174	5	5
ARNTL	P1P2	0.29795	0.0975677	5	5	P1P2	0.418203	0.11525	5	5	P1P2	0.203039	0.0858357	5	5	P1P2	0.428353	-0.11367	5	5	P1P2	0.654395	0.0928836	5	5	P1P2	0.698689	-0.0445675	5	5	P1P2	0.940139	0.0318652	5	5	P1P2	0.431252	0.189554	5	5	P1P2	0.399814	0.0875003	5	5
ARNTL2	P1P2	0.706249	0.0194352	5	5	P1P2	0.162182	-0.162131	5	5	P1P2	0.561065	-0.0726092	5	5	P1P2	0.336453	-0.153404	5	5	P1P2	0.343119	0.144677	5	5	P1P2	0.928109	0.0299088	5	5	P1P2	0.414925	-0.0834127	5	5	P1P2	0.854422	-0.0164984	5	5	P1P2	0.655502	-0.0672322	5	5
ARPC1A	P1P2	0.987387	-0.0751429	5	5	P1P2	0.324577	0.15056	5	5	P1P2	0.698072	0.0534334	5	5	P1P2	0.757693	0.062333	5	5	P1P2	0.755359	0.136048	5	5	P1P2	0.751062	0.112598	5	5	P1P2	0.761674	0.0885713	5	5	P1P2	0.159729	0.232242	5	5	P1P2	0.322188	0.14363	5	5
ARPC1B	P1P2	0.159697	-0.928425	5	5	P1P2	0.565911	-1.31849	5	5	P1P2	0.622065	-1.06153	5	5	P1P2	0.020631	-0.213053	5	5	P1P2	0.649013	0.0490357	5	5	P1P2	0.223293	-0.11055	5	5	P1P2	0.837283	-1.19383	5	5	P1P2	0.994038	-1.24423	5	5	P1P2	0.943319	-1.24886	5	5
ARPC2	P2	0.0175904	0.340953	5	5	P1	0.0420098	-0.489938	5	5	P1	0.019303	-0.449292	5	5	P2	0.0247145	-0.428272	5	5	P2	0.289503	0.162138	5	5	P2	0.332454	-0.11715	5	5	P1	0.186638	-0.386039	5	5	P1	0.0117446	-0.490716	5	5	P1	0.0383589	-0.469377	5	5
ARPC3	P2	0.452221	0.105194	5	5	P2	0.354434	0.209297	5	5	P1	0.791327	-0.30779	5	5	P2	0.468552	-0.0772152	5	5	P2	0.410665	0.142908	5	5	P2	0.250982	0.0328464	5	5	P2	0.620041	0.0232562	5	5	P2	0.00362953	0.28516	5	5	P2	0.0349948	0.183217	5	5
ARPC4	P1P2	0.744943	-0.00156641	5	5	P1P2	0.516899	0.0274629	5	5	P1P2	0.737935	0.00523382	5	5	P1P2	0.489148	-0.166788	5	5	P1P2	0.0960885	-0.243172	5	5	P1P2	0.0815607	-0.190729	5	5	P1P2	0.333491	-0.169048	5	5	P1P2	0.335518	-0.214754	5	5	P1P2	0.283214	-0.187159	5	5
ARPC4-TTLL3	P1	0.36652	-0.0918672	4	4	P2	0.0685153	-0.172224	3	3	P2	0.231942	-0.0848872	3	3	P2	0.483487	-0.0735827	4	4	P1	0.156345	-0.176873	4	4	P2	0.208274	-0.244783	3	3	P1	0.508499	-0.0728631	4	4	P2	0.124097	-0.265395	3	3	P2	0.119233	-0.32954	3	3
ARPC5	P1P2	0.689013	0.0127974	5	5	P1P2	0.196897	0.224046	5	5	P1P2	0.376373	0.0958828	5	5	P1P2	0.781782	-0.0153157	5	5	P1P2	0.413739	-0.122802	5	5	P1P2	0.174088	-0.00336793	5	5	P1P2	0.841175	0.0907929	5	5	P1P2	0.684758	0.0502429	5	5	P1P2	0.887253	0.0926455	5	5
ARPC5L	P1	0.205699	-0.410654	5	5	P1	0.333648	-0.243035	5	5	P1	0.250307	-0.326844	5	5	P1	0.766542	-0.0177186	5	5	P2	0.454934	-0.106982	5	5	P2	0.777065	-0.0562214	5	5	P1	0.0398042	-0.284136	5	5	P1	0.126816	-0.23164	5	5	P1	0.0512249	-0.257888	5	5
ARPP19	P1P2	0.672544	0.184507	5	5	P1P2	0.230882	0.105748	5	5	P1P2	0.542683	0.155681	5	5	P1P2	0.279128	-0.105447	5	5	P1P2	0.279977	-0.0679822	5	5	P1P2	0.162033	-0.159974	5	5	P1P2	0.752837	0.0738371	5	5	P1P2	0.984765	0.0368188	5	5	P1P2	0.808471	0.000357008	5	5
ARPP21	ENST00000187397.4	0.348841	0.050089	5	5	ENST00000187397.4	0.01471	0.243792	5	5	ENST00000187397.4	0.0740534	0.19983	5	5	ENST00000187397.4	0.698535	-0.0481317	5	5	ENST00000187397.4	0.0537534	-0.362099	5	5	ENST00000187397.4	0.0596914	-0.194938	5	5	ENST00000187397.4	0.530183	0.0488271	5	5	ENST00000187397.4	0.955641	-0.14149	5	5	ENST00000187397.4	0.74917	-0.000313837	5	5
ARR3	P1P2	0.277214	0.0881405	5	5	P1P2	0.0300797	0.285502	5	5	P1P2	0.0845968	0.238982	5	5	P1P2	0.904939	-0.0162757	5	5	P1P2	0.322008	-0.141378	5	5	P1P2	0.401212	-0.0801467	5	5	P1P2	0.297511	0.071171	5	5	P1P2	0.236454	0.14404	5	5	P1P2	0.139382	0.122181	5	5
ARRB1	P1P2	0.588069	-0.0699284	5	5	P1P2	0.827764	-0.0753362	5	5	P1P2	0.927293	-0.0806033	5	5	P1P2	0.389779	0.0884276	5	5	P1P2	0.269585	0.143058	5	5	P1P2	0.140722	0.148617	5	5	P1P2	0.706691	0.0670805	5	5	P1P2	0.364397	0.130524	5	5	P1P2	0.46152	0.0988024	5	5
ARRB2	P1P2	0.029734	-1.22594	5	5	P1P2	0.0751996	-1.28123	5	5	P1P2	0.0249533	-1.23491	5	5	P1P2	0.335203	0.555705	5	5	P1P2	0.480875	0.232395	5	5	P1P2	0.524954	0.412203	5	5	P1P2	0.169021	-0.616802	5	5	P1P2	0.0352888	-1.01053	5	5	P1P2	0.0684	-0.885096	5	5
ARRDC1	P1P2	0.461786	-0.139371	5	5	P1P2	0.139726	-0.385162	5	5	P1P2	0.197187	-0.262266	5	5	P1P2	0.0350884	-0.441578	5	5	P1P2	0.101339	0.164183	5	5	P1P2	0.479417	-0.0842329	5	5	P1P2	0.0696301	-0.637679	5	5	P1P2	0.337606	-0.1651	5	5	P1P2	0.144573	-0.446587	5	5
ARRDC2	P2	0.0400347	0.219048	5	5	P1	0.619689	0.12876	5	5	P2	0.13221	0.149193	5	5	P1	0.521743	0.104459	5	5	P1	0.208863	-0.160383	5	5	P1	0.725338	-0.0794787	5	5	P2	0.208863	0.124882	5	5	P2	0.242422	0.055313	5	5	P2	0.159058	0.0900974	5	5
ARRDC3	P1P2	0.0014355	0.324127	5	5	P1P2	0.0144412	0.351135	5	5	P1P2	0.00137996	0.331925	5	5	P1P2	0.445471	0.0936991	5	5	P1P2	0.784537	0.0490378	5	5	P1P2	0.973797	0.0713685	5	5	P1P2	0.000920643	0.417132	5	5	P1P2	0.0271015	0.321374	5	5	P1P2	0.00105937	0.353083	5	5
ARRDC4	P1P2	0.495084	-0.00501151	5	5	P1P2	0.0455747	-0.719342	5	5	P1P2	0.114196	-0.382178	5	5	P1P2	0.16454	-0.314521	5	5	P1P2	0.482943	0.251769	5	5	P1P2	0.828504	-0.0902712	5	5	P1P2	0.106815	-0.358211	5	5	P1P2	0.0326662	-0.399931	5	5	P1P2	0.0304541	-0.40813	5	5
ARRDC5	P1P2	0.730507	-0.1699	5	5	P1P2	0.706249	0.298219	5	5	P1P2	0.592931	-0.014168	5	5	P1P2	0.166818	0.369761	5	5	P1P2	0.102033	-0.378711	5	5	P1P2	0.983746	-0.00447498	5	5	P1P2	0.987421	0.291143	5	5	P1P2	0.575773	-0.239869	5	5	P1P2	0.653701	0.131065	5	5
ARSA	P1P2	0.151464	-0.165996	5	5	P1P2	0.782374	-0.0909397	5	5	P1P2	0.394622	-0.136823	5	5	P1P2	0.221856	0.353991	5	5	P1P2	0.159953	-0.143954	5	5	P1P2	0.666349	0.0716741	5	5	P1P2	0.812089	0.0373821	5	5	P1P2	0.148574	-0.253581	5	5	P1P2	0.483041	-0.0947965	5	5
ARSB	P1P2	0.915188	-0.0529635	5	5	P1P2	0.480474	0.141558	5	5	P1P2	0.71293	0.0745204	5	5	P1P2	0.426421	0.124324	5	5	P1P2	0.565548	-0.0626903	5	5	P1P2	0.891196	0.0331043	5	5	P1P2	0.273928	0.122138	5	5	P1P2	0.598061	0.07456	5	5	P1P2	0.40966	0.0726133	5	5
ARSD	P1P2	0.46763	-0.150366	5	5	P1P2	0.442028	-0.0445788	5	5	P1P2	0.504179	-0.113455	5	5	P1P2	0.922042	-0.0757375	5	5	P1P2	0.948725	-0.0178717	5	5	P1P2	0.839538	-0.0658799	5	5	P1P2	0.424968	-0.142057	5	5	P1P2	0.292088	-0.143076	5	5	P1P2	0.30659	-0.131785	5	5
ARSE	P1P2	0.440547	0.0390712	5	5	P1P2	0.0690743	0.182531	5	5	P1P2	0.127148	0.150132	5	5	P1P2	0.617013	-0.250808	5	5	P1P2	0.38565	0.091672	5	5	P1P2	0.421569	-0.103321	5	5	P1P2	0.891427	-0.241237	5	5	P1P2	0.340962	0.261163	5	5	P1P2	0.540244	0.00996288	5	5
ARSF	P1P2	0.6884	-0.194316	5	5	P1P2	0.537554	-0.075811	5	5	P1P2	0.580884	-0.138047	5	5	P1P2	0.607121	0.159123	5	5	P1P2	0.0336855	-0.310831	5	5	P1P2	0.306197	-0.0904932	5	5	P1P2	0.909821	-0.0105453	5	5	P1P2	0.0134208	-0.36191	5	5	P1P2	0.064222	-0.194056	5	5
ARSG	ENST00000448504.2	0.205997	-0.108287	5	5	ENST00000448504.2	0.760102	-0.0513185	5	5	ENST00000448504.2	0.366561	-0.0905241	5	5	ENST00000448504.2	0.404574	0.102061	5	5	ENST00000448504.2	0.324854	0.117801	5	5	ENST00000448504.2	0.215491	0.161796	5	5	ENST00000448504.2	0.80245	-0.0890716	5	5	ENST00000448504.2	0.474719	0.0651207	5	5	ENST00000448504.2	0.888567	0.0598445	5	5
ARSH	ENST00000381130.2	0.718032	0.0869993	5	5	ENST00000381130.2	0.449473	0.110442	5	5	ENST00000381130.2	0.489924	0.0780701	5	5	ENST00000381130.2	0.336453	-0.0534079	5	5	ENST00000381130.2	0.391585	-0.129259	5	5	ENST00000381130.2	0.212426	-0.0751274	5	5	ENST00000381130.2	0.773081	-0.139049	5	5	ENST00000381130.2	0.799138	-0.0585152	5	5	ENST00000381130.2	0.882001	-0.153227	5	5
ARSI	P1P2	0.192602	-0.242897	5	5	P1P2	0.411538	-0.0514575	5	5	P1P2	0.129028	-0.126994	5	5	P1P2	0.478789	0.230781	5	5	P1P2	0.599698	0.0448223	5	5	P1P2	0.423975	0.157701	5	5	P1P2	0.847669	-0.10651	5	5	P1P2	0.986752	-0.0765177	5	5	P1P2	0.844741	0.0650544	5	5
ARSJ	P1P2	0.93303	-0.0108409	5	5	P1P2	0.716788	-0.0285094	5	5	P1P2	0.765127	-0.0318636	5	5	P1P2	0.795187	-0.0156136	5	5	P1P2	0.823695	-0.0180897	5	5	P1P2	0.870202	-0.0223821	5	5	P1P2	0.841175	-0.0286114	5	5	P1P2	0.453441	-0.125712	5	5	P1P2	0.677875	-0.0522241	5	5
ARSK	P1P2	0.0014987	-0.511442	5	5	P1P2	0.0408479	-0.49873	5	5	P1P2	0.00538641	-0.505086	5	5	P1P2	0.0354491	0.261116	5	5	P1P2	0.0140925	0.328357	5	5	P1P2	0.00290706	0.274013	5	5	P1P2	0.099195	-0.327522	5	5	P1P2	0.611386	-0.11514	5	5	P1P2	0.381004	-0.190157	5	5
ART1	P1P2	0.702542	0.0554833	5	5	P1P2	0.163939	-0.296379	5	5	P1P2	0.370556	-0.097217	5	5	P1P2	0.656665	0.235368	5	5	P1P2	0.0432876	0.544735	5	5	P1P2	0.112883	0.390051	5	5	P1P2	0.735887	0.284157	5	5	P1P2	0.181063	0.264683	5	5	P1P2	0.260723	0.276132	5	5
ART3	P1	0.441534	0.0253217	5	5	P2	0.530441	-0.0672226	5	5	P2	0.276623	-0.116819	5	5	P2	0.518784	0.167911	5	5	P2	0.579095	-0.0692684	5	5	P2	0.782169	0.0377227	5	5	P1	0.715964	0.0666133	5	5	P2	0.432225	-0.166857	5	5	P2	0.606447	-0.0789653	5	5
ART4	P1P2	0.610038	-0.0079877	5	5	P1P2	0.625275	-0.20789	5	5	P1P2	0.97507	-0.0455929	5	5	P1P2	0.921384	0.0140936	5	5	P1P2	0.250969	0.191796	5	5	P1P2	0.310145	0.0768602	5	5	P1P2	0.892083	0.0478597	5	5	P1P2	0.459465	-0.0673285	5	5	P1P2	0.511492	-0.00973439	5	5
ART5	P1P2	0.63889	0.0696942	5	5	P1P2	0.165456	0.377958	5	5	P1P2	0.698689	0.186213	5	5	P1P2	0.0857274	0.21273	5	5	P1P2	0.308022	-0.295031	5	5	P1P2	0.808471	0.0417631	5	5	P1P2	0.62532	0.235416	5	5	P1P2	0.377044	0.136821	5	5	P1P2	0.580557	0.209276	5	5
ARTN	P2	0.478922	0.123335	5	5	P2	0.079453	0.0293314	5	5	P2	0.192595	0.0832217	5	5	P2	0.122034	0.201503	5	5	P2	0.163686	-0.130371	5	5	P1	0.278423	0.0704834	4	4	P2	0.0116104	0.264729	5	5	P2	0.862898	-0.100084	5	5	P2	0.15564	0.132305	5	5
ARV1	P1P2	0.610621	0.0675424	5	5	P1P2	0.041177	-0.388318	5	5	P1P2	0.230617	-0.160388	5	5	P1P2	0.393446	-0.196552	5	5	P1P2	0.0190507	0.292919	5	5	P1P2	0.603545	0.114877	5	5	P1P2	0.341011	-0.0740844	5	5	P1P2	0.909444	-0.0567586	5	5	P1P2	0.60761	-0.0948974	5	5
ARVCF	P1	0.260996	0.161952	5	5	P2	0.104715	0.297079	5	5	P1	0.0822198	0.153993	5	5	P1	0.199354	-0.189097	5	5	P1	0.181704	-0.234132	5	5	P1	0.0921191	-0.211614	5	5	P2	0.299439	0.172825	5	5	P1	0.754285	0.0461202	5	5	P2	0.678484	0.198552	5	5
ARX	P1	0.239745	-0.165661	5	5	P1	0.0389981	-0.337157	5	5	P1	0.0663157	-0.270468	5	5	P1	0.32247	0.129702	5	5	P2	0.409486	-0.0843523	5	5	P1	0.631067	0.100988	5	5	P1	0.656493	-0.0778245	5	5	P1	0.262373	-0.426907	5	5	P1	0.369362	-0.20002	5	5
AS3MT	P1P2	0.0566339	-0.225239	5	5	P1P2	0.317679	-0.20809	5	5	P1P2	0.0859581	-0.233295	5	5	P1P2	0.23401	0.159303	5	5	P1P2	0.490741	0.11455	5	5	P1P2	0.196129	0.115576	5	5	P1P2	0.743405	-0.0659264	5	5	P1P2	0.694545	-0.0826633	5	5	P1P2	0.795611	-0.101474	5	5
ASAH1	P1P2	0.294679	-0.105837	5	5	P1P2	0.0460264	-0.296132	5	5	P1P2	0.0363531	-0.189698	5	5	P1P2	0.0288066	0.268684	5	5	P1P2	0.0757099	0.237273	5	5	P1P2	0.00547242	0.219071	5	5	P1P2	0.139563	0.189748	5	5	P1P2	0.706849	-0.0761131	5	5	P1P2	0.447476	0.0510522	5	5
ASAH2	ENST00000395526.4	0.485144	-0.080898	5	5	ENST00000395526.4	0.492458	-0.0965908	5	5	ENST00000395526.4	0.457019	-0.0887444	5	5	ENST00000395526.4	0.695162	-0.0131832	5	5	ENST00000395526.4	0.950047	0.0259836	5	5	ENST00000395526.4	0.43124	0.0527773	5	5	ENST00000395526.4	0.908505	0.0688475	5	5	ENST00000395526.4	0.911418	-0.0701808	5	5	ENST00000395526.4	0.910947	-0.0470811	5	5
ASAH2B	P1P2	0.306921	0.270766	5	5	P1P2	0.809337	0.0734878	5	5	P1P2	0.285173	0.141695	5	5	P1P2	0.355982	-0.18966	5	5	P1P2	0.846369	0.200297	5	5	P1P2	0.701153	-0.0187401	5	5	P1P2	0.667021	0.0635963	5	5	P1P2	0.5026	0.2165	5	5	P1P2	0.570913	0.063068	5	5
ASAP1	P1P2	0.0956122	-0.205643	5	5	P1P2	0.282024	-0.225403	5	5	P1P2	0.135889	-0.215523	5	5	P1P2	0.27876	0.190951	5	5	P1P2	0.964591	0.0299503	5	5	P1P2	0.3961	0.0526966	5	5	P1P2	0.921671	-0.0957455	5	5	P1P2	0.31751	-0.16422	5	5	P1P2	0.634026	-0.141811	5	5
ASAP2	P1P2	0.697919	-0.125724	5	5	P1P2	0.991038	-0.0149886	5	5	P1P2	0.879776	-0.0415737	5	5	P1P2	0.139886	0.18793	5	5	P1P2	0.8744	0.105596	5	5	P1P2	0.326679	0.163623	5	5	P1P2	0.16621	0.113645	5	5	P1P2	0.726696	0.0964037	5	5	P1P2	0.238503	0.0896454	5	5
ASAP3	P1P2	0.80547	-0.065158	5	5	P1P2	0.788772	-0.0358371	5	5	P1P2	0.825543	-0.0441026	5	5	P1P2	0.525794	0.126503	5	5	P1P2	0.806945	0.0546089	5	5	P1P2	0.490857	0.0457046	5	5	P1P2	0.704225	0.0764362	5	5	P1P2	0.940437	0.0298107	5	5	P1P2	0.784725	-0.0181292	5	5
ASB1	P1P2	0.974778	0.0245732	5	5	P1P2	0.910239	0.0655365	5	5	P1P2	0.95647	0.0450549	5	5	P1P2	0.221856	0.321919	5	5	P1P2	0.254757	-0.0999833	5	5	P1P2	0.653101	0.0551695	5	5	P1P2	0.0527311	0.252525	5	5	P1P2	0.605866	-0.0984661	5	5	P1P2	0.347178	0.0503927	5	5
ASB10	P1P2	0.861299	0.0487987	5	5	P1P2	0.57893	-0.0718382	5	5	P1P2	0.778515	-0.0865396	5	5	P1P2	0.0521008	0.28641	5	5	P1P2	0.698689	0.0492733	5	5	P1P2	0.0632702	0.156191	5	5	P1P2	0.0439795	0.254437	5	5	P1P2	0.805236	-0.0449116	5	5	P1P2	0.216416	0.0740654	5	5
ASB11	P1	0.087462	-0.264632	5	5	P2	0.195458	0.1831	5	5	P1	0.101086	-0.167405	5	5	P2	0.0136149	-0.367008	5	5	P2	0.203503	-0.393536	5	5	P2	0.0322191	-0.380272	5	5	P2	0.0747577	-0.255875	5	5	P1	0.0909642	-0.201708	5	5	P1	0.104813	-0.295472	5	5
ASB12	ENST00000362002.2	0.246124	0.103249	5	5	ENST00000396130.2	0.0179302	-0.339868	5	5	ENST00000396130.2	0.264663	-0.0999292	5	5	ENST00000396130.2	0.0733019	-0.274791	5	5	ENST00000396130.2	0.136696	0.364122	5	5	ENST00000362002.2	0.687641	-0.0430101	5	5	ENST00000396130.2	0.331421	-0.192792	5	5	ENST00000362002.2	0.459465	-0.0961986	5	5	ENST00000396130.2	0.375603	-0.0578624	5	5
ASB13	P1P2	0.783653	0.0799644	5	5	P1P2	0.419161	0.134995	5	5	P1P2	0.472287	0.0746846	5	5	P1P2	0.75391	0.0396817	5	5	P1P2	0.869825	-0.0187889	5	5	P1P2	0.829152	0.0324364	5	5	P1P2	0.596817	0.111493	5	5	P1P2	0.284549	0.0621325	5	5	P1P2	0.358379	0.0868127	5	5
ASB14	P1P2	0.813208	-0.00295893	5	5	P1P2	0.689626	0.0902334	5	5	P1P2	0.794539	0.0439948	5	5	P1P2	0.642936	-0.207063	5	5	P1P2	0.0234692	-0.278902	5	5	P1P2	0.108422	-0.266947	5	5	P1P2	0.316364	-0.220723	5	5	P1P2	0.0439099	-0.25755	5	5	P1P2	0.0450193	-0.189144	5	5
ASB15	P1P2	0.45548	-0.0848665	5	5	P1P2	0.120736	0.24821	5	5	P1P2	0.504179	0.0678727	5	5	P1P2	0.217185	0.270407	5	5	P1P2	0.355941	-0.115236	5	5	P1P2	0.595453	0.0446719	5	5	P1P2	0.368618	0.0969428	5	5	P1P2	0.413252	0.105945	5	5	P1P2	0.344624	0.101561	5	5
ASB16	P1P2	0.0286568	0.318771	5	5	P1P2	0.403998	0.156535	5	5	P1P2	0.0670582	0.255027	5	5	P1P2	0.0597563	-0.294576	5	5	P1P2	0.282385	-0.2492	5	5	P1P2	0.0396195	-0.220585	5	5	P1P2	0.730265	0.0440732	5	5	P1P2	0.98609	-0.00842251	5	5	P1P2	0.849952	-0.0235975	5	5
ASB17	P1P2	0.348414	-0.0513575	5	5	P1P2	0.94362	0.0119423	5	5	P1P2	0.635078	-0.0475781	5	5	P1P2	0.857831	0.0295811	5	5	P1P2	0.869825	0.0489842	5	5	P1P2	0.758645	0.0582223	5	5	P1P2	0.68858	-0.051588	5	5	P1P2	0.707467	0.0204426	5	5	P1P2	0.950602	-0.0345085	5	5
ASB18	P1P2	0.219588	0.088215	5	5	P1P2	0.0643785	0.152436	5	5	P1P2	0.0716582	0.120326	5	5	P1P2	0.36689	-0.0692472	5	5	P1P2	0.863949	-0.0150873	5	5	P1P2	0.436614	-0.0365983	5	5	P1P2	0.750948	0.0392722	5	5	P1P2	0.0736608	0.247231	5	5	P1P2	0.133472	0.134085	5	5
ASB2	P1P2	0.333233	-0.134053	5	5	P1P2	0.0833796	-0.419232	5	5	P1P2	0.065458	-0.276643	5	5	P1P2	0.868262	-0.107783	5	5	P1P2	0.506008	0.178079	5	5	P1P2	0.187636	0.0133583	5	5	P1P2	0.382251	-0.137083	5	5	P1P2	0.221674	-0.170792	5	5	P1P2	0.169911	-0.217937	5	5
ASB3	P1P2	0.280538	-0.108189	5	5	P1P2	0.956208	-0.0256061	5	5	P1P2	0.656013	-0.079709	5	5	P1P2	0.411151	0.113554	5	5	P1P2	0.125477	-0.247562	5	5	P1P2	0.373367	-0.0745376	5	5	P1P2	0.807587	0.0241082	5	5	P1P2	0.064232	-0.235149	5	5	P1P2	0.270361	-0.187236	5	5
ASB4	P1P2	0.793258	-0.0817424	5	5	P1P2	0.302413	-0.123853	5	5	P1P2	0.316294	-0.160057	5	5	P1P2	0.203598	-0.0595926	5	5	P1P2	0.971868	-0.053509	5	5	P1P2	0.421089	-0.054744	5	5	P1P2	0.0744874	-0.253351	5	5	P1P2	0.467058	-0.163051	5	5	P1P2	0.128384	-0.222099	5	5
ASB5	P1P2	0.342458	-0.10429	5	5	P1P2	0.781736	-0.0423051	5	5	P1P2	0.522436	-0.0943117	5	5	P1P2	0.659665	0.190804	5	5	P1P2	0.76547	-0.124113	5	5	P1P2	0.696228	0.039021	5	5	P1P2	0.90719	-0.0899139	5	5	P1P2	0.510303	-0.17384	5	5	P1P2	0.810404	-0.0823759	5	5
ASB6	P1P2	0.44599	-0.195536	5	5	P1P2	0.235777	-0.282657	5	5	P1P2	0.213583	-0.249733	5	5	P1P2	0.525253	-0.101887	5	5	P1P2	0.577394	0.112679	5	5	P1P2	0.970481	0.0234088	5	5	P1P2	0.604321	-0.298117	5	5	P1P2	0.27059	-0.145649	5	5	P1P2	0.271084	-0.226193	5	5
ASB7	P1P2	0.693307	-0.0577279	5	5	P1P2	0.616464	-0.0585982	5	5	P1P2	0.638051	-0.0751367	5	5	P1P2	0.63523	0.00410608	5	5	P1P2	0.400359	-0.0848184	5	5	P1P2	0.854516	-0.0285374	5	5	P1P2	0.989738	-0.0353166	5	5	P1P2	0.272037	-0.2296	5	5	P1P2	0.567527	-0.0965009	5	5
ASB8	P1P2	0.666484	-0.899404	5	5	P1P2	0.193455	-0.845613	5	5	P1P2	0.361716	-0.864453	5	5	P1P2	0.520397	-0.139815	5	5	P1P2	0.748431	-0.223905	5	5	P1P2	0.67605	-0.18317	5	5	P1P2	0.757251	-1.01587	5	5	P1P2	0.418724	-1.1172	5	5	P1P2	0.59776	-1.06123	5	5
ASB9	P1P2	0.752827	0.127255	5	5	P1P2	0.337406	0.206513	5	5	P1P2	0.279207	0.121682	5	5	P1P2	0.880024	0.0912506	5	5	P1P2	0.967237	-0.0928307	5	5	P1P2	0.619877	-0.0573701	5	5	P1P2	0.309204	0.127408	5	5	P1P2	0.477803	0.0643447	5	5	P1P2	0.29379	0.0969612	5	5
ASCC1	P1P2	0.335733	0.18056	5	5	P1P2	0.694536	-0.0372087	5	5	P1P2	0.949168	0.0716757	5	5	P1P2	0.949083	0.0236269	5	5	P1P2	0.770859	0.125215	5	5	P1P2	0.827208	0.00355311	5	5	P1P2	0.283501	0.194113	5	5	P1P2	0.803951	0.0475279	5	5	P1P2	0.434655	0.12082	5	5
ASCC2	P1P2	0.322945	-0.141079	5	5	P1P2	0.334898	-0.248594	5	5	P1P2	0.187803	-0.125621	5	5	P1P2	0.212281	-0.231999	5	5	P1P2	0.910479	-0.118067	5	5	P1P2	0.204604	-0.136227	5	5	P1P2	0.0664977	-0.224643	5	5	P1P2	0.118959	-0.296602	5	5	P1P2	0.060257	-0.330527	5	5
ASCC3	P1P2	0.000320148	-2.80356	5	5	P1P2	0.000488585	-2.75408	5	5	P1P2	0.000308586	-2.77882	5	5	P1P2	0.237944	-0.508361	5	5	P1P2	0.044329	-0.451666	5	5	P1P2	0.0266558	-0.407099	5	5	P1P2	0.00111172	-2.9832	5	5	P1P2	0.000329775	-3.20479	5	5	P1P2	0.000451602	-3.094	5	5
ASCL1	P1P2	0.438577	-0.180152	5	5	P1P2	0.854766	-0.231872	5	5	P1P2	0.72915	-0.206012	5	5	P1P2	0.790073	0.0139148	5	5	P1P2	0.384742	0.101672	5	5	P1P2	0.429781	0.0737779	5	5	P1P2	0.556044	-0.145301	5	5	P1P2	0.951673	-0.0530933	5	5	P1P2	0.889224	-0.0774081	5	5
ASCL2	P1P2	0.247141	0.155716	5	5	P1P2	0.399793	0.0451989	5	5	P1P2	0.290845	0.144612	5	5	P1P2	0.502265	-0.0620412	5	5	P1P2	0.967237	-0.0289453	5	5	P1P2	0.669375	0.0335935	5	5	P1P2	0.62885	0.0675141	5	5	P1P2	0.496535	0.0726707	5	5	P1P2	0.3961	0.101061	5	5
ASCL3	P1P2	0.0465735	0.251007	5	5	P1P2	0.310877	0.00379965	5	5	P1P2	0.108763	0.0928293	5	5	P1P2	0.108912	-0.286472	5	5	P1P2	0.648417	0.175426	5	5	P1P2	0.637585	-0.0627716	5	5	P1P2	0.961284	0.0226723	5	5	P1P2	0.424961	0.210025	5	5	P1P2	0.409188	0.0893204	5	5
ASCL4	ENST00000342331.4	0.244602	-0.298726	5	5	ENST00000342331.4	0.778224	0.0290871	5	5	ENST00000342331.4	0.359527	-0.156172	5	5	ENST00000342331.4	0.406916	0.146274	5	5	ENST00000342331.4	0.503093	0.0358226	5	5	ENST00000342331.4	0.677267	0.110894	5	5	ENST00000342331.4	0.702378	0.0536466	5	5	ENST00000342331.4	0.473181	0.0441004	5	5	ENST00000342331.4	0.585122	-0.0152664	5	5
ASCL5	P1P2	0.734578	0.0730589	5	5	P1P2	0.903975	0.000609857	5	5	P1P2	0.848327	0.0436377	5	5	P1P2	0.35728	0.111797	5	5	P1P2	0.891427	-0.0211147	5	5	P1P2	0.452464	0.0661244	5	5	P1P2	0.184433	0.184162	5	5	P1P2	0.527518	0.00204326	5	5	P1P2	0.205495	0.0420513	5	5
ASF1A	P1P2	0.0743176	-0.356702	5	5	P1P2	0.426382	-0.0839333	5	5	P1P2	0.0556476	-0.203778	5	5	P1P2	0.0561389	0.281647	5	5	P1P2	0.769907	-0.0153856	5	5	P1P2	0.27913	0.171382	5	5	P1P2	0.61887	-0.0239337	5	5	P1P2	0.277509	-0.0589095	5	5	P1P2	0.332454	-0.0215235	5	5
ASF1B	P1P2	0.0333836	-0.641896	5	5	P1P2	0.288777	-0.408696	5	5	P1P2	0.109684	-0.574008	5	5	P1P2	0.0332626	0.302603	5	5	P1P2	0.625908	-0.0487466	5	5	P1P2	0.14366	0.145691	5	5	P1P2	0.61887	-0.33203	5	5	P1P2	0.21546	-0.478749	5	5	P1P2	0.276186	-0.387299	5	5
ASGR1	P1P2	0.242416	-0.238722	5	5	P1P2	0.0808894	-0.21604	5	5	P1P2	0.0912614	-0.212768	5	5	P1P2	0.239763	0.121402	5	5	P1P2	0.454934	0.10911	5	5	P1P2	0.156855	0.120971	5	5	P1P2	0.961946	-0.0683844	5	5	P1P2	0.491815	-0.136496	5	5	P1P2	0.831097	-0.0825364	5	5
ASGR2	P1P2	0.246462	-0.15553	5	5	P1P2	0.843357	-0.114728	5	5	P1P2	0.371001	-0.0762224	5	5	P1P2	0.555421	0.0965511	5	5	P1P2	0.204982	0.105187	5	5	P1P2	0.141396	0.139783	5	5	P1P2	0.812733	-0.0778152	5	5	P1P2	0.384714	0.109968	5	5	P1P2	0.867584	0.0636909	5	5
ASH1L	P1P2	0.751248	0.0407591	5	5	P1P2	0.414387	0.0876344	5	5	P1P2	0.815176	0.0424213	5	5	P1P2	0.793907	0.000228487	5	5	P1P2	0.247221	-0.310099	5	5	P1P2	0.295322	-0.144153	5	5	P1P2	0.749689	0.0429278	5	5	P1P2	0.370354	-0.209329	5	5	P1P2	0.486159	-0.0743814	5	5
ASH2L	P1P2	0.679845	-0.125977	5	5	P1P2	0.337825	0.100962	5	5	P1P2	0.97507	0.0302839	5	5	P1P2	0.235971	0.132232	5	5	P1P2	0.94212	-0.045485	5	5	P1P2	0.410133	0.087065	5	5	P1P2	0.408309	0.0510637	5	5	P1P2	0.419202	0.0884809	5	5	P1P2	0.334949	0.0948794	5	5
ASIC1	P1P2	0.0225271	-1.4569	5	5	P1P2	0.900023	-1.17422	5	5	P1P2	0.522978	-1.2846	5	5	P1P2	0.233684	0.153836	5	5	P1P2	0.578946	-0.0143175	4	4	P1P2	0.460561	0.0213645	4	4	P1P2	0.0160213	-1.24185	5	5	P1P2	0.290191	-1.23931	5	5	P1P2	0.099407	-1.35456	5	5
ASIC2	ENST00000359872.6	0.957534	-0.0295961	5	5	ENST00000359872.6	0.788772	-0.0294132	5	5	ENST00000359872.6	0.918689	-0.0403888	5	5	ENST00000359872.6	0.962957	0.0235069	5	5	ENST00000359872.6	0.0956748	-0.227427	5	5	ENST00000359872.6	0.35103	-0.0898075	5	5	ENST00000359872.6	0.744033	0.0396874	5	5	ENST00000359872.6	0.0520499	-0.23326	5	5	ENST00000359872.6	0.504564	-0.141988	5	5
ASIC3	P1P2	0.0915283	-0.234938	4	4	P1P2	0.410777	-0.164266	4	4	P1P2	0.782297	-0.184632	4	4	P1P2	0.383558	0.306323	4	4	P1P2	0.470034	0.0952873	4	4	P1P2	0.271878	0.170889	4	4	P1P2	0.748504	0.0919526	4	4	P1P2	0.619053	-0.0364635	4	4	P1P2	0.95217	-0.0285821	4	4
ASIC4	P1P2	0.152416	0.356155	5	5	P1P2	0.22782	-0.0832874	5	5	P1P2	0.687004	0.11568	5	5	P1P2	0.103705	-0.292995	5	5	P1P2	0.287995	0.118275	5	5	P1P2	0.495579	-0.0499184	5	5	P1P2	0.919036	0.0569904	5	5	P1P2	0.789853	-0.062591	5	5	P1P2	0.983746	-0.00280029	5	5
ASIC5	P1P2	0.700384	0.0509827	5	5	P1P2	0.463053	0.0705936	5	5	P1P2	0.550444	0.0926795	5	5	P1P2	0.682946	0.0496953	5	5	P1P2	0.34059	-0.220574	5	5	P1P2	0.60065	-0.0613017	5	5	P1P2	0.255797	0.0846772	5	5	P1P2	0.603259	-0.0727541	5	5	P1P2	0.778978	0.0628946	5	5
ASIP	P1P2	0.854766	-0.0458151	5	5	P1P2	0.580639	0.00247134	5	5	P1P2	0.694376	0.0203756	5	5	P1P2	0.413515	0.0970039	5	5	P1P2	0.419212	0.0901425	5	5	P1P2	0.353181	0.0951391	5	5	P1P2	0.31039	0.17084	5	5	P1P2	0.213009	0.0791491	5	5	P1P2	0.169653	0.0901988	5	5
ASL	P1P2	0.00296741	0.309952	5	5	P1P2	0.164191	0.0661637	5	5	P1P2	0.0289777	0.275274	5	5	P1P2	0.0697158	-0.240183	5	5	P1P2	0.854174	0.0278578	5	5	P1P2	0.17199	-0.111979	5	5	P1P2	0.260338	0.159114	5	5	P1P2	0.161587	0.164294	5	5	P1P2	0.136512	0.192069	5	5
ASMT	P1P2	0.133802	0.162675	5	5	P1P2	0.0164546	0.299222	5	5	P1P2	0.0143667	0.204596	5	5	P1P2	0.490191	-0.25459	5	5	P1P2	0.288372	-0.0781245	5	5	P1P2	0.11138	-0.151553	5	5	P1P2	0.890771	-0.108133	5	5	P1P2	0.108716	0.221329	5	5	P1P2	0.4144	0.0987083	5	5
ASMTL	P1P2	0.679235	-0.0408876	5	5	P1P2	0.390086	-0.0572943	5	5	P1P2	0.394622	-0.0296367	5	5	P1P2	0.533942	-0.0379689	5	5	P1P2	0.994372	0.000238685	5	5	P1P2	0.598915	-0.00319068	5	5	P1P2	0.449941	-0.102366	5	5	P1P2	0.456447	-0.15863	5	5	P1P2	0.434167	-0.18714	5	5
ASNA1	P1P2	0.000126992	-1.51709	5	5	P1P2	0.000138171	-1.46827	5	5	P1P2	0.000132291	-1.48243	5	5	P1P2	0.0812883	0.29726	5	5	P1P2	0.535087	-0.118038	5	5	P1P2	0.246547	0.101629	5	5	P1P2	0.000130406	-1.31199	5	5	P1P2	0.000134432	-1.44936	5	5	P1P2	0.000131787	-1.38067	5	5
ASNS	P1P2	0.696688	-0.114805	5	5	P1P2	0.391924	-0.166418	5	5	P1P2	0.444511	-0.108873	5	5	P1P2	0.691182	-0.0524638	5	5	P1P2	0.876361	0.0842346	5	5	P1P2	0.905015	-0.00947205	5	5	P1P2	0.337237	-0.132885	5	5	P1P2	0.48245	-0.0901729	5	5	P1P2	0.213954	-0.140806	5	5
ASNSD1	P1P2	0.788131	0.000127101	5	5	P1P2	0.118168	-0.101199	5	5	P1P2	0.359964	-0.058027	5	5	P1P2	0.538861	-0.0185075	5	5	P1P2	0.975176	-0.154386	5	5	P1P2	0.609938	-0.084659	5	5	P1P2	0.607799	-0.0355198	5	5	P1P2	0.0633997	-0.321948	5	5	P1P2	0.0660385	-0.160433	5	5
ASPA	P1P2	0.60221	-0.0446223	3	3	P1P2	0.180899	0.117651	3	3	P1P2	0.614803	0.0365145	3	3	P1P2	0.242746	0.20652	4	4	P1P2	0.0673628	0.370236	5	5	P1P2	0.285913	0.192743	4	4	P1P2	0.441448	0.354779	4	4	P1P2	0.221047	0.367558	5	5	P1P2	0.23118	0.376339	4	4
ASPDH	P1P2	0.834578	-0.0871772	5	5	P1P2	0.842381	-0.0161458	5	5	P1P2	0.677221	-0.0809914	5	5	P1P2	0.430774	-0.123912	5	5	P1P2	0.58507	-0.161352	5	5	P1P2	0.299951	-0.191687	5	5	P1P2	0.167611	-0.31014	5	5	P1P2	0.316506	-0.144686	5	5	P1P2	0.177538	-0.170909	5	5
ASPG	P1	0.0345044	0.316003	5	5	P1	0.159204	0.191497	5	5	P1	0.0497486	0.29655	5	5	P1	0.104234	-0.273922	5	5	P1	0.348638	-0.145449	5	5	P1	0.0777061	-0.198604	5	5	P1	0.454433	0.0456335	5	5	P2	0.157483	0.183591	4	4	P2	0.381776	0.0528682	4	4
ASPH	P1P2	0.0795957	-0.483498	5	5	P1P2	0.642462	-0.308014	5	5	P1P2	0.446002	-0.378761	5	5	P1P2	0.37131	0.130666	5	5	P1P2	0.0395648	-0.255967	5	5	P1P2	0.295322	-0.0819557	5	5	P1P2	0.203356	-0.394006	5	5	P1P2	0.111302	-0.595046	5	5	P1P2	0.0851159	-0.464959	5	5
ASPHD1	P1P2	0.802252	-0.0050268	5	5	P1P2	0.731759	-0.0736288	5	5	P1P2	0.872551	-0.0501575	5	5	P1P2	0.143937	0.161788	5	5	P1P2	0.294825	0.0962571	5	5	P1P2	0.0636257	0.107402	5	5	P1P2	0.146355	0.0949858	5	5	P1P2	0.57719	0.0579425	5	5	P1P2	0.159551	0.0477951	5	5
ASPHD2	P1P2	0.232181	-0.870882	5	5	P1P2	0.207193	-0.850037	5	5	P1P2	0.162882	-0.847871	5	5	P1P2	0.199499	0.195322	5	5	P1P2	0.267431	-0.151966	5	5	P1P2	0.764982	0.0627871	5	5	P1P2	0.211884	-0.763127	5	5	P1P2	0.147643	-1.11456	5	5	P1P2	0.758012	-0.801968	5	5
ASPM	P1P2	0.389627	0.270575	5	5	P1P2	0.855418	-0.0144747	5	5	P1P2	0.621476	0.0473544	5	5	P1P2	0.119158	-0.448443	5	5	P1P2	0.842473	-0.246726	5	5	P1P2	0.375603	-0.25844	5	5	P1P2	0.791561	-0.0443721	5	5	P1P2	0.396629	-0.115391	5	5	P1P2	0.507223	-0.120816	5	5
ASPN	P1P2	0.779181	0.0153858	5	5	P1P2	0.363148	-0.193657	5	5	P1P2	0.714795	-0.106435	5	5	P1P2	0.921384	-0.0896526	5	5	P1P2	0.575694	0.158451	5	5	P1P2	0.950602	0.115706	5	5	P1P2	0.901931	-0.00247115	5	5	P1P2	0.665345	-0.0948386	5	5	P1P2	0.838888	0.00940183	5	5
ASPRV1	ENST00000320256.4	0.713062	-0.0563613	5	5	ENST00000320256.4	0.902658	-0.022494	5	5	ENST00000320256.4	0.939219	-0.0693519	5	5	ENST00000320256.4	0.168992	-0.225449	5	5	ENST00000320256.4	0.1173	-0.305265	5	5	ENST00000320256.4	0.0416596	-0.294718	5	5	ENST00000320256.4	0.0870042	-0.212697	5	5	ENST00000320256.4	0.102809	-0.326804	5	5	ENST00000320256.4	0.0622133	-0.313922	5	5
ASPSCR1	P1P2	0.0116477	0.289513	5	5	P1P2	0.181483	0.233162	5	5	P1P2	0.0203611	0.260393	5	5	P1P2	0.219979	-0.206023	5	5	P1P2	0.965252	-0.108025	5	5	P1P2	0.318543	-0.0756316	5	5	P1P2	0.296742	0.278019	5	5	P1P2	0.12661	0.126092	5	5	P1P2	0.172513	0.260142	5	5
ASRGL1	P1P2	0.403061	0.0829794	5	5	P1P2	0.437103	0.397924	5	5	P1P2	0.252373	0.240275	5	5	P1P2	0.997353	0.0685561	5	5	P1P2	0.351633	-0.59577	5	5	P1P2	0.223609	-0.332655	5	5	P1P2	0.698074	0.17028	5	5	P1P2	0.755547	-0.27108	5	5	P1P2	0.57885	-0.0503997	5	5
ASS1	P1P2	0.662858	-0.0450966	5	5	P1P2	0.514749	0.0726818	5	5	P1P2	0.89228	0.103105	5	5	P1P2	0.772564	0.100513	5	5	P1P2	0.579663	-0.0842447	5	5	P1P2	0.665745	-0.0329418	5	5	P1P2	0.961946	0.0432249	5	5	P1P2	0.594319	-0.0656665	5	5	P1P2	0.903039	0.0171639	5	5
ASTE1	P1P2	0.0643785	0.311578	5	5	P1P2	0.0430279	0.302022	5	5	P1P2	0.0333407	0.295352	5	5	P1P2	0.258665	-0.177255	5	5	P1P2	0.830806	-0.0155803	5	5	P1P2	0.327911	-0.056235	5	5	P1P2	0.208262	0.106867	5	5	P1P2	0.0411994	0.246359	5	5	P1P2	0.0644618	0.221348	5	5
ASTL	ENST00000342380.2	0.886864	-0.0981502	5	5	ENST00000342380.2	0.409173	-0.0872151	5	5	ENST00000342380.2	0.658423	-0.098325	5	5	ENST00000342380.2	0.283945	-0.0700968	5	5	ENST00000342380.2	0.873092	0.0211274	5	5	ENST00000342380.2	0.426872	-0.0537698	5	5	ENST00000342380.2	0.167995	-0.169609	5	5	ENST00000342380.2	0.299567	-0.128574	5	5	ENST00000342380.2	0.182399	-0.16688	5	5
ASTN1	P1P2	0.0823468	-0.263657	5	5	P1P2	0.0275255	-0.320088	5	5	P1P2	0.0359828	-0.291872	5	5	P1P2	0.409265	0.128309	5	5	P1P2	0.778803	0.0531514	5	5	P1P2	0.281353	0.0324756	5	5	P1P2	0.377972	-0.125065	5	5	P1P2	0.0623428	-0.290908	5	5	P1P2	0.0741359	-0.205453	5	5
ASTN2	P1P2	0.490362	0.067738	5	5	P1P2	0.977432	-0.0100408	5	5	P1P2	0.765127	-0.000976106	5	5	P1P2	0.359015	-0.0986733	5	5	P1P2	0.395265	-0.0626049	5	5	P1P2	0.271447	-0.0728476	5	5	P1P2	0.885527	-0.0144421	5	5	P1P2	0.199309	-0.109094	5	5	P1P2	0.405892	-0.0771356	5	5
ASUN	P1P2	0.00483389	-0.729137	4	4	P1P2	0.0323876	-1.02032	4	4	P1P2	0.00740645	-0.865507	4	4	P1P2	0.0713148	-0.362161	4	4	P1P2	0.462087	0.0946359	4	4	P1P2	0.159556	-0.113433	4	4	P1P2	0.00305114	-1.07355	4	4	P1P2	0.0274141	-0.936121	4	4	P1P2	0.00242828	-0.962497	4	4
ASXL1	P1P2	0.918489	-0.131488	5	5	P1P2	0.808047	-0.0188725	5	5	P1P2	0.951823	-0.0751805	5	5	P1P2	0.214416	0.274159	5	5	P1P2	0.497554	-0.0555002	5	5	P1P2	0.366708	0.0601544	5	5	P1P2	0.0915354	0.167332	5	5	P1P2	0.443995	-0.0554547	5	5	P1P2	0.861699	0.0971191	5	5
ASXL2	P1P2	0.073511	0.235692	5	5	P1P2	0.929724	-0.0791019	5	5	P1P2	0.265735	0.101054	5	5	P1P2	0.738838	-0.0450264	5	5	P1P2	0.375732	0.281994	5	5	P1P2	0.303454	0.0972503	5	5	P1P2	0.0949336	0.171489	5	5	P1P2	0.218551	0.272999	5	5	P1P2	0.0437878	0.210785	5	5
ASXL3	P1P2	0.15696	-0.142618	3	3	P1P2	0.660264	0.0354868	3	3	P1P2	0.455364	-0.0535658	3	3	P1P2	0.459163	0.145115	3	3	P1P2	0.351742	0.878736	4	4	P1P2	0.65151	0.0715053	3	3	P1P2	0.9876	0.00180313	3	3	P1P2	0.261446	0.75923	4	4	P1P2	0.877503	0.0180702	3	3
ASZ1	P1P2	0.0706144	-0.277218	5	5	P1P2	0.806759	-0.0672361	5	5	P1P2	0.192311	-0.108692	5	5	P1P2	0.203893	0.188294	5	5	P1P2	0.720307	-0.0236956	5	5	P1P2	0.26748	0.110227	5	5	P1P2	0.860362	-0.0709355	5	5	P1P2	0.499694	-0.0819768	5	5	P1P2	0.802034	-0.101413	5	5
ATAD1	P1P2	0.137289	0.236326	5	5	P1P2	0.639485	0.0625446	5	5	P1P2	0.26897	0.119893	5	5	P1P2	0.460954	-0.113001	5	5	P1P2	0.694393	-0.0434036	5	5	P1P2	0.435145	-0.0782025	5	5	P1P2	0.377523	0.0983676	5	5	P1P2	0.921959	0.03858	5	5	P1P2	0.507755	0.0532419	5	5
ATAD2	P1P2	0.926418	0.163871	5	5	P1P2	0.183942	0.215627	5	5	P1P2	0.632703	0.173754	5	5	P1P2	0.265367	-0.202249	5	5	P1P2	0.249943	-0.189867	5	5	P1P2	0.164291	-0.252317	5	5	P1P2	0.3041	-0.176513	5	5	P1P2	0.65572	0.0582226	5	5	P1P2	0.676659	-0.0624376	5	5
ATAD2B	P1P2	0.551365	-0.165695	5	5	P1P2	0.558615	0.0623141	5	5	P1P2	0.782352	-0.0449611	5	5	P1P2	0.611767	-0.205387	5	5	P1P2	0.148908	-0.271096	5	5	P1P2	0.0315554	-0.191743	5	5	P1P2	0.879633	-0.438507	5	5	P1P2	0.141924	-0.199373	5	5	P1P2	0.482004	-0.30805	5	5
ATAD3A	P1P2	0.922453	-0.143576	5	5	P1P2	0.880953	-0.038135	5	5	P1P2	0.767671	-0.119246	5	5	P1P2	0.149009	-0.429397	5	5	P1P2	0.205873	-0.257488	5	5	P1P2	0.0789742	-0.343442	5	5	P1P2	0.0129635	-0.36064	5	5	P1P2	0.0704425	-0.27405	5	5	P1P2	0.0137271	-0.302419	5	5
ATAD3B	P1	0.431724	0.109348	5	5	P1	0.0413839	0.243187	5	5	P1	0.111547	0.210202	5	5	P1	0.466519	-0.125333	5	5	P1	0.0594514	-0.372629	5	5	P1	0.213342	-0.22353	5	5	P1	0.911794	0.00584198	5	5	P1	0.512438	-0.120386	5	5	P1	0.88594	-0.0983248	5	5
ATAD3C	P1P2	0.840428	0.139753	5	5	P1P2	0.219588	-0.395275	5	5	P1P2	0.867302	-0.108706	5	5	P1P2	0.581855	-0.0356993	5	5	P1P2	0.658361	-0.109697	4	4	P1P2	0.360882	-0.13021	4	4	P1P2	0.537274	0.0438222	5	5	P1P2	0.119747	-0.541644	5	5	P1P2	0.147805	-0.151835	5	5
ATAD5	P1P2	0.0426616	-0.515062	4	4	P1P2	0.0936031	-0.308949	4	4	P1P2	0.0401068	-0.412005	4	4	P1P2	0.293552	-0.427917	4	4	P1P2	0.0327024	-0.666487	4	4	P1P2	0.0397239	-0.534714	4	4	P1P2	0.000985091	-0.776942	4	4	P1P2	0.00141033	-0.877273	4	4	P1P2	0.000929213	-0.827108	4	4
ATAT1	P1P2	0.572686	0.0989864	5	5	P1P2	0.911888	0.141689	5	5	P1P2	0.797111	0.107715	5	5	P1P2	0.521474	0.243427	5	5	P1P2	0.185808	0.11137	5	5	P1P2	0.0815607	0.135769	5	5	P1P2	0.200861	0.303248	5	5	P1P2	0.16611	0.283471	5	5	P1P2	0.09005	0.28974	5	5
ATCAY	P1P2	0.84173	-0.0737638	5	5	P1P2	0.616464	-0.0626724	5	5	P1P2	0.723521	-0.0577416	5	5	P1P2	0.59414	-0.0804562	5	5	P1P2	0.27175	-0.098903	5	5	P1P2	0.161037	-0.0938001	5	5	P1P2	0.346509	-0.156024	5	5	P1P2	0.297444	-0.279678	5	5	P1P2	0.186247	-0.173234	5	5
ATE1	P1P2	0.931046	-0.0911619	5	5	P1P2	0.0503618	0.184691	5	5	P1P2	0.39139	0.0635697	5	5	P1P2	0.647102	0.0618154	5	5	P1P2	0.262805	-0.215788	5	5	P1P2	0.552412	-0.105908	5	5	P1P2	0.989076	0.0126471	5	5	P1P2	0.54227	0.0336191	5	5	P1P2	0.71476	0.0290821	5	5
ATF1	P1P2	0.522024	-0.085651	5	5	P1P2	0.278319	0.163908	5	5	P1P2	0.881749	0.076948	5	5	P1P2	0.0995464	0.203137	5	5	P1P2	0.325875	-0.143396	5	5	P1P2	0.594877	0.0197624	5	5	P1P2	0.426415	0.126727	5	5	P1P2	0.714269	0.0621147	5	5	P1P2	0.542447	0.0944207	5	5
ATF2	P1P2	0.50498	-0.109763	4	4	P1P2	0.0393503	-0.324512	4	4	P1P2	0.130981	-0.209103	4	4	P1P2	0.597877	0.512732	5	5	P1P2	0.0449461	0.310125	5	5	P1P2	0.0380491	0.393826	5	5	P1P2	0.835339	0.169957	5	5	P1P2	0.653323	0.210285	5	5	P1P2	0.77388	0.167629	5	5
ATF3	P1P2	0.868496	0.124786	5	5	P1P2	0.823553	0.0205117	5	5	P1P2	0.849633	0.0875327	5	5	P1P2	0.632866	-0.0969015	5	5	P1P2	0.703609	0.132821	5	5	P1P2	0.962527	0.0454479	5	5	P1P2	0.935519	-0.00562653	5	5	P1P2	0.588297	0.12711	5	5	P1P2	0.625756	-0.0418299	5	5
ATF4	P1P2	0.0298907	-0.685154	5	5	P1P2	0.0246773	-0.675695	5	5	P1P2	0.0204515	-0.680425	5	5	P1P2	0.209859	-0.180497	5	5	P1P2	0.40643	-0.0458427	5	5	P1P2	0.217035	-0.177432	5	5	P1P2	0.00146371	-0.71804	5	5	P1P2	0.002778	-0.680145	5	5	P1P2	0.00110063	-0.698343	5	5
ATF5	P1P2	0.000174027	-4.1069	5	5	P1P2	0.000182902	-4.2202	5	5	P1P2	0.000149849	-4.16355	5	5	P1P2	0.398394	-0.106155	2	2	P1P2	0.607211	0.101385	2	2	P1P2	0.996325	-0.0023848	2	2	P1P2	0.000134869	-6.04354	5	5	P1P2	0.000149164	-4.45177	5	5	P1P2	0.000129145	-5.24765	5	5
ATF6	P1P2	0.125796	-0.199088	5	5	P1P2	0.0965264	-0.379673	5	5	P1P2	0.0613056	-0.277671	5	5	P1P2	0.491234	0.136569	5	5	P1P2	0.460966	0.175933	5	5	P1P2	0.35103	0.119482	5	5	P1P2	0.355941	-0.120791	5	5	P1P2	0.227057	-0.184586	5	5	P1P2	0.131121	-0.105023	5	5
ATF6B	P1P2	0.906612	-0.073102	5	5	P1P2	0.0972795	0.203548	5	5	P1P2	0.389092	0.0609824	5	5	P1P2	0.95767	0.0108422	5	5	P1P2	0.397344	-0.173555	5	5	P1P2	0.603545	-0.071803	5	5	P1P2	0.970545	-0.0754592	5	5	P1P2	0.829746	0.103801	5	5	P1P2	0.926788	0.0695617	5	5
ATF7	P1P2	0.399793	-0.0612161	5	5	P1P2	0.070485	-0.307938	5	5	P1P2	0.0853509	-0.204265	5	5	P1P2	0.555143	-0.12612	5	5	P1P2	0.78135	0.0893538	5	5	P1P2	0.922824	-0.0827564	5	5	P1P2	0.0564889	-0.208473	5	5	P1P2	0.0465861	-0.19133	5	5	P1P2	0.0269415	-0.198064	5	5
ATF7IP	P1	0.272823	-0.135794	5	5	P2	0.324577	-0.274852	5	5	P1	0.225153	-0.11391	5	5	P2	0.172749	-0.221967	5	5	P1	0.186085	0.166255	5	5	P1	0.467614	0.0669535	5	5	P2	0.0926571	-0.170342	5	5	P2	0.48064	-0.0659544	5	5	P2	0.164796	-0.152719	5	5
ATF7IP2	P1P2	0.0164546	-0.556179	5	5	P1P2	0.0104647	-0.455731	5	5	P1P2	0.00643728	-0.505955	5	5	P1P2	0.978166	0.00763984	5	5	P1P2	0.677312	-0.193597	5	5	P1P2	0.570913	-0.067857	5	5	P1P2	0.00627844	-0.523817	5	5	P1P2	0.0178143	-0.622232	5	5	P1P2	0.00462758	-0.568497	5	5
ATG10	P1P2	0.260996	0.216804	5	5	P1P2	0.969471	-0.120661	5	5	P1P2	0.346568	0.053714	5	5	P1P2	0.589269	-0.201825	5	5	P1P2	0.893723	0.0196684	5	5	P1P2	0.445986	-0.0858229	5	5	P1P2	0.859385	-0.00337129	5	5	P1P2	0.935154	-0.0571264	5	5	P1P2	0.807826	-0.0376205	5	5
ATG12	P1P2	0.859664	0.00484691	5	5	P1P2	0.500888	-0.0768125	5	5	P1P2	0.610921	-0.0676619	5	5	P1P2	0.103705	0.21699	5	5	P1P2	0.271027	0.116792	5	5	P1P2	0.0622133	0.183074	5	5	P1P2	0.188026	0.264603	5	5	P1P2	0.531595	0.0487291	5	5	P1P2	0.20048	0.0882908	5	5
ATG13	P1P2	0.131658	0.193813	5	5	P1P2	0.854113	-0.00600963	5	5	P1P2	0.340623	0.103085	5	5	P1P2	0.462468	-0.0560698	5	5	P1P2	0.419212	-0.0610203	5	5	P1P2	0.273627	-0.0973263	5	5	P1P2	0.553819	0.0950985	5	5	P1P2	0.346888	-0.0981289	5	5	P1P2	0.995687	-0.0325819	5	5
ATG14	P1P2	0.098291	-0.195237	5	5	P1P2	0.631771	0.00449497	5	5	P1P2	0.241155	-0.0471884	5	5	P1P2	0.0663976	0.33286	5	5	P1P2	0.0102607	0.331247	5	5	P1P2	0.00821479	0.326872	5	5	P1P2	0.324447	0.0681515	5	5	P1P2	0.0111491	0.344799	5	5	P1P2	0.0465538	0.256873	5	5
ATG16L1	P1P2	0.021	-0.285056	5	5	P1P2	0.181483	-0.126394	5	5	P1P2	0.031061	-0.199198	5	5	P1P2	0.668698	0.0506764	5	5	P1P2	0.492309	0.0981838	5	5	P1P2	0.462026	0.0695168	5	5	P1P2	0.0247704	-0.192856	5	5	P1P2	0.578608	-0.078065	5	5	P1P2	0.0869399	-0.12404	5	5
ATG16L2	P1P2	0.828089	-0.0346457	5	5	P1P2	0.412012	0.104203	5	5	P1P2	0.775321	0.0938705	5	5	P1P2	0.850024	0.0519904	5	5	P1P2	0.996028	-0.017305	5	5	P1P2	0.810404	0.0466761	5	5	P1P2	0.814021	0.0427369	5	5	P1P2	0.315104	0.080608	5	5	P1P2	0.42253	0.0489729	5	5
ATG2A	P1P2	0.215244	0.113856	5	5	P1P2	0.813208	-0.107647	5	5	P1P2	0.896235	0.0160994	5	5	P1P2	0.43613	-0.169854	5	5	P1P2	0.631504	0.133535	5	5	P1P2	0.953913	-0.0131224	5	5	P1P2	0.914427	0.00988244	5	5	P1P2	0.991057	-0.0188387	5	5	P1P2	0.834341	0.00865794	5	5
ATG2B	P1P2	0.424449	-0.0423683	5	5	P1P2	0.723637	0.0585753	5	5	P1P2	0.554904	0.0259593	5	5	P1P2	0.546558	0.0179722	5	5	P1P2	0.622971	-0.184199	5	5	P1P2	0.550745	-0.0852747	5	5	P1P2	0.822403	0.041549	5	5	P1P2	0.548339	-0.0818759	5	5	P1P2	0.779616	0.0252842	5	5
ATG3	P1P2	0.989379	-0.0240902	5	5	P1P2	0.947594	0.0226668	5	5	P1P2	0.953814	-0.0147679	5	5	P1P2	0.906911	0.0314762	5	5	P1P2	0.44128	-0.17489	5	5	P1P2	0.474265	-0.0829867	5	5	P1P2	0.918378	-0.0308811	5	5	P1P2	0.592309	-0.219773	5	5	P1P2	0.569219	-0.116391	5	5
ATG4A	P1P2	0.36249	0.156498	5	5	P1P2	0.822258	-0.016773	5	5	P1P2	0.608003	0.0522441	5	5	P1P2	0.818305	-0.0533851	5	5	P1P2	0.259635	0.158188	5	5	P1P2	0.725338	0.093865	5	5	P1P2	0.40925	0.0644076	5	5	P1P2	0.241087	0.122188	5	5	P1P2	0.250639	0.127621	5	5
ATG4B	P1P2	0.0425163	0.237575	5	5	P1P2	0.423485	0.101118	5	5	P1P2	0.09716	0.190534	5	5	P1P2	0.108182	-0.255096	5	5	P1P2	0.987752	-0.100086	5	5	P1P2	0.290742	-0.122902	5	5	P1P2	0.98014	-0.00735651	5	5	P1P2	0.40407	0.0292342	5	5	P1P2	0.825912	0.0828144	5	5
ATG4C	P1P2	0.424449	-0.111756	5	5	P1P2	0.0414254	-0.266065	5	5	P1P2	0.113244	-0.216425	5	5	P1P2	0.997353	-0.00151569	5	5	P1P2	0.254757	0.227094	5	5	P1P2	0.616361	0.122491	5	5	P1P2	0.511329	-0.164374	5	5	P1P2	0.845963	0.0270864	5	5	P1P2	0.818149	-0.140052	5	5
ATG4D	P1P2	0.365347	-0.10537	5	5	P1P2	0.654428	-0.1416	5	5	P1P2	0.424427	-0.0939659	5	5	P1P2	0.394827	-0.11487	5	5	P1P2	0.515608	0.188981	5	5	P1P2	0.791764	0.0148786	5	5	P1P2	0.234902	-0.220933	5	5	P1P2	0.762499	0.052725	5	5	P1P2	0.629294	-0.0966797	5	5
ATG5	P1P2	0.792617	-0.0454725	5	5	P1P2	0.838477	0.027559	5	5	P1P2	0.954478	0.0352791	5	5	P1P2	0.932586	0.129728	5	5	P1P2	0.241839	-0.0682367	5	5	P1P2	0.628704	-0.0862531	5	5	P1P2	0.716274	-0.0215631	5	5	P1P2	0.360896	-0.0826725	5	5	P1P2	0.74539	-0.0615166	5	5
ATG7	P1P2	0.328475	-0.0743608	5	5	P1P2	0.0138201	0.328867	5	5	P1P2	0.26502	0.163606	5	5	P1P2	0.249003	0.119948	5	5	P1P2	0.0453914	-0.226341	5	5	P1P2	0.669981	-0.0566497	5	5	P1P2	0.651702	0.0572968	5	5	P1P2	0.37974	0.0712467	5	5	P1P2	0.377848	0.0425683	5	5
ATG9A	P1P2	0.615294	-0.0731828	5	5	P1P2	0.464576	0.0611846	5	5	P1P2	0.902171	0.00955835	5	5	P1P2	0.0956872	-0.267055	5	5	P1P2	0.0656417	-0.203315	5	5	P1P2	0.0281111	-0.227032	5	5	P1P2	0.0797607	-0.348907	5	5	P1P2	0.111302	-0.137692	5	5	P1P2	0.0320188	-0.223562	5	5
ATG9B	P1P2	0.990706	0.0336738	5	5	P1P2	0.723013	-0.0719399	5	5	P1P2	0.781712	-0.0421072	5	5	P1P2	0.883296	0.0168929	5	5	P1P2	0.177667	0.163223	5	5	P1P2	0.499796	0.0982914	5	5	P1P2	0.79348	-0.0366897	5	5	P1P2	0.263258	0.0922386	5	5	P1P2	0.397954	0.0131685	5	5
ATHL1	P1P2	0.570706	-0.0592749	5	5	P1P2	0.917829	-0.154549	5	5	P1P2	0.805485	-0.0890697	5	5	P1P2	0.701607	-0.139785	5	5	P1P2	0.750948	0.121478	5	5	P1P2	0.720354	0.0271122	5	5	P1P2	0.678527	-0.199754	5	5	P1P2	0.969536	-0.0530604	5	5	P1P2	0.859739	-0.132667	5	5
ATIC	P1P2	0.00158695	-2.6754	5	5	P1P2	0.0085811	-2.50495	5	5	P1P2	0.00211346	-2.59017	5	5	P1P2	0.0313089	-0.343524	4	4	P1P2	0.42545	-0.0891677	5	5	P1P2	0.0414561	-0.190948	4	4	P1P2	0.00057319	-2.73588	5	5	P1P2	0.00359594	-2.55104	5	5	P1P2	0.000941233	-2.64346	5	5
ATL1	P1P2	0.470695	-0.078608	5	5	P1P2	0.719276	-0.124926	5	5	P1P2	0.571783	-0.0918408	5	5	P1P2	0.986766	0.0156993	5	5	P1P2	0.901274	0.00250402	5	5	P1P2	0.983746	0.0236306	5	5	P1P2	0.431256	-0.0814234	5	5	P1P2	0.596332	-0.0459446	5	5	P1P2	0.422049	-0.0681032	5	5
ATL2	P1P2	0.0276427	-0.523689	5	5	P1P2	0.070485	-0.61494	5	5	P1P2	0.0299092	-0.544988	5	5	P1P2	0.0463645	-0.330384	5	5	P1P2	0.352492	-0.1753	5	5	P1P2	0.0429258	-0.225882	5	5	P1P2	0.00501772	-0.806114	5	5	P1P2	0.0188391	-0.698571	5	5	P1P2	0.00680354	-0.752342	5	5
ATL3	P1P2	0.753774	0.0896748	5	5	P1P2	0.485144	-0.135921	5	5	P1P2	0.91406	-0.0579819	5	5	P1P2	0.955027	0.0719187	5	5	P1P2	0.117495	0.228941	5	5	P1P2	0.303063	0.204624	5	5	P1P2	0.611868	0.0806159	5	5	P1P2	0.475746	0.146782	5	5	P1P2	0.509355	0.113699	5	5
ATM	P1P2	0.976769	-0.0508983	5	5	P1P2	0.487228	-0.160363	5	5	P1P2	0.522436	-0.0753206	5	5	P1P2	0.120738	-0.285227	5	5	P1P2	0.0701424	-0.324371	5	5	P1P2	0.0142123	-0.263768	5	5	P1P2	0.02857	-0.241437	5	5	P1P2	0.0447872	-0.468731	5	5	P1P2	0.0108762	-0.33265	5	5
ATMIN	P1P2	0.49983	-0.091214	5	5	P1P2	0.474285	-0.143492	5	5	P1P2	0.468188	-0.117353	5	5	P1P2	0.361192	-0.112873	5	5	P1P2	0.3735	0.0748846	5	5	P1P2	0.963189	1.54895e-05	5	5	P1P2	0.121834	-0.174892	5	5	P1P2	0.890385	-0.0884149	5	5	P1P2	0.534758	-0.128483	5	5
ATN1	P1P2	0.81967	-0.063547	5	5	P1P2	0.46763	-0.0450292	5	5	P1P2	0.57462	-0.043581	5	5	P1P2	0.71642	0.0677924	5	5	P1P2	0.389753	0.0861005	5	5	P1P2	0.342506	0.0446075	5	5	P1P2	0.892083	-0.0246424	5	5	P1P2	0.777732	0.0453375	5	5	P1P2	0.75485	0.0251864	5	5
ATOH1	P1P2	0.280167	0.0593965	5	5	P1P2	0.383467	0.119849	5	5	P1P2	0.283674	0.111474	5	5	P1P2	0.145307	0.322824	5	5	P1P2	0.684918	0.0484973	5	5	P1P2	0.204011	0.138506	5	5	P1P2	0.0522261	0.371662	5	5	P1P2	0.150685	0.189751	5	5	P1P2	0.0490812	0.271931	5	5
ATOH7	P1P2	0.660445	0.0955681	5	5	P1P2	0.103123	-0.296246	5	5	P1P2	0.312686	-0.0691696	5	5	P1P2	0.701607	-0.216478	5	5	P1P2	0.842473	0.0708589	5	5	P1P2	0.654301	-0.122861	5	5	P1P2	0.904889	-0.180224	5	5	P1P2	0.127852	-0.254195	5	5	P1P2	0.385541	-0.208257	5	5
ATOH8	P1P2	0.693922	-0.255088	5	5	P1P2	0.126518	-0.262544	5	5	P1P2	0.346995	-0.258816	5	5	P1P2	0.615262	0.0411722	5	5	P1P2	0.114416	0.243958	5	5	P1P2	0.201946	0.073225	5	5	P1P2	0.418735	-0.177282	5	5	P1P2	0.544473	-0.111908	5	5	P1P2	0.89843	-0.0838859	5	5
ATOX1	P1P2	0.58235	-0.0546844	5	5	P1P2	0.395153	0.0343519	5	5	P1P2	0.854207	0.0087342	5	5	P1P2	0.955688	0.0393014	5	5	P1P2	0.666116	-0.071765	5	5	P1P2	0.737222	0.0089582	5	5	P1P2	0.671856	-0.0120656	5	5	P1P2	0.778369	0.0505977	5	5	P1P2	0.950602	-0.0284538	5	5
ATP10A	P1P2	0.0356572	-0.334766	5	5	P1P2	0.195458	-0.251873	5	5	P1P2	0.0710043	-0.327885	5	5	P1P2	0.0232145	0.361008	5	5	P1P2	0.956656	0.298554	5	5	P1P2	0.0443121	0.334667	5	5	P1P2	0.956325	0.147225	5	5	P1P2	0.37884	0.109146	5	5	P1P2	0.626345	-0.0353732	5	5
ATP10B	P1P2	0.646042	-0.0356792	5	5	P1P2	0.0564184	-0.479657	5	5	P1P2	0.100222	-0.274214	5	5	P1P2	0.143483	-0.244385	5	5	P1P2	0.688275	0.174444	5	5	P1P2	0.666954	-0.0349706	5	5	P1P2	0.050149	-0.243155	5	5	P1P2	0.0495908	-0.294657	5	5	P1P2	0.0131643	-0.235837	5	5
ATP10D	P1P2	0.540852	-0.102255	5	5	P1P2	0.98075	0.0349718	5	5	P1P2	0.733538	-0.0242979	5	5	P1P2	0.722934	0.0602026	5	5	P1P2	0.158723	-0.272123	5	5	P1P2	0.449966	-0.100955	5	5	P1P2	0.79348	-0.0427457	5	5	P1P2	0.090331	-0.210266	5	5	P1P2	0.234552	-0.134417	5	5
ATP11A	P1P2	0.269923	-0.229804	5	5	P1P2	0.650829	-0.0655177	5	5	P1P2	0.41961	-0.119401	5	5	P1P2	0.660265	0.0437788	5	5	P1P2	0.98709	0.0382772	5	5	P1P2	0.622813	0.041028	5	5	P1P2	0.261041	-0.139249	5	5	P1P2	0.928554	-0.0231625	5	5	P1P2	0.501383	-0.0918875	5	5
ATP11B	P1P2	0.23512	-1.53995	5	5	P1P2	0.994025	-1.49106	5	5	P1P2	0.621476	-1.42989	5	5	P1P2	0.485806	0.0096758	4	4	P1P2	0.870151	0.00659653	5	5	P1P2	0.955133	-0.0331335	4	4	P1P2	0.485275	-1.59842	5	5	P1P2	0.39386	-1.39451	5	5	P1P2	0.431727	-1.49321	5	5
ATP11C	ENST00000361648.2	0.0199588	-0.265207	5	5	ENST00000361648.2	0.0877707	-0.202202	5	5	ENST00000361648.2	0.0161521	-0.203472	5	5	ENST00000361648.2	0.0751169	0.285619	5	5	ENST00000361648.2	0.0613819	0.217784	5	5	ENST00000361648.2	0.00747937	0.20862	5	5	ENST00000361648.2	0.967237	0.0191067	5	5	ENST00000361648.2	0.730438	0.0405949	5	5	ENST00000361648.2	0.834341	0.0167971	5	5
ATP12A	P1P2	0.01638	-0.861658	5	5	P1P2	0.013965	-0.821661	5	5	P1P2	0.00266626	-0.784939	5	5	P1P2	0.646506	-0.110805	5	5	P1P2	0.911137	0.0772197	5	5	P1P2	0.695613	-0.0402837	5	5	P1P2	0.0259667	-0.995695	5	5	P1P2	0.00433571	-0.743486	5	5	P1P2	0.00303576	-0.842987	5	5
ATP13A1	P1P2	0.0256795	-0.365909	5	5	P1P2	0.0610897	-0.204486	5	5	P1P2	0.0241046	-0.285198	5	5	P1P2	0.95767	0.0361498	5	5	P1P2	0.702378	-0.0341377	5	5	P1P2	0.853212	0.0155008	5	5	P1P2	0.0269824	-0.356309	5	5	P1P2	0.0440842	-0.241714	5	5	P1P2	0.0155808	-0.296392	5	5
ATP13A2	P1P2	0.011029	-0.500889	5	5	P1P2	0.0783188	-0.433796	5	5	P1P2	0.0205878	-0.467343	5	5	P1P2	0.398987	0.154082	5	5	P1P2	0.0616701	0.427629	5	5	P1P2	0.06916	0.300481	5	5	P1P2	0.0223737	-0.367685	5	5	P1P2	0.891041	0.0207944	5	5	P1P2	0.273627	-0.294718	5	5
ATP13A3	P1P2	0.32868	-0.0649554	5	5	P1P2	0.147471	0.166655	5	5	P1P2	0.821004	0.0447626	5	5	P1P2	0.0657255	0.262291	5	5	P1P2	0.766104	-0.0658233	5	5	P1P2	0.257564	0.119116	5	5	P1P2	0.180081	0.166339	5	5	P1P2	0.22388	0.10684	5	5	P1P2	0.118464	0.129104	5	5
ATP13A4	P1P2	0.978759	-0.0302547	5	5	P1P2	0.724884	-0.177724	5	5	P1P2	0.923321	-0.0814444	5	5	P1P2	0.527418	-0.182147	5	5	P1P2	0.146125	0.303913	5	5	P1P2	0.848649	0.112794	5	5	P1P2	0.774987	-0.189852	5	5	P1P2	0.661127	0.127145	5	5	P1P2	0.683362	-0.00757323	5	5
ATP13A5	P1P2	0.457241	0.113061	5	5	P1P2	0.671937	-0.0584641	5	5	P1P2	0.997008	0.0494569	5	5	P1P2	0.960975	-0.206141	5	5	P1P2	0.486574	0.110565	5	5	P1P2	0.865622	-0.0353183	5	5	P1P2	0.565548	-0.0164532	5	5	P1P2	0.881206	0.0558164	5	5	P1P2	0.636398	0.0196816	5	5
ATP1A1	P1P2	0.000117067	-4.16972	5	5	P1P2	0.000114703	-3.99704	5	5	P1P2	0.000115893	-4.06601	5	5	P1P2	0.680027	-0.325899	3	3	P1P2	0.636067	-0.0667053	3	3	P1P2	0.324379	-0.196302	3	3	P1P2	0.000115464	-4.78477	5	5	P1P2	0.000115861	-4.45388	5	5	P1P2	0.000115481	-4.61933	5	5
ATP1A2	P2	0.158958	-0.167617	5	5	P2	0.185595	-0.235409	5	5	P2	0.1073	-0.201513	5	5	P1	0.312235	0.0886712	5	5	P1	0.448201	-0.0100813	5	5	P2	0.398419	0.0694489	5	5	P2	0.294825	-0.20582	5	5	P2	0.484522	-0.0778371	5	5	P2	0.237181	-0.110253	5	5
ATP1A3	P1P2	0.843682	-0.0884394	5	5	P1P2	0.595544	-0.296067	5	5	P1P2	0.754973	-0.228119	5	5	P1P2	0.233033	0.315136	5	5	P1P2	0.673067	0.134509	5	5	P1P2	0.276186	0.203034	5	5	P1P2	0.269585	0.23374	5	5	P1P2	0.510836	-0.209439	5	5	P1P2	0.678484	-0.00141753	5	5
ATP1A4	P2	0.64664	0.0588071	5	5	P1	0.127242	0.127266	5	5	P2	0.480025	0.0809117	5	5	P1	0.562114	0.0670136	5	5	P1	0.202032	-0.160028	5	5	P1	0.635211	-0.0417989	5	5	P1	0.514001	0.0745597	5	5	P2	0.377044	0.0650845	5	5	P2	0.499268	0.0670941	5	5
ATP1B1	P1P2	0.486185	-0.317735	5	5	P1P2	0.448476	-0.297158	5	5	P1P2	0.514877	-0.339389	5	5	P1P2	0.614096	-0.0431383	5	5	P1P2	0.107539	0.246677	5	5	P1P2	0.222031	0.0984579	5	5	P1P2	0.118275	-0.18093	5	5	P1P2	0.800741	0.0988616	5	5	P1P2	0.423011	-0.159318	5	5
ATP1B2	P1P2	0.492982	-0.177089	5	5	P1P2	0.141971	-0.198405	5	5	P1P2	0.227071	-0.159355	5	5	P1P2	0.614679	0.309906	5	5	P1P2	0.0317893	0.441391	5	5	P1P2	0.202534	0.355986	5	5	P1P2	0.719375	-0.0243299	5	5	P1P2	0.122135	0.249946	5	5	P1P2	0.416781	0.158662	5	5
ATP1B3	P1P2	0.525003	-0.0509633	5	5	P1P2	0.146775	-0.238997	5	5	P1P2	0.288567	-0.120024	5	5	P1P2	0.850024	0.0504177	5	5	P1P2	0.298281	0.221141	5	5	P1P2	0.146644	0.120302	5	5	P1P2	0.8744	-0.0631371	5	5	P1P2	0.940768	-0.114262	5	5	P1P2	0.834341	-0.0540932	5	5
ATP1B4	P1P2	0.14516	-0.320411	5	5	P1P2	0.576088	-0.121142	5	5	P1P2	0.267889	-0.205786	5	5	P1P2	0.170668	0.0880162	5	5	P1P2	0.313169	0.140418	5	5	P1P2	0.105885	0.0834883	5	5	P1P2	0.654095	-0.139341	5	5	P1P2	0.876623	0.0183142	5	5	P1P2	0.840838	-0.00240114	5	5
ATP2A1	P1P2	0.0231746	0.26431	5	5	P1P2	0.179049	0.313349	5	5	P1P2	0.0265009	0.251517	5	5	P1P2	0.688127	-0.156229	5	5	P1P2	0.0216524	-0.461713	5	5	P1P2	0.0488901	-0.29193	5	5	P1P2	0.1418	0.225267	5	5	P1P2	0.565058	-0.279607	5	5	P1P2	0.555196	-0.0503388	5	5
ATP2A2	P1P2	0.216788	-0.153785	5	5	P1P2	0.0428995	-0.397535	5	5	P1P2	0.0435093	-0.282975	5	5	P1P2	0.703452	0.0745372	5	5	P1P2	0.809516	-0.143789	5	5	P1P2	0.839538	0.0358501	5	5	P1P2	0.36906	-0.140775	5	5	P1P2	0.0557695	-0.479524	5	5	P1P2	0.0662839	-0.316452	5	5
ATP2A3	P1P2	0.796467	-0.101504	5	5	P1P2	0.149105	-0.198561	5	5	P1P2	0.359527	-0.150563	5	5	P1P2	0.502265	0.0740054	5	5	P1P2	0.0475806	0.325593	5	5	P1P2	0.0629163	0.20119	5	5	P1P2	0.863949	0.0888199	5	5	P1P2	0.431252	0.0845049	5	5	P1P2	0.590277	0.0895112	5	5
ATP2B1	P1P2	0.517845	-0.31729	4	4	P1P2	0.680538	-0.165156	4	4	P1P2	0.49482	-0.251625	4	4	P1P2	0.674041	-0.0273183	4	4	P1P2	0.578629	-0.0472421	4	4	P1P2	0.807862	-0.0917666	4	4	P1P2	0.0685155	-0.341961	4	4	P1P2	0.0575413	-0.185445	4	4	P1P2	0.0274911	-0.254646	4	4
ATP2B2	P1	0.886207	-8.53618e-05	5	5	P2	0.191185	-0.228922	5	5	P2	0.515954	-0.138272	5	5	P2	0.534487	-0.0914934	5	5	P1	0.157501	0.140584	5	5	P1	0.827855	0.053976	5	5	P2	0.771811	-0.130791	5	5	P1	0.155459	0.169793	5	5	P1	0.340396	0.0567672	5	5
ATP2B3	P1P2	0.476343	0.0918924	5	5	P1P2	0.337825	0.180384	5	5	P1P2	0.29237	0.120023	5	5	P1P2	0.38025	0.107514	5	5	P1P2	0.846369	-0.0361333	5	5	P1P2	0.621638	0.0497499	5	5	P1P2	0.168251	0.266096	5	5	P1P2	0.210276	0.16997	5	5	P1P2	0.121435	0.190886	5	5
ATP2B4	P1P2	0.0247851	0.335608	4	4	P1P2	0.100151	0.220831	4	4	P1P2	0.0303559	0.278219	4	4	P1P2	0.657191	0.109416	4	4	P1P2	0.396089	-0.23118	4	4	P1P2	0.378747	-0.0755941	4	4	P1P2	0.0451752	0.44433	4	4	P1P2	0.885936	-0.000964621	4	4	P1P2	0.0947859	0.217468	4	4
ATP2C1	P1P2	0.0777567	-0.222448	5	5	P1P2	0.0625989	-0.275311	5	5	P1P2	0.04325	-0.305544	5	5	P1P2	0.145307	0.504005	5	5	P1P2	0.0747577	0.274467	5	5	P1P2	0.100092	0.374369	5	5	P1P2	0.539192	0.0421633	5	5	P1P2	0.825218	-0.0120558	5	5	P1P2	0.410133	-0.0126228	5	5
ATP2C2	P1P2	0.584634	0.0839065	5	5	P1P2	0.140845	0.142957	5	5	P1P2	0.192027	0.0990783	5	5	P1P2	0.0997169	-0.316692	5	5	P1P2	0.355941	-0.151419	5	5	P1P2	0.128593	-0.18037	5	5	P1P2	0.29026	-0.187053	5	5	P1P2	0.980129	-0.0460523	5	5	P1P2	0.491904	-0.103503	5	5
ATP4A	P1	0.420599	0.0924977	5	5	P1	0.267044	0.0810326	5	5	P1	0.22041	0.0999071	5	5	P2	0.253457	-0.145185	5	5	P1	0.724036	-0.0630764	5	5	P2	0.421569	-0.0780348	5	5	P2	0.242842	-0.296473	5	5	P1	0.545025	0.0667106	5	5	P1	0.389194	0.0937995	5	5
ATP4B	P1P2	0.435388	0.067422	5	5	P1P2	0.405241	-0.0911984	4	4	P1P2	0.781581	-0.0118882	4	4	P1P2	0.88788	-0.310734	5	5	P1P2	0.119649	0.614416	5	5	P1P2	0.148504	0.123461	5	5	P1P2	0.16805	0.198668	4	4	P1P2	0.313308	0.105453	5	5	P1P2	0.217355	0.139046	4	4
ATP5A1	P1	0.000745917	-1.57993	5	5	P1	0.000318106	-1.62768	5	5	P1	0.000337531	-1.6038	5	5	P1	0.168094	-0.166589	5	5	P2	0.368618	-0.197897	5	5	P2	0.0472909	-0.177036	5	5	P1	0.000181443	-1.65043	5	5	P1	0.000519818	-1.7485	5	5	P1	0.00020321	-1.69947	5	5
ATP5B	P1P2	0.000147775	-3.86115	5	5	P1P2	0.00133175	-3.31457	5	5	P1P2	0.000225298	-3.58786	5	5	P1P2	0.764149	-0.0415325	4	4	P1P2	0.139563	-0.387928	5	5	P1P2	0.534765	-0.0809295	4	4	P1P2	0.000162103	-3.88244	5	5	P1P2	0.000237481	-3.78463	5	5	P1P2	0.000164421	-3.83353	5	5
ATP5C1	P1P2	0.000212847	-2.49149	5	5	P1P2	0.000286127	-2.61887	5	5	P1P2	0.000204155	-2.55518	5	5	P1P2	0.672324	0.0236185	5	5	P1P2	0.411137	0.127086	5	5	P1P2	0.99436	0.0760978	5	5	P1P2	0.000143268	-2.38452	5	5	P1P2	0.000201677	-2.49996	5	5	P1P2	0.000145293	-2.42648	5	5
ATP5D	P1P2	0.0172173	-0.410816	5	5	P1P2	0.135755	-0.125048	5	5	P1P2	0.0114183	-0.275344	5	5	P1P2	0.699763	0.203591	5	5	P1P2	0.446713	-0.118733	5	5	P1P2	0.822028	0.0424288	5	5	P1P2	0.0959229	-0.239524	5	5	P1P2	0.0298661	-0.278158	5	5	P1P2	0.0378182	-0.291365	5	5
ATP5E	P1P2	0.00152469	-2.72623	5	5	P1P2	0.00270528	-2.6455	5	5	P1P2	0.00210169	-2.68586	5	5	P1P2	0.0745753	0.451365	5	5	P1P2	0.211732	0.129774	5	5	P1P2	0.0666533	0.300195	5	5	P1P2	0.00312412	-2.36481	5	5	P1P2	0.00332831	-2.4117	5	5	P1P2	0.00374078	-2.38825	5	5
ATP5F1	P1P2	0.000125285	-2.74509	5	5	P1P2	0.000125709	-2.43401	5	5	P1P2	0.000123208	-2.58955	5	5	P1P2	0.174321	0.0631378	5	5	P1P2	0.667625	-0.68053	5	5	P1P2	0.913584	-0.244276	5	5	P1P2	0.00013173	-2.60074	5	5	P1P2	0.000130419	-3.15096	5	5	P1P2	0.000124009	-2.84642	5	5
ATP5G1	P1P2	0.143673	0.171834	5	5	P1P2	0.33636	0.122789	5	5	P1P2	0.116311	0.1325	5	5	P1P2	0.799028	0.0326747	5	5	P1P2	0.49966	0.0896473	5	5	P1P2	0.712279	0.0326979	5	5	P1P2	0.372609	0.206139	5	5	P1P2	0.0928046	0.213391	5	5	P1P2	0.0544824	0.154625	5	5
ATP5G2	P1P2	0.383694	-0.13308	5	5	P1P2	0.656832	-0.0715908	5	5	P1P2	0.491497	-0.102335	5	5	P1P2	0.50491	0.146404	5	5	P1P2	0.242173	0.169211	5	5	P1P2	0.252358	0.128327	5	5	P1P2	0.656193	-0.0455117	5	5	P1P2	0.21793	0.104028	5	5	P1P2	0.534211	0.0572266	5	5
ATP5G3	P1P2	0.00732807	-0.699884	5	5	P1P2	0.0106414	-0.272196	5	5	P1P2	0.00349503	-0.470329	5	5	P1P2	0.0212755	0.525732	5	5	P1P2	0.856778	-0.0870622	5	5	P1P2	0.143432	0.194027	5	5	P1P2	0.265645	-0.155022	5	5	P1P2	0.0579298	-0.420207	5	5	P1P2	0.0653069	-0.314344	5	5
ATP5H	P1P2	0.180128	-1.09954	5	5	P1P2	0.705013	-0.731357	5	5	P1P2	0.553787	-0.96006	5	5	P1P2	0.102129	0.402371	5	5	P1P2	0.0466579	-0.200163	5	5	P1P2	0.777065	0.0679461	5	5	P1P2	0.810159	-0.722865	5	5	P1P2	0.261667	-0.94722	5	5	P1P2	0.51847	-0.875663	5	5
ATP5I	P1P2	0.000128287	-2.24051	5	5	P1P2	0.000121934	-2.16676	5	5	P1P2	0.000123626	-2.20364	5	5	P1P2	0.825402	-0.035912	5	5	P1P2	0.0902669	0.15042	5	5	P1P2	0.27913	0.179155	5	5	P1P2	0.000123136	-2.27712	5	5	P1P2	0.000132189	-2.14724	5	5	P1P2	0.000124851	-2.21218	5	5
ATP5J	P1P2	0.567601	-0.0780279	5	5	P1P2	0.768989	-0.0174697	5	5	P1P2	0.954478	-0.0277761	5	5	P1P2	0.541055	0.148918	5	5	P1P2	0.535634	0.0980907	5	5	P1P2	0.350171	0.0920096	5	5	P1P2	0.680351	0.0314042	5	5	P1P2	0.527518	0.0815761	5	5	P1P2	0.329559	0.0126084	5	5
ATP5J2	P1P2	0.000348942	-1.39521	5	5	P1P2	0.000197342	-1.39974	5	5	P1P2	0.00016678	-1.36683	5	5	P1P2	0.104588	-0.251684	5	5	P1P2	0.215244	-0.312527	5	5	P1P2	0.0392218	-0.221884	5	5	P1P2	0.000171517	-1.52714	5	5	P1P2	0.000185127	-1.60805	5	5	P1P2	0.000155876	-1.5676	5	5
ATP5J2-PTCD1	P1	0.000346729	-1.47215	5	5	P1	0.000196692	-1.44989	5	5	P1	0.00016512	-1.43038	5	5	P2	0.772564	-0.0326252	5	5	P2	0.0237246	-0.46986	5	5	P2	0.233572	-0.352164	5	5	P1	0.000173806	-1.35186	5	5	P1	0.000183908	-1.68802	5	5	P1	0.000156397	-1.51994	5	5
ATP5L	P1P2	0.000488585	-1.2255	5	5	P1P2	0.00141092	-1.49319	5	5	P1P2	0.000483657	-1.35458	5	5	P1P2	0.599029	-0.161292	5	5	P1P2	0.160447	-0.179883	5	5	P1P2	0.148271	-0.232453	5	5	P1P2	0.00114804	-1.37795	5	5	P1P2	0.000670363	-1.6883	5	5	P1P2	0.000648103	-1.51432	5	5
ATP5L2	ENST00000505920.1	0.388253	-0.212158	5	5	ENST00000505920.1	0.0678121	-0.263045	5	5	ENST00000505920.1	0.127356	-0.254544	5	5	ENST00000505920.1	0.50491	-0.152366	5	5	ENST00000505920.1	0.683394	-0.103845	5	5	ENST00000505920.1	0.431727	-0.103033	5	5	ENST00000505920.1	0.363777	-0.345875	5	5	ENST00000505920.1	0.0480688	-0.34698	5	5	ENST00000505920.1	0.111942	-0.367039	5	5
ATP5O	P1P2	0.27137	-0.894542	5	5	P1P2	0.00673149	-1.48044	5	5	P1P2	0.0781906	-1.2657	5	5	P1P2	0.268225	-0.144237	5	5	P1P2	0.819177	0.104864	5	5	P1P2	0.622225	-0.0432035	5	5	P1P2	0.0411021	-1.11531	5	5	P1P2	0.00619563	-1.42399	5	5	P1P2	0.0147464	-1.26965	5	5
ATP5S	P1P2	0.284637	-0.223833	5	5	P1P2	0.839128	0.192387	5	5	P1P2	0.929279	-0.144787	5	5	P1P2	0.833807	0.389562	5	5	P1P2	0.969883	-0.252318	5	5	P1P2	0.855169	0.00558544	5	5	P1P2	0.719065	-0.137992	5	5	P1P2	0.576906	-0.109307	5	5	P1P2	0.763079	-0.0793055	5	5
ATP5SL	P1P2	0.0355113	-0.557726	5	5	P1P2	0.0967769	-0.466853	5	5	P1P2	0.0373313	-0.487525	5	5	P1P2	0.411151	-0.119206	5	5	P1P2	0.735887	-0.00118256	5	5	P1P2	0.726586	-0.0213199	5	5	P1P2	0.00373569	-0.591876	5	5	P1P2	0.274946	-0.430866	5	5	P1P2	0.0347797	-0.55637	5	5
ATP6AP1	P1P2	0.000122764	-2.57924	5	5	P1P2	0.000124018	-2.37712	5	5	P1P2	0.000121959	-2.4215	5	5	P1P2	0.0166151	0.392014	5	5	P1P2	0.805017	0.0138416	5	5	P1P2	0.148738	0.267281	5	5	P1P2	0.000119849	-2.20402	5	5	P1P2	0.0001244	-2.24897	5	5	P1P2	0.000121514	-2.2265	5	5
ATP6AP1L	P1P2	0.42132	-0.15522	5	5	P1P2	0.285762	-0.120846	5	5	P1P2	0.168479	-0.0972212	5	5	P1P2	0.926654	-0.0219653	5	5	P1P2	0.526384	0.0308274	5	5	P1P2	0.455471	0.0225371	5	5	P1P2	0.269585	-0.11308	5	5	P1P2	0.400107	-0.092012	5	5	P1P2	0.256517	-0.0935274	5	5
ATP6AP2	P1P2	0.00627336	-1.01957	5	5	P1P2	0.00813027	-0.859655	5	5	P1P2	0.00823859	-0.939613	5	5	P1P2	0.660866	0.132102	5	5	P1P2	0.443004	-0.13547	5	5	P1P2	0.551301	0.00203309	5	5	P1P2	0.00104839	-0.973897	5	5	P1P2	0.0094287	-1.03136	5	5	P1P2	0.00319533	-0.958256	5	5
ATP6V0A1	P1P2	0.371995	-0.0188065	5	5	P1P2	0.471719	0.0702488	5	5	P1P2	0.33391	0.0257211	5	5	P1P2	0.0694607	-0.295792	5	5	P1P2	0.599698	-0.0971381	5	5	P1P2	0.116322	-0.196465	5	5	P1P2	0.0969203	-0.265237	5	5	P1P2	0.891041	0.00546449	5	5	P1P2	0.327911	-0.148884	5	5
ATP6V0A2	P1P2	0.396541	-0.117953	5	5	P1P2	0.507261	-0.170527	5	5	P1P2	0.280319	-0.123068	5	5	P1P2	0.315223	0.15501	5	5	P1P2	0.257537	0.259083	5	5	P1P2	0.0232233	0.178962	5	5	P1P2	0.567233	-0.00242593	5	5	P1P2	0.291328	0.0511411	5	5	P1P2	0.44252	0.0665316	5	5
ATP6V0A4	P1	0.241746	0.189537	5	5	P1	0.751879	-0.0958948	5	5	P1	0.699306	0.0658075	5	5	P2	0.38025	0.185404	5	5	P1	0.0593394	0.198071	5	5	P2	0.164039	0.116882	5	5	P2	0.168507	0.263304	5	5	P1	0.149041	0.183207	5	5	P1	0.136293	0.149495	5	5
ATP6V0B	P1P2	0.725508	-0.112567	5	5	P1P2	0.0676869	0.227989	5	5	P1P2	0.529505	0.0732135	5	5	P1P2	0.103353	0.521354	5	5	P1P2	0.0291781	-0.294589	5	5	P1P2	0.725338	0.0682911	5	5	P1P2	0.0329293	0.338041	5	5	P1P2	0.495484	-0.113892	5	5	P1P2	0.376051	0.144903	5	5
ATP6V0C	P1P2	0.000153835	-1.66105	5	5	P1P2	0.000167777	-1.61162	5	5	P1P2	0.000142962	-1.63634	5	5	P1P2	0.709617	0.0633897	5	5	P1P2	0.718444	0.0596317	5	5	P1P2	0.747279	0.0729567	5	5	P1P2	0.000209016	-1.63498	5	5	P1P2	0.000154748	-1.59563	5	5	P1P2	0.000149743	-1.61132	5	5
ATP6V0D1	P1P2	0.911888	-0.273002	5	5	P1P2	0.00348716	-0.565439	5	5	P1P2	0.197477	-0.475043	5	5	P1P2	0.215644	-0.309492	5	5	P1P2	0.634753	0.208613	5	5	P1P2	0.656103	-0.0290112	5	5	P1P2	0.121634	-0.566316	5	5	P1P2	0.273125	-0.414398	5	5	P1P2	0.195267	-0.627498	5	5
ATP6V0D2	P1P2	0.804826	0.0912229	5	5	P1P2	0.11035	0.293705	5	5	P1P2	0.282179	0.155399	5	5	P1P2	0.340218	0.2162	5	5	P1P2	0.218953	-0.172097	5	5	P1P2	0.909628	-0.0460133	5	5	P1P2	0.427864	0.199827	5	5	P1P2	0.947045	0.0565477	5	5	P1P2	0.808471	0.151026	5	5
ATP6V0E1	P1P2	0.180669	-0.159671	5	5	P1P2	0.367555	0.00500681	5	5	P1P2	0.836593	-0.105307	5	5	P1P2	0.0993761	0.367072	5	5	P1P2	0.335986	-0.136175	5	5	P1P2	0.526582	0.141276	5	5	P1P2	0.167228	0.206707	5	5	P1P2	0.634276	-0.134507	5	5	P1P2	0.816211	0.0360997	5	5
ATP6V0E2	P1P2	0.629406	-1.01579	5	5	P1P2	0.237094	-1.16643	5	5	P1P2	0.344012	-1.00943	5	5	P1P2	0.144393	0.433397	5	5	P1P2	0.667323	0.13665	5	5	P1P2	0.0957075	0.203838	5	5	P1P2	0.596817	-0.641317	5	5	P1P2	0.986752	-1.06453	5	5	P1P2	0.791124	-0.773996	5	5
ATP6V1A	P1P2	0.000126563	-4.68189	5	5	P1P2	0.000166664	-4.75202	5	5	P1P2	0.000127026	-4.71695	5	5	P1P2	0.0877193	-0.527341	3	3	P1P2	0.284527	0.404998	3	3	P1P2	0.428268	-0.0611714	3	3	P1P2	0.000133515	-6.47038	5	5	P1P2	0.00012149	-5.12942	5	5	P1P2	0.000120284	-5.7999	5	5
ATP6V1B1	P1P2	0.979423	-0.0478943	5	5	P1P2	0.0819074	0.23491	5	5	P1P2	0.296592	0.0817145	5	5	P1P2	0.542703	0.0742583	5	5	P1P2	0.109917	-0.178938	5	5	P1P2	0.444003	-0.0694871	5	5	P1P2	0.588211	0.0883453	5	5	P1P2	0.828451	0.0473328	5	5	P1P2	0.606447	0.0540187	5	5
ATP6V1B2	P1P2	0.000110862	-3.20879	5	5	P1P2	0.00011162	-3.17598	5	5	P1P2	0.000110489	-3.19239	5	5	P1P2	0.0961837	0.167916	5	5	P1P2	0.372387	0.14107	5	5	P1P2	0.206091	0.22156	5	5	P1P2	0.000110853	-3.25954	5	5	P1P2	0.000110854	-3.14937	5	5	P1P2	0.00011086	-3.16371	5	5
ATP6V1C1	P1P2	0.000115486	-3.05101	5	5	P1P2	0.000114313	-2.95599	5	5	P1P2	0.000114715	-3.0035	5	5	P1P2	0.827986	0.263603	5	5	P1P2	0.579947	0.272937	5	5	P1P2	0.89843	0.106785	5	5	P1P2	0.000114294	-2.9908	5	5	P1P2	0.000114298	-2.61498	5	5	P1P2	0.000113534	-2.80289	5	5
ATP6V1C2	P1P2	0.101376	0.227663	5	5	P1P2	0.968144	-0.00756463	5	5	P1P2	0.244517	0.0404769	5	5	P1P2	0.296041	-0.167463	5	5	P1P2	0.473162	0.0567907	5	5	P1P2	0.663933	-0.0779057	5	5	P1P2	0.76547	-0.0380126	5	5	P1P2	0.551109	0.0674195	5	5	P1P2	0.715381	0.0408566	5	5
ATP6V1D	P1P2	0.561416	0.102768	5	5	P1P2	0.0348612	0.253707	5	5	P1P2	0.0710043	0.178238	5	5	P1P2	0.97552	0.171443	5	5	P1P2	0.252686	-0.0780146	5	5	P1P2	0.928109	-0.0542879	5	5	P1P2	0.343541	0.173478	5	5	P1P2	0.266281	0.169272	5	5	P1P2	0.160788	0.12408	5	5
ATP6V1E1	P1P2	0.0567419	-0.576244	5	5	P1P2	0.00894463	-0.419763	5	5	P1P2	0.0132444	-0.494653	5	5	P1P2	0.857505	-0.045138	5	5	P1P2	0.228426	0.0372423	5	5	P1P2	0.512562	0.0363709	5	5	P1P2	0.0282104	-0.550225	5	5	P1P2	0.0990991	-0.374864	5	5	P1P2	0.0408331	-0.458151	5	5
ATP6V1E2	P1P2	0.965491	0.013763	5	5	P1P2	0.311672	-0.14367	5	5	P1P2	0.538822	-0.0599606	5	5	P1P2	0.438577	-0.0402569	5	5	P1P2	0.871131	0.032064	5	5	P1P2	0.650105	-0.00934543	5	5	P1P2	0.53345	-0.0528667	5	5	P1P2	0.304818	-0.123342	5	5	P1P2	0.366266	-0.0654445	5	5
ATP6V1F	P1P2	0.837177	0.0404825	5	5	P1P2	0.625865	0.0774602	5	5	P1P2	0.532237	0.0810639	5	5	P1P2	0.292605	-0.14442	5	5	P1P2	0.780713	-0.0484561	5	5	P1P2	0.267839	-0.0816156	5	5	P1P2	0.295591	-0.0944572	5	5	P1P2	0.89498	0.0869273	5	5	P1P2	0.859739	-0.0325898	5	5
ATP6V1G1	P1P2	0.0163428	-0.697261	5	5	P1P2	0.023735	-0.547608	5	5	P1P2	0.00953834	-0.606208	5	5	P1P2	0.424494	0.163319	5	5	P1P2	0.371276	-0.236627	5	5	P1P2	0.766886	-0.0279648	5	5	P1P2	0.0219864	-0.59676	5	5	P1P2	0.0186301	-0.69764	5	5	P1P2	0.00897052	-0.626193	5	5
ATP6V1G2	P1P2	0.954551	0.0201377	5	5	P1P2	0.491409	0.0708035	5	5	P1P2	0.961118	0.0837425	5	5	P1P2	0.645315	-0.0146662	5	5	P1P2	0.675492	-0.078035	5	5	P1P2	0.683972	-0.0649904	5	5	P1P2	0.831777	-0.061293	5	5	P1P2	0.978143	-0.000977596	5	5	P1P2	0.920843	-0.0224976	5	5
ATP6V1G3	P1P2	0.980087	-0.0019895	5	5	P1P2	0.951238	0.0963588	5	5	P1P2	0.473829	0.0471846	5	5	P1P2	0.735086	0.0284864	5	5	P1P2	0.463998	-0.188191	5	5	P1P2	0.539694	-0.0798712	5	5	P1P2	0.957978	0.0815557	5	5	P1P2	0.416102	-0.0922639	5	5	P1P2	0.722221	-0.0320214	5	5
ATP6V1H	P1P2	0.00304881	-0.522089	5	5	P1P2	0.058272	-0.456436	5	5	P1P2	0.00848509	-0.486679	5	5	P1P2	0.982135	-0.00472557	5	5	P1P2	0.649013	0.0126316	5	5	P1P2	0.825264	-0.0363817	5	5	P1P2	0.00720461	-0.582534	5	5	P1P2	0.108168	-0.463325	5	5	P1P2	0.0281111	-0.52293	5	5
ATP7A	P1P2	0.423003	-0.0524973	5	5	P1P2	0.762638	-0.0400896	5	5	P1P2	0.450491	-0.0511207	5	5	P1P2	0.97023	0.00504578	5	5	P1P2	0.928922	0.0057033	5	5	P1P2	0.9559	-0.0105378	5	5	P1P2	0.451935	-0.0539367	5	5	P1P2	0.472158	-0.0766902	5	5	P1P2	0.427841	-0.0653135	5	5
ATP7B	P1P2	0.60829	0.0149135	5	5	P1P2	0.0551397	-0.231822	5	5	P1P2	0.182005	-0.164796	5	5	P1P2	0.733212	-0.102283	5	5	P1P2	0.308416	0.134628	5	5	P1P2	0.644727	0.0533109	5	5	P1P2	0.389753	-0.103889	5	5	P1P2	0.425443	-0.055429	5	5	P1P2	0.354909	-0.0729529	5	5
ATP8A1	P1P2	0.537554	-0.392422	5	5	P1P2	0.258008	-0.270359	5	5	P1P2	0.392312	-0.340782	5	5	P1P2	0.401774	-0.157889	5	5	P1P2	0.208262	-0.216602	5	5	P1P2	0.167339	-0.187246	5	5	P1P2	0.221138	-0.551005	5	5	P1P2	0.106178	-0.429933	5	5	P1P2	0.155883	-0.546052	5	5
ATP8A2	P1P2	0.116223	-0.223461	5	5	P1P2	0.0972795	-0.187304	5	5	P1P2	0.0552228	-0.196127	5	5	P1P2	0.960644	0.0327116	5	5	P1P2	0.547172	0.103741	5	5	P1P2	0.734088	0.0522282	5	5	P1P2	0.115563	-0.202329	5	5	P1P2	0.631911	-0.133898	5	5	P1P2	0.26748	-0.168113	5	5
ATP8B1	P1P2	0.0297027	-0.357854	5	5	P1P2	0.586923	0.0822628	5	5	P1P2	0.147633	-0.143965	5	5	P1P2	0.97552	0.0697302	5	5	P1P2	0.855476	-0.0465657	5	5	P1P2	0.891196	-0.00280143	5	5	P1P2	0.169536	-0.423453	5	5	P1P2	0.746728	0.0367078	5	5	P1P2	0.304236	-0.20716	5	5
ATP8B2	P1	0.549698	-0.0550603	5	5	P2	0.549698	-0.801151	5	5	P1	0.688231	-0.0978916	5	5	P2	0.0735018	-0.166161	5	5	P2	0.549937	0.0578062	5	5	P2	0.322595	-0.0662894	5	5	P2	0.354645	-0.624399	5	5	P2	0.859636	-0.716812	5	5	P2	0.619877	-0.686859	5	5
ATP8B3	P1P2	0.135864	0.260202	5	5	P1P2	0.0642586	0.370663	5	5	P1P2	0.0640089	0.315433	5	5	P1P2	0.43126	0.144167	5	5	P1P2	0.185533	-0.125792	5	5	P1P2	0.758012	-0.02218	5	5	P1P2	0.0100901	0.337073	5	5	P1P2	0.175707	0.0648796	5	5	P1P2	0.0169485	0.238353	5	5
ATP8B4	P1P2	0.0602896	0.254643	5	5	P1P2	0.130385	-0.205494	5	5	P1P2	0.61326	0.0442026	5	5	P1P2	0.0425041	-0.316992	5	5	P1P2	0.64484	0.0629006	5	5	P1P2	0.216416	-0.145242	5	5	P1P2	0.734637	-0.0454521	5	5	P1P2	0.266638	-0.0919898	5	5	P1P2	0.361871	-0.0871023	5	5
ATP9A	P1P2	0.342882	-0.101646	5	5	P1P2	0.224152	-0.197121	5	5	P1P2	0.113244	-0.139837	5	5	P1P2	0.870873	0.00962663	5	5	P1P2	0.482943	-0.0196706	5	5	P1P2	0.989716	0.0258356	5	5	P1P2	0.167483	-0.147123	5	5	P1P2	0.459969	-0.139943	5	5	P1P2	0.213036	-0.106646	5	5
ATP9B	P1P2	0.926418	0.000133513	5	5	P1P2	0.763907	0.05784	5	5	P1P2	0.841804	0.0335628	5	5	P1P2	0.215644	0.0996894	5	5	P1P2	0.993048	-0.0285569	5	5	P1P2	0.413924	0.121262	5	5	P1P2	0.189002	0.185088	5	5	P1P2	0.958948	0.0649809	5	5	P1P2	0.290362	0.0440593	5	5
ATPAF1	P1P2	0.105967	0.293951	5	5	P1P2	0.329918	0.0415819	5	5	P1P2	0.110612	0.198581	5	5	P1P2	0.682033	0.037571	5	5	P1P2	0.699917	0.0382188	5	5	P1P2	0.656103	0.0344648	5	5	P1P2	0.110842	0.279381	5	5	P1P2	0.228658	0.0806139	5	5	P1P2	0.0866338	0.196408	5	5
ATPAF2	P1P2	0.177439	-0.252684	5	5	P1P2	0.059442	-0.268344	5	5	P1P2	0.0695828	-0.253564	5	5	P1P2	0.994045	-0.11642	5	5	P1P2	0.908505	-0.0590954	5	5	P1P2	0.97645	-0.00320921	5	5	P1P2	0.0969203	-0.287856	5	5	P1P2	0.035981	-0.272028	5	5	P1P2	0.0406695	-0.262736	5	5
ATPIF1	P1P2	0.705013	0.0211174	5	5	P1P2	0.481509	0.137144	5	5	P1P2	0.484179	0.0627488	5	5	P1P2	0.457431	0.121975	5	5	P1P2	0.476239	0.0634857	5	5	P1P2	0.225195	0.106393	5	5	P1P2	0.207813	0.154525	5	5	P1P2	0.127437	0.201585	5	5	P1P2	0.056929	0.149741	5	5
ATR	P1P2	0.000115486	-4.55757	5	5	P1P2	0.000112383	-4.3222	5	5	P1P2	0.000113161	-4.43989	5	5	P1P2	0.86174	0.171875	5	5	P1P2	0.140455	1.01708	5	5	P1P2	0.277288	0.533959	5	5	P1P2	0.000113521	-4.2801	5	5	P1P2	0.00011945	-3.89121	5	5	P1P2	0.000115089	-4.08566	5	5
ATRAID	P1P2	0.435632	-0.11624	5	5	P1P2	0.132941	-0.147644	5	5	P1P2	0.130718	-0.160601	5	5	P1P2	0.758955	0.0524639	5	5	P1P2	0.7362	0.0517087	5	5	P1P2	0.7498	0.053936	5	5	P1P2	0.648417	-0.0684334	5	5	P1P2	0.0996955	-0.160523	5	5	P1P2	0.225513	-0.141559	5	5
ATRIP	P1P2	0.0139488	-1.58243	5	5	P1P2	0.0205416	-1.57365	5	5	P1P2	0.0129686	-1.57804	5	5	P1P2	0.737587	-0.0481863	5	5	P1P2	0.100649	-0.291615	5	5	P1P2	0.22456	-0.147615	5	5	P1P2	0.0311346	-1.67818	5	5	P1P2	0.00126156	-1.72428	5	5	P1P2	0.00312723	-1.70123	5	5
ATRN	P1P2	0.574434	0.105778	4	4	P1P2	0.992947	0.0306946	4	4	P1P2	0.773722	0.0908734	4	4	P1P2	0.299993	-0.185405	4	4	P1P2	0.479209	-0.0778055	4	4	P1P2	0.218745	-0.131605	4	4	P1P2	0.771824	-0.0861783	4	4	P1P2	0.780954	-0.0461557	4	4	P1P2	0.682064	-0.066167	4	4
ATRNL1	P1P2	0.311672	-0.129578	5	5	P1P2	0.699459	0.131673	5	5	P1P2	0.860095	-0.0441519	5	5	P1P2	0.859785	0.0587002	5	5	P1P2	0.852221	-0.0275097	5	5	P1P2	0.991707	0.024419	5	5	P1P2	0.581368	-0.0248098	5	5	P1P2	0.860288	0.0571062	5	5	P1P2	0.716623	0.0179256	5	5
ATRX	P1P2	0.00256818	-0.451146	5	5	P1P2	0.00125306	-0.471073	5	5	P1P2	0.000646508	-0.458026	5	5	P1P2	0.730092	0.0440177	5	5	P1P2	0.519904	-0.062587	5	5	P1P2	0.83564	-0.0239185	5	5	P1P2	0.00202341	-0.409685	5	5	P1P2	0.00288169	-0.606692	5	5	P1P2	0.000963837	-0.461513	5	5
ATXN1	P1P2	0.22638	0.151029	5	5	P1P2	0.681064	0.0438581	5	5	P1P2	0.278097	0.0712666	5	5	P1P2	0.186182	-0.197541	5	5	P1P2	0.659193	-0.0474848	5	5	P1P2	0.332039	-0.113299	5	5	P1P2	0.639788	-0.0394201	5	5	P1P2	0.771374	0.0216622	5	5	P1P2	0.684583	-0.00381227	5	5
ATXN10	P1P2	0.000119883	-2.33271	5	5	P1P2	0.000116274	-2.5501	5	5	P1P2	0.000117482	-2.43299	5	5	P1P2	0.137235	-0.125611	5	5	P1P2	0.535634	-0.287944	5	5	P1P2	0.233898	-0.21079	5	5	P1P2	0.000115856	-2.57243	5	5	P1P2	0.000119046	-2.89877	5	5	P1P2	0.000115481	-2.72476	5	5
ATXN1L	P1P2	0.434731	0.123634	4	4	P1P2	0.583344	0.0728454	4	4	P1P2	0.526558	0.114243	4	4	P1P2	0.675058	-0.0680648	4	4	P1P2	0.45198	-0.216567	4	4	P1P2	0.619144	-0.152425	4	4	P1P2	0.490521	0.0607762	4	4	P1P2	0.380522	-0.142767	4	4	P1P2	0.675255	-0.0521672	4	4
ATXN2	P1P2	0.234792	-0.309837	5	5	P1P2	0.246802	-0.26503	5	5	P1P2	0.211139	-0.32631	5	5	P1P2	0.804157	0.0166833	5	5	P1P2	0.437107	0.171203	5	5	P1P2	0.807826	0.0598738	5	5	P1P2	0.390211	-0.293086	5	5	P1P2	0.875969	-0.0905057	5	5	P1P2	0.784725	-0.222338	5	5
ATXN2L	P1P2	0.00885788	-0.566676	5	5	P1P2	0.0127524	-0.612829	5	5	P1P2	0.00166765	-0.541564	5	5	P1P2	0.762113	0.346035	5	5	P1P2	0.127537	-0.0894733	5	5	P1P2	0.734088	0.0539339	5	5	P1P2	0.0513273	-0.354264	5	5	P1P2	0.00914771	-0.824299	5	5	P1P2	0.0119015	-0.584914	5	5
ATXN3	P1P2	0.309687	-0.12166	5	5	P1P2	0.258884	-0.159387	5	5	P1P2	0.200098	-0.132006	5	5	P1P2	0.438332	0.0602255	5	5	P1P2	0.975176	0.0175139	5	5	P1P2	0.561345	0.0266318	5	5	P1P2	0.921671	-0.0352109	5	5	P1P2	0.333439	-0.284648	5	5	P1P2	0.448471	-0.0840685	5	5
ATXN3L	P1P2	0.693307	-0.219288	5	5	P1P2	0.385058	0.109799	5	5	P1P2	0.74171	-0.116422	5	5	P1P2	0.548215	0.177423	5	5	P1P2	0.897334	0.0742024	5	5	P1P2	0.945967	0.145985	5	5	P1P2	0.959631	-0.0184692	5	5	P1P2	0.383807	0.119937	5	5	P1P2	0.536949	0.0588023	5	5
ATXN7	ENST00000398590.3	0.502477	-0.396335	5	5	ENST00000398590.3	0.0538852	-0.623047	5	5	ENST00000398590.3	0.138533	-0.515776	5	5	ENST00000398590.3	0.260417	-0.109699	5	5	ENST00000398590.3	0.165956	0.12773	5	5	ENST00000538065.1	0.720354	-0.0529399	5	5	ENST00000398590.3	0.12671	-0.507413	5	5	ENST00000398590.3	0.290949	-0.426981	5	5	ENST00000398590.3	0.153233	-0.511582	5	5
ATXN7L1	P1P2	0.0420468	-0.222994	4	4	P1P2	0.198317	0.148798	4	4	P1P2	0.568749	-0.0516099	4	4	P1P2	0.188926	0.200655	4	4	P1P2	0.05991	-0.231283	4	4	P1P2	0.675255	-0.0154559	4	4	P1P2	0.595237	-0.0663545	4	4	P1P2	0.258696	-0.107374	4	4	P1P2	0.357956	-0.083494	4	4
ATXN7L2	P1P2	0.26312	0.145374	5	5	P1P2	0.0391561	0.353501	5	5	P1P2	0.0668099	0.266171	5	5	P1P2	0.476732	0.101979	5	5	P1P2	0.520981	-0.120459	5	5	P1P2	0.834341	-0.0298113	5	5	P1P2	0.112336	0.280126	5	5	P1P2	0.0690355	0.234424	5	5	P1P2	0.0408331	0.22469	5	5
ATXN7L3	P1P2	0.00691954	0.358333	5	5	P1P2	0.0172563	0.279557	5	5	P1P2	0.00256579	0.30001	5	5	P1P2	0.108182	0.210714	5	5	P1P2	0.589355	0.000753799	5	5	P1P2	0.185693	0.0865726	5	5	P1P2	0.000370626	0.452254	5	5	P1P2	0.0113088	0.319027	5	5	P1P2	0.000552578	0.365061	5	5
ATXN7L3B	P1P2	0.842381	-0.123505	5	5	P1P2	0.500359	0.0157394	5	5	P1P2	0.735421	-0.0214176	5	5	P1P2	0.631096	-0.0780678	5	5	P1P2	0.811446	-0.00793557	5	5	P1P2	0.558546	-0.019561	5	5	P1P2	0.368618	-0.152297	5	5	P1P2	0.604417	0.0814385	5	5	P1P2	0.654902	-0.0707678	5	5
AUH	P1P2	0.538103	0.0709822	5	5	P1P2	0.00434291	-0.275279	5	5	P1P2	0.143255	-0.098693	5	5	P1P2	0.676262	-0.167422	5	5	P1P2	0.188583	-0.101795	5	5	P1P2	0.298403	-0.0499628	5	5	P1P2	0.487094	-0.0118687	5	5	P1P2	0.262019	-0.368682	5	5	P1P2	0.69009	-0.231955	5	5
AUNIP	P1P2	0.182573	-0.279493	5	5	P1P2	0.452471	0.0664586	5	5	P1P2	0.548221	-0.127351	5	5	P1P2	0.364253	0.291193	5	5	P1P2	0.757251	0.0973156	5	5	P1P2	0.527125	0.145581	5	5	P1P2	0.989076	-0.0153587	5	5	P1P2	0.383354	0.126348	5	5	P1P2	0.651303	0.0881194	5	5
AUP1	P1P2	0.100511	-0.208392	5	5	P1P2	0.0673125	-0.162253	5	5	P1P2	0.0379444	-0.1739	5	5	P1P2	0.260417	0.151446	5	5	P1P2	0.122838	0.237792	5	5	P1P2	0.0740013	0.184892	5	5	P1P2	0.532905	-0.124129	5	5	P1P2	0.905496	0.0637906	5	5	P1P2	0.926788	-0.0594395	5	5
AURKA	P1P2	0.000120291	-2.24086	5	5	P1P2	0.000122348	-2.07179	5	5	P1P2	0.000120722	-2.15633	5	5	P1P2	0.0533678	0.417688	5	5	P1P2	0.0407743	-0.406979	5	5	P1P2	0.677267	-0.00289023	5	5	P1P2	0.00011904	-1.92505	5	5	P1P2	0.000115861	-2.20731	5	5	P1P2	0.00011746	-2.06618	5	5
AURKAIP1	P1P2	0.436613	-0.127295	5	5	P1P2	0.77217	-0.0931453	5	5	P1P2	0.489924	-0.11022	5	5	P1P2	0.610023	0.00639871	5	5	P1P2	0.944762	0.133264	5	5	P1P2	0.817503	0.00102426	5	5	P1P2	0.57061	-0.126805	5	5	P1P2	0.279719	-0.118574	5	5	P1P2	0.246208	-0.155965	5	5
AURKB	P1P2	0.000110484	-5.85191	5	5	P1P2	0.000110484	-4.60406	5	5	P1P2	0.000110489	-5.22798	5	5	P1P2	0.084595	2.32837	1	1											P1P2	0.000110476	-5.02656	5	5	P1P2	0.000110478	-6.14032	5	5	P1P2	0.000110483	-5.38823	5	5
AURKC	P1P2	0.319698	-0.153333	5	5	P1P2	0.85085	0.0237012	5	5	P1P2	0.612675	-0.0324832	5	5	P1P2	0.515029	0.104248	5	5	P1P2	0.238849	-0.209741	5	5	P1P2	0.659712	-0.0303817	5	5	P1P2	0.854174	-0.0279967	5	5	P1P2	0.345401	-0.113202	5	5	P1P2	0.568091	-0.0932889	5	5
AUTS2	P1P2	0.669511	-0.314178	5	5	P1P2	0.21617	-0.42365	5	5	P1P2	0.39093	-0.375595	5	5	P1P2	0.933905	-0.00962355	5	5	P1P2	0.0220827	0.279375	5	5	P1P2	0.126309	0.174429	5	5	P1P2	0.317568	-0.282775	5	5	P1P2	0.532413	-0.125758	5	5	P1P2	0.960539	-0.19168	5	5
AVEN	P1P2	0.390774	0.0733224	5	5	P1P2	0.533171	0.202645	5	5	P1P2	0.360402	0.125363	5	5	P1P2	0.921384	0.0936792	5	5	P1P2	0.538918	-0.218674	5	5	P1P2	0.957888	-0.167151	5	5	P1P2	0.429316	0.113888	5	5	P1P2	0.975494	0.0169057	5	5	P1P2	0.555754	0.0352004	5	5
AVIL	P1P2	0.185319	0.267152	5	5	P1P2	0.42832	0.070013	5	5	P1P2	0.18641	0.101726	5	5	P1P2	0.117594	-0.235001	5	5	P1P2	0.395727	0.150338	5	5	P1P2	0.473238	-0.0594736	5	5	P1P2	0.779439	-0.120312	5	5	P1P2	0.0833013	0.136921	5	5	P1P2	0.4789	0.0953035	5	5
AVL9	P1P2	0.323353	-0.162813	5	5	P1P2	0.165456	-0.198114	5	5	P1P2	0.103713	-0.192179	5	5	P1P2	0.899029	0.00369216	5	5	P1P2	0.0640762	0.245748	5	5	P1P2	0.12365	0.158543	5	5	P1P2	0.535087	-0.167305	5	5	P1P2	0.426408	0.0393818	5	5	P1P2	0.846043	-0.00701635	5	5
AVP	P1P2	0.462546	0.0833109	5	5	P1P2	0.329918	-0.107404	5	5	P1P2	0.928617	-0.0591644	5	5	P1P2	0.106014	-0.218323	5	5	P1P2	0.197666	0.178072	5	5	P1P2	0.796895	-0.0441682	5	5	P1P2	0.240839	-0.0755708	5	5	P1P2	0.629551	0.031659	5	5	P1P2	0.665745	-0.0432462	5	5
AVPI1	P1P2	0.271733	0.112205	5	5	P1P2	0.558055	0.0515161	5	5	P1P2	0.366119	0.0818607	5	5	P1P2	0.312831	-0.155827	5	5	P1P2	0.451187	-0.136285	5	5	P1P2	0.446979	-0.151702	5	5	P1P2	0.853523	-0.0490721	5	5	P1P2	0.736064	-0.109853	5	5	P1P2	0.885283	-0.0442463	5	5
AVPR1A	P1P2	0.252275	0.11257	5	5	P1P2	0.413436	0.103926	5	5	P1P2	0.261464	0.102413	5	5	P1P2	0.0403534	-0.221895	5	5	P1P2	0.788366	0.0634135	5	5	P1P2	0.182126	-0.119288	5	5	P1P2	0.41778	-0.104033	5	5	P1P2	0.17255	0.104155	5	5	P1P2	0.842789	-0.00652793	5	5
AVPR1B	P1P2	0.111843	0.135652	5	5	P1P2	0.580924	0.0951353	5	5	P1P2	0.206611	0.0983296	5	5	P1P2	0.268942	-0.134043	5	5	P1P2	0.211581	0.206329	5	5	P1P2	0.74539	0.0299946	5	5	P1P2	0.921012	-0.0294303	5	5	P1P2	0.0594831	0.304496	5	5	P1P2	0.154433	0.098767	5	5
AVPR2	P1P2	0.159204	-0.104026	5	5	P1P2	0.556938	-0.0633193	5	5	P1P2	0.174218	-0.0423396	5	5	P1P2	0.234499	0.184732	5	5	P1P2	0.834691	0.0973424	5	5	P1P2	0.351459	0.104906	5	5	P1P2	0.74906	0.0132516	5	5	P1P2	0.953987	-0.056543	5	5	P1P2	0.831745	0.00611561	5	5
AWAT1	P1P2	0.616464	0.151616	5	5	P1P2	0.456486	-0.0398987	5	5	P1P2	0.796468	-0.0110343	5	5	P1P2	0.437108	-0.12098	5	5	P1P2	0.238187	0.121706	5	5	P1P2	0.761811	0.0355645	5	5	P1P2	0.921671	0.0179569	5	5	P1P2	0.473181	0.0827623	5	5	P1P2	0.608192	0.036801	5	5
AWAT2	P1P2	0.14817	0.219448	5	5	P1P2	0.0736449	0.207138	5	5	P1P2	0.0807619	0.257276	5	5	P1P2	0.651876	-0.170922	5	5	P1P2	0.22619	-0.116807	5	5	P1P2	0.35925	-0.13878	5	5	P1P2	0.172258	0.168239	5	5	P1P2	0.473694	0.0605412	5	5	P1P2	0.182672	0.11439	5	5
AXDND1	P1P2	0.884236	-0.0526695	5	5	P1P2	0.124771	-0.0881769	5	5	P1P2	0.534428	-0.156579	5	5	P1P2	0.239928	0.0302804	5	5	P1P2	0.191388	0.219858	5	5	P1P2	0.785364	0.110778	5	5	P1P2	0.298281	-0.135102	5	5	P1P2	0.422076	0.0307812	5	5	P1P2	0.924806	-0.0456697	5	5
AXIN1	P1P2	0.424136	-0.0862892	4	4	P1P2	0.100439	-0.310502	4	4	P1P2	0.180344	-0.196553	4	4	P1P2	0.0557131	0.67016	5	5	P1P2	0.607799	-0.154514	5	5	P1P2	0.285458	0.288639	5	5	P1P2	0.104137	0.396914	5	5	P1P2	0.171768	-0.45096	5	5	P1P2	0.979103	0.0208206	5	5
AXIN2	P2	0.768353	0.135081	5	5	P1	0.10998	0.161888	5	5	P1	0.26111	0.122844	5	5	P1	0.249344	-0.171545	5	5	P1	0.246882	-0.219008	5	5	P1	0.0892642	-0.155581	5	5	P1	0.390211	-0.0883522	5	5	P2	0.171768	-0.167982	5	5	P2	0.414875	-0.0373692	5	5
AXL	P1P2	0.960517	-0.0710463	5	5	P1P2	0.588069	-0.110931	5	5	P1P2	0.914721	-0.0993093	5	5	P1P2	0.925995	-0.0333333	5	5	P1P2	0.599121	0.0625185	5	5	P1P2	0.650105	0.00276221	5	5	P1P2	0.784537	-0.0684418	5	5	P1P2	0.933174	-0.090446	5	5	P1P2	0.895799	-0.0794439	5	5
AZGP1	P1P2	0.851829	-0.188368	5	5	P1P2	0.0494876	-0.30184	5	5	P1P2	0.198057	-0.245104	5	5	P1P2	0.0565675	-0.362493	5	5	P1P2	0.0418478	0.483208	5	5	P1P2	0.51847	0.0228092	5	5	P1P2	0.112336	-0.560164	5	5	P1P2	0.631321	0.00457722	5	5	P1P2	0.348886	-0.236202	5	5
AZI1	P1P2	0.697611	0.0512977	5	5	P1P2	0.0693291	-0.268518	5	5	P1P2	0.241155	-0.0918852	5	5	P1P2	0.140555	-0.296738	5	5	P1P2	0.00530937	0.359648	5	5	P1P2	0.357944	0.0603665	5	5	P1P2	0.0296104	-0.210411	5	5	P1P2	0.174386	0.16157	5	5	P1P2	0.595453	-0.0911576	5	5
AZI2	P1P2	0.968144	-0.0481322	5	5	P1P2	0.0222823	-0.349564	5	5	P1P2	0.0733816	-0.17008	5	5	P1P2	0.213805	-0.138916	5	5	P1P2	0.620627	-0.112172	5	5	P1P2	0.223926	-0.0911931	5	5	P1P2	0.204685	-0.144159	5	5	P1P2	0.00307895	-0.346778	5	5	P1P2	0.00656873	-0.222981	5	5
AZIN1	P1P2	0.288777	-0.312707	5	5	P1P2	0.796467	-0.0153294	5	5	P1P2	0.363913	-0.0946115	5	5	P1P2	0.307101	-0.0744692	5	5	P1P2	0.447457	-0.059435	5	5	P1P2	0.440546	-0.0810373	5	5	P1P2	0.523409	-0.228151	5	5	P1P2	0.29976	-0.0707088	5	5	P1P2	0.402145	-0.14943	5	5
AZU1	P1	0.156754	0.262131	5	5	P2	0.0188785	-0.994803	5	5	P1	0.054486	0.215555	5	5	P2	0.438087	-0.0454135	5	5	P1	0.0310051	-0.270115	5	5	P1	0.118857	-0.225964	5	5	P2	0.104137	-0.868051	5	5	P1	0.307566	-0.0963661	5	5	P2	0.278392	-0.803821	5	5
B2M	P2	0.799358	0.0240227	5	5	P1	0.00558137	0.413285	5	5	P1	0.0154299	0.202816	5	5	P1	0.539957	0.205017	5	5	P1	0.0987706	-0.297628	5	5	P2	0.141846	0.215482	5	5	P1	0.288749	0.18864	5	5	P1	0.0981675	0.226445	5	5	P1	0.120637	0.174231	5	5
B3GALNT1	P1P2	0.279797	-0.282603	5	5	P1P2	0.390086	-0.316805	5	5	P1P2	0.333493	-0.286416	5	5	P1P2	0.774151	-0.0581323	5	5	P1P2	0.453933	0.0739861	5	5	P1P2	0.70362	0.0268262	5	5	P1P2	0.503887	-0.318146	5	5	P1P2	0.527518	-0.205884	5	5	P1P2	0.524954	-0.257492	5	5
B3GALNT2	P1P2	0.301245	0.153637	5	5	P1P2	0.0920248	0.174685	5	5	P1P2	0.0584752	0.167018	5	5	P1P2	0.850024	-0.0457138	5	5	P1P2	0.296166	-0.0740838	5	5	P1P2	0.338714	-0.0885885	5	5	P1P2	0.431499	0.079268	5	5	P1P2	0.268789	0.108031	5	5	P1P2	0.206689	0.0848918	5	5
B3GALT1	P1P2	0.530441	-0.0784775	5	5	P1P2	0.852481	-0.134303	5	5	P1P2	0.594661	-0.0797449	5	5	P1P2	0.764959	-0.0572471	5	5	P1P2	0.332662	0.11736	5	5	P1P2	0.282096	0.109369	5	5	P1P2	0.940799	-0.00509173	5	5	P1P2	0.739509	0.0975696	5	5	P1P2	0.707326	-0.00278591	5	5
B3GALT2	P1P2	0.434653	-0.18598	5	5	P1P2	0.0170238	-0.268172	5	5	P1P2	0.0732479	-0.250496	5	5	P1P2	0.456428	-0.0574581	5	5	P1P2	0.824341	-0.226655	5	5	P1P2	0.513098	-0.125487	5	5	P1P2	0.319178	-0.273278	5	5	P1P2	0.0969919	-0.493005	5	5	P1P2	0.187079	-0.349936	5	5
B3GALT4	P1P2	0.612371	0.0307769	5	5	P1P2	0.816437	0.0315383	5	5	P1P2	0.541578	0.00362775	5	5	P1P2	0.66267	0.0622452	5	5	P1P2	0.654395	0.0915598	5	5	P1P2	0.462533	0.0564901	5	5	P1P2	0.344387	0.0693824	5	5	P1P2	0.479349	0.0894719	5	5	P1P2	0.321782	0.0806855	5	5
B3GALT5	ENST00000343118.4,ENST00000398714.2	0.403998	-0.105575	5	5	ENST00000343118.4,ENST00000398714.2	0.335733	0.173542	5	5	ENST00000380620.4	0.642224	-0.0603009	5	5	ENST00000343118.4,ENST00000398714.2	0.32247	0.173885	5	5	ENST00000380618.1	0.25434	-0.140986	3	3	ENST00000380620.4	0.308957	0.126537	5	5	ENST00000380620.4	0.317568	-0.108441	5	5	ENST00000380620.4	0.313507	-0.0169126	5	5	ENST00000343118.4,ENST00000398714.2	0.408245	0.0872917	5	5
B3GALT6	P1P2	0.646042	-0.0477175	5	5	P1P2	0.588643	-0.0827233	5	5	P1P2	0.544895	-0.0639394	5	5	P1P2	0.0854255	-0.192042	5	5	P1P2	0.954673	0.0330736	5	5	P1P2	0.327911	-0.123294	5	5	P1P2	0.0444167	-0.240014	5	5	P1P2	0.691481	-0.0930787	5	5	P1P2	0.20909	-0.206377	5	5
B3GALTL	P1P2	0.951569	0.00841404	5	5	P1P2	0.790694	-0.0325814	5	5	P1P2	0.744861	-0.0682638	5	5	P1P2	0.710234	-0.0937165	5	5	P1P2	0.52422	-0.0397035	5	5	P1P2	0.560225	-0.0579438	5	5	P1P2	0.687969	-0.0774679	5	5	P1P2	0.147875	-0.138268	5	5	P1P2	0.232919	-0.104935	5	5
B3GAT1	P1P2	0.844985	0.0302101	5	5	P1P2	0.957534	0.0314609	5	5	P1P2	0.987035	-0.0514691	5	5	P1P2	0.632866	0.0946716	5	5	P1P2	0.0986012	-0.318605	5	5	P1P2	0.278392	-0.0561242	5	5	P1P2	0.624145	0.0564018	5	5	P1P2	0.0764452	-0.286189	5	5	P1P2	0.4789	-0.107463	5	5
B3GAT2	P1P2	0.158834	-0.303361	5	5	P1P2	0.328269	-0.0723594	5	5	P1P2	0.190329	-0.239989	5	5	P1P2	0.81444	0.0331313	5	5	P1P2	0.944431	-0.0346365	5	5	P1P2	0.894483	-0.0240767	5	5	P1P2	0.752837	-0.310496	5	5	P1P2	0.868122	-0.207416	5	5	P1P2	0.941996	-0.258956	5	5
B3GAT3	P1P2	0.144701	0.0656465	5	5	P1P2	0.664367	-0.0560385	5	5	P1P2	0.43661	0.0225207	5	5	P1P2	0.0866383	-0.0680883	5	5	P1P2	0.212797	0.260958	5	5	P1P2	0.910947	-0.0380875	5	5	P1P2	0.595379	-0.0460681	5	5	P1P2	0.311122	0.20155	5	5	P1P2	0.60761	0.0531579	5	5
B3GNT1	P1P2	0.478922	-0.0187324	5	5	P1P2	0.153731	0.158644	5	5	P1P2	0.620888	0.0399545	5	5	P1P2	0.795827	0.00510694	5	5	P1P2	0.397113	-0.100866	5	5	P1P2	0.829152	-0.0397643	5	5	P1P2	0.803733	-0.0156509	5	5	P1P2	0.522107	0.0299019	5	5	P1P2	0.735341	0.00450061	5	5
B3GNT2	P1P2	0.585778	-0.232079	5	5	P1P2	0.523919	-0.0432377	5	5	P1P2	0.221353	-0.067008	5	5	P1P2	0.722002	0.281764	5	5	P1P2	0.198534	0.0651574	5	5	P1P2	0.273627	0.207576	5	5	P1P2	0.784537	-0.0257246	5	5	P1P2	0.659924	0.164176	5	5	P1P2	0.993697	0.140699	5	5
B3GNT3	P1P2	0.751248	0.0363026	5	5	P1P2	0.952232	0.0322451	5	5	P1P2	0.962446	0.0213897	5	5	P1P2	0.180989	0.318801	5	5	P1P2	0.797961	-0.0573692	5	5	P1P2	0.438086	0.10645	5	5	P1P2	0.0254714	0.218376	5	5	P1P2	0.848564	-0.0060988	5	5	P1P2	0.12365	0.12797	5	5
B3GNT4	P1P2	0.940972	-0.109794	5	5	P1P2	0.24376	-0.00287832	5	5	P1P2	0.333493	-0.0550851	5	5	P1P2	0.870873	0.0552148	5	5	P1P2	0.640679	0.0925665	5	5	P1P2	0.360559	0.0718969	5	5	P1P2	0.288372	-0.0184177	5	5	P1P2	0.469094	0.116781	5	5	P1P2	0.206091	0.0361128	5	5
B3GNT5	P1P2	0.444502	0.0519618	5	5	P1P2	0.770897	-0.0379244	5	5	P1P2	0.42009	-0.0185641	5	5	P1P2	0.0440492	-0.284245	5	5	P1P2	0.808873	0.0541766	5	5	P1P2	0.400279	-0.199188	5	5	P1P2	0.233759	-0.189204	5	5	P1P2	0.420159	-0.050985	5	5	P1P2	0.229356	-0.119047	5	5
B3GNT6	P1P2	0.809659	-0.137347	5	5	P1P2	0.204212	-0.208465	5	5	P1P2	0.706726	-0.138928	5	5	P1P2	0.836073	-0.0491137	5	5	P1P2	0.687664	-0.0356203	5	5	P1P2	0.563028	-0.0115013	5	5	P1P2	0.667625	-0.0619004	5	5	P1P2	0.0372486	-0.181398	5	5	P1P2	0.167595	-0.154493	5	5
B3GNT7	P1P2	0.0685671	0.302854	5	5	P1P2	0.662858	-0.0587292	5	5	P1P2	0.573485	0.143502	5	5	P1P2	0.263592	-0.147034	5	5	P1P2	0.786451	-0.0283782	5	5	P1P2	0.363186	-0.0569298	5	5	P1P2	0.252686	0.105482	5	5	P1P2	0.606156	-0.064633	5	5	P1P2	0.732836	0.047939	5	5
B3GNT8	P1P2	0.839453	-0.0196613	5	5	P1P2	0.211723	0.106402	5	5	P1P2	0.548221	0.0801112	5	5	P1P2	0.356631	0.144814	5	5	P1P2	0.868518	-0.00411612	5	5	P1P2	0.515243	0.0886238	5	5	P1P2	0.359193	0.100652	5	5	P1P2	0.18765	0.109993	5	5	P1P2	0.128802	0.0819047	5	5
B3GNT9	P1P2	0.630588	-0.0484199	5	5	P1P2	0.917169	0.0128156	5	5	P1P2	0.793896	-0.0230961	5	5	P1P2	0.36032	0.121168	5	5	P1P2	0.315964	0.0869418	5	5	P1P2	0.141846	0.153457	5	5	P1P2	0.510263	0.0342216	5	5	P1P2	0.244099	0.0848847	5	5	P1P2	0.265333	0.116305	5	5
B3GNTL1	P1	0.58235	-0.836242	5	5	P2	0.747463	-0.086792	5	5	P2	0.556581	-0.0285994	5	5	P2	0.795827	0.0130007	5	5	P2	0.289126	-0.135103	5	5	P2	0.4125	-0.0599114	5	5	P1	0.210068	-1.05152	5	5	P2	0.229944	-0.205752	5	5	P2	0.267121	-0.122116	5	5
B4GALNT1	P1P2	0.826792	-0.0222966	5	5	P1P2	0.321725	0.0820493	5	5	P1P2	0.588328	0.0883478	5	5	P1P2	0.777964	0.062621	5	5	P1P2	0.304491	-0.125922	5	5	P1P2	0.510957	-0.0537817	5	5	P1P2	0.665212	0.0832808	5	5	P1P2	0.767567	-0.0459432	5	5	P1P2	0.944643	0.0577597	5	5
B4GALNT2	P1P2	0.764542	-0.0614606	5	5	P1P2	0.962838	-0.0809861	5	5	P1P2	0.789401	-0.111729	5	5	P1P2	0.415888	0.174829	5	5	P1P2	0.650208	-0.091015	5	5	P1P2	0.770698	0.0177648	5	5	P1P2	0.644245	0.083484	5	5	P1P2	0.365496	-0.182618	5	5	P1P2	0.985072	-0.119971	5	5
B4GALNT3	P1P2	0.967481	0.0411265	5	5	P1P2	0.65924	-0.0603024	5	5	P1P2	0.772131	-0.0260862	5	5	P1P2	0.542703	-0.085655	5	5	P1P2	0.824987	0.0570374	5	5	P1P2	0.780254	-0.0329249	5	5	P1P2	0.542762	-0.0433438	5	5	P1P2	0.716749	-0.0131285	5	5	P1P2	0.656704	-0.0562311	5	5
B4GALNT4	P1P2	0.0371442	0.237881	5	5	P1P2	0.514749	-0.0691446	5	5	P1P2	0.176341	0.22628	5	5	P1P2	0.968907	-0.00473338	5	5	P1P2	0.0923355	-0.185527	5	5	P1P2	0.255125	-0.094222	5	5	P1P2	0.0446807	0.279713	5	5	P1P2	0.517261	-0.147964	5	5	P1P2	0.438577	0.0640377	5	5
B4GALT1	P1P2	0.402126	0.224102	5	5	P1P2	0.566192	0.0124871	5	5	P1P2	0.992354	0.108375	5	5	P1P2	0.36513	-0.134342	5	5	P1P2	0.46755	0.0785489	5	5	P1P2	0.857127	-0.0351892	5	5	P1P2	0.487614	0.0456752	5	5	P1P2	0.734813	0.0350149	5	5	P1P2	0.669981	0.0832436	5	5
B4GALT2	P1P2	0.863915	-0.0153473	5	5	P1P2	0.439562	-0.102456	5	5	P1P2	0.57235	-0.0700643	5	5	P1P2	0.370867	0.0664211	5	5	P1P2	0.977162	-0.0324533	5	5	P1P2	0.458994	0.0406472	5	5	P1P2	0.37887	0.0725173	5	5	P1P2	0.663536	-0.1176	5	5	P1P2	0.888567	-0.0036349	5	5
B4GALT3	P1P2	0.649032	-0.0852114	5	5	P1P2	0.480991	0.244385	5	5	P1P2	0.568953	0.0705548	5	5	P1P2	0.822819	-0.00108166	5	5	P1P2	0.8744	0.0239571	5	5	P1P2	0.9559	-0.0171302	5	5	P1P2	0.890116	-0.0253942	5	5	P1P2	0.162584	0.222564	5	5	P1P2	0.401212	0.0472284	5	5
B4GALT4	P1P2	0.7374	0.0468304	5	5	P1P2	0.821934	-0.0410171	5	5	P1P2	0.938556	0.0462529	5	5	P1P2	0.733836	-0.0828359	5	5	P1P2	0.371276	0.113357	5	5	P1P2	0.701153	0.0578364	5	5	P1P2	0.936839	-0.00115187	5	5	P1P2	0.616051	0.119594	5	5	P1P2	0.577713	0.0332776	5	5
B4GALT5	P1P2	0.860645	0.0935334	5	5	P1P2	0.334481	0.15383	5	5	P1P2	0.260757	0.0638065	5	5	P1P2	0.487587	-0.222458	5	5	P1P2	0.812089	0.00743845	5	5	P1P2	0.58455	-0.161972	5	5	P1P2	0.543862	-0.15277	5	5	P1P2	0.419441	0.124053	5	5	P1P2	0.710421	-0.107446	5	5
B4GALT6	P1P2	0.970797	-0.0171971	5	5	P1P2	0.207193	0.0764135	5	5	P1P2	0.369666	0.0296082	5	5	P1P2	0.948422	-0.0839904	5	5	P1P2	0.737138	-0.12327	5	5	P1P2	0.861699	-0.108814	5	5	P1P2	0.950707	-0.0832911	5	5	P1P2	0.631911	0.0715361	5	5	P1P2	0.735341	0.0565218	5	5
B4GALT7	P1P2	0.504069	0.0512975	5	5	P1P2	0.664065	-0.0780937	5	5	P1P2	0.850939	-0.00471546	5	5	P1P2	0.25071	-0.355686	5	5	P1P2	0.888804	0.0787457	5	5	P1P2	0.146182	-0.173504	5	5	P1P2	0.21037	-0.210886	5	5	P1P2	0.572944	-0.050382	5	5	P1P2	0.299563	-0.144249	5	5
B9D1	P1P2	0.10436	0.242835	5	5	P1P2	0.345428	0.0391572	5	5	P1P2	0.274422	0.140996	5	5	P1P2	0.068448	-0.185898	5	5	P1P2	0.189421	-0.0789321	5	5	P1P2	0.111567	-0.293777	5	5	P1P2	0.921012	-0.158758	5	5	P1P2	0.49391	-0.0727472	5	5	P1P2	0.836289	-0.140935	5	5
B9D2	P1P2	0.758836	-0.0987553	5	5	P1P2	0.189495	0.0511428	5	5	P1P2	0.55714	0.018519	5	5	P1P2	0.134407	0.422882	5	5	P1P2	0.973853	0.0183313	5	5	P1P2	0.400279	0.211769	5	5	P1P2	0.0252539	0.285738	5	5	P1P2	0.27059	0.142981	5	5	P1P2	0.0380491	0.222732	5	5
BAALC	P1P2	0.656832	0.0551218	5	5	P1P2	0.622332	-0.116444	5	5	P1P2	0.853553	-0.113334	5	5	P1P2	0.0846745	-0.323769	5	5	P1P2	0.1778	-0.320601	5	5	P1P2	0.0927634	-0.350138	5	5	P1P2	0.196513	-0.349437	5	5	P1P2	0.143963	-0.474281	5	5	P1P2	0.173825	-0.411859	5	5
BAAT	P2	0.0703558	0.345803	5	5	P1	0.31048	-0.128732	5	5	P2	0.17107	0.252526	5	5	P2	0.935883	-0.048039	5	5	P1	0.0952624	0.192072	5	5	P1	0.258964	0.083749	5	5	P2	0.164944	0.222951	5	5	P2	0.175972	0.118714	5	5	P2	0.286585	0.322949	5	5
BABAM1	P1P2	0.110722	-0.221888	5	5	P1P2	0.799358	0.0209062	5	5	P1P2	0.278097	-0.113967	5	5	P1P2	0.168094	0.722235	5	5	P1P2	0.183337	-0.136471	5	5	P1P2	0.537498	0.270455	5	5	P1P2	0.285368	0.406999	5	5	P1P2	0.19613	-0.0645092	5	5	P1P2	0.951926	0.107811	5	5
BACE1	P1P2	0.71741	0.034067	5	5	P1P2	0.321725	0.11419	5	5	P1P2	0.485743	0.0948425	5	5	P1P2	0.665681	-0.190955	5	5	P1P2	0.650805	-0.0494397	5	5	P1P2	0.668164	-0.119319	5	5	P1P2	0.512397	-0.0954604	5	5	P1P2	0.596332	0.0901503	5	5	P1P2	0.971145	-0.0608972	5	5
BACE2	P1P2	0.588069	0.0490439	5	5	P1P2	0.329918	0.10259	5	5	P1P2	0.435137	0.0735861	5	5	P1P2	0.439558	-0.0858647	5	5	P1P2	0.493355	-0.100862	5	5	P1P2	0.381004	-0.0828096	5	5	P1P2	0.965914	-0.0356864	5	5	P1P2	0.899578	-0.0421236	5	5	P1P2	0.854516	0.02653	5	5
BACH1	P1P2	0.0695846	0.271258	5	5	P1P2	0.529896	0.0974968	5	5	P1P2	0.131569	0.190471	5	5	P1P2	0.0799936	-0.232048	5	5	P1P2	0.700532	-0.090895	5	5	P1P2	0.173825	-0.206094	5	5	P1P2	0.938489	0.0485049	5	5	P1P2	0.726073	0.0309846	5	5	P1P2	0.851908	0.0436609	5	5
BACH2	P1P2	0.321725	-0.105209	5	5	P1P2	0.339926	0.0929114	5	5	P1P2	0.955142	-0.00266111	5	5	P1P2	0.324095	0.1405	5	5	P1P2	0.354645	-0.148191	5	5	P1P2	0.940011	-0.00508145	5	5	P1P2	0.822081	0.0157645	5	5	P1P2	0.653323	-0.0625439	5	5	P1P2	0.830448	-0.0108563	5	5
BAD	P1P2	0.36844	0.0737918	5	5	P1P2	0.134234	-0.22577	5	5	P1P2	0.61209	-0.04132	5	5	P1P2	0.167073	-0.308826	5	5	P1P2	0.768005	-0.0358118	5	5	P1P2	0.236522	-0.0710139	5	5	P1P2	0.456438	-0.160324	5	5	P1P2	0.180793	-0.0937636	5	5	P1P2	0.202534	-0.139323	5	5
BAG1	P1P2	0.532078	0.0771377	5	5	P1P2	0.357034	-0.102332	5	5	P1P2	0.720401	-0.0224204	5	5	P1P2	0.66749	0.0909839	5	5	P1P2	0.535634	0.11495	5	5	P1P2	0.262136	0.0797074	5	5	P1P2	0.312771	0.140455	5	5	P1P2	0.949689	-0.0614569	5	5	P1P2	0.570348	0.0892907	5	5
BAG2	P1P2	0.0851745	0.369107	5	5	P1P2	0.820964	0.0311227	5	5	P1P2	0.160137	0.124954	5	5	P1P2	0.951064	-0.106534	5	5	P1P2	0.0390896	0.411182	5	5	P1P2	0.107875	0.202551	5	5	P1P2	0.0187142	0.25992	5	5	P1P2	0.0113625	0.33642	5	5	P1P2	0.0025363	0.269224	5	5
BAG3	P1P2	0.637107	0.0926025	5	5	P1P2	0.811917	0.0940824	5	5	P1P2	0.532237	0.0692087	5	5	P1P2	0.376211	-0.076433	5	5	P1P2	0.794119	0.00278306	5	5	P1P2	0.552969	-0.0606783	5	5	P1P2	0.711013	0.0213016	5	5	P1P2	0.540621	0.0550472	5	5	P1P2	0.874132	0.0381744	5	5
BAG4	P1P2	0.128701	-0.206784	5	5	P1P2	0.869478	-0.0102516	5	5	P1P2	0.254104	-0.0943102	5	5	P1P2	0.270021	0.175702	5	5	P1P2	0.900617	0.0816671	5	5	P1P2	0.285083	0.123096	5	5	P1P2	0.933539	-0.0654413	5	5	P1P2	0.926575	-0.0361277	5	5	P1P2	0.962527	0.0326438	5	5
BAG5	P1P2	0.705631	-0.041679	5	5	P1P2	0.590939	-0.0661429	5	5	P1P2	0.580313	-0.053911	5	5	P1P2	0.430532	-0.111681	5	5	P1P2	0.974515	-0.16409	5	5	P1P2	0.701769	-0.13385	5	5	P1P2	0.396189	-0.159337	5	5	P1P2	0.710556	-0.185505	5	5	P1P2	0.547972	-0.172421	5	5
BAG6	P1P2	0.227339	-0.6351	5	5	P1P2	0.230235	-0.615984	5	5	P1P2	0.186688	-0.625367	5	5	P1P2	0.980151	-0.0348629	5	5	P1P2	0.384969	-0.103565	5	5	P1P2	0.497158	-0.0692139	5	5	P1P2	0.295591	-0.722469	5	5	P1P2	0.07135	-0.714246	5	5	P1P2	0.0921191	-0.729224	5	5
BAGE	P1P2	0.979423	-0.0106851	5	5	P1P2	0.432211	-0.0977296	5	5	P1P2	0.74171	-0.045501	5	5	P1P2	0.930938	0.000227894	5	5	P1P2	0.64365	0.0600363	5	5	P1P2	0.758012	0.0420252	5	5	P1P2	0.973853	-0.00523331	5	5	P1P2	0.794972	0.00446085	5	5	P1P2	0.79497	-0.0126649	5	5
BAGE3	P1P2	0.713683	-0.049126	5	5	P1P2	0.241746	-0.114774	5	5	P1P2	0.416735	-0.0909143	5	5	P1P2	0.690265	0.106027	5	5	P1P2	0.344387	0.143415	5	5	P1P2	0.299176	0.124721	5	5	P1P2	0.699917	0.0783019	5	5	P1P2	0.858984	-0.0182523	5	5	P1P2	0.862353	0.0105223	5	5
BAGE4	P1P2	0.713683	-0.049126	5	5	P1P2	0.241746	-0.114774	5	5	P1P2	0.416735	-0.0909143	5	5	P1P2	0.690265	0.106027	5	5	P1P2	0.344387	0.143415	5	5	P1P2	0.299176	0.124721	5	5	P1P2	0.699917	0.0783019	5	5	P1P2	0.858984	-0.0182523	5	5	P1P2	0.862353	0.0105223	5	5
BAGE5	P1P2	0.713683	-0.049126	5	5	P1P2	0.241746	-0.114774	5	5	P1P2	0.416735	-0.0909143	5	5	P1P2	0.690265	0.106027	5	5	P1P2	0.344387	0.143415	5	5	P1P2	0.299176	0.124721	5	5	P1P2	0.699917	0.0783019	5	5	P1P2	0.858984	-0.0182523	5	5	P1P2	0.862353	0.0105223	5	5
BAHCC1	P1P2	0.434164	-0.0645689	5	5	P1P2	0.771533	0.0735058	5	5	P1P2	0.973741	-0.030329	5	5	P1P2	0.771612	0.0511991	5	5	P1P2	0.713487	-0.0669517	5	5	P1P2	0.896456	-0.00327573	5	5	P1P2	0.789005	-0.0390526	5	5	P1P2	1	0.00694315	5	5	P1P2	0.937365	0.0115034	5	5
BAHD1	P1P2	0.322945	0.381931	5	5	P1P2	0.0157936	0.406143	5	5	P1P2	0.0475591	0.354793	5	5	P1P2	0.64591	0.0431805	5	5	P1P2	0.314764	-0.269029	5	5	P1P2	0.393329	-0.076534	5	5	P1P2	0.0705286	0.347675	5	5	P1P2	0.125787	0.0682474	5	5	P1P2	0.0585734	0.271419	5	5
BAI1	P1P2	0.720521	-0.0601996	5	5	P1P2	0.14265	-0.227753	5	5	P1P2	0.261464	-0.085376	5	5	P1P2	0.901655	-0.00733765	5	5	P1P2	0.032658	0.258807	5	5	P1P2	0.16581	0.112448	5	5	P1P2	0.596817	-0.00517005	5	5	P1P2	0.384714	0.152986	5	5	P1P2	0.768791	0.0371969	5	5
BAI2	P1P2	0.179154	-0.119968	3	3	P1P2	0.00987046	-0.34593	3	3	P1P2	0.0172883	-0.232949	3	3	P1P2	0.341473	-0.281992	3	3	P1P2	0.0208721	0.358997	3	3	P1P2	0.60878	0.0385025	3	3	P1P2	0.103621	-0.402654	3	3	P1P2	0.85366	0.0140224	3	3	P1P2	0.0547249	-0.194316	3	3
BAI3	P1P2	0.802895	0.080313	5	5	P1P2	0.788131	-0.0796529	5	5	P1P2	0.767671	0.00873232	5	5	P1P2	0.916776	-0.0153614	5	5	P1P2	0.389753	-0.119473	5	5	P1P2	0.535305	-0.0797963	5	5	P1P2	0.926285	0.125868	5	5	P1P2	0.144419	-0.202358	5	5	P1P2	0.633434	-0.0709333	5	5
BAIAP2	P1P2	0.348414	0.248935	5	5	P1P2	0.0573935	0.303732	5	5	P1P2	0.102831	0.290792	5	5	P1P2	0.687517	-0.181454	5	5	P1P2	0.387926	-0.137872	5	5	P1P2	0.367591	-0.130494	5	5	P1P2	0.370389	0.0696483	5	5	P1P2	0.372353	0.210422	5	5	P1P2	0.205793	0.130313	5	5
BAIAP2L1	P1P2	0.398398	0.0181827	5	5	P1P2	0.942958	-0.205401	5	5	P1P2	0.599287	-0.0367107	5	5	P1P2	0.304555	-0.186444	5	5	P1P2	0.120044	-0.293479	5	5	P1P2	0.0458263	-0.225913	5	5	P1P2	0.312771	-0.0957138	5	5	P1P2	0.0568411	-0.370572	5	5	P1P2	0.131121	-0.2616	5	5
BAIAP2L2	P1	0.350907	0.0787352	3	3	P2	0.113731	-0.161962	5	5	P2	0.232893	-0.134588	5	5	P2	0.150298	-0.178019	5	5	P1	0.507385	-0.0673843	3	3	P2	0.199896	-0.0885503	5	5	P2	0.205873	-0.395763	5	5	P2	0.276775	-0.305074	5	5	P2	0.22456	-0.367029	5	5
BAIAP3	P1P2	0.792617	-0.0425492	5	5	P1P2	0.776629	-0.0977195	5	5	P1P2	0.689458	-0.0782674	5	5	P1P2	0.725732	-0.162761	5	5	P1P2	0.587068	0.160645	5	5	P1P2	0.762445	0.101578	5	5	P1P2	0.492309	-0.123824	5	5	P1P2	0.504984	0.0284123	5	5	P1P2	0.657906	-0.040204	5	5
BAK1	P1P2	0.208093	0.122491	5	5	P1P2	0.791976	-0.0347781	5	5	P1P2	0.500992	0.0492181	5	5	P1P2	0.0842264	-0.212897	5	5	P1P2	0.297896	0.118135	5	5	P1P2	0.666349	-0.0427237	5	5	P1P2	0.434664	-0.06417	5	5	P1P2	0.321952	0.104502	5	5	P1P2	0.782169	0.00833146	5	5
BAMBI	P1P2	0.828004	-0.551892	4	4	P1P2	0.962523	-0.231834	4	4	P1P2	0.779436	-0.391863	4	4	P1P2	0.806214	0.0409782	3	3	P1P2	0.989264	0.135384	4	4	P1P2	0.602779	-0.0315347	3	3	P1P2	0.864788	-0.888416	4	4	P1P2	0.91076	-0.61497	5	5	P1P2	0.992209	-0.894024	4	4
BANF1	P1P2	0.345003	0.0572559	5	5	P1P2	0.430749	0.0165733	5	5	P1P2	0.227071	0.00313907	5	5	P1P2	0.27729	-0.200317	5	5	P1P2	0.56639	0.0585348	5	5	P1P2	0.664537	-0.0708912	5	5	P1P2	0.762306	-0.124425	5	5	P1P2	0.250202	0.156232	5	5	P1P2	0.776428	0.0490445	5	5
BANF2	P1P2	0.363148	0.0843777	5	5	P1P2	0.494033	0.124658	5	5	P1P2	0.349565	0.0921302	5	5	P1P2	0.519321	0.086071	5	5	P1P2	0.0687411	-0.301409	5	5	P1P2	0.314126	-0.0674911	5	5	P1P2	0.0979261	0.192679	5	5	P1P2	0.179713	-0.127254	5	5	P1P2	0.921504	0.0247698	5	5
BANK1	P1P2	0.774076	-0.0310695	4	4	P1P2	0.554938	0.12269	4	4	P1P2	0.671874	0.0616413	4	4	P1P2	0.0458213	1.03232	5	5	P1P2	0.258169	-0.146552	4	4	P1P2	0.55515	0.0686584	4	4	P1P2	0.070787	0.213769	5	5	P1P2	0.76532	-0.0351189	4	4	P1P2	0.238507	0.107243	4	4
BANP	P1P2	0.0894843	-0.703263	5	5	P1P2	0.966817	-0.48959	5	5	P1P2	0.63211	-0.670448	5	5	P1P2	0.021699	0.276797	5	5	P1P2	0.871131	0.118037	5	5	P1P2	0.0754928	0.19109	5	5	P1P2	0.731513	-0.319889	5	5	P1P2	0.964572	-0.623182	5	5	P1P2	0.689477	-0.540678	5	5
BAP1	P1P2	0.76359	-0.425936	5	5	P1P2	0.172675	-0.338123	5	5	P1P2	0.3988	-0.382029	5	5	P1P2	0.795187	0.048361	5	5	P1P2	0.189141	0.23399	5	5	P1P2	0.249953	0.0886589	5	5	P1P2	0.421605	-0.311448	5	5	P1P2	0.782192	-0.266027	5	5	P1P2	0.594877	-0.276736	5	5
BARD1	P1P2	0.00875049	-1.31299	5	5	P1P2	0.00154224	-1.24908	5	5	P1P2	0.00461178	-1.28104	5	5	P1P2	0.7786	-0.000520052	5	5	P1P2	0.959962	-0.200735	5	5	P1P2	0.536401	-0.13054	5	5	P1P2	0.0250919	-1.43614	5	5	P1P2	0.00164277	-1.44886	5	5	P1P2	0.00593747	-1.4425	5	5
BARHL1	P1P2	0.23512	-0.1671	5	5	P1P2	0.925757	0.00490676	5	5	P1P2	0.492547	-0.0459885	5	5	P1P2	0.851324	0.0172514	5	5	P1P2	0.12671	-0.163001	5	5	P1P2	0.399814	-0.083615	5	5	P1P2	0.541662	-0.166455	5	5	P1P2	0.229301	-0.201978	5	5	P1P2	0.26569	-0.129473	5	5
BARHL2	P1P2	0.653227	0.0185662	5	5	P1P2	0.742426	-0.0331588	5	5	P1P2	0.92663	-0.014412	5	5	P1P2	0.786881	0.00690985	5	5	P1P2	0.694393	0.0629872	5	5	P1P2	0.709801	-0.0365118	5	5	P1P2	0.490219	0.0161002	5	5	P1P2	0.939777	0.00828244	5	5	P1P2	0.748539	0.005664	5	5
BARX1	P1P2	0.224628	-0.167698	5	5	P1P2	0.29911	-0.289575	5	5	P1P2	0.249964	-0.24369	5	5	P1P2	0.559321	0.0622705	5	5	P1P2	0.164188	0.151256	5	5	P1P2	0.111007	0.134835	5	5	P1P2	0.801167	-0.106121	5	5	P1P2	0.796253	-0.123511	5	5	P1P2	0.860392	-0.133529	5	5
BARX2	P1P2	0.887522	-0.0673672	5	5	P1P2	0.782374	-0.0426101	5	5	P1P2	0.721024	-0.0546225	5	5	P1P2	0.878062	-0.0420004	5	5	P1P2	0.73839	0.179301	5	5	P1P2	0.538046	0.0399036	5	5	P1P2	0.882252	0.0513212	5	5	P1P2	0.99735	0.023593	5	5	P1P2	0.799464	0.0304118	5	5
BASP1	P1P2	0.516361	-0.123579	5	5	P1P2	0.835877	0.0195365	5	5	P1P2	0.655411	-0.0244335	5	5	P1P2	0.501208	0.0906673	5	5	P1P2	0.95269	-0.0322254	5	5	P1P2	0.670587	0.0592141	5	5	P1P2	0.752837	-0.00429932	5	5	P1P2	0.887105	-0.0057885	5	5	P1P2	0.839538	0.005064	5	5
BATF	P1P2	0.358339	-0.342728	5	5	P1P2	0.900681	-0.321046	5	5	P1P2	0.52896	-0.352835	5	5	P1P2	0.333542	0.173826	5	5	P1P2	0.957648	-0.0375242	5	5	P1P2	0.462533	0.0282853	5	5	P1P2	0.258235	-0.218778	5	5	P1P2	0.681102	-0.416555	5	5	P1P2	0.61929	-0.278086	5	5
BATF2	P1P2	0.541954	0.0870701	5	5	P1P2	0.180669	0.221566	5	5	P1P2	0.255495	0.171723	5	5	P1P2	0.873486	-0.00582146	5	5	P1P2	0.457442	-0.117811	5	5	P1P2	0.654902	-0.0839698	5	5	P1P2	0.677312	0.0805549	5	5	P1P2	0.405944	0.0564523	5	5	P1P2	0.378748	0.0531567	5	5
BATF3	P1P2	0.190903	0.164789	5	5	P1P2	0.250556	0.152709	5	5	P1P2	0.136546	0.200063	5	5	P1P2	0.461963	-0.0873755	5	5	P1P2	0.759146	0.0804719	5	5	P1P2	0.604125	-0.0231249	5	5	P1P2	0.698689	-0.0151472	5	5	P1P2	0.0356152	0.164491	5	5	P1P2	0.136293	0.141927	5	5
BAX	P1P2	0.0554571	0.265339	5	5	P1P2	0.757569	-0.0483119	5	5	P1P2	0.269693	0.146512	5	5	P1P2	0.107637	-0.240712	5	5	P1P2	0.979809	0.0639005	5	5	P1P2	0.251669	-0.0761486	5	5	P1P2	0.950047	0.0258442	5	5	P1P2	0.770739	0.0368708	5	5	P1P2	0.648909	0.0211667	5	5
BAZ1A	P1P2	0.597852	-0.312949	5	5	P1P2	0.371104	-0.438006	5	5	P1P2	0.534428	-0.351752	5	5	P1P2	0.520666	-0.0702671	5	5	P1P2	0.785175	-0.172205	5	5	P1P2	0.573741	-0.112833	5	5	P1P2	0.358541	-0.364201	5	5	P1P2	0.205184	-0.591727	5	5	P1P2	0.175674	-0.477964	5	5
BAZ1B	P1P2	0.425415	-0.126163	5	5	P1P2	0.190339	-0.233279	5	5	P1P2	0.269693	-0.202981	5	5	P1P2	0.529588	0.0456392	5	5	P1P2	0.572302	-0.0245726	5	5	P1P2	0.999668	-0.0172029	5	5	P1P2	0.635936	-0.0612837	5	5	P1P2	0.110188	-0.292902	5	5	P1P2	0.141171	-0.0811873	5	5
BAZ2A	P2	0.692079	-0.0977902	5	5	P1	0.280167	-0.121118	5	5	P1	0.445505	-0.0556401	5	5	P1	0.75391	0.0359964	5	5	P1	0.0980945	0.235837	5	5	P1	0.165049	0.145381	5	5	P2	0.332248	-0.0557183	5	5	P1	0.34902	0.127736	5	5	P1	0.610521	0.0660225	5	5
BAZ2B	P1P2	0.585778	0.0758685	5	5	P1P2	0.360302	0.135638	5	5	P1P2	0.376373	0.145017	5	5	P1P2	0.101609	-0.184399	5	5	P1P2	0.80823	-0.125415	5	5	P1P2	0.264977	-0.138005	5	5	P1P2	0.205575	-0.136175	5	5	P1P2	0.611095	0.0832654	5	5	P1P2	0.655502	-0.0231024	5	5
BBC3	P1P2	0.974115	-0.0362772	5	5	P1P2	0.768035	-0.0338691	5	5	P1P2	0.82814	-0.032632	5	5	P1P2	0.285065	0.128234	5	5	P1P2	0.494403	0.121325	5	5	P1P2	0.295322	0.139949	5	5	P1P2	0.188862	0.164918	5	5	P1P2	0.811669	0.14336	5	5	P1P2	0.220148	0.142951	5	5
BBIP1	P1P2	0.402126	-0.0290082	5	5	P1P2	0.477889	-0.304493	5	5	P1P2	0.727272	-0.166751	5	5	P1P2	0.129934	-0.139546	5	5	P1P2	0.672159	0.0759774	5	5	P1P2	0.155883	-0.00624085	5	5	P1P2	0.0997917	-0.106896	5	5	P1P2	0.35374	-0.22756	5	5	P1P2	0.117877	-0.154741	5	5
BBOX1	P1	0.0166424	0.435383	5	5	P1	0.0214201	0.585645	5	5	P1	0.0153241	0.481015	5	5	P2	0.317627	-0.210416	5	5	P1	0.133016	-0.231271	5	5	P1	0.0503386	-0.158678	5	5	P2	0.171867	0.19457	5	5	P1	0.110096	0.310896	5	5	P1	0.0522249	0.22826	5	5
BBS1	P1P2	0.905953	0.0334424	5	5	P1P2	0.135973	0.269829	5	5	P1P2	0.249278	0.165032	5	5	P1P2	0.283573	0.14087	5	5	P1P2	0.640085	0.102641	5	5	P1P2	0.224242	0.113941	5	5	P1P2	0.161438	0.126852	5	5	P1P2	0.0401395	0.332288	5	5	P1P2	0.0184618	0.198268	5	5
BBS10	P1P2	0.0754043	-0.210087	5	5	P1P2	0.257133	-0.219779	5	5	P1P2	0.0865688	-0.244858	5	5	P1P2	0.900999	-0.103486	5	5	P1P2	0.924307	0.114532	5	5	P1P2	0.765616	0.05038	5	5	P1P2	0.165071	-0.212126	5	5	P1P2	0.129943	-0.134901	5	5	P1P2	0.0670245	-0.194348	5	5
BBS12	P1P2	0.0218475	0.232234	5	5	P1P2	0.960849	-0.0046324	5	5	P1P2	0.134799	0.140114	5	5	P1P2	0.468043	-0.0849377	5	5	P1P2	0.94278	-0.0768448	5	5	P1P2	0.615191	-0.0480015	5	5	P1P2	0.218953	0.155606	5	5	P1P2	0.903523	-0.0247975	5	5	P1P2	0.457986	0.0943509	5	5
BBS2	P1P2	0.0395933	-0.378454	5	5	P1P2	0.0713949	-0.172308	5	5	P1P2	0.0273054	-0.275381	5	5	P1P2	0.770978	-0.136081	5	5	P1P2	0.475982	-0.0904365	5	5	P1P2	0.354044	-0.0736529	5	5	P1P2	0.0035615	-0.37631	5	5	P1P2	0.0943473	-0.335239	5	5	P1P2	0.00565723	-0.320818	5	5
BBS4	P1P2	0.691772	-0.109247	5	5	P1P2	0.584063	-0.0507155	5	5	P1P2	0.586607	-0.0621691	5	5	P1P2	0.420656	0.122395	5	5	P1P2	0.134091	0.0595956	5	5	P1P2	0.0828795	0.157047	5	5	P1P2	0.60548	0.0329132	5	5	P1P2	0.180793	0.0382037	5	5	P1P2	0.261782	0.046986	5	5
BBS5	P1P2	0.238417	-0.366952	5	5	P1P2	0.197331	-0.192275	5	5	P1P2	0.0584752	-0.31649	5	5	P1P2	0.850024	0.269966	5	5	P1P2	0.333491	-0.382256	5	5	P1P2	0.357075	-0.10732	5	5	P1P2	0.190262	-0.223562	5	5	P1P2	0.0533684	-0.677656	5	5	P1P2	0.00690646	-0.372505	5	5
BBS7	P1P2	0.461533	-0.0804341	5	5	P1P2	0.491933	-0.0592225	5	5	P1P2	0.347422	-0.107776	5	5	P1P2	0.137894	0.214163	5	5	P1P2	0.40129	0.0464285	5	5	P1P2	0.103572	0.135019	5	5	P1P2	0.492309	0.133035	5	5	P1P2	0.923937	-0.00258393	5	5	P1P2	0.568091	0.0573129	5	5
BBS9	P1P2	0.841079	0.0176446	5	5	P1P2	0.631179	0.0597966	5	5	P1P2	0.628557	0.0208738	5	5	P1P2	0.653072	-0.141839	5	5	P1P2	0.779439	0.0887037	5	5	P1P2	0.88594	-0.0595187	5	5	P1P2	0.558831	-0.0594173	5	5	P1P2	0.881206	0.109056	5	5	P1P2	0.737849	0.0248192	5	5
BBX	P1P2	0.536456	0.14644	5	5	P1P2	0.348841	-0.179073	5	5	P1P2	0.973076	-0.0245687	5	5	P1P2	0.942481	-0.128239	5	5	P1P2	0.815953	-0.00243682	5	5	P1P2	0.60761	0.0157168	5	5	P1P2	0.360281	0.0465621	5	5	P1P2	0.189604	-0.115372	5	5	P1P2	0.930753	-0.0124695	5	5
BCAM	P1P2	0.271008	0.251259	5	5	P1P2	0.58235	0.247801	5	5	P1P2	0.532784	0.259562	5	5	P1P2	0.196897	0.081732	5	5	P1P2	0.24553	-0.160936	5	5	P1P2	0.521707	-0.0276052	5	5	P1P2	0.246206	0.358979	5	5	P1P2	1	0.105251	5	5	P1P2	0.545206	0.1985	5	5
BCAN	P1P2	0.987387	-0.00694031	5	5	P1P2	0.397469	-0.160593	5	5	P1P2	0.739193	-0.117412	5	5	P1P2	0.624624	0.186004	5	5	P1P2	0.892083	-0.00305867	5	5	P1P2	0.879377	0.12891	5	5	P1P2	0.362026	0.155048	5	5	P1P2	0.234978	-0.199866	5	5	P1P2	0.853212	-0.0331518	5	5
BCAP29	P1P2	0.341191	0.0869373	5	5	P1P2	0.154814	-0.198086	5	5	P1P2	0.854861	-0.0532102	5	5	P1P2	0.597877	-0.152266	5	5	P1P2	0.657992	0.0665714	5	5	P1P2	0.919523	-0.0326802	5	5	P1P2	0.660997	0.0370081	5	5	P1P2	0.501278	-0.13056	5	5	P1P2	0.680921	-0.0573695	5	5
BCAP31	P1P2	0.0401154	-0.308034	5	5	P1P2	0.639485	-0.0402378	5	5	P1P2	0.116699	-0.208134	5	5	P1P2	0.0900454	0.273408	5	5	P1P2	0.816598	-0.0551864	5	5	P1P2	0.4125	0.1111	5	5	P1P2	0.673673	-0.0480752	5	5	P1P2	0.363739	-0.0779448	5	5	P1P2	0.474779	-0.0594753	5	5
BCAR1	P2	0.223202	-0.20804	5	5	P2	0.0274086	0.26163	5	5	P1	0.603347	0.0378283	5	5	P2	0.574485	-0.172554	5	5	P2	0.375285	0.167101	5	5	P1	0.692543	-0.0539598	5	5	P2	0.0653989	-0.421317	5	5	P2	0.00317999	0.351187	5	5	P2	0.746019	0.0406054	5	5
BCAR3	P1	0.506196	0.0592488	5	5	P1	0.588069	-0.0498603	5	5	P2	0.78876	0.0289305	5	5	P2	0.140779	0.194565	5	5	P1	0.555488	-0.147515	5	5	P2	0.448471	0.115226	5	5	P2	0.138014	0.155942	5	5	P2	0.414913	0.0737485	5	5	P2	0.128384	0.0988887	5	5
BCAS1	ENST00000395961.3	0.687176	0.0386091	5	5	ENST00000395961.3	0.220683	0.0441436	5	5	ENST00000395961.3	0.361716	0.0517323	5	5	ENST00000395961.3	0.0773152	-0.287382	5	5	ENST00000395961.3	0.691332	-0.0389458	5	5	ENST00000395961.3	0.221716	-0.195402	5	5	ENST00000395961.3	0.10273	-0.0848175	5	5	ENST00000395961.3	0.47626	0.0925225	5	5	ENST00000395961.3	0.367149	-0.0141961	5	5
BCAS2	P1P2	0.000120291	-2.70503	5	5	P1P2	0.000118266	-2.97824	5	5	P1P2	0.000119905	-2.84163	5	5	P1P2	0.758324	-0.276651	5	5	P1P2	0.199197	0.380867	4	4	P1P2	0.393527	0.329321	4	4	P1P2	0.00011704	-2.98237	5	5	P1P2	0.000119046	-2.86345	5	5	P1P2	0.000117062	-2.90115	5	5
BCAS3	P1P2	0.462039	0.0697397	5	5	P1P2	0.88555	0.0351594	5	5	P1P2	0.497288	0.0281336	5	5	P1P2	0.740717	-0.0822169	5	5	P1P2	0.44597	0.136507	5	5	P1P2	0.668164	0.0388162	5	5	P1P2	0.727148	0.0329305	5	5	P1P2	0.416816	0.148654	5	5	P1P2	0.486159	0.104192	5	5
BCAS4	P1P2	0.728894	0.0339876	4	4	P1P2	0.724006	-0.00553943	4	4	P1P2	0.636899	0.0100308	4	4	P1P2	0.665258	0.0498985	4	4	P1P2	0.508499	0.100768	4	4	P1P2	0.385329	0.0753331	4	4	P1P2	0.408602	0.0598841	4	4	P1P2	0.461282	0.0888657	4	4	P1P2	0.342608	0.0657084	4	4
BCAT1	P1P2	0.443016	-0.0771325	5	5	P1P2	0.283142	0.170938	5	5	P1P2	0.612675	-0.0331044	5	5	P1P2	0.941161	-0.0392539	5	5	P1P2	0.799884	-0.035675	5	5	P1P2	0.787283	-0.00550596	5	5	P1P2	0.61624	-0.118786	5	5	P1P2	0.214538	0.118935	5	5	P1P2	0.550745	0.0141305	5	5
BCAT2	P1P2	0.0464819	-0.32462	5	5	P1P2	0.512068	-0.118539	5	5	P1P2	0.216667	-0.292016	5	5	P1P2	0.439804	0.108923	5	5	P1P2	0.243848	-0.100511	5	5	P1P2	0.758645	-0.0165295	5	5	P1P2	0.367294	-0.234368	5	5	P1P2	0.210276	-0.314417	5	5	P1P2	0.311336	-0.274393	5	5
BCCIP	P1P2	0.0149144	-2.31502	5	5	P1P2	0.00881478	-3.00777	5	5	P1P2	0.0112834	-2.66139	5	5	P1P2	0.346767	0.150311	5	5	P1P2	0.533809	0.0689026	4	4	P1P2	0.476536	0.0549649	4	4	P1P2	0.0137705	-2.1654	5	5	P1P2	0.00751053	-2.61694	5	5	P1P2	0.00995413	-2.39117	5	5
BCDIN3D	P1P2	0.871771	0.213861	5	5	P1P2	0.569858	0.0530573	5	5	P1P2	0.717908	0.0650338	5	5	P1P2	0.252081	-0.375907	5	5	P1P2	0.61887	-0.0707598	5	5	P1P2	0.127758	-0.164076	5	5	P1P2	0.165323	-0.105285	5	5	P1P2	0.956963	0.0484619	5	5	P1P2	0.639367	-0.113298	5	5
BCHE	P1P2	0.792662	-0.0649921	4	4	P1P2	0.18196	-0.194291	4	4	P1P2	0.388395	-0.133965	4	4	P1P2	0.68969	-0.0326464	4	4	P1P2	0.509689	-0.065345	4	4	P1P2	0.463958	-0.04719	4	4	P1P2	0.295002	-0.124799	4	4	P1P2	0.0342288	-0.217063	4	4	P1P2	0.0458153	-0.170931	4	4
BCKDHA	P2	0.399561	0.055257	5	5	P1	0.546373	-0.0536555	5	5	P1	0.534976	-0.0442483	5	5	P2	0.72511	-0.0493348	5	5	P2	0.496503	0.0426824	5	5	P1	0.716623	0.0675864	5	5	P1	0.489176	-0.074318	5	5	P1	0.512438	0.0346122	5	5	P1	0.901722	-0.00958149	5	5
BCKDHB	P1P2	0.340769	-0.0943083	5	5	P1P2	0.614709	-0.058963	5	5	P1P2	0.502053	-0.0899899	5	5	P1P2	0.902312	-0.0191384	5	5	P1P2	0.461975	-0.103704	5	5	P1P2	0.514706	-0.0614214	5	5	P1P2	0.275386	-0.168764	5	5	P1P2	0.200766	-0.14504	5	5	P1P2	0.180226	-0.127391	5	5
BCKDK	P1P2	0.937662	0.021273	5	5	P1P2	0.866205	0.0223843	5	5	P1P2	0.794539	0.0377127	5	5	P1P2	0.562953	0.0691796	5	5	P1P2	0.901931	0.108031	5	5	P1P2	0.709182	0.0893019	5	5	P1P2	0.441034	0.10008	5	5	P1P2	0.698228	0.0499053	5	5	P1P2	0.51847	0.0749924	5	5
BCL10	P1P2	0.444997	-0.245441	5	5	P1P2	0.994689	0.0149187	5	5	P1P2	0.565002	-0.115966	5	5	P1P2	0.283573	0.154532	5	5	P1P2	0.52476	0.0901111	5	5	P1P2	0.093249	0.10537	5	5	P1P2	0.935519	0.0228096	5	5	P1P2	0.452441	0.11489	5	5	P1P2	0.609356	0.0440622	5	5
BCL11A	P1P2	0.5118	-0.0731562	5	5	P1P2	0.0315628	-0.176472	5	5	P1P2	0.0906241	-0.146672	5	5	P1P2	0.38341	0.0849829	5	5	P1P2	0.164692	0.208009	5	5	P1P2	0.088484	0.139708	5	5	P1P2	0.908505	0.011133	5	5	P1P2	0.711174	-0.0533942	5	5	P1P2	0.989053	0.00400588	5	5
BCL11B	P1P2	0.181212	0.193637	5	5	P1P2	0.347132	0.0631651	5	5	P1P2	0.149507	0.135076	5	5	P1P2	0.148077	-0.190263	5	5	P1P2	0.761041	-0.0648291	5	5	P1P2	0.234552	-0.122562	5	5	P1P2	0.759777	-0.00151472	5	5	P1P2	0.594606	0.0423626	5	5	P1P2	0.853864	-0.00177113	5	5
BCL2	P1P2	0.211115	-0.0829083	5	5	P1P2	0.314866	-0.197488	5	5	P1P2	0.224835	-0.140198	5	5	P1P2	0.661467	0.101475	5	5	P1P2	0.195652	0.0967034	5	5	P1P2	0.110821	0.0289008	5	5	P1P2	0.780076	-0.111158	5	5	P1P2	0.973508	-0.118664	5	5	P1P2	0.565275	-0.0427112	5	5
BCL2A1	P1P2	0.259235	-0.139729	5	5	P1P2	0.289913	-0.243186	5	5	P1P2	0.145316	-0.152597	5	5	P1P2	0.979489	-0.0071216	5	5	P1P2	0.919695	-0.0382363	5	5	P1P2	0.824617	0.00377765	5	5	P1P2	0.440542	-0.110721	5	5	P1P2	0.178638	-0.213834	5	5	P1P2	0.194408	-0.107483	5	5
BCL2L1	P1	0.00129373	-0.862896	5	5	P1	0.000580972	-0.665744	5	5	P1	0.000289353	-0.76432	5	5	P1	0.372198	0.0982708	5	5	P2	0.178469	0.152391	5	5	P2	0.178073	0.114447	5	5	P1	0.000235079	-0.618924	5	5	P1	0.000827864	-0.550616	5	5	P1	0.000226423	-0.567845	5	5
BCL2L10	P1P2	0.029299	0.208628	5	5	P1P2	0.285012	0.155646	5	5	P1P2	0.0501378	0.185006	5	5	P1P2	0.0309981	-0.5441	5	5	P1P2	0.0016313	-0.844425	5	5	P1P2	0.00153583	-0.667942	5	5	P1P2	0.916118	0.0115053	4	4	P1P2	0.0688614	-0.321607	4	4	P1P2	0.226147	-0.14252	4	4
BCL2L11	P1	0.3566	-0.29995	5	5	P1	0.032496	-0.697883	5	5	P1	0.0240524	-0.471418	5	5	P2	0.0683223	-0.250736	5	5	P1	0.0243999	0.39563	5	5	P1	0.0609415	0.209422	5	5	P2	0.585926	-0.178378	5	5	P2	0.221674	0.274575	5	5	P2	0.533118	0.0543536	5	5
BCL2L12	P1P2	0.851829	0.043196	5	5	P1P2	0.85085	0.0284181	5	5	P1P2	0.910095	0.0482099	5	5	P1P2	0.607121	-0.0556638	5	5	P1P2	0.819822	-0.0753165	5	5	P1P2	0.638179	-0.0661456	5	5	P1P2	0.499133	0.0171147	5	5	P1P2	0.57464	-0.0855809	5	5	P1P2	0.523871	-0.0305621	5	5
BCL2L13	P1P2	0.253311	0.195485	5	5	P1P2	0.486185	-0.158796	5	5	P1P2	0.858786	0.0311432	5	5	P1P2	0.382054	-0.194634	5	5	P1P2	0.298667	-0.0860361	5	5	P1P2	0.124667	-0.156225	5	5	P1P2	0.715345	-0.0115244	5	5	P1P2	0.0309474	-0.241555	5	5	P1P2	0.199896	-0.135093	5	5
BCL2L14	P2	0.931046	-0.0380218	5	5	P1	0.225423	0.155096	5	5	P1	0.584887	0.103352	5	5	P1	0.648294	-0.057341	5	5	P1	0.0920148	-0.252625	5	5	P1	0.150382	-0.0733953	5	5	P1	0.627378	-0.0428779	5	5	P2	0.588297	-0.116408	5	5	P1	0.597183	-0.0547129	5	5
BCL2L15	P1P2	0.112031	0.346763	5	5	P1P2	0.30771	0.0910218	5	5	P1P2	0.105315	0.130719	5	5	P1P2	0.71642	-0.0927645	5	5	P1P2	0.517217	0.0615968	5	5	P1P2	0.932075	-0.0148231	5	5	P1P2	0.242508	0.157094	5	5	P1P2	0.120837	0.189315	5	5	P1P2	0.104635	0.16829	5	5
BCL2L2	P1P2	0.476343	-0.111593	5	5	P1P2	0.621744	0.0801573	5	5	P1P2	0.792611	0.0567043	5	5	P1P2	0.891157	-0.00560594	5	5	P1P2	0.587068	0.0503232	5	5	P1P2	0.764982	0.0223586	5	5	P1P2	0.297511	-0.0699002	5	5	P1P2	0.326843	0.130569	5	5	P1P2	0.818149	0.0050463	5	5
BCL2L2-PABPN1	P1P2	0.104182	-0.284166	5	5	P1P2	0.90925	-0.0314519	5	5	P1P2	0.21389	-0.0466035	5	5	P1P2	0.298347	0.182966	5	5	P1P2	0.888804	-0.0324363	5	5	P1P2	0.390569	0.0766165	5	5	P1P2	0.60143	-0.0679339	5	5	P1P2	0.921959	-0.0132679	5	5	P1P2	0.471701	-0.00383005	5	5
BCL3	P1P2	0.0358036	-0.60196	5	5	P1P2	0.198926	-0.516646	5	5	P1P2	0.0732479	-0.547465	5	5	P1P2	0.169635	0.282522	5	5	P1P2	0.591647	0.131648	5	5	P1P2	0.0661611	0.214546	5	5	P1P2	0.230678	-0.376251	5	5	P1P2	0.179444	-0.342071	5	5	P1P2	0.169137	-0.256088	5	5
BCL6	P1P2	0.643058	0.121636	5	5	P1P2	0.945607	0.0135738	5	5	P1P2	0.865991	0.0536105	5	5	P1P2	0.747618	-0.0237313	5	5	P1P2	0.938159	-0.0574792	5	5	P1P2	0.963189	-0.0253569	5	5	P1P2	0.830806	0.087832	5	5	P1P2	0.686589	0.0746896	5	5	P1P2	0.741617	0.0245353	5	5
BCL6B	P1P2	0.815791	0.0176282	5	5	P1P2	0.19374	0.143101	5	5	P1P2	0.334745	0.0428655	5	5	P1P2	0.679601	0.040184	5	5	P1P2	0.480358	-0.0977513	5	5	P1P2	0.71476	-0.0249711	5	5	P1P2	0.627673	0.0775251	5	5	P1P2	0.497587	-0.00129747	5	5	P1P2	0.579418	0.0290688	5	5
BCL7A	P1P2	0.0433719	0.321843	5	5	P1P2	0.39469	0.0733793	5	5	P1P2	0.0904654	0.14844	5	5	P1P2	0.141788	-0.165111	5	5	P1P2	0.428347	0.129547	5	5	P1P2	0.657906	-0.00858316	5	5	P1P2	0.377075	0.129461	5	5	P1P2	0.07135	0.24131	5	5	P1P2	0.133042	0.20143	5	5
BCL7B	P1P2	0.779181	0.0349002	5	5	P1P2	0.385058	0.0873463	5	5	P1P2	0.416257	0.0595884	5	5	P1P2	0.477246	-0.10642	5	5	P1P2	0.266359	-0.207643	5	5	P1P2	0.195267	-0.133869	5	5	P1P2	0.665212	-0.0415076	5	5	P1P2	0.594032	-0.0663744	5	5	P1P2	0.610521	-0.0654276	5	5
BCL7C	P1P2	0.0578314	0.270347	5	5	P1P2	0.794541	-0.250475	5	5	P1P2	0.480543	0.076454	5	5	P1P2	0.160795	-0.145273	5	5	P1P2	0.367294	0.0583181	5	5	P1P2	0.914904	-0.119154	5	5	P1P2	0.195366	0.146486	5	5	P1P2	0.844013	-0.135645	5	5	P1P2	0.486159	-0.0296018	5	5
BCL9	P1P2	0.150281	0.582418	5	5	P1P2	0.540685	-0.0503172	4	4	P1P2	0.636234	0.00999924	4	4	P1P2	0.0784339	-0.584863	5	5	P1P2	0.62909	-0.0237665	4	4	P1P2	0.182499	-0.151074	4	4	P1P2	0.214891	-0.172581	4	4	P1P2	0.627589	-0.0608951	4	4	P1P2	0.215971	-0.0833084	4	4
BCL9L	P1P2	0.329093	0.15479	5	5	P1P2	0.649032	-0.15958	5	5	P1P2	0.98637	0.0913572	5	5	P1P2	0.219979	-0.154731	5	5	P1P2	0.305273	0.192629	5	5	P1P2	0.901722	0.00259503	5	5	P1P2	0.862645	0.0183508	5	5	P1P2	0.520758	0.0815799	5	5	P1P2	0.784725	0.00266561	5	5
BCLAF1	P1P2	0.00622598	-0.330844	5	5	P1P2	0.00148586	-0.452578	5	5	P1P2	0.0012835	-0.391711	5	5	P1P2	0.185355	-0.265822	5	5	P1P2	0.192518	0.27497	5	5	P1P2	0.8493	0.0125938	5	5	P1P2	0.000849558	-0.458125	5	5	P1P2	0.0646515	-0.314557	5	5	P1P2	0.00386158	-0.377551	5	5
BCMO1	P1P2	0.880297	0.0488275	5	5	P1P2	0.813208	-0.0188811	5	5	P1P2	0.867958	0.0428217	5	5	P1P2	0.681424	-0.0461201	5	5	P1P2	0.635936	0.0939055	5	5	P1P2	0.777065	-0.000961482	5	5	P1P2	0.723414	0.0417364	5	5	P1P2	0.764081	0.0759795	5	5	P1P2	0.820088	0.058858	5	5
BCO2	P1P2	0.618222	-0.0652187	5	5	P1P2	0.637107	0.116808	5	5	P1P2	0.809358	0.0166013	5	5	P1P2	0.361192	0.118707	5	5	P1P2	0.150315	-0.403909	5	5	P1P2	0.31653	-0.0754604	5	5	P1P2	0.706691	0.00712956	5	5	P1P2	0.0741302	-0.266785	5	5	P1P2	0.341239	-0.0671806	5	5
BCOR	P1P2	0.439562	0.0743081	5	5	P1P2	0.418682	-0.0387294	5	5	P1P2	0.961118	0.00407509	5	5	P1P2	0.99603	-0.0347595	5	5	P1P2	0.4154	0.100188	5	5	P1P2	0.41965	0.0262865	5	5	P1P2	0.363777	0.0686606	5	5	P1P2	0.722338	0.0296458	5	5	P1P2	0.390569	0.0343816	5	5
BCORL1	P1P2	0.474542	0.0813746	5	5	P1P2	0.393305	0.117165	5	5	P1P2	0.362594	0.0992698	5	5	P1P2	0.260417	-0.237573	5	5	P1P2	0.425932	-0.152839	5	5	P1P2	0.217345	-0.195206	5	5	P1P2	0.599698	-0.103786	5	5	P1P2	0.89498	-0.0455874	5	5	P1P2	0.559106	-0.0485895	5	5
BCR	P1P2	0.000155386	-2.80594	5	5	P1P2	0.00155553	-3.56954	5	5	P1P2	0.000232791	-3.18774	5	5	P1P2	0.156567	-0.323587	4	4	P1P2	0.123343	-0.240452	4	4	P1P2	0.101395	-0.316656	4	4	P1P2	0.000315195	-3.06846	5	5	P1P2	0.000405086	-3.83235	5	5	P1P2	0.000289687	-3.45041	5	5
BCS1L	P1P2	0.000178117	-1.48239	5	5	P1P2	0.00016611	-1.4543	5	5	P1P2	0.000151873	-1.46835	5	5	P1P2	0.712088	0.191173	5	5	P1P2	0.457944	0.0704831	5	5	P1P2	0.645921	0.142215	5	5	P1P2	0.000143749	-1.15571	5	5	P1P2	0.000156826	-1.3	5	5	P1P2	0.000141919	-1.22785	5	5
BDH1	P2	0.0187943	0.489513	5	5	P2	0.355733	0.0215146	5	5	P2	0.0822198	0.317524	5	5	P2	0.382054	-0.233829	5	5	P1	0.781987	-0.0852379	5	5	P2	0.577144	-0.093816	5	5	P2	0.0489935	0.244821	5	5	P1	0.331782	-0.195219	5	5	P2	0.119054	0.208948	5	5
BDH2	P1P2	0.348414	-0.268178	5	5	P1P2	0.608581	-0.055553	5	5	P1P2	0.502053	-0.161866	5	5	P1P2	0.888536	0.0688816	5	5	P1P2	0.937499	0.0464032	5	5	P1P2	0.779616	0.0311512	5	5	P1P2	0.500715	-0.281672	5	5	P1P2	0.87139	-0.0939225	5	5	P1P2	0.752955	-0.187797	5	5
BDKRB1	P1P2	0.756936	-0.089132	5	5	P1P2	0.340347	0.17965	5	5	P1P2	0.619712	0.0452588	5	5	P1P2	0.116625	0.264922	5	5	P1P2	0.791561	-0.220492	5	5	P1P2	0.719109	0.0517806	5	5	P1P2	0.284994	0.0682681	5	5	P1P2	0.813279	-0.00657329	5	5	P1P2	0.572609	0.0689003	5	5
BDKRB2	P1P2	0.183805	-0.536438	5	5	P1P2	0.0957779	-0.340554	5	5	P1P2	0.096323	-0.446884	5	5	P1P2	0.882642	-0.0523533	5	5	P1P2	0.515072	0.110125	5	5	P1P2	0.579418	0.0159487	5	5	P1P2	0.0158041	-0.484446	5	5	P1P2	0.452941	-0.254662	5	5	P1P2	0.06653	-0.380155	5	5
BDNF	P1P2	0.121335	0.153186	5	5	P1P2	0.429291	0.0657198	5	5	P1P2	0.121235	0.0980366	5	5	P1P2	0.846126	-0.00206563	5	5	P1P2	0.643055	0.0449314	5	5	P1P2	0.791124	-0.00656482	5	5	P1P2	0.313966	0.0898138	5	5	P1P2	0.237771	0.164024	5	5	P1P2	0.143432	0.137195	5	5
BDP1	P1P2	0.000130473	-2.2307	5	5	P1P2	0.000141463	-1.98382	5	5	P1P2	0.000135	-2.10726	5	5	P1P2	0.102129	0.18544	5	5	P1P2	0.0144211	-0.682876	5	5	P1P2	0.372475	-0.210002	5	5	P1P2	0.000149138	-2.12637	5	5	P1P2	0.000131744	-2.64017	5	5	P1P2	0.00013046	-2.38327	5	5
BEAN1	P1P2	0.24348	-0.0916409	4	4	P1P2	0.19477	-0.257849	4	4	P1P2	0.177033	-0.174745	4	4	P1P2	0.631251	-0.0938331	4	4	P1P2	0.908759	0.022697	4	4	P1P2	0.676614	-0.074599	4	4	P1P2	0.0929405	-0.214032	4	4	P1P2	0.277139	-0.309452	4	4	P1P2	0.134453	-0.253257	4	4
BECN1	P1P2	0.248674	0.231523	5	5	P1P2	0.308895	0.125461	5	5	P1P2	0.216977	0.178492	5	5	P1P2	0.986766	0.00788859	5	5	P1P2	0.698689	-0.0176553	5	5	P1P2	0.88397	-0.0172482	5	5	P1P2	0.196226	0.173776	5	5	P1P2	0.185297	0.056852	5	5	P1P2	0.202829	0.115314	5	5
BEGAIN	P2	0.235777	0.146564	5	5	P2	0.705013	0.068095	5	5	P2	0.536623	0.130482	5	5	P2	0.0785747	-0.429315	5	5	P2	0.473162	0.112681	5	5	P2	0.187357	-0.197309	5	5	P1	0.141575	-0.223605	5	5	P1	0.514579	0.0543716	5	5	P1	0.496631	-0.0797111	5	5
BEND2	P1P2	0.204212	0.306198	5	5	P1P2	0.201703	0.359713	5	5	P1P2	0.070226	0.284357	5	5	P1P2	0.233358	-0.102099	5	5	P1P2	0.0535476	-0.485513	5	5	P1P2	0.0231728	-0.305385	5	5	P1P2	0.294825	0.215606	5	5	P1P2	0.522646	-0.163645	5	5	P1P2	0.811049	-0.0282563	5	5
BEND3	P1P2	0.548034	0.152931	5	5	P1P2	0.302999	0.2079	5	5	P1P2	0.36789	0.163719	5	5	P1P2	0.544353	-0.189966	5	5	P1P2	0.967237	-0.0814533	5	5	P1P2	0.410133	-0.149131	5	5	P1P2	0.711631	-0.0431841	5	5	P1P2	0.518336	0.193334	5	5	P1P2	0.532026	0.0677166	5	5
BEND4	P1P2	0.0550342	-0.268074	5	5	P1P2	0.279427	-0.126918	5	5	P1P2	0.474343	-0.296818	5	5	P1P2	0.126604	0.712844	5	5	P1P2	0.959301	0.273432	5	5	P1P2	0.0357929	0.402694	5	5	P1P2	0.940799	0.345326	5	5	P1P2	0.759337	-0.030057	5	5	P1P2	0.848649	0.219807	5	5
BEND5	P1P2	0.304094	0.0852827	4	4	P1P2	0.448535	0.0623877	4	4	P1P2	0.308598	0.0954996	4	4	P1P2	0.284692	-0.107525	4	4	P1P2	0.97446	0.0157811	4	4	P1P2	0.651632	-0.0915159	4	4	P1P2	0.778221	-0.022936	4	4	P1P2	0.354854	0.0938249	4	4	P1P2	0.655658	0.042323	4	4
BEND6	P1P2	0.0629515	0.446877	5	5	P1P2	0.246802	0.130013	5	5	P1P2	0.119444	0.327515	5	5	P1P2	0.27876	-0.581886	5	5	P1P2	0.982457	0.173316	5	5	P1P2	0.119843	-0.198189	5	5	P1P2	0.836311	-0.16549	5	5	P1P2	0.630141	0.236936	5	5	P1P2	0.731585	0.0357231	5	5
BEND7	P1P2	0.246802	0.0742869	5	5	P1P2	0.935015	-0.0619331	5	5	P1P2	0.441539	0.0288367	5	5	P1P2	0.36513	-0.28392	5	5	P1P2	0.739643	-0.0718734	5	5	P1P2	0.545206	-0.193984	5	5	P1P2	0.420168	-0.145393	5	5	P1P2	0.8001	-0.124155	5	5	P1P2	0.448969	-0.187676	5	5
BEST1	P2	0.0289611	-0.273935	5	5	P2	0.0638999	-0.249933	5	5	P2	0.0148728	-0.24327	5	5	P1	0.0791397	-0.335277	5	5	P2	0.540015	0.0864568	5	5	P1	0.173299	-0.0865644	5	5	P2	0.0186309	-0.326865	5	5	P2	0.189884	-0.131896	5	5	P2	0.0318858	-0.241181	5	5
BEST2	P1P2	0.158711	-0.77769	5	5	P1P2	0.221311	-0.645456	5	5	P1P2	0.150214	-0.711573	5	5	P1P2	0.0787156	0.383494	5	5	P1P2	0.594229	-0.0769487	5	5	P1P2	0.318947	0.140687	5	5	P1P2	0.991062	-0.446707	5	5	P1P2	0.307566	-0.640332	5	5	P1P2	0.535853	-0.562976	5	5
BEST3	P1P2	0.0571756	0.234188	5	5	P1P2	0.833279	0.0346768	5	5	P1P2	0.321555	0.129007	5	5	P1P2	0.697614	-0.0634825	5	5	P1P2	0.0248238	0.339406	5	5	P1P2	0.104991	0.140641	5	5	P1P2	0.070787	0.149751	5	5	P1P2	0.0403011	0.376606	5	5	P1P2	0.0184618	0.254896	5	5
BEST4	P1P2	0.446487	0.141113	5	5	P1P2	0.311274	0.0370217	5	5	P1P2	0.287811	0.0451826	5	5	P1P2	0.562674	0.00725749	5	5	P1P2	0.53236	0.132578	5	5	P1P2	0.67605	0.129434	5	5	P1P2	0.199114	0.183242	5	5	P1P2	0.103423	0.166156	5	5	P1P2	0.110263	0.174699	5	5
BET1	P1P2	0.000249775	-2.02683	5	5	P1P2	0.000179898	-1.87044	5	5	P1P2	0.00017243	-1.94864	5	5	P1P2	0.984782	-0.139817	5	5	P1P2	0.63357	-0.269128	5	5	P1P2	0.412026	-0.267945	5	5	P1P2	0.000857198	-2.11814	5	5	P1P2	0.00034699	-2.1823	5	5	P1P2	0.000366897	-2.15022	5	5
BET1L	P1P2	0.338245	0.170325	5	5	P1P2	0.903316	0.161726	5	5	P1P2	0.657217	0.1791	5	5	P1P2	0.64591	-0.0309329	5	5	P1P2	0.833396	0.0237053	5	5	P1P2	0.967167	-0.0526234	5	5	P1P2	0.433201	0.159241	5	5	P1P2	0.737316	0.115552	5	5	P1P2	0.542447	0.148864	5	5
BEX1	P1P2	0.246802	-0.229336	5	5	P1P2	0.852808	-0.0160676	5	5	P1P2	0.536074	-0.0793616	5	5	P1P2	0.0855764	0.379225	5	5	P1P2	0.999669	0.00749817	5	5	P1P2	0.136293	0.203258	5	5	P1P2	0.160447	0.149195	5	5	P1P2	0.908127	0.0335494	5	5	P1P2	0.303845	0.0878761	5	5
BEX2	P1P2	0.121135	0.228188	5	5	P1P2	0.119151	0.295117	5	5	P1P2	0.0754121	0.386647	5	5	P1P2	0.478789	-0.058829	5	5	P1P2	0.654395	-0.285052	5	5	P1P2	0.538046	-0.15691	5	5	P1P2	0.178201	0.27945	5	5	P1P2	0.480381	0.0790555	5	5	P1P2	0.249611	0.12386	5	5
BEX4	P1P2	0.760102	-0.0910117	5	5	P1P2	0.622332	0.096391	5	5	P1P2	0.786195	0.00182722	5	5	P1P2	0.208056	0.170887	5	5	P1P2	0.924966	0.0220529	5	5	P1P2	0.241498	0.106606	5	5	P1P2	0.22492	0.185347	5	5	P1P2	0.56984	0.0670568	5	5	P1P2	0.260371	0.0905548	5	5
BEX5	P1P2	0.00479488	-0.466672	5	5	P1P2	0.281652	-0.193553	5	5	P1P2	0.0323179	-0.376847	5	5	P1P2	0.326543	0.197775	5	5	P1P2	0.404088	0.0716613	5	5	P1P2	0.234552	0.197197	5	5	P1P2	0.0977579	-0.352397	5	5	P1P2	0.54172	-0.114298	5	5	P1P2	0.29609	-0.297742	5	5
BFAR	P1P2	0.283889	-0.275462	5	5	P1P2	0.548034	-0.333811	5	5	P1P2	0.468188	-0.32713	5	5	P1P2	0.500681	-0.0999904	5	5	P1P2	0.676098	-0.0699793	5	5	P1P2	0.511492	-0.0834393	5	5	P1P2	0.0305553	-0.350765	5	5	P1P2	0.0590359	-0.323156	5	5	P1P2	0.0269415	-0.332896	5	5
BFSP1	P2	0.359647	-0.116679	5	5	P1	0.354434	-0.150844	5	5	P2	0.375474	-0.081493	5	5	P2	0.605962	0.109538	5	5	P1	0.122636	0.238453	5	5	P1	0.164291	0.0996381	5	5	P1	0.577394	-0.0607796	5	5	P2	0.0879881	-0.22764	5	5	P2	0.306197	-0.110047	5	5
BFSP2	P1P2	0.875048	-0.0340993	5	5	P1P2	0.623509	0.0616217	5	5	P1P2	0.628557	0.0387677	5	5	P1P2	0.35945	0.0893515	5	5	P1P2	0.933539	-0.00669785	5	5	P1P2	0.534211	0.0611308	5	5	P1P2	0.207962	0.139757	5	5	P1P2	0.726073	-0.00732141	5	5	P1P2	0.3442	0.0935914	5	5
BGLAP	P1P2	0.000129157	-4.018	5	5	P1P2	0.000130473	-4.51143	5	5	P1P2	0.000127457	-4.26472	5	5	P1P2	0.99371	0.0148298	4	4	P1P2	0.365342	0.495562	4	4	P1P2	0.146723	0.233433	4	4	P1P2	0.000186915	-4.12035	5	5	P1P2	0.000142332	-4.42246	5	5	P1P2	0.000142875	-4.2714	5	5
BGN	P1P2	0.525003	0.0689567	5	5	P1P2	0.352707	0.049561	5	5	P1P2	0.35301	0.0448454	5	5	P1P2	0.995699	0.0723503	5	5	P1P2	0.546619	-0.0485199	5	5	P1P2	0.695613	-0.0327885	5	5	P1P2	0.411137	0.096074	5	5	P1P2	0.939116	0.0659803	5	5	P1P2	0.505095	0.0393704	5	5
BHLHA15	P1P2	0.716167	0.0777036	5	5	P1P2	0.750617	0.0620429	5	5	P1P2	0.671135	0.0479292	5	5	P1P2	0.463984	-0.187799	5	5	P1P2	0.371276	-0.109697	5	5	P1P2	0.119843	-0.138315	5	5	P1P2	0.387015	-0.0740484	5	5	P1P2	0.604128	-0.14066	5	5	P1P2	0.3442	-0.0966515	5	5
BHLHA9	P1P2	0.604802	0.0727063	5	5	P1P2	0.706249	0.0398542	5	5	P1P2	0.532784	0.0416838	5	5	P1P2	0.328591	0.0224003	5	5	P1P2	0.640085	-0.0556597	5	5	P1P2	0.649507	0.010067	5	5	P1P2	0.178201	0.207097	5	5	P1P2	0.884483	-0.036061	5	5	P1P2	0.495579	0.0776314	5	5
BHLHB9	P1P2	0.0507544	-0.282417	5	5	P1P2	0.752511	-0.134244	5	5	P1P2	0.177677	-0.14628	5	5	P1P2	0.774151	-0.0103358	5	5	P1P2	0.589355	-0.109538	5	5	P1P2	0.488766	-0.0288631	5	5	P1P2	0.113467	-0.351474	5	5	P1P2	0.365936	-0.31202	5	5	P1P2	0.0466454	-0.234354	5	5
BHLHE22	P1P2	0.0808894	0.193935	5	5	P1P2	0.886864	-0.0413713	5	5	P1P2	0.546557	0.109289	5	5	P1P2	0.92303	0.0202942	5	5	P1P2	0.0844332	0.325368	5	5	P1P2	0.110449	0.162707	5	5	P1P2	0.0947695	0.235023	5	5	P1P2	0.0990141	0.284952	5	5	P1P2	0.0391427	0.246953	5	5
BHLHE23	P1P2	0.324577	0.130598	5	5	P1P2	0.506728	0.0504353	5	5	P1P2	0.272961	0.0614944	5	5	P1P2	0.443495	-0.138902	5	5	P1P2	0.983119	-0.012834	5	5	P1P2	0.571478	-0.0360835	5	5	P1P2	0.978485	-0.00116702	5	5	P1P2	0.661127	0.131166	5	5	P1P2	0.769427	0.0247592	5	5
BHLHE40	P1P2	0.075678	0.223559	5	5	P1P2	0.0793105	0.174825	5	5	P1P2	0.0291004	0.186788	5	5	P1P2	0.39806	-0.186317	5	5	P1P2	0.186638	-0.112477	5	5	P1P2	0.214261	-0.216469	5	5	P1P2	0.610123	0.0387854	5	5	P1P2	0.889073	0.0403631	5	5	P1P2	0.504564	0.00722247	5	5
BHLHE41	P1P2	0.150281	0.202319	5	5	P1P2	0.137069	0.173542	5	5	P1P2	0.0890467	0.171449	5	5	P1P2	0.723245	0.107069	5	5	P1P2	0.749689	-0.0207031	5	5	P1P2	0.88791	-0.0149483	5	5	P1P2	0.119649	0.218258	5	5	P1P2	0.304818	0.14678	5	5	P1P2	0.117487	0.188343	5	5
BHMT	P1P2	0.238086	-0.201228	5	5	P1P2	0.900023	-0.0439378	5	5	P1P2	0.556022	-0.150958	5	5	P1P2	0.136579	0.233456	5	5	P1P2	0.90719	-0.0744398	5	5	P1P2	0.354476	0.097661	5	5	P1P2	0.856127	-0.0322497	5	5	P1P2	0.775187	-0.0559138	5	5	P1P2	0.805894	0.0193615	5	5
BHMT2	P1P2	0.665576	-0.0397324	5	5	P1P2	0.0710038	-0.288387	5	5	P1P2	0.18641	-0.191497	5	5	P1P2	0.511022	-0.075724	5	5	P1P2	0.292917	-0.125472	5	5	P1P2	0.20048	-0.13713	5	5	P1P2	0.352922	-0.132912	5	5	P1P2	0.0601593	-0.48728	5	5	P1P2	0.107875	-0.328497	5	5
BICC1	P1P2	0.720521	-0.358944	5	5	P1P2	0.322131	-0.109296	5	5	P1P2	0.605091	-0.201965	5	5	P1P2	0.324502	-0.0736805	5	5	P1P2	0.915085	-0.0358834	5	5	P1P2	0.505626	-0.0615136	5	5	P1P2	0.059901	-0.409552	5	5	P1P2	0.458458	-0.106335	5	5	P1P2	0.859739	-0.318948	5	5
BICD1	P1P2	0.590077	-0.044408	5	5	P1P2	0.169811	-0.154559	5	5	P1P2	0.224835	-0.098802	5	5	P1P2	0.133546	0.159701	5	5	P1P2	0.878979	-0.0461434	5	5	P1P2	0.432702	0.0531855	5	5	P1P2	0.230678	0.159171	5	5	P1P2	0.10107	-0.215718	5	5	P1P2	0.690703	-0.0392487	5	5
BICD2	P1P2	0.938986	-0.0983125	5	5	P1P2	0.812562	0.0412969	5	5	P1P2	0.902831	-0.0182179	5	5	P1P2	0.7053	0.0802294	5	5	P1P2	0.198534	-0.247773	5	5	P1P2	0.455974	-0.0626502	5	5	P1P2	0.519904	0.0115162	5	5	P1P2	0.228337	-0.226146	5	5	P1P2	0.762445	-0.0970026	5	5
BID	P1P2	0.509394	-0.0382739	5	5	P1P2	0.990706	-6.27916e-05	5	5	P1P2	0.60451	-0.00508731	5	5	P1P2	0.689349	-0.0722174	5	5	P1P2	0.755989	0.0571779	5	5	P1P2	0.950602	0.00800149	5	5	P1P2	0.546067	-0.119322	5	5	P1P2	0.981123	0.0575858	5	5	P1P2	0.578281	-0.0306257	5	5
BIK	P1P2	0.29795	0.118324	5	5	P1P2	0.246462	0.00483027	5	5	P1P2	0.987035	0.01078	5	5	P1P2	0.353825	-0.0459067	5	5	P1P2	0.299826	0.100718	5	5	P1P2	0.726586	0.0128113	5	5	P1P2	0.764837	0.0141973	5	5	P1P2	0.77328	0.106322	5	5	P1P2	0.914244	0.0376044	5	5
BIN1	P1P2	0.780458	-0.0681345	5	5	P1P2	0.422281	-0.184477	5	5	P1P2	0.581455	-0.135359	5	5	P1P2	0.97552	-0.0140226	5	5	P1P2	0.854174	-0.015875	5	5	P1P2	0.941334	-0.0285521	5	5	P1P2	0.814021	-0.0316502	5	5	P1P2	0.274217	-0.170634	5	5	P1P2	0.292263	-0.0608865	5	5
BIN2	P1P2	0.163687	0.279614	5	5	P1P2	0.882266	-0.0149022	5	5	P1P2	0.22643	0.164082	5	5	P1P2	0.807367	0.00563206	5	5	P1P2	0.613615	0.147247	5	5	P1P2	0.45849	0.0484456	5	5	P1P2	0.0223249	0.184275	5	5	P1P2	0.429311	0.180331	5	5	P1P2	0.0472909	0.186551	5	5
BIN3	P1P2	0.342458	-0.0466442	5	5	P1P2	0.423967	-0.054581	5	5	P1P2	0.212358	-0.0114815	5	5	P1P2	0.873159	0.0777757	5	5	P1P2	0.577961	-0.161905	5	5	P1P2	0.689477	-0.0631213	5	5	P1P2	0.6049	-0.0619567	5	5	P1P2	0.107079	-0.145165	5	5	P1P2	0.301504	-0.220843	5	5
BIRC2	P1P2	0.946932	0.0920457	5	5	P1P2	0.267403	-0.0767242	5	5	P1P2	0.500462	-0.0272442	5	5	P1P2	0.872833	-0.0506742	5	5	P1P2	0.254757	0.117945	5	5	P1P2	0.455974	0.0537521	5	5	P1P2	0.684004	0.0160388	5	5	P1P2	0.956302	-0.00319259	5	5	P1P2	0.736595	0.0235017	5	5
BIRC3	P1P2	0.0133777	-0.502695	5	5	P1P2	0.751248	-0.465357	5	5	P1P2	0.0476526	-0.456112	5	5	P1P2	0.994706	-0.0494767	5	5	P1P2	0.754097	0.0441496	5	5	P1P2	0.477352	-0.0367198	5	5	P1P2	0.0454809	-0.595032	5	5	P1P2	0.17531	-0.378412	5	5	P1P2	0.0632702	-0.538128	5	5
BIRC5	P1P2	0.000115093	-5.48015	5	5	P1P2	0.000115093	-5.31917	5	5	P1P2	0.000114715	-5.35948	5	5	P1P2	0.207171	0.299556	3	3	P1P2	0.590913	0.119866	3	3	P1P2	0.112512	0.209711	3	3	P1P2	0.000113521	-5.30535	5	5	P1P2	0.000116254	-5.14497	5	5	P1P2	0.000114699	-5.20669	5	5
BIRC6	P1P2	0.667694	-0.133361	5	5	P1P2	0.44104	-0.198675	5	5	P1P2	0.846369	-0.205305	5	5	P1P2	0.458939	0.0649483	5	5	P1P2	0.438577	-0.135497	5	5	P1P2	0.496105	0.00172521	5	5	P1P2	0.49257	0.0865265	5	5	P1P2	0.0930468	-0.381857	5	5	P1P2	0.78153	-0.17311	5	5
BIRC7	P1P2	0.882266	-0.26179	5	5	P1P2	0.177439	-0.354156	5	5	P1P2	0.509513	-0.308019	5	5	P1P2	0.112435	-0.206183	5	5	P1P2	0.114416	0.246115	5	5	P1P2	0.901063	0.0199656	5	5	P1P2	0.294825	-0.496806	5	5	P1P2	0.734813	-0.165894	5	5	P1P2	0.812984	-0.290844	5	5
BIRC8	P1P2	0.923774	0.0756397	5	5	P1P2	0.806759	0.0177793	5	5	P1P2	0.971082	0.0786913	5	5	P1P2	0.530131	-0.0346034	5	5	P1P2	0.400359	0.108809	5	5	P1P2	0.856474	0.00905765	5	5	P1P2	0.613615	0.0173582	5	5	P1P2	0.237112	0.156627	5	5	P1P2	0.824617	0.080336	5	5
[truncated: 36,304 more rows]

## Sheet: Rapamycin
Rapamycin K562 CRISPRi gene phenotypes
	DMSO															Δ															Rapamycin
[truncated: 37,813 more rows]

## Sheet: Sapanisertib + Rapamycin
Sapanisertib + Rapamycin K562 CRISPRi gene phenotypes
[truncated: 37,814 more rows]

## Sheet: RapaLink-1
RapaLink-1 K562 CRISPRi gene phenotypes
[truncated: 37,814 more rows]
