# Supplementary material for: IFITM proteins assist cellular uptake of diverse linked chemotypes
Source: Science. Author manuscript; Available in PMC 2023 Feb 13. (PMC9924227; doi:10.1126/science.abl5829)
Supplement: Data file S3 CRISPRa sgRNAs [file NIHMS1857200-supplement-Data_file_S3_CRISPRa_sgRNAs.xlsx]

## Sheet: Sapanisertib
Sapanisertib K562 CRISPRa genome-scale sgRNA counts and phenotypes
	Read counts						Phenotypes
	T0	T0	Sapanisertib	Sapanisertib	DMSO	DMSO	DMSO	DMSO	DMSO	Δ	Δ	Δ	Sapanisertib	Sapanisertib	Sapanisertib
	Rep1	Rep2	Rep1	Rep2	Rep1	Rep2	Rep1	Rep2	ave_Rep1_Rep2	Rep1	Rep2	ave_Rep1_Rep2	Rep1	Rep2	ave_Rep1_Rep2
sgId
A1BG_+_58859110.23-P1	470	605	511	563	497	497	-0.10508	0.126421	0.0106706	-0.0408727	-0.120424	-0.0806484	-0.126024	0.0057009	-0.0601614
A1BG_+_58859199.23-P1	931	878	769	763	652	652	0.489415	0.272081	0.380748	-0.437333	-0.219162	-0.328247	0.0720105	0.0526229	0.0623167
A1BG_+_58859204.23-P1	663	913	807	665	672	672	-0.0439469	0.284885	0.120469	0.122025	-0.473884	-0.17593	0.0980063	-0.189295	-0.0456444
A1BG_+_58864915.23-P2	751	783	864	735	655	655	0.172823	0.100249	0.136536	0.0406832	-0.107892	-0.0336044	0.233435	-0.00793883	0.112748
A1BG_+_58865122.23-P2	676	795	698	548	646	646	0.0409945	0.142152	0.0915734	-0.115331	-0.553403	-0.334367	-0.0544082	-0.411546	-0.232977
A1BG_-_58859113.23-P1	273	219	305	273	293	293	-0.126494	-0.577238	-0.351866	-0.00162695	0.301346	0.14986	-0.108193	-0.276188	-0.19219
A1BG_-_58859158.23-P1	285	273	260	246	494	494	-0.818044	-1.01288	-0.915461	-0.293986	-0.166866	-0.230426	-1.0921	-1.18004	-1.13607
A1BG_-_58864933.23-P2	580	597	688	546	668	668	-0.22829	-0.319386	-0.273838	0.0848204	-0.145454	-0.0303167	-0.123541	-0.465135	-0.294338
A1BG_-_58864955.23-P2	449	530	350	703	443	443	-0.00508582	0.101417	0.0481657	-0.520896	0.390908	-0.0649936	-0.506053	0.49203	-0.00701154
A1BG_-_58864975.23-P2	1034	981	1232	1032	870	870	0.224654	0.0159693	0.120312	0.0912308	0.0564941	0.0738625	0.335814	0.0721675	0.203991
A1CF_+_52645511.23-P1P2	452	344	362	453	418	418	0.0883253	-0.438363	-0.175019	-0.481868	0.380479	-0.0506948	-0.373614	-0.0581801	-0.215897
A1CF_+_52645527.23-P1P2	617	755	729	733	583	583	0.05728	0.215712	0.136496	0.0791131	-0.0592873	0.00991291	0.156322	0.156129	0.156225
A1CF_-_52645463.23-P1P2	931	1068	1104	1100	978	978	-0.0955479	-0.0302631	-0.0629055	0.0843519	0.025968	0.05516	0.00873268	-0.00459102	0.00207083
A1CF_-_52645539.23-P1P2	315	359	263	299	230	230	0.429223	0.485082	0.457152	-0.421824	-0.280462	-0.351143	0.0273278	0.204323	0.115826
A1CF_-_52645861.23-P1P2	414	527	643	492	361	361	0.173137	0.388536	0.280837	0.473653	-0.115768	0.178942	0.666719	0.272471	0.469595
A2ML1_+_8974963.23-P1P2	971	845	953	845	846	846	0.174319	-0.158975	0.00767217	-0.18853	-0.0166238	-0.102577	0.00571743	-0.175894	-0.0850885
A2ML1_+_8975008.23-P1P2	653	649	650	722	498	498	0.366443	0.224804	0.295624	-0.168179	0.137157	-0.015511	0.218193	0.361665	0.289929
A2ML1_+_8975069.23-P1P2	360	457	317	502	499	499	-0.495537	-0.284114	-0.389826	-0.345049	0.118869	-0.11309	-0.820658	-0.165541	-0.493099
A2ML1_-_8975016.23-P1P2	459	541	538	469	501	501	-0.150811	-0.0464504	-0.0986307	0.0675768	-0.222665	-0.0775439	-0.0633055	-0.269411	-0.166358
A2ML1_-_8975026.23-P1P2	571	584	509	456	417	417	0.428949	0.328653	0.378801	-0.32736	-0.373558	-0.350459	0.121517	-0.0452017	0.0381577
A2M_+_9268702.23-P1P2	240	177	191	161	212	212	0.154476	-0.417583	-0.131554	-0.490997	-0.153313	-0.322155	-0.316593	-0.571192	-0.443892
A2M_+_9268776.23-P1P2	868	885	842	1035	895	895	-0.0686872	-0.173479	-0.121083	-0.20541	0.209258	0.00192376	-0.254169	0.035483	-0.109343
A2M_+_9268794.23-P1P2	770	773	919	740	696	696	0.121277	-0.0058873	0.0576946	0.0936712	-0.079567	0.0070521	0.234876	-0.0857502	0.0745631
A2M_-_9268620.23-P1P2	429	408	402	397	564	564	-0.419212	-0.624394	-0.521803	-0.255317	-0.056054	-0.155686	-0.654601	-0.680744	-0.667673
A2M_-_9268635.23-P1P2	511	460	800	513	601	601	-0.258536	-0.543	-0.400768	0.485141	0.140701	0.312921	0.246534	-0.402594	-0.0780302
A3GALT2_+_33786914.23-ENST00000442999.3	358	500	464	433	334	334	0.0756169	0.424812	0.250214	0.21263	-0.224185	-0.00577746	0.308176	0.200331	0.254253
A3GALT2_-_33786839.23-ENST00000442999.3	496	708	557	743	589	589	-0.272422	0.108213	-0.0821044	0.00580197	0.052989	0.0293955	-0.246691	0.160906	-0.0428925
A3GALT2_-_33786863.23-ENST00000442999.3	597	700	618	647	439	439	0.419015	0.515866	0.467441	-0.111659	-0.130213	-0.120936	0.327285	0.385357	0.356321
A3GALT2_-_33786879.23-ENST00000442999.3	626	702	756	876	739	739	-0.263906	-0.231372	-0.247639	0.110688	0.302836	0.206762	-0.133289	0.0711683	-0.0310605
A3GALT2_-_33786967.23-ENST00000442999.3	506	394	467	478	496	496	0.0043027	-0.489413	-0.242555	-0.27725	0.262191	-0.00752946	-0.253019	-0.227518	-0.240268
A4GALT_+_43116948.23-P1P2	487	380	404	359	418	418	0.195924	-0.294772	-0.0494238	-0.431102	-0.0986394	-0.264871	-0.215249	-0.393707	-0.304478
A4GALT_+_43116953.23-P1P2	1011	1051	1442	1023	804	804	0.306021	0.229227	0.267624	0.350753	-0.0555804	0.147586	0.676703	0.173351	0.425027
A4GALT_+_43117014.23-P1P2	362	513	611	576	495	495	-0.475933	-0.105738	-0.290836	0.593647	0.150486	0.372067	0.137643	0.0444521	0.0910474
A4GALT_+_43117057.23-P1P2	199	257	394	243	218	218	-0.156054	0.0801718	-0.0379412	0.823892	-0.0974359	0.363228	0.687766	-0.01756	0.335103
A4GALT_+_43117061.23-P1P2	351	424	416	463	536	536	-0.635257	-0.495437	-0.565347	0.0835773	0.110324	0.0969507	-0.531751	-0.385409	-0.45858
A4GNT_+_137851367.23-P1P2	185	366	260	271	240	240	-0.400004	0.451541	0.0257686	0.329451	-0.450175	-0.0603618	-0.0506239	0.00107027	-0.0247768
A4GNT_+_137851419.23-P1P2	970	1109	1063	1050	1050	1050	-0.138827	-0.0783984	-0.108613	-0.0294503	-0.0954939	-0.0624721	-0.148349	-0.174188	-0.161269
A4GNT_+_137851432.23-P1P2	171	293	405	254	267	267	-0.667338	-0.0232075	-0.345273	1.08239	-0.222696	0.429847	0.434981	-0.246199	0.0943908
A4GNT_-_137851386.23-P1P2	99	100	151	170	100	100	-0.0389941	-0.157268	-0.0981313	0.447513	0.748911	0.598212	0.428447	0.591347	0.509897
A4GNT_-_137851396.23-P1P2	491	444	556	514	510	510	-0.0792688	-0.357206	-0.218237	0.0178266	0.194585	0.106206	-0.0415135	-0.162917	-0.102215
AAAS_+_53715447.23-P1P2	492	440	598	443	530	530	-0.131829	-0.425757	-0.278793	0.119952	-0.00682066	0.0565656	0.00805201	-0.432874	-0.212411
AAAS_+_53715502.23-P1P2	228	251	218	340	299	299	-0.415606	-0.409727	-0.412666	-0.226241	0.421224	0.0974913	-0.621918	0.0112011	-0.305359
AAAS_+_53715556.23-P1P2	497	590	527	618	508	508	-0.0560772	0.058618	0.00127042	-0.0769781	0.0502681	-0.013355	-0.113127	0.10859	-0.00226824
AAAS_-_53715389.23-P1P2	797	778	654	754	717	717	0.128112	-0.0394714	0.0443203	-0.446824	-0.0618295	-0.254327	-0.298784	-0.101597	-0.20019
AAAS_-_53715519.23-P1P2	528	506	578	438	539	539	-0.0542419	-0.248416	-0.151329	-0.0310037	-0.22483	-0.127917	-0.0653169	-0.473543	-0.26943
AACS_+_125549846.23-P1P2	955	758	885	971	705	705	0.413383	-0.0526938	0.180345	-0.271359	0.34065	0.0346456	0.161953	0.28766	0.224806
AACS_-_125549706.23-P1P2	437	593	695	940	523	523	-0.283672	0.0239527	-0.12986	0.507844	0.648005	0.577925	0.244101	0.671662	0.457881
AACS_-_125549875.23-P1P2	657	825	873	660	505	505	0.355115	0.550842	0.452979	0.248553	-0.338552	-0.0449994	0.623597	0.211994	0.417796
AACS_-_125549882.23-P1P2	762	837	702	781	646	646	0.213762	0.216425	0.215094	-0.279855	-0.116529	-0.198192	-0.0461643	0.0996002	0.026718
AACS_-_125549890.23-P1P2	425	456	446	525	484	484	-0.212039	-0.243242	-0.22764	-0.0919544	0.18666	0.0473527	-0.284064	-0.0568778	-0.170471
AADACL2_+_151451431.23-P1P2	876	1041	735	785	776	776	0.15038	0.266573	0.208476	-0.414722	-0.423829	-0.419276	-0.244414	-0.157552	-0.200983
AADACL2_+_151451607.23-P1P2	610	701	627	748	510	510	0.233817	0.301649	0.267733	-0.121879	0.077	-0.0224395	0.131867	0.378353	0.25511
AADACL2_-_151451238.23-P1P2	301	477	389	482	396	396	-0.420232	0.11122	-0.154506	0.208471	-0.00157995	0.103446	-0.191831	0.109345	-0.0412434
AADACL2_-_151451485.23-P1P2	1087	1127	1173	1034	1167	1167	-0.126947	-0.207585	-0.167266	-0.0516842	-0.140875	-0.0962797	-0.158703	-0.348757	-0.25373
AADACL2_-_151451555.23-P1P2	855	595	813	701	780	780	0.107956	-0.547853	-0.219949	-0.234204	0.219901	-0.00715168	-0.10632	-0.328248	-0.217284
AADACL3_+_12775953.23-P1P2	792	1057	829	646	851	851	-0.128153	0.155476	0.0136613	-0.0956636	-0.726993	-0.411328	-0.203888	-0.571813	-0.387851
AADACL3_+_12775987.23-P1P2	481	409	546	546	637	637	-0.429751	-0.796461	-0.613106	0.0213288	0.400176	0.210753	-0.388494	-0.396581	-0.392537
AADACL3_-_12775815.23-P1P2	629	576	767	677	342	342	0.854569	0.594804	0.724687	0.124631	0.216463	0.170547	0.999129	0.810971	0.90505
AADACL3_-_12775818.23-P1P2	456	605	626	439	619	619	-0.4654	-0.190273	-0.327836	0.295594	-0.479338	-0.0918722	-0.149878	-0.669907	-0.409892
AADACL3_-_12775965.23-P1P2	338	364	448	447	354	354	-0.0912207	-0.117079	-0.10415	0.24494	0.279713	0.262326	0.173648	0.162337	0.167993
AADACL4_+_12704309.23-P1P2	745	892	608	799	506	506	0.533608	0.660638	0.597123	-0.454704	-0.175472	-0.315088	0.0988328	0.48487	0.291851
AADACL4_+_12704396.23-P1P2	780	977	682	848	661	661	0.214329	0.40644	0.310385	-0.355238	-0.220918	-0.288078	-0.12098	0.185226	0.0321231
AADACL4_+_12704411.23-P1P2	380	496	479	415	392	392	-0.0693488	0.182218	0.0564346	0.172491	-0.273853	-0.0506808	0.123071	-0.0919305	0.0155702
AADACL4_-_12704368.23-P1P2	628	650	615	657	629	629	-0.02679	-0.109889	-0.0683394	-0.191713	-0.00117018	-0.0964418	-0.198575	-0.111355	-0.154965
AADACL4_-_12704476.23-P1P2	252	351	204	190	549	549	-1.14788	-0.802604	-0.97524	-0.46639	-0.902095	-0.684243	-1.59434	-1.70499	-1.64967
AADAC_+_151531365.23-P1P2	849	758	926	1058	686	686	0.283061	-0.0132791	0.134891	-0.0362876	0.464446	0.214079	0.266703	0.450871	0.358787
AADAC_+_151531719.23-P1P2	1091	1361	1439	1022	1090	1090	-0.0231716	0.163071	0.0699495	0.23788	-0.429896	-0.0960077	0.234637	-0.267121	-0.0162419
AADAC_+_151531810.23-P1P2	99	119	70	129	114	114	-0.228028	-0.0953407	-0.161684	-0.661609	0.0997857	-0.280912	-0.869708	0.00414907	-0.43278
AADAC_-_151531298.23-P1P2	317	423	384	241	361	361	-0.212011	0.0713904	-0.0703101	0.115088	-0.828248	-0.35658	-0.0769936	-0.757154	-0.417074
AADAC_-_151531776.23-P1P2	87	76	53	35	72	72	0.248524	-0.0792659	0.084629	-0.876558	-1.13527	-1.00591	-0.608106	-1.21483	-0.911468
AADAT_+_171011478.23-P1P2	267	412	458	550	398	398	-0.600423	-0.107393	-0.353908	0.616973	0.400163	0.508568	0.0364781	0.292475	0.164477
AADAT_+_171011507.23-P1P2	1113	890	1312	1158	824	824	0.409243	-0.0461074	0.181568	0.0757789	0.363134	0.219457	0.50495	0.316731	0.410841
AADAT_-_171011381.23-P1P2	495	523	530	506	387	387	0.3306	0.277209	0.303905	-0.0629714	-0.0642974	-0.0636344	0.287558	0.212616	0.250087
AADAT_-_171011434.23-P1P2	1263	1399	1537	1260	1218	1218	0.0278459	0.0426134	0.0352297	0.121727	-0.167596	-0.0229344	0.169502	-0.125279	0.0221117
AADAT_-_171011524.23-P1P2	617	884	604	595	640	640	-0.077296	0.308706	0.115705	-0.192257	-0.587781	-0.390019	-0.249624	-0.27937	-0.264497
AAED1_+_99417723.23-P1P2	620	681	858	826	579	579	0.0742103	0.076823	0.0755167	0.307174	0.261863	0.284519	0.401313	0.33839	0.369852
AAED1_-_99417731.23-P1P2	612	716	729	524	616	616	-0.0338933	0.0597608	0.0129338	0.0908519	-0.467017	-0.188082	0.0768873	-0.407552	-0.165332
AAED1_-_99417754.23-P1P2	315	374	253	460	331	331	-0.095974	0.0189386	-0.0385177	-0.47775	0.281972	-0.097889	-0.553795	0.300614	-0.12659
AAED1_-_99417759.23-P1P2	631	847	1112	787	759	759	-0.290954	0.000993674	-0.14498	0.65591	-0.122622	0.266644	0.384884	-0.121924	0.13148
AAED1_-_99417790.23-P1P2	567	594	604	630	375	375	0.571964	0.506304	0.539134	-0.0703354	0.0682651	-0.00103518	0.521557	0.574273	0.547915
AAGAB_+_67547095.23-P1P2	831	917	1093	871	804	804	0.0231584	0.0324578	0.0278081	0.233838	-0.0908728	0.0714825	0.276925	-0.058711	0.109107
AAGAB_+_67547115.23-P1P2	684	581	716	686	635	635	0.0827452	-0.285487	-0.101371	-0.095572	0.223047	0.0637373	0.00710188	-0.0627362	-0.0278172
AAGAB_+_67547183.23-P1P2	357	334	407	421	387	387	-0.140904	-0.369754	-0.255329	0.0275695	0.317348	0.172459	-0.0934059	-0.0527015	-0.0730537
AAGAB_+_67547201.23-P1P2	423	633	619	483	636	636	-0.612864	-0.16409	-0.388477	0.387747	-0.406806	-0.00952982	-0.205188	-0.571192	-0.38819
AAGAB_-_67547158.23-P1P2	595	581	542	666	453	453	0.368884	0.201759	0.285321	-0.296132	0.18036	-0.0578859	0.0926807	0.381823	0.237252
AAK1_+_69870922.23-P1P2	385	411	369	491	361	361	0.068365	0.0298711	0.0491181	-0.222773	0.239961	0.00859397	-0.134479	0.269536	0.0675284
AAK1_+_69870940.23-P1P2	431	440	523	624	534	534	-0.333646	-0.436605	-0.385126	0.117588	0.487419	0.302503	-0.19613	0.0505181	-0.0728059
AAK1_+_69870950.23-P1P2	482	831	674	645	707	707	-0.577172	0.0758699	-0.250651	0.32218	-0.382173	-0.0299965	-0.235063	-0.306599	-0.270831
AAK1_-_69870926.23-P1P2	782	1009	1081	1028	691	691	0.153988	0.3889	0.271444	0.305591	0.0102903	0.157941	0.479508	0.398894	0.439201
AAK1_-_69870957.23-P1P2	228	197	204	163	502	502	-1.16315	-1.50676	-1.33495	-0.322	-0.289947	-0.305974	-1.46522	-1.797	-1.63111
AAMDC_+_77531976.23-P1P2	953	907	991	1106	1026	1026	-0.130977	-0.335125	-0.233051	-0.105126	0.269553	0.0822134	-0.216175	-0.0658675	-0.141021
AAMDC_+_77532017.23-P1P2	669	792	836	815	1026	1026	-0.641447	-0.530727	-0.586087	0.159961	0.0246758	0.0923186	-0.461557	-0.506347	-0.483952
AAMDC_-_77531865.23-P1P2	700	686	867	687	853	853	-0.309685	-0.471606	-0.390645	0.147142	-0.0145223	0.0663098	-0.142615	-0.486424	-0.314519
AAMDC_-_77531897.23-P1P2	1507	1826	1753	1889	1409	1409	0.0725132	0.216747	0.14463	0.0566113	0.0323121	0.0444617	0.149053	0.248763	0.198908
AAMDC_-_77532073.23-P1P2	293	242	364	324	355	355	-0.301413	-0.71008	-0.505747	0.151503	0.404363	0.277933	-0.129982	-0.306013	-0.217998
AAMP_-_219134967.23-P1P2	320	267	398	449	390	390	-0.309897	-0.703903	-0.5069	0.153161	0.733252	0.443207	-0.136807	0.0290531	-0.0538768
AAMP_-_219135004.23-P1P2	810	883	855	916	650	650	0.292988	0.284705	0.288846	-0.0835327	0.0363103	-0.0236112	0.229384	0.32072	0.275052
AAMP_-_219135011.23-P1P2	879	934	909	1016	762	762	0.181578	0.136363	0.15897	-0.113118	0.104782	-0.004168	0.0883882	0.240849	0.164619
AAMP_-_219135073.23-P1P2	185	123	182	158	167	167	0.123183	-0.598458	-0.237638	-0.185122	0.344642	0.0797602	-0.0420108	-0.254112	-0.148061
AAMP_-_219135111.23-P1P2	901	860	927	1024	623	623	0.5078	0.307836	0.407818	-0.120493	0.235183	0.0573452	0.407236	0.542723	0.47498
AANAT_+_74463370.23-P1P2	272	328	199	278	378	378	-0.499274	-0.361959	-0.430616	-0.612373	-0.255235	-0.433804	-1.09172	-0.61749	-0.854604
AANAT_+_74463519.23-P1P2	1208	1456	1427	1340	1125	1125	0.0782009	0.214817	0.146509	0.0788296	-0.136401	-0.0287858	0.176959	0.0781198	0.12754
AANAT_+_74463549.23-P1P2	221	174	320	252	261	261	-0.264498	-0.742231	-0.503364	0.37249	0.517713	0.445101	0.127921	-0.224814	-0.0484466
AANAT_+_74463564.23-P1P2	995	1195	1188	1068	1023	1023	-0.0645323	0.0669361	0.00120189	0.0942312	-0.178723	-0.0422458	0.0496276	-0.112083	-0.0312275
AANAT_-_74463386.23-P1P2	124	167	159	37	106	106	0.201781	0.498515	0.350148	0.197151	-2.19087	-0.996862	0.418861	-1.69266	-0.636897
AAR2_+_34824126.23-P1P2	796	820	1041	1000	616	616	0.345344	0.255425	0.300384	0.225594	0.26968	0.247637	0.590867	0.52481	0.557838
AAR2_+_34824309.23-P1P2	693	787	719	633	871	871	-0.354312	-0.303577	-0.328945	-0.108399	-0.330782	-0.21959	-0.442782	-0.634655	-0.538719
AAR2_+_34824317.23-P1P2	733	670	510	577	629	629	0.196259	-0.0661673	0.0650456	-0.684851	-0.232214	-0.458532	-0.468664	-0.298677	-0.38367
AAR2_+_34824347.23-P1P2	1055	1023	1170	1052	823	823	0.333784	0.156573	0.245179	-0.0122697	0.0237047	0.00571751	0.341443	0.179982	0.260713
AAR2_-_34824434.23-P1P2	440	640	384	540	607	607	-0.488688	-0.080893	-0.28479	-0.357932	-0.261736	-0.309834	-0.826691	-0.342925	-0.584808
AARD_+_117950262.23-P1P2	14	53	6	5	9	9		2.40073			-3.42262
AARD_+_117950380.23-P1P2	410	423	399	391	451	451	-0.161998	-0.249738	-0.205868	-0.20077	-0.130113	-0.165442	-0.34284	-0.380147	-0.361493
AARD_-_117950317.23-P1P2	426	277	421	387	461	461	-0.138408	-0.892149	-0.515279	-0.178568	0.465824	0.143628	-0.297048	-0.426621	-0.361834
AARD_-_117950596.23-P1P2	745	872	918	836	738	738	-0.010875	0.0834389	0.036282	0.139718	-0.077449	0.0311347	0.148772	0.00569395	0.0772331
AARD_-_117950667.23-P1P2	419	442	277	476	531	531	-0.366256	-0.421934	-0.394095	-0.7586	0.0902914	-0.334154	-1.10493	-0.331938	-0.718433
AARS2_+_44281112.23-P1P2	608	696	706	619	599	599	-0.00297924	0.0592629	0.0281418	0.0540616	-0.185772	-0.0658551	0.0710111	-0.126805	-0.0278969
AARS2_-_44281145.23-P1P2	820	824	937	1020	768	768	0.070023	-0.0557304	0.00714633	0.0308899	0.291229	0.161059	0.120842	0.235203	0.178022
AARS2_-_44281158.23-P1P2	578	682	849	471	683	683	-0.265311	-0.159382	-0.212346	0.39316	-0.550669	-0.0787543	0.147778	-0.710347	-0.281284
AARS2_-_44281194.23-P1P2	478	446	524	539	445	445	0.0787107	-0.15403	-0.0376597	-0.028979	0.256618	0.113819	0.0696604	0.102292	0.0859761
AARS2_-_44281201.23-P1P2	1005	955	1122	910	869	869	0.185273	-0.0211239	0.0820745	-0.00265806	-0.086258	-0.044458	0.202543	-0.107678	0.0474328
AARSD1_+_41116733.23-P1	519	543	706	633	829	829	-0.700132	-0.767688	-0.73391	0.282398	0.204629	0.243514	-0.397805	-0.563355	-0.48058
AARSD1_+_41132209.23-P2	241	249	168	169	220	220	0.107035	0.0213738	0.0642044	-0.682107	-0.575746	-0.628927	-0.555143	-0.554668	-0.554906
AARSD1_+_41132260.23-P2	558	606	697	670	470	470	0.22311	0.209389	0.216249	0.159358	0.128219	0.143789	0.402397	0.337312	0.369854
AARSD1_+_41132306.23-P2	2075	1992	2066	2114	1893	1893	0.107942	-0.0837252	0.0121086	-0.167806	0.0691339	-0.0493362	-0.0399353	-0.0148872	-0.0274112
AARSD1_+_41132335.23-P2	1867	1902	1997	2077	1799	1799	0.0290322	-0.0769464	-0.0239571	-0.0644228	0.11036	0.0229687	-0.015462	0.0331179	0.00882794
AARSD1_-_41116521.23-P1	528	801	693	715	729	729	-0.489875	-0.021385	-0.25563	0.230782	-0.180483	0.0251497	-0.239165	-0.202164	-0.220664
AARSD1_-_41116538.23-P1	289	258	295	336	347	347	-0.288361	-0.584833	-0.436597	-0.13189	0.364466	0.116288	-0.400322	-0.220663	-0.310492
AARSD1_-_41116569.23-P1	811	1147	1221	1097	872	872	-0.129121	0.238197	0.0545381	0.428754	-0.0809257	0.173914	0.319562	0.156975	0.238269
AARSD1_-_41116765.23-P1	483	538	683	686	628	628	-0.403236	-0.380427	-0.391831	0.338327	0.333979	0.336153	-0.0449801	-0.0467442	-0.0458621
AARSD1_-_41132355.23-P2	2229	2327	2069	2232	2195	2195	-0.00231889	-0.0730181	-0.0376685	-0.268998	-0.076758	-0.172878	-0.251388	-0.150072	-0.20073
AARS_+_70323525.23-P1P2	882	1001	1106	1041	892	892	-0.0407596	0.00905795	-0.0158508	0.164966	0.0399043	0.102435	0.144135	0.0486663	0.0964005
AARS_+_70323546.23-P1P2	985	984	1121	1110	852	852	0.184776	0.0505365	0.117656	0.0250554	0.157206	0.0911305	0.22976	0.207446	0.218603
AARS_-_70323559.23-P1P2	797	788	814	902	800	800	-0.0299148	-0.179073	-0.104494	-0.131086	0.178308	0.0236109	-0.141072	-0.00106074	-0.0710665
AARS_-_70323586.23-P1P2	646	573	713	652	580	580	0.130987	-0.174786	-0.0218997	-0.0191673	0.169713	0.0752728	0.131748	-0.00536911	0.0631895
AARS_-_70323698.23-P1P2	610	458	652	472	476	476	0.333353	-0.212882	0.0602354	-0.0654725	0.0268154	-0.0193285	0.287809	-0.186363	0.0507232
AASDHPPT_+_105948166.23-P1P2	1461	1698	1927	1657	1475	1475	-0.0382533	0.0458531	0.00379988	0.237865	-0.0518867	0.0929892	0.219541	-0.00632953	0.106605
AASDHPPT_+_105948178.23-P1P2	1015	1083	1160	1252	1118	1118	-0.163935	-0.203155	-0.183545	0.0311098	0.192577	0.111844	-0.112896	-0.0108738	-0.0618851
AASDHPPT_+_105948188.23-P1P2	1106	1296	1316	1185	1088	1088	-0.000821733	0.0951188	0.0471485	0.0892729	-0.145802	-0.0282648	0.10838	-0.0509797	0.0287001
AASDHPPT_+_105948254.23-P1P2	840	1124	900	737	645	645	0.356596	0.644003	0.500299	-0.0619996	-0.625529	-0.343764	0.314525	0.0181773	0.166351
AASDHPPT_-_105948308.23-P1P2	1018	1217	1274	1167	1066	1066	-0.0909644	0.0338533	-0.0285556	0.162092	-0.0771484	0.042472	0.0910567	-0.0435911	0.0237328
AASDH_+_57253649.23-P1P2	400	433	360	352	452	452	-0.200817	-0.219224	-0.210021	-0.313538	-0.315415	-0.314477	-0.494427	-0.534936	-0.514681
AASDH_+_57253725.23-P1P2	282	196	229	230	492	492	-0.827458	-1.48507	-1.15627	-0.461883	0.214156	-0.123863	-1.26941	-1.27121	-1.27031
AASDH_+_57253803.23-P1P2	813	745	792	800	858	858	-0.102217	-0.361006	-0.231611	-0.19929	0.0861357	-0.0565772	-0.281578	-0.275166	-0.278372
AASDH_-_57253705.23-P1P2	306	299	266	291	513	513	-0.769922	-0.936082	-0.853002	-0.363641	-0.0557502	-0.209695	-1.11363	-0.992128	-1.05288
AASDH_-_57253832.23-P1P2	608	833	863	743	700	700	-0.227778	0.0936932	-0.0670425	0.343754	-0.181578	0.0810879	0.135905	-0.0881809	0.0238618
AASS_+_121784363.23-P1P2	1715	1764	1793	1692	1102	1102	0.61359	0.521458	0.567524	-0.0973683	-0.0767448	-0.0870566	0.53615	0.444417	0.490284
AASS_+_121784388.23-P1P2	404	629	357	577	512	512	-0.366283	0.139648	-0.113318	-0.339966	-0.141113	-0.240539	-0.686321	-0.00176066	-0.344041
AASS_+_121784429.23-P1P2	909	874	936	1189	1046	1046	-0.227025	-0.416446	-0.321736	-0.119307	0.42742	0.154056	-0.326404	0.0106777	-0.157863
AASS_+_121784462.23-P1P2	728	609	704	834	546	546	0.390543	0.000272867	0.195408	-0.209898	0.436981	0.113542	0.200573	0.436958	0.318766
AASS_-_121784395.23-P1P2	1214	1485	1266	1177	1343	1343	-0.170185	-0.0122648	-0.0912251	-0.101026	-0.351972	-0.226499	-0.251283	-0.364533	-0.307908
AATF_+_35306123.23-P1P2	682	698	770	790	596	596	0.169965	0.0706463	0.120306	0.0135515	0.162002	0.0877766	0.203445	0.232352	0.217899
AATF_+_35306129.23-P1P2	351	366	279	349	417	417	-0.273071	-0.345472	-0.309272	-0.492741	-0.0852404	-0.288991	-0.745883	-0.431009	-0.588446
AATF_+_35306161.23-P1P2	753	825	797	594	712	712	0.0562781	0.0552485	0.0557633	-0.0796054	-0.490555	-0.28508	-0.00339863	-0.435602	-0.219501
AATF_+_35306178.23-P1P2	596	817	755	655	480	480	0.287783	0.610033	0.448908	0.179629	-0.335465	-0.077918	0.487341	0.274272	0.380807
AATF_+_35306199.23-P1P2	884	854	898	905	907	907	-0.0615507	-0.244135	-0.152843	-0.138866	0.0670579	-0.0359041	-0.180488	-0.177373	-0.178931
AATK_+_79139934.23-ENST00000326724.4	98	125	74	109	348	348	-1.85273	-1.63443	-1.74358	-0.566792	-0.214224	-0.390508	-2.39959	-1.84895	-2.12427
AATK_-_79140109.23-ENST00000326724.4	800	794	802	958	643	643	0.290687	0.147052	0.218869	-0.157933	0.254263	0.0481649	0.152682	0.401019	0.276851
AATK_-_79140171.23-ENST00000326724.4	442	504	410	413	502	502	-0.208136	-0.151532	-0.179834	-0.269958	-0.303906	-0.286932	-0.458165	-0.455734	-0.456949
AATK_-_79140196.23-ENST00000326724.4	728	780	864	908	585	585	0.291007	0.257769	0.274388	0.0855576	0.202594	0.144076	0.396494	0.460067	0.428281
AATK_-_79140243.23-ENST00000326724.4	373	454	539	542	485	485	-0.403304	-0.252561	-0.327932	0.369574	0.238977	0.304276	-0.0138006	-0.0138801	-0.0138403
ABAT_+_8768193.23-P1	390	255	390	288	310	310	0.306711	-0.439039	-0.066164	-0.161535	0.158948	-0.00129375	0.165105	-0.280388	-0.0576414
ABAT_+_8768252.23-P1	303	282	302	377	290	290	0.0387703	-0.197626	-0.0794279	-0.166304	0.402246	0.117971	-0.107605	0.204323	0.048359
ABAT_+_8768301.23-P1	763	607	774	791	616	616	0.284258	-0.178502	0.052878	-0.140885	0.365357	0.112236	0.163302	0.186559	0.174931
ABAT_+_8768341.23-P1	6	14	17	7	247	247	-5.3879	-4.29828	-4.84309				-4.02701	-5.3152	-4.6711
ABAT_+_8806916.23-P2	346	323	341	418	340	340	0.00074273	-0.231269	-0.115263	-0.182536	0.355345	0.0864047	-0.161864	0.12378	-0.0190421
ABAT_+_8807078.23-P2	1457	1513	1651	1497	1505	1505	-0.0712572	-0.14962	-0.110439	0.018804	-0.0319616	-0.0065788	-0.0325245	-0.181877	-0.107201
ABAT_+_8807096.23-P2	1102	1420	1100	1340	1305	1305	-0.26842	-0.0354273	-0.151924	-0.164156	-0.100282	-0.132219	-0.412647	-0.136005	-0.274326
ABAT_+_8807115.23-P2	696	842	846	975	812	812	-0.246887	-0.104928	-0.175907	0.120035	0.194958	0.157497	-0.106923	0.0897343	-0.00859443
ABAT_-_8768381.23-P1	1089	1397	1364	1554	1002	1002	0.0956269	0.322181	0.208904	0.163304	0.137031	0.150168	0.27886	0.458916	0.368888
ABAT_-_8806964.23-P2	840	982	1017	965	739	739	0.16032	0.25288	0.2066	0.114323	-0.0418179	0.0362526	0.294572	0.210766	0.252669
ABCA10_+_67224929.23-P1P2	394	399	524	443	340	340	0.188166	0.0735856	0.130876	0.249836	0.134294	0.192065	0.457931	0.207584	0.332757
ABCA10_+_67225208.23-P1P2	757	780	790	697	638	638	0.222242	0.132649	0.177446	-0.0999759	-0.178939	-0.139458	0.142195	-0.0465859	0.0478046
ABCA10_-_67224969.23-P1P2	599	784	839	684	735	735	-0.319683	-0.064159	-0.191921	0.32458	-0.213481	0.0555492	0.0248254	-0.277936	-0.126555
ABCA10_-_67225301.23-P1P2	657	881	953	879	628	628	0.0406342	0.331109	0.185872	0.375048	-0.0199027	0.177572	0.435611	0.31091	0.37326
ABCA10_-_67225462.23-P1P2	454	423	654	550	453	453	-0.0213133	-0.256122	-0.138718	0.365063	0.36215	0.363607	0.363678	0.105732	0.234705
ABCA12_+_216003680.23-P1P2	241	275	303	280	244	244	-0.0423426	0.0152821	-0.0135303	0.168749	0.00937138	0.0890604	0.146336	0.0243575	0.0853465
ABCA12_-_216003397.23-P1P2	892	852	939	970	946	946	-0.109291	-0.308255	-0.208773	-0.0874538	0.170507	0.0415268	-0.176816	-0.138044	-0.15743
ABCA12_-_216003484.23-P1P2	551	884	559	642	518	518	0.0646057	0.613826	0.339216	-0.140739	-0.478097	-0.309418	-0.0562049	0.135433	0.039614
ABCA12_-_216003511.23-P1P2	532	476	611	672	495	495	0.0795032	-0.213735	-0.0671161	0.0382109	0.480876	0.259543	0.137643	0.266845	0.202244
ABCA12_-_216003679.23-P1P2	403	420	323	382	398	398	-0.00648315	-0.0796475	-0.0430653	-0.480781	-0.153441	-0.317111	-0.467335	-0.233384	-0.35036
ABCA13_+_48210574.23-P1P2	871	847	805	831	733	733	0.224365	0.0512804	0.137823	-0.275219	-0.0441373	-0.159678	-0.0309255	0.00684711	-0.0120392
ABCA13_+_48210948.23-P1P2	1393	1633	1451	1508	1442	1442	-0.0743705	0.0221852	-0.0260926	-0.102683	-0.131512	-0.117098	-0.157125	-0.109623	-0.133374
ABCA13_-_48210778.23-P1P2	274	337	306	433	323	323	-0.261853	-0.096054	-0.178953	-0.00217948	0.344995	0.171408	-0.244104	0.248645	0.00227053
ABCA13_-_48210841.23-P1P2	933	938	1045	1014	886	886	0.0500758	-0.0749872	-0.0124557	0.00201872	0.095774	0.0488964	0.0720232	0.0204909	0.046257
ABCA13_-_48210919.23-P1P2	597	670	666	738	654	654	-0.156054	-0.122398	-0.139226	-0.00374399	0.122836	0.0595459	-0.13987	0.000142007	-0.0698638
ABCA1_+_107690542.23-P1P2	536	457	613	548	425	425	0.310276	-0.0525371	0.128869	0.0321188	0.245358	0.138738	0.362323	0.192525	0.277424
ABCA1_+_107690619.23-P1P2	638	850	705	858	524	524	0.259495	0.540628	0.400061	-0.0174684	-0.00310902	-0.0102887	0.261955	0.537223	0.399589
ABCA1_+_107690622.23-P1P2	745	675	664	981	731	731	0.00287446	-0.272252	-0.134689	-0.327592	0.522742	0.0975747	-0.304789	0.250194	-0.0272979
ABCA1_-_107690608.23-P1P2	342	325	400	361	332	332	0.0183185	-0.188012	-0.0848467	0.0644684	0.134935	0.0997019	0.102716	-0.0533726	0.0246715
ABCA1_-_107690639.23-P1P2	451	341	372	534	617	617	-0.476638	-1.01277	-0.744702	-0.43936	0.630444	0.0955421	-0.896069	-0.382619	-0.639344
ABCA2_+_139922844.23-P1P2	598	627	482	517	529	529	0.152383	0.0879293	0.120156	-0.472648	-0.294925	-0.383786	-0.300336	-0.207292	-0.253814
ABCA2_+_139922862.23-P1P2	490	439	557	604	603	603	-0.323871	-0.615205	-0.469538	0.0233603	0.443704	0.233532	-0.280582	-0.171798	-0.22619
ABCA2_+_139922959.23-P1P2	255	312	317	349	393	393	-0.648527	-0.490252	-0.569389	0.15245	0.145057	0.148754	-0.476148	-0.34549	-0.410819
ABCA2_-_139922859.23-P1P2	771	1097	929	844	709	709	0.0964507	0.472438	0.284444	0.107412	-0.394872	-0.14373	0.223792	0.0772692	0.150531
ABCA2_-_139923118.23-P1P2	787	973	920	763	764	764	0.0182964	0.191599	0.104948	0.063735	-0.367381	-0.151823	0.10196	-0.176078	-0.0370588
ABCA3_+_2390869.23-P1P2	941	764	960	863	649	649	0.511482	0.0780858	0.294784	-0.132696	0.159164	0.0132343	0.398715	0.236954	0.317834
ABCA3_+_2390930.23-P1P2	624	598	641	663	632	632	-0.0428731	-0.237047	-0.13996	-0.122757	0.13224	0.00474132	-0.145701	-0.105104	-0.125403
ABCA3_+_2390968.23-P1P2	633	701	634	588	535	535	0.218172	0.232607	0.22539	-0.159258	-0.270222	-0.21474	0.0788428	-0.0379109	0.020466
ABCA3_+_2391032.23-P1P2	619	642	555	846	619	619	-0.0244946	-0.104635	-0.0645645	-0.318987	0.381461	0.0312368	-0.323553	0.27653	-0.0235113
ABCA3_-_2390945.23-P1P2	711	609	848	739	773	773	-0.145113	-0.501295	-0.323204	0.0926795	0.262508	0.177594	-0.0325053	-0.239082	-0.135794
ABCA4_+_94586768.23-P1P2	608	705	593	795	554	554	0.109691	0.190469	0.15008	-0.197574	0.156708	-0.0204333	-0.067955	0.346881	0.139463
ABCA4_-_94586785.23-P1P2	256	269	322	169	274	274	-0.122527	-0.183838	-0.153182	0.169382	-0.687207	-0.258913	0.0667837	-0.871341	-0.402279
ABCA4_-_94586803.23-P1P2	665	646	759	652	538	538	0.281254	0.10666	0.193957	0.0292103	-0.00328603	0.0129621	0.330393	0.103078	0.216735
ABCA4_-_94586874.23-P1P2	589	704	574	737	759	759	-0.390327	-0.265793	-0.32806	-0.198752	0.0494654	-0.0746434	-0.56915	-0.216623	-0.392887
ABCA4_-_94586933.23-P1P2	1281	1483	1400	1676	1219	1219	0.0470778	0.125552	0.0863149	-0.0333789	0.15988	0.0632504	0.0336276	0.285136	0.159382
ABCA5_-_67323368.23-P1P2	503	581	552	653	485	485	0.0280791	0.103285	0.065682	-0.0274254	0.151921	0.0622478	0.0205824	0.25491	0.137746
ABCA5_-_67323373.23-P1P2	331	385	419	348	347	347	-0.092599	-0.00734563	-0.0499723	0.178584	-0.162395	0.00809441	0.105913	-0.170037	-0.0320615
ABCA5_-_67323403.23-P1P2	647	452	736	560	580	580	0.133218	-0.516999	-0.19189	0.0244048	0.29248	0.158443	0.177552	-0.224814	-0.0236312
ABCA5_-_67323481.23-P1P2	381	423	498	443	573	573	-0.613239	-0.595146	-0.604192	0.22482	0.0500252	0.137422	-0.368491	-0.545417	-0.456954
ABCA5_-_67323536.23-P1P2	555	439	481	515	445	445	0.294188	-0.176853	0.0586675	-0.367986	0.213728	-0.0771292	-0.0538696	0.0365789	-0.00864532
ABCA6_-_67138141.23-P1P2	771	958	1122	964	987	987	-0.380814	-0.200293	-0.290553	0.379735	-0.00761634	0.186059	0.0188496	-0.208205	-0.0946778
ABCA6_-_67138145.23-P1P2	615	659	848	831	690	690	-0.190505	-0.223586	-0.207045	0.301943	0.317946	0.309944	0.131367	0.0940639	0.112715
ABCA6_-_67138150.23-P1P2	815	944	847	1071	889	889	-0.149878	-0.070665	-0.110271	-0.105973	0.165476	0.0297513	-0.235923	0.094515	-0.0707038
ABCA6_-_67138206.23-P1P2	577	733	563	692	644	644	-0.182984	0.0294841	-0.0767499	-0.196972	-0.099665	-0.148318	-0.360027	-0.0704768	-0.215252
ABCA6_-_67138222.23-P1P2	655	758	860	747	629	629	0.0339403	0.111869	0.0729049	0.231307	-0.0377134	0.0967965	0.285176	0.0738601	0.179518
ABCA7_+_1039947.23-P1	120	98	54	139	82	82	0.524844	0.0998894	0.312367	-1.31354	0.487607	-0.412965	-0.768766	0.587201	-0.0907824
ABCA7_+_1039975.23-P1	617	697	711	769	645	645	-0.0885232	-0.0454089	-0.0669661	0.0430438	0.125201	0.0841225	-0.0255507	0.0794963	0.0269728
ABCA7_+_1039996.23-P1	264	389	368	533	451	451	-0.797084	-0.370626	-0.583855	0.317633	0.437742	0.377687	-0.459523	0.0668199	-0.196351
ABCA7_+_1040027.23-P1	786	830	909	834	825	825	-0.0943594	-0.148551	-0.121455	0.0482157	-0.00968778	0.019264	-0.0262149	-0.158535	-0.0923749
ABCA7_+_1041087.23-P2	465	516	665	488	514	514	-0.169032	-0.151666	-0.160349	0.354588	-0.0971137	0.128737	0.205485	-0.249075	-0.0217953
ABCA7_+_1041114.23-P2	326	345	440	472	497	497	-0.632868	-0.683918	-0.658393	0.271096	0.435567	0.353331	-0.341843	-0.248647	-0.295245
ABCA7_+_1041166.23-P2	455	559	488	426	725	725	-0.696609	-0.532401	-0.614505	-0.0605206	-0.408619	-0.23457	-0.737201	-0.941316	-0.839258
ABCA7_-_1040041.23-P1	834	935	733	1000	994	994	-0.277693	-0.245548	-0.26162	-0.347769	0.0803379	-0.133716	-0.605534	-0.165506	-0.38552
ABCA7_-_1041049.23-P2	213	305	227	265	333	333	-0.669163	-0.283981	-0.476572	-0.0696964	-0.219441	-0.144569	-0.718931	-0.503718	-0.611324
ABCA7_-_1041060.23-P2	469	698	653	666	728	728	-0.658845	-0.21798	-0.438412	0.31596	-0.0843287	0.115816	-0.322957	-0.302604	-0.312781
ABCA8_+_66951555.23-P1P2	865	1121	857	1006	952	952	-0.162756	0.0784844	-0.0421358	-0.17494	-0.17278	-0.17386	-0.317767	-0.0945913	-0.206179
ABCA8_-_66951528.23-P1P2	461	558	496	518	418	418	0.116769	0.259494	0.188132	-0.0559619	-0.123937	-0.0899494	0.0807361	0.135261	0.107999
ABCA8_-_66951585.23-P1P2	605	490	551	637	539	539	0.142155	-0.294772	-0.0763083	-0.296418	0.361888	0.0327349	-0.134334	0.0668199	-0.0337571
ABCA8_-_66951646.23-P1P2	639	766	601	582	731	731	-0.21855	-0.0897954	-0.154173	-0.249986	-0.412949	-0.331468	-0.448608	-0.50304	-0.475824
ABCA8_-_66951671.23-P1P2	572	668	549	698	609	609	-0.114922	-0.0238625	-0.0693921	-0.220744	0.0467551	-0.0869946	-0.315737	0.0225966	-0.14657
ABCA9_+_67057158.23-P1P2	882	965	792	929	822	822	0.0771457	0.0741221	0.0756339	-0.316813	-0.0714742	-0.194144	-0.219739	0.00235203	-0.108694
ABCA9_+_67057187.23-P1P2	646	812	822	600	446	446	0.509996	0.707168	0.608582	0.186069	-0.453141	-0.133536	0.715994	0.253731	0.484862
ABCA9_+_67057247.23-P1P2	542	505	508	389	431	431	0.30611	0.0713271	0.188719	-0.255	-0.393137	-0.324068	0.0710395	-0.322106	-0.125533
ABCA9_+_67057323.23-P1P2	825	835	878	957	604	604	0.425351	0.309959	0.367655	-0.0717084	0.180119	0.0542052	0.373571	0.489782	0.431677
ABCA9_-_67057286.23-P1P2	513	617	630	514	635	635	-0.332292	-0.198755	-0.265523	0.134858	-0.280126	-0.0726341	-0.177506	-0.479176	-0.328341
ABCB10_+_229694528.23-P1P2	614	790	782	897	650	650	-0.106696	0.124145	0.00872445	0.187395	0.166632	0.177013	0.100628	0.29048	0.195554
ABCB10_+_229694567.23-P1P2	453	457	545	484	440	440	0.017513	-0.102578	-0.0425324	0.10521	0.0661891	0.0856995	0.142652	-0.0366846	0.0529835
ABCB10_+_229694571.23-P1P2	1017	849	1037	1056	1099	1099	-0.136366	-0.529623	-0.332995	-0.133439	0.29815	0.0823553	-0.249877	-0.23177	-0.240823
ABCB10_+_229694605.23-P1P2	685	584	700	589	701	701	-0.057805	-0.420714	-0.23926	-0.130284	-0.00432457	-0.0673044	-0.168161	-0.425335	-0.296748
ABCB10_-_229694617.23-P1P2	320	387	344	331	579	579	-0.879986	-0.738498	-0.809242	-0.0571986	-0.242126	-0.149662	-0.917256	-0.98092	-0.949088
ABCB11_+_169888003.23-P1P2	1131	1494	1213	1368	851	851	0.385873	0.654681	0.520277	-0.0605546	-0.143736	-0.102145	0.345247	0.510649	0.427948
ABCB11_+_169888067.23-P1P2	530	477	568	490	320	320	0.703426	0.418649	0.561037	-0.0616367	0.0221687	-0.019734	0.661718	0.440522	0.55112
ABCB11_-_169887978.23-P1P2	674	954	853	902	710	710	-0.099565	0.268902	0.0846684	0.178262	-0.0974857	0.0403881	0.0986256	0.17112	0.134873
ABCB11_-_169887992.23-P1P2	576	626	583	554	501	501	0.176764	0.164084	0.170424	-0.144108	-0.192901	-0.168504	0.0525842	-0.0291128	0.0117357
ABCB11_-_169888002.23-P1P2	548	390	591	609	484	484	0.154674	-0.468801	-0.157064	-0.052553	0.626344	0.286896	0.12205	0.157247	0.139648
ABCB1_+_87342707.23-ENST00000265724.3	524	260	390	430	347	347	0.570137	-0.573692	-0.00177793	-0.587628	0.709201	0.0607866	0.00243734	0.135213	0.0688251
ABCB1_-_87342674.23-ENST00000265724.3	966	1108	1135	957	944	944	0.00874177	0.0738307	0.0412862	0.071062	-0.227991	-0.0784645	0.0997324	-0.154456	-0.0273618
ABCB1_-_87342724.23-ENST00000265724.3	904	1022	1247	1299	921	921	-0.0513729	-0.00714627	-0.0292596	0.302532	0.329382	0.315957	0.271087	0.32194	0.296514
ABCB1_-_87342884.23-ENST00000265724.3	803	742	757	677	659	659	0.260627	0.0138723	0.13725	-0.246642	-0.148887	-0.197765	0.0339137	-0.135311	-0.0506985
ABCB1_-_87342889.23-ENST00000265724.3	501	479	438	589	592	592	-0.265281	-0.46284	-0.364061	-0.355415	0.281618	-0.0368984	-0.600767	-0.181518	-0.391143
ABCB4_+_87105085.23-P1P2	390	374	289	519	355	355	0.111161	-0.0820492	0.0145557	-0.59394	0.456072	-0.0689337	-0.462851	0.373727	-0.0445617
ABCB4_+_87105112.23-P1P2	534	534	626	493	593	593	-0.175687	-0.308461	-0.242074	0.0677877	-0.131876	-0.0320441	-0.0879706	-0.440633	-0.264302
ABCB4_+_87105150.23-P1P2	791	697	815	886	724	724	0.103193	-0.212099	-0.054453	-0.118413	0.329524	0.105556	0.00470925	0.117129	0.060919
ABCB4_-_87105166.23-P1P2	231	261	311	355	186	186	0.288096	0.331479	0.309787	0.267486	0.427145	0.347316	0.575511	0.758328	0.66692
ABCB4_-_87105352.23-P1P2	1093	1245	1453	1202	871	871	0.303054	0.358133	0.330593	0.249206	-0.0673327	0.0909367	0.572189	0.290504	0.431347
ABCB5_-_20686630.23-P1P2	469	720	695	651	619	619	-0.424846	0.0607891	-0.182028	0.40589	-0.161963	0.121963	0.000972451	-0.10147	-0.0502488
ABCB5_-_20686798.23-P1P2	532	440	738	642	549	549	-0.0698745	-0.476571	-0.273223	0.310659	0.528446	0.419553	0.260714	0.051579	0.156146
ABCB5_-_20686802.23-P1P2	278	515	314	268	296	296	-0.115007	0.641707	0.26335	0.0141444	-0.958963	-0.472409	-0.0809337	-0.317552	-0.199243
ABCB5_-_20686822.23-P1P2	492	602	590	812	378	378	0.355778	0.514109	0.434943	0.100521	0.415092	0.257807	0.476228	0.928905	0.702566
ABCB5_-_20686833.23-P1P2	328	473	406	403	327	327	-0.0200894	0.375281	0.177596	0.146249	-0.247684	-0.0507178	0.146088	0.127301	0.136695
ABCB6_+_220083820.23-P1P2	395	436	425	515	408	408	-0.0712111	-0.0615094	-0.0663602	-0.0559251	0.22362	0.0838477	-0.107207	0.161815	0.0273038
ABCB6_+_220083910.23-P1P2	554	535	449	662	645	645	-0.243908	-0.427029	-0.335468	-0.464706	0.290668	-0.0870186	-0.688685	-0.136656	-0.41267
ABCB6_-_220083771.23-P1P2	945	1099	1216	1164	597	597	0.638089	0.72312	0.680604	0.202222	0.0662758	0.134249	0.860239	0.7891	0.82467
ABCB6_-_220083823.23-P1P2	255	312	247	280	265	265	-0.0799897	0.0782853	-0.000852207	-0.207521	-0.172743	-0.190132	-0.267582	-0.0947537	-0.181168
ABCB6_-_220083828.23-P1P2	421	478	577	451	468	468	-0.177183	-0.126766	-0.151975	0.293216	-0.100507	0.0963544	0.135962	-0.227569	-0.0458038
ABCB7_+_74376207.23-P1P2	409	511	592	593	351	351	0.196135	0.384584	0.29036	0.371961	0.198085	0.285023	0.588025	0.582373	0.585199
ABCB7_+_74376501.23-P1P2	856	890	1150	776	744	744	0.177814	0.101234	0.139524	0.264416	-0.214373	0.0250217	0.462158	-0.113434	0.174362
ABCB7_-_74376157.23-P1P2	857	1064	888	1037	730	730	0.206904	0.386261	0.296583	-0.110271	-0.0537061	-0.0819884	0.116562	0.332259	0.224411
ABCB7_-_74376168.23-P1P2	777	945	734	933	833	833	-0.124896	0.0247294	-0.0500835	-0.24367	-0.0350611	-0.139365	-0.348638	-0.0106276	-0.179633
ABCB7_-_74376223.23-P1P2	586	735	690	639	620	620	-0.105862	0.0882076	-0.00882724	0.0741605	-0.218552	-0.0721958	-0.011773	-0.13064	-0.0712067
ABCB8_+_150725295.23-P1P2	969	1160	993	971	1001	1001	-0.071368	0.0554144	-0.00797677	-0.126238	-0.273205	-0.199722	-0.177677	-0.218087	-0.197882
ABCB8_-_150725248.23-P1P2	1136	1417	1157	1129	996	996	0.165251	0.351354	0.258302	-0.135109	-0.344418	-0.239764	0.0500701	0.00663967	0.0283549
ABCB8_-_150725307.23-P1P2	425	529	560	484	559	559	-0.41988	-0.236849	-0.328364	0.236429	-0.144885	0.0457721	-0.163523	-0.382029	-0.272776
ABCB8_-_150725382.23-P1P2	294	300	211	381	895	895	-1.63057	-1.73419	-1.68238	-0.640108	0.328205	-0.155952	-2.25075	-1.40628	-1.82852
ABCB8_-_150725517.23-P1P2	663	932	904	905	800	800	-0.295486	0.0630615	-0.116212	0.285779	-0.059036	0.113371	0.0102217	0.00372962	0.00697564
ABCB9_+_123451176.23-P1	1175	1004	994	1352	822	822	0.490956	0.131281	0.311118	-0.402878	0.412712	0.00491691	0.108006	0.543697	0.325852
ABCB9_+_123465931.23-P2	740	704	685	827	693	693	0.0701754	-0.134548	-0.0321865	-0.272957	0.215688	-0.0286342	-0.182852	0.0808438	-0.0510043
ABCB9_+_123465947.23-P2	408	437	389	478	512	512	-0.352069	-0.385779	-0.368924	-0.230334	0.112754	-0.0587904	-0.562475	-0.273321	-0.417898
ABCB9_-_123451127.23-P1	556	573	822	728	414	414	0.40096	0.311636	0.356298	0.402518	0.328779	0.365649	0.823407	0.64012	0.731763
ABCB9_-_123451165.23-P1	193	214	166	229	290	290	-0.611947	-0.595711	-0.603829	-0.378953	0.081113	-0.14892	-0.970971	-0.514893	-0.742932
ABCB9_-_123451193.23-P1	679	686	632	637	543	543	0.297965	0.179988	0.238976	-0.265022	-0.123539	-0.194281	0.0528712	0.056153	0.0545121
ABCB9_-_123451202.23-P1	271	425	480	495	409	409	-0.618303	-0.101906	-0.360104	0.663206	0.203342	0.433274	0.0648324	0.10114	0.082986
ABCB9_-_123465891.23-P2	513	582	625	835	541	541	-0.101164	-0.0518779	-0.0765211	0.123362	0.504133	0.313748	0.0421265	0.451959	0.247043
ABCB9_-_123465915.23-P2	479	517	545	511	538	538	-0.192075	-0.21471	-0.203393	0.0246953	-0.0334648	-0.00438474	-0.147451	-0.248471	-0.197961
ABCB9_-_123465997.23-P2	368	315	433	339	384	384	-0.0858951	-0.443023	-0.264459	0.073126	0.0893096	0.0812178	0.0071596	-0.354009	-0.173425
ABCC10_+_43395192.23-P1P2	531	538	609	468	435	435	0.263202	0.149322	0.206262	0.0361951	-0.217721	-0.0907632	0.319326	-0.068695	0.125315
ABCC10_+_43395315.23-P1P2	516	545	416	542	510	510	-0.00762074	-0.0615094	-0.0345651	-0.472323	-0.0245872	-0.248455	-0.460015	-0.0863926	-0.273204
ABCC10_-_43395154.23-P1P2	632	934	787	968	695	695	-0.161583	0.269141	0.0537791	0.154904	0.0349607	0.0949323	0.0132495	0.303806	0.158528
ABCC10_-_43395237.23-P1P2	589	604	708	842	704	704	-0.281802	-0.378295	-0.330049	0.103946	0.462648	0.283297	-0.157927	0.0840566	-0.0369353
ABCC10_-_43395305.23-P1P2	461	618	504	556	467	467	-0.0431504	0.246916	0.101883	-0.0328783	-0.169146	-0.101012	-0.0560999	0.0774742	0.0106871
ABCC11_+_48278325.23-P1	876	961	1059	930	664	664	0.375253	0.376085	0.375669	0.112165	-0.0639295	0.0241175	0.507346	0.311859	0.409603
ABCC11_+_48278372.23-P1	402	591	398	368	357	357	0.146777	0.569966	0.358371	-0.175962	-0.700076	-0.438019	-0.00925676	-0.130406	-0.0698316
ABCC11_+_48281540.23-P2	289	409	450	402	405	405	-0.511347	-0.143089	-0.327218	0.47732	-0.0415292	0.217896	-0.014098	-0.184915	-0.0995063
ABCC11_+_48281632.23-P2	215	334	183	256	248	248	-0.230498	0.27224	0.0208708	-0.394028	-0.400328	-0.397178	-0.604598	-0.128384	-0.366491
ABCC11_+_48281681.23-P2	606	695	777	642	583	583	0.0313273	0.0962487	0.063788	0.197062	-0.131064	0.032999	0.248318	-0.0351108	0.106603
ABCC11_-_48278224.23-P1	1015	1155	1040	1022	1253	1253	-0.328401	-0.274762	-0.301582	-0.126431	-0.193121	-0.159776	-0.434904	-0.468179	-0.451542
ABCC11_-_48278290.23-P1	346	286	496	372	269	269	0.338671	-0.0688594	0.134906	0.358033	0.362664	0.360348	0.716633	0.293508	0.505071
ABCC11_-_48278360.23-P1	693	720	693	902	612	612	0.154829	0.0771968	0.116013	-0.161535	0.308507	0.0734857	0.0132226	0.385408	0.199315
ABCC11_-_48281536.23-P2	862	901	884	1055	732	732	0.21135	0.142415	0.176882	-0.125177	0.21102	0.0429217	0.106102	0.353139	0.22962
ABCC11_-_48281708.23-P2	406	277	504	613	340	340	0.23145	-0.452917	-0.110733	0.150409	1.12938	0.639893	0.401788	0.676164	0.538976
ABCC12_+_48180850.23-ENST00000311303.3	420	571	656	617	441	441	-0.0948839	0.215444	0.0602799	0.481771	0.0951559	0.288464	0.406816	0.310304	0.35856
ABCC12_+_48180952.23-ENST00000311303.3	828	1166	1148	1087	651	651	0.322479	0.68357	0.503024	0.309885	-0.11784	0.0960225	0.652292	0.565434	0.608863
ABCC12_+_48180955.23-ENST00000311303.3	887	666	814	784	705	705	0.306816	-0.239369	0.0337234	-0.285441	0.218708	-0.0333665	0.0413044	-0.0209578	0.0101733
ABCC12_+_48181025.23-ENST00000311303.3	611	722	891	706	629	629	-0.0663822	0.0416704	-0.0123559	0.382718	-0.0489545	0.166882	0.336264	-0.00758001	0.164342
ABCC12_-_48181024.23-ENST00000311303.3	851	1039	881	818	802	802	0.0610623	0.216253	0.138658	-0.111552	-0.361647	-0.2366	-0.0305613	-0.14569	-0.0881255
ABCC1_+_16043347.23-P1P2	1120	1140	1109	1174	899	899	0.292611	0.185372	0.238992	-0.175775	0.0257748	-0.0749999	0.136765	0.210851	0.173808
ABCC1_+_16043414.23-P1P2	229	331	253	291	207	207	0.121222	0.519932	0.320577	-0.0177455	-0.202436	-0.110091	0.123406	0.3172	0.220303
ABCC1_-_16043124.23-P1P2	915	997	989	873	621	621	0.534684	0.525732	0.530208	-0.0493365	-0.208236	-0.128786	0.505276	0.3172	0.411238
ABCC1_-_16043343.23-P1P2	292	301	358	257	198	198	0.535973	0.446995	0.491484	0.132456	-0.244619	-0.0560815	0.688358	0.20208	0.445219
ABCC1_-_16043374.23-P1P2	609	844	741	713	588	588	0.0261315	0.364158	0.195145	0.121496	-0.259965	-0.0692343	0.167556	0.103898	0.135727
ABCC2_+_101542290.23-P1P2	111	137	84	132	96	96	0.184959	0.355801	0.27038	-0.563634	-0.0702618	-0.316948	-0.358746	0.285243	-0.0367514
ABCC2_+_101542318.23-P1P2	874	897	895	1105	912	912	-0.0858951	-0.181194	-0.133545	-0.127281	0.284243	0.0784809	-0.193247	0.102752	-0.0452474
ABCC2_+_101542377.23-P1P2	498	491	464	358	588	588	-0.264165	-0.417362	-0.340763	-0.263556	-0.472387	-0.367972	-0.507792	-0.890045	-0.698919
ABCC2_-_101542206.23-P1P2	823	712	780	985	647	647	0.322632	-0.0191569	0.151738	-0.238954	0.451623	0.106335	0.103607	0.43217	0.267889
ABCC2_-_101542361.23-P1P2	746	689	730	660	542	542	0.436388	0.188943	0.312665	-0.192814	-0.0786618	-0.135738	0.263502	0.109985	0.186744
ABCC3_+_48711927.23-P1P2	433	509	495	480	475	475	-0.158055	-0.0575303	-0.107793	0.0315263	-0.101255	-0.0348644	-0.1066	-0.159081	-0.132841
ABCC3_-_48711944.23-P1P2	486	649	593	588	544	544	-0.187145	0.0973434	-0.0449007	0.125541	-0.159026	-0.0167428	-0.0416757	-0.0619787	-0.0518272
ABCC3_-_48712061.23-P1P2	57	103	29	46	216	216	-1.94649	-1.22566	-1.58607	-1.13644	-1.17956	-1.158	-3.06301	-2.40551	-2.73426
ABCC3_-_48712142.23-P1P2	321	598	438	381	379	379	-0.264119	0.500679	0.11828	0.286822	-0.666978	-0.190078	0.0426319	-0.166595	-0.0619816
ABCC3_-_48712176.23-P1P2	1053	1199	1080	1150	844	844	0.294696	0.349248	0.321972	-0.125009	-0.0768216	-0.100915	0.189615	0.272131	0.230873
ABCC4_+_95953837.23-P1P2	856	857	747	758	693	693	0.280261	0.149171	0.214716	-0.358038	-0.193721	-0.275879	-0.0578482	-0.0448457	-0.051347
ABCC4_+_95953902.23-P1P2	291	272	351	182	227	227	0.333832	0.103646	0.218739	0.108917	-0.596292	-0.243688	0.462678	-0.492942	-0.0151322
ABCC4_-_95953856.23-P1P2	762	653	1023	929	758	758	-0.0169014	-0.372383	-0.194642	0.263408	0.491972	0.37769	0.266435	0.119293	0.192864
ABCC4_-_95953919.23-P1P2	706	825	797	848	903	903	-0.379552	-0.2876	-0.333576	0.0133763	0.0230463	0.0182113	-0.346247	-0.26485	-0.305549
ABCC4_-_95953932.23-P1P2	493	617	470	602	314	314	0.626329	0.817238	0.721783	-0.230462	-0.0521308	-0.141296	0.415795	0.764811	0.590303
ABCC5_+_183735769.23-P1P2	132	159	180	183	437	437	-1.75159	-1.61587	-1.68373	0.285924	0.186193	0.236058	-1.44574	-1.42998	-1.43786
ABCC5_+_183735827.23-P1P2	759	797	876	747	765	765	-0.0358544	-0.0981484	-0.0670014	0.0452957	-0.110095	-0.0323998	0.02937	-0.20854	-0.0895848
ABCC5_+_183735858.23-P1P2	452	435	647	535	520	520	-0.226683	-0.414765	-0.320724	0.355908	0.2819	0.318904	0.149153	-0.133161	0.00799603
ABCC5_+_183735865.23-P1P2	477	473	464	684	618	618	-0.398112	-0.543035	-0.470574	-0.2014	0.515532	0.157066	-0.579583	-0.0277987	-0.303691
ABCC5_-_183735843.23-P1P2	258	227	393	430	503	503	-0.987682	-1.30513	-1.14641	0.445623	0.905021	0.675322	-0.52213	-0.40041	-0.46127
ABCC6_+_16317626.23-ENST00000205557.7	507	642	641	672	456	456	0.128457	0.336271	0.232364	0.176803	0.0492641	0.113034	0.325189	0.385239	0.355214
ABCC6_-_16317468.23-ENST00000205557.7	524	531	679	694	589	589	-0.193195	-0.306824	-0.25001	0.21231	0.3696	0.290955	0.0390428	0.0624799	0.0507613
ABCC6_-_16317846.23-ENST00000205557.7	464	836	691	700	543	543	-0.251322	0.465282	0.10698	0.413026	-0.272772	0.0701269	0.181632	0.192215	0.186923
ABCC6_-_16317851.23-ENST00000205557.7	607	640	709	563	660	660	-0.145264	-0.201663	-0.173463	0.0625539	-0.201561	-0.0695035	-0.0627815	-0.403519	-0.23315
ABCC6_-_16317856.23-ENST00000205557.7	792	656	878	831	626	626	0.314843	-0.0897353	0.112554	-0.0128147	0.324529	0.155857	0.321957	0.234498	0.278227
ABCC8_+_17498524.23-P1P2	954	1068	1023	1003	904	904	0.0531719	0.0832486	0.0682102	-0.0607903	-0.107214	-0.0840021	0.0123104	-0.0242612	-0.00597545
ABCC8_-_17498531.23-P1P2	473	510	492	569	530	530	-0.188647	-0.212764	-0.200705	-0.104717	0.141308	0.0182952	-0.273435	-0.0717519	-0.172594
ABCC8_-_17498596.23-P1P2	354	531	523	337	504	504	-0.534169	-0.0819803	-0.308075	0.401526	-0.672587	-0.13553	-0.112714	-0.754863	-0.433789
ABCC8_-_17498659.23-P1P2	848	797	865	945	783	783	0.0905574	-0.131701	-0.0205718	-0.132899	0.229111	0.0481057	-0.0224133	0.0971138	0.0373503
ABCC8_-_17498665.23-P1P2	1132	1183	1139	1208	1111	1111	0.00252058	-0.0666772	-0.0320783	-0.152641	0.0135466	-0.0695474	-0.130192	-0.0534265	-0.0918094
ABCC9_+_22094392.23-P1P2	1084	1238	1461	1190	1127	1127	-0.0806173	-0.0217446	-0.051181	0.269056	-0.0736736	0.0976913	0.208368	-0.0957141	0.0563267
ABCC9_+_22094538.23-P1P2	1106	1303	1457	1466	1281	1281	-0.236414	-0.132702	-0.184558	0.236114	0.153424	0.194769	0.0196293	0.0204265	0.0200279
ABCC9_+_22094549.23-P1P2	701	549	757	761	724	724	-0.0710698	-0.556452	-0.313761	-0.0506564	0.454466	0.201905	-0.101798	-0.102281	-0.102039
ABCC9_-_22094564.23-P1P2	735	981	1136	782	494	494	0.548739	0.832474	0.690606	0.466611	-0.343708	0.0614515	1.03528	0.488469	0.761874
ABCC9_-_22094763.23-P1P2	1180	1034	1213	817	987	987	0.23317	-0.0901542	0.071508	-0.121743	-0.356452	-0.239097	0.131356	-0.446902	-0.157773
ABCD1_+_152990083.23-P1P2	764	765	665	766	738	738	0.0254573	-0.105429	-0.0399861	-0.361754	-0.0147392	-0.188246	-0.316368	-0.120465	-0.218416
ABCD1_+_152990254.23-P1P2	500	706	550	570	624	624	-0.344112	0.0208537	-0.161629	-0.0240317	-0.32533	-0.174681	-0.348216	-0.304772	-0.326494
ABCD1_-_152990127.23-P1P2	554	888	724	665	637	637	-0.225902	0.321998	0.048048	0.224568	-0.433829	-0.10463	0.0185952	-0.112127	-0.046766
ABCD1_-_152990165.23-P1P2	206	252	282	272	939	939	-2.21298	-2.05497	-2.13397	0.291516	0.0935591	0.192537	-1.90153	-1.96171	-1.93162
ABCD1_-_152990199.23-P1P2	974	981	1125	1293	1224	1224	-0.354104	-0.476547	-0.415326	0.0463961	0.381773	0.214085	-0.28778	-0.0950695	-0.191425
ABCD2_+_40013661.23-P1P2	918	1101	1033	1159	769	769	0.231016	0.360491	0.295753	0.00873896	0.0574423	0.0330906	0.259684	0.417637	0.33866
ABCD2_+_40013687.23-P1P2	479	710	557	646	555	555	-0.236957	0.198063	-0.0194469	0.0561164	-0.152909	-0.0483961	-0.160912	0.0448582	-0.0580267
ABCD2_-_40013800.23-P1P2	691	665	601	758	560	560	0.278764	0.0906591	0.184712	-0.362856	0.17222	-0.0953181	-0.064163	0.262583	0.0992099
ABCD2_-_40013821.23-P1P2	583	577	572	472	491	491	0.223278	0.0755799	0.149429	-0.189016	-0.306408	-0.247712	0.054191	-0.231124	-0.0884667
ABCD2_-_40013834.23-P1P2	401	504	482	369	443	443	-0.168199	0.0288486	-0.0696752	0.103896	-0.466427	-0.181266	-0.0443747	-0.437874	-0.241124
ABCD3_+_94883763.23-P1P2	349	345	340	477	363	363	-0.0812371	-0.230642	-0.155939	-0.199228	0.450769	0.125771	-0.260536	0.219832	-0.0203522
ABCD3_+_94883803.23-P1P2	248	267	290	240	384	384	-0.655261	-0.681535	-0.668398	0.0641775	-0.170429	-0.0531258	-0.571155	-0.85226	-0.711707
ABCD3_+_94883819.23-P1P2	785	1022	854	848	759	759	0.0240982	0.271955	0.148027	-0.0399918	-0.285883	-0.162937	0.00403507	-0.0142238	-0.00509436
ABCD3_-_94883730.23-P1P2	732	744	704	814	758	758	-0.0748488	-0.184164	-0.129506	-0.217803	0.113102	-0.0523506	-0.272724	-0.0713572	-0.17204
ABCD3_-_94883808.23-P1P2	263	543	251	363	621	621	-1.26403	-0.350909	-0.807467	-0.228911	-0.597606	-0.413259	-1.47301	-0.948812	-1.21091
ABCD4_+_74769817.23-P1P2	837	949	1005	836	845	845	-0.0382183	0.0101883	-0.014015	0.102361	-0.199529	-0.0485841	0.0840711	-0.189637	-0.0527827
ABCD4_-_74769710.23-P1P2	306	418	421	330	817	817	-1.4413	-1.1241	-1.2827	0.298753	-0.357661	-0.0294537	-1.12262	-1.48206	-1.30234
ABCD4_-_74769803.23-P1P2	1106	1321	1347	1256	1051	1051	0.0490942	0.172599	0.110847	0.122863	-0.0894178	0.0167227	0.191886	0.0828856	0.137386
ABCD4_-_74769806.23-P1P2	659	808	884	1019	580	580	0.159731	0.321034	0.240382	0.262233	0.318103	0.290168	0.441892	0.638841	0.540367
ABCD4_-_74769830.23-P1P2	1136	1361	1172	1049	926	926	0.270384	0.398315	0.334349	-0.116526	-0.392276	-0.254401	0.173787	0.00574241	0.0897649
ABCE1_+_146019314.23-P1P2	208	328	306	329	356	356	-0.799788	-0.27545	-0.537619	0.395413	-0.0122321	0.19159	-0.384447	-0.287978	-0.336212
ABCE1_+_146019333.23-P1P2	891	911	999	1137	1051	1051	-0.26276	-0.363508	-0.313134	0.00352401	0.303085	0.153305	-0.239307	-0.0607186	-0.150013
ABCE1_+_146019378.23-P1P2	1291	1306	1133	946	968	968	0.390915	0.274808	0.332862	-0.349876	-0.481867	-0.415872	0.0609678	-0.207355	-0.0731936
ABCE1_+_146019382.23-P1P2	1180	1204	1063	1151	1210	1210	-0.0607147	-0.16444	-0.112577	-0.312181	-0.0815714	-0.196876	-0.352967	-0.246307	-0.299637
ABCE1_-_146019352.23-P1P2	706	703	701	926	841	841	-0.276932	-0.41585	-0.346391	-0.171789	0.380864	0.104537	-0.428792	-0.0352818	-0.232037
ABCF1_+_30539070.23-P1	447	434	358	417	455	455	-0.0500863	-0.22544	-0.137763	-0.48185	-0.0742715	-0.278061	-0.512008	-0.300007	-0.406008
ABCF1_+_30539075.23-P1	520	465	612	491	453	453	0.174506	-0.119549	0.0274786	0.0734848	0.0618685	0.0676766	0.267919	-0.0579762	0.104972
ABCF1_+_30539093.23-P1	320	342	467	313	388	388	-0.302479	-0.339329	-0.320904	0.383815	-0.144457	0.119679	0.101265	-0.484082	-0.191409
ABCF1_+_30539115.23-P1	632	495	663	558	385	385	0.690572	0.205302	0.447937	-0.0924509	0.156213	0.0318809	0.618049	0.361219	0.489634
ABCF1_+_30545753.23-P2	956	896	1053	1015	905	905	0.0545983	-0.171687	-0.0585446	-0.0221123	0.163285	0.0705865	0.0524146	-0.00869814	0.0218582
ABCF1_+_30546108.23-P2	732	662	710	694	631	631	0.189709	-0.0880772	0.0508159	-0.20556	0.0514806	-0.0770396	0.0040779	-0.0368925	-0.0164073
ABCF1_+_30546111.23-P2	477	521	533	512	406	406	0.208015	0.202535	0.205275	-0.00138897	-0.0417634	-0.0215762	0.226555	0.160476	0.193515
ABCF1_+_30546203.23-P2	962	1012	934	997	972	972	-0.039414	-0.0990873	-0.0692507	-0.20415	-0.0381677	-0.121159	-0.223635	-0.137551	-0.180593
ABCF1_-_30539087.23-P1	696	703	864	824	701	701	-0.0348217	-0.153158	-0.0939899	0.150409	0.212496	0.181452	0.135516	0.0590417	0.0972787
ABCF1_-_30546149.23-P2	346	434	378	333	239	239	0.509267	0.703416	0.606341	-0.033921	-0.398797	-0.216359	0.495274	0.304323	0.399799
ABCF2_+_150924394.23-P1P2	588	888	695	742	761	761	-0.396575	0.0653948	-0.16559	0.0796616	-0.275764	-0.0980514	-0.296985	-0.210665	-0.253825
ABCF2_+_150924431.23-P1P2	451	649	559	553	473	473	-0.0932073	0.29911	0.102951	0.148186	-0.247563	-0.0496886	0.074907	0.0512511	0.0630791
ABCF2_+_150924458.23-P1P2	874	1111	1132	1157	939	939	-0.127986	0.0853933	-0.0212965	0.211634	0.0419062	0.12677	0.103576	0.127004	0.11529
ABCF2_+_150924501.23-P1P2	376	410	425	317	377	377	-0.0283264	-0.036209	-0.0322677	0.0151949	-0.387765	-0.186285	0.0067972	-0.42427	-0.208736
ABCF2_-_150924475.23-P1P2	531	775	719	808	560	560	-0.10121	0.311501	0.105146	0.275745	0.0435352	0.15964	0.194464	0.35474	0.274602
ABCF3_+_183903666.23-P1P2	668	600	606	762	642	642	0.0327802	-0.254879	-0.111049	-0.302066	0.328205	0.0130696	-0.249357	0.0730295	-0.0881635
ABCF3_+_183903820.23-P1P2	369	490	507	512	820	820	-1.1765	-0.900111	-1.0383	0.29683	0.0467382	0.171784	-0.859739	-0.853668	-0.856704
ABCF3_+_183903847.23-P1P2	738	707	853	689	882	882	-0.281652	-0.476337	-0.378995	0.0473897	-0.0538301	-0.00322019	-0.214334	-0.530463	-0.372398
ABCF3_+_183903872.23-P1P2	254	313	345	297	264	264	-0.080204	0.0883563	0.00407616	0.280233	-0.0923236	0.0939545	0.219957	-0.00426317	0.107847
ABCF3_-_183903928.23-P1P2	865	826	1152	775	804	804	0.0810101	-0.118322	-0.018656	0.251833	-0.108569	0.0716321	0.352772	-0.227187	0.0627924
ABCG1_+_43638952.23-P1P2	848	1088	1052	1126	1008	1008	-0.273854	-0.0470855	-0.16047	0.149463	0.0329044	0.0911839	-0.104462	-0.014477	-0.0594695
ABCG1_+_43639008.23-P1P2	678	711	852	596	620	620	0.104522	0.0403129	0.0724177	0.168033	-0.271161	-0.0515641	0.292484	-0.231144	0.03067
ABCG1_+_43639053.23-P1P2	757	747	669	692	642	642	0.213225	0.0612665	0.137246	-0.339822	-0.12696	-0.233391	-0.106668	-0.0659894	-0.0863288
ABCG1_+_43639186.23-P1P2	595	593	607	769	679	679	-0.215016	-0.352648	-0.283832	-0.132728	0.358328	0.1128	-0.327816	0.00538385	-0.161216
ABCG1_-_43639082.23-P1P2	228	306	255	216	314	314	-0.486225	-0.194501	-0.340363	-7.18158e-05	-0.519124	-0.259598	-0.466368	-0.713921	-0.590145
ABCG2_+_89080067.23-P1P2	241	267	224	234	489	489	-1.0453	-1.03026	-1.03778	-0.26707	-0.206955	-0.237012	-1.29244	-1.23751	-1.26498
ABCG2_-_89079989.23-P1P2	412	449	369	421	612	612	-0.595382	-0.604085	-0.599733	-0.320559	-0.109519	-0.215039	-0.896012	-0.7139	-0.804956
ABCG2_-_89080000.23-P1P2	164	205	131	119	128	128	0.333057	0.522212	0.427635	-0.485664	-0.801286	-0.643475	-0.132678	-0.27937	-0.206024
ABCG2_-_89080233.23-P1P2	738	965	741	1296	795	795	-0.131829	0.122306	-0.00476147	-0.155683	0.408841	0.126579	-0.267582	0.530851	0.131634
ABCG2_-_89080413.23-P1P2	628	662	647	650	569	569	0.117841	0.0611342	0.0894877	-0.118534	-0.0430153	-0.0807747	0.0192359	0.0178229	0.0185294
ABCG4_+_119019536.23-P1P2	343	366	353	266	399	399	-0.242675	-0.281814	-0.262244	-0.120076	-0.477041	-0.298558	-0.342822	-0.759151	-0.550986
ABCG4_+_119019549.23-P1P2	697	763	829	566	565	565	0.278413	0.276164	0.277289	0.0886782	-0.447505	-0.179413	0.38702	-0.171637	0.107692
ABCG4_+_119019610.23-P1P2	634	693	479	644	505	505	0.303705	0.299304	0.301504	-0.565992	-0.122418	-0.344205	-0.242359	0.176589	-0.0328849
ABCG4_+_119019678.23-P1P2	159	178	217	168	368	368	-1.23517	-1.2051	-1.22014	0.287133	-0.10004	0.0935466	-0.928112	-1.30543	-1.11677
ABCG4_+_119019715.23-P1P2	362	377	399	413	345	345	0.0448988	-0.0293002	0.00779926	-0.0211362	0.114953	0.0469086	0.0436913	0.0853572	0.0645243
ABCG5_+_44066166.23-P1P2	648	647	761	763	529	529	0.268232	0.13323	0.200731	0.0703674	0.221294	0.14583	0.358528	0.354227	0.356377
ABCG5_+_44066240.23-P1P2	1206	1220	1327	1383	757	757	0.64737	0.531248	0.589309	-0.0235968	0.164296	0.0703497	0.643702	0.695248	0.669475
ABCG5_-_44066042.23-P1P2	708	734	731	795	556	556	0.32417	0.243427	0.283798	-0.115413	0.098551	-0.00843111	0.228685	0.341682	0.285184
ABCG5_-_44066283.23-P1P2	773	718	777	686	798	798	-0.0704149	-0.309673	-0.190044	-0.154089	-0.0823991	-0.118244	-0.204575	-0.392368	-0.298472
ABCG5_-_44066429.23-P1P2	407	461	430	415	369	369	0.116913	0.163878	0.140395	-0.0822274	-0.168279	-0.125253	0.0546147	-0.00469765	0.0249585
ABCG8_+_44065865.23-P1P2	900	981	894	1110	689	689	0.360926	0.352481	0.356704	-0.171185	0.161611	-0.0047873	0.20967	0.513796	0.361733
ABCG8_+_44065925.23-P1P2	356	462	395	528	410	410	-0.228241	0.0150005	-0.10662	-0.0115598	0.176021	0.0822307	-0.219872	0.190726	-0.0145733
ABCG8_+_44065932.23-P1P2	400	543	405	552	389	389	0.0157353	0.323914	0.169824	-0.143613	0.00709224	-0.0682605	-0.107949	0.33071	0.11138
ABCG8_-_44065795.23-P1P2	557	628	728	713	452	452	0.27686	0.317173	0.297017	0.224726	0.166514	0.19562	0.521515	0.483391	0.502453
ABCG8_-_44066042.23-P1P2	708	734	731	795	556	556	0.32417	0.243427	0.283798	-0.115413	0.098551	-0.00843111	0.228685	0.341682	0.285184
ABHD10_+_111697651.23-P1P2	366	555	510	539	410	410	-0.188275	0.279595	0.0456603	0.317118	-0.0588263	0.129146	0.148772	0.220473	0.184623
ABHD10_+_111697814.23-P1P2	552	325	447	490	520	520	0.0616621	-0.83534	-0.386839	-0.465929	0.575718	0.0548948	-0.384338	-0.259918	-0.322128
ABHD10_+_111697851.23-P1P2	431	597	517	471	523	523	-0.303618	0.0336516	-0.134983	0.100941	-0.358628	-0.128843	-0.182748	-0.325272	-0.25401
ABHD10_-_111697797.23-P1P2	646	746	667	925	635	635	0.000283011	0.0751506	0.0377168	-0.115383	0.293654	0.0891356	-0.0951709	0.368509	0.136669
ABHD10_-_111697877.23-P1P2	654	802	798	768	636	636	0.0157693	0.177307	0.0965382	0.125563	-0.0791198	0.0232216	0.161261	0.0978914	0.129576
ABHD11_+_73153239.23-P1P2	685	699	609	746	480	480	0.488575	0.38499	0.436782	-0.331197	0.0772593	-0.126969	0.177307	0.461953	0.31963
ABHD11_+_73153260.23-P1P2	393	537	496	431	481	481	-0.316002	0.00161678	-0.157193	0.174276	-0.333858	-0.0797912	-0.121798	-0.332537	-0.227168
ABHD11_+_73153286.23-P1P2	240	382	412	324	254	254	-0.106289	0.431476	0.162594	0.618075	-0.254203	0.181936	0.531715	0.176977	0.354346
ABHD11_+_73153315.23-P1P2	398	282	358	383	495	495	-0.339155	-0.969002	-0.654078	-0.314344	0.425025	0.0553407	-0.63357	-0.544272	-0.588921
ABHD11_+_73153319.23-P1P2	357	550	467	465	384	384	-0.129677	0.361057	0.11569	0.225963	-0.258825	-0.0164307	0.116215	0.101936	0.109076
ABHD12B_+_51338721.23-P1P2	556	688	530	602	637	637	-0.220703	-0.0461532	-0.133428	-0.230628	-0.209269	-0.219948	-0.431402	-0.255718	-0.34356
ABHD12B_+_51338757.23-P1P2	422	478	439	404	556	556	-0.422336	-0.375343	-0.39884	-0.104557	-0.259279	-0.181918	-0.506965	-0.634918	-0.570941
ABHD12B_+_51338760.23-P1P2	1765	1587	1491	1622	1264	1264	0.457177	0.171037	0.314107	-0.404923	0.0148479	-0.195038	0.0721827	0.185589	0.128886
ABHD12B_-_51338731.23-P1P2	1084	1284	1064	1029	1018	1018	0.0661326	0.177639	0.121886	-0.188402	-0.336026	-0.262214	-0.102341	-0.158683	-0.130512
ABHD12B_-_51338748.23-P1P2	276	330	294	305	428	428	-0.657437	-0.532413	-0.594925	-0.0703874	-0.130281	-0.100334	-0.707896	-0.66299	-0.685443
ABHD12_+_25371569.23-P1P2	261	257	366	253	302	302	-0.234993	-0.390049	-0.312521	0.326259	-0.0392548	0.143502	0.111194	-0.429599	-0.159203
ABHD12_+_25371576.23-P1P2	297	437	364	281	409	409	-0.486132	-0.061736	-0.273934	0.13194	-0.653687	-0.260873	-0.334264	-0.715719	-0.524991
ABHD12_+_25371579.23-P1P2	1062	750	1049	1095	556	556	0.909132	0.274537	0.591835	-0.179304	0.529345	0.17502	0.749757	0.803586	0.776671
ABHD12_-_25371663.23-P1P2	443	422	503	512	405	405	0.10489	-0.0979473	0.00347146	0.0217165	0.262277	0.141997	0.146535	0.164034	0.155285
ABHD12_-_25371679.23-P1P2	601	894	644	784	685	685	-0.213234	0.226902	0.00683444	-0.0618395	-0.206045	-0.133942	-0.255144	0.0205615	-0.117291
ABHD13_+_108870666.23-P1P2	649	643	766	864	494	494	0.369213	0.223039	0.296126	0.0775907	0.409589	0.24359	0.466732	0.632332	0.549532
ABHD13_+_108870683.23-P1P2	447	737	554	787	569	569	-0.372648	0.215968	-0.0783404	0.148076	0.0780752	0.113076	-0.204644	0.293747	0.0445515
ABHD13_+_108870692.23-P1P2	1139	855	1003	1273	693	693	0.692346	0.145801	0.419073	-0.344981	0.557612	0.106315	0.367293	0.703117	0.535205
ABHD13_+_108870695.23-P1P2	315	458	412	365	442	442	-0.513189	-0.105967	-0.309578	0.225757	-0.344075	-0.0591588	-0.267503	-0.450338	-0.358921
ABHD13_-_108870764.23-P1P2	1453	1538	1660	1740	1363	1363	0.0677546	0.0170015	0.0423781	0.0306133	0.161408	0.0960106	0.118297	0.178114	0.148205
ABHD14A_+_52008993.23-P1P2	134	155	122	100	133	133	-0.0136878	0.0635736	0.0249429	-0.296887	-0.648892	-0.47289	-0.290646	-0.585614	-0.43813
ABHD14A_+_52009025.23-P1P2	948	913	1241	898	1020	1020	-0.130105	-0.317151	-0.223628	0.227009	-0.0405232	0.0932428	0.116833	-0.35797	-0.120569
ABHD14A_-_52008686.23-P1P2	692	528	586	594	571	571	0.252787	-0.270221	-0.00871725	-0.401407	0.153301	-0.124053	-0.128691	-0.117216	-0.122954
ABHD14A_-_52008702.23-P1P2	427	613	729	672	675	675	-0.685146	-0.296269	-0.490707	0.610148	0.11595	0.363049	-0.0550698	-0.180614	-0.117842
ABHD14A_-_52008948.23-P1P2	855	834	923	832	790	790	0.0895772	-0.0790737	0.00525176	-0.051129	-0.0200877	-0.0356083	0.0583769	-0.0994573	-0.0205402
ABHD14B_+_52008150.23-P1	754	1073	1222	950	909	909	-0.29421	0.0820295	-0.10609	0.535073	-0.192274	0.171399	0.260791	-0.110541	0.075125
ABHD14B_+_52008190.23-P1	1321	1397	1547	1407	1194	1194	0.121333	0.0692608	0.0952969	0.0663075	-0.00633352	0.029987	0.207569	0.0626313	0.1351
ABHD14B_+_52017455.23-P2	749	731	740	883	649	649	0.182253	0.0143845	0.0983186	-0.178976	0.255918	0.0384713	0.0232057	0.270007	0.146606
ABHD14B_+_52017506.23-P2	893	812	1078	775	782	782	0.166997	-0.102957	0.0320199	0.11009	-0.0839072	0.0130913	0.297016	-0.18716	0.0549275
ABHD14B_-_52008086.23-P1	322	580	431	500	859	859	-1.44009	-0.723874	-1.08198	0.259092	-0.230749	0.0141717	-1.16107	-0.954918	-1.05799
ABHD14B_-_52008218.23-P1	700	934	835	764	721	721	-0.0671389	0.216155	0.074508	0.092886	-0.306474	-0.106794	0.0456758	-0.0906148	-0.0224695
ABHD14B_-_52008297.23-P1	1525	1684	1805	1564	1483	1483	0.0157961	0.0261051	0.0209506	0.0816544	-0.123275	-0.0208106	0.117379	-0.0974663	0.00995643
ABHD14B_-_52017521.23-P2	698	754	751	716	821	821	-0.25865	-0.280086	-0.269368	-0.0559494	-0.0912288	-0.0735891	-0.29467	-0.371611	-0.333141
ABHD14B_-_52017533.23-P2	660	616	680	709	644	644	0.0109108	-0.221399	-0.105244	-0.118467	0.186231	0.0338825	-0.0876271	-0.0354632	-0.0615451
ABHD14B_-_52017631.23-P2	258	346	512	458	658	658	-1.37521	-1.08458	-1.2299	0.827238	0.387952	0.607595	-0.528045	-0.696928	-0.612487
ABHD15_+_27894498.23-P1P2	650	561	548	689	568	568	0.170054	-0.175159	-0.00255217	-0.407799	0.279879	-0.0639598	-0.217816	0.104425	-0.0566956
ABHD15_-_27894212.23-P1P2	311	328	350	340	288	288	0.0863512	0.0303586	0.0583549	0.0089051	0.0352151	0.0220601	0.115185	0.0652778	0.0902314
ABHD15_-_27894236.23-P1P2	972	815	868	1000	958	958	-0.0035639	-0.390494	-0.197029	-0.324797	0.278504	-0.0231462	-0.308432	-0.112286	-0.210359
ABHD15_-_27894315.23-P1P2	677	555	579	718	563	563	0.241526	-0.177916	0.0318054	-0.387128	0.354872	-0.0161277	-0.125673	0.176661	0.025494
ABHD15_-_27894474.23-P1P2	572	426	409	389	451	451	0.318393	-0.239542	0.0394254	-0.64545	-0.147707	-0.396578	-0.307128	-0.387545	-0.347337
ABHD16A_+_31671120.23-P1P2	1137	1170	1364	1105	978	978	0.192831	0.101334	0.147083	0.101076	-0.099086	0.00099508	0.313836	0.00195183	0.157894
ABHD16A_+_31671138.23-P1P2	491	542	471	486	375	375	0.364338	0.374134	0.369236	-0.221531	-0.17396	-0.197746	0.162735	0.199878	0.181306
ABHD16A_+_31671198.23-P1P2	363	367	399	349	351	351	0.024004	-0.0929594	-0.0344777	-0.025116	-0.0891769	-0.0571464	0.0188166	-0.182432	-0.0818078
ABHD16A_-_31670881.23-P1P2	714	669	713	660	751	751	-0.0973834	-0.324075	-0.210729	-0.163557	-0.036164	-0.0998606	-0.241012	-0.360535	-0.300774
ABHD16A_-_31671242.23-P1P2	296	468	310	323	790	790	-1.44075	-0.912613	-1.17668	-0.0948642	-0.551598	-0.323231	-1.51569	-1.46451	-1.4901
ABHD16B_+_62492726.23-P1P2	701	984	861	891	766	766	-0.152425	0.204046	0.0258105	0.135064	-0.159857	-0.0123966	0.00256773	0.0438929	0.0232303
ABHD16B_+_62492825.23-P1P2	662	908	751	943	707	707	-0.119374	0.203714	0.0421701	0.0204465	0.0379416	0.029194	-0.0789984	0.241359	0.0811805
ABHD16B_-_62492635.23-P1P2	540	592	639	647	613	613	-0.207422	-0.207558	-0.20749	0.0813213	0.111545	0.096433	-0.106172	-0.0963095	-0.101241
ABHD16B_-_62492639.23-P1P2	711	890	978	1055	563	563	0.31222	0.503402	0.407811	0.29845	0.228742	0.263596	0.630598	0.731848	0.681223
ABHD16B_-_62492685.23-P1P2	408	680	663	516	627	627	-0.644391	-0.0401991	-0.342295	0.538904	-0.414788	0.0620585	-0.0855577	-0.455283	-0.27042
ABHD17A_+_1885661.23-P1P2	564	712	666	689	677	677	-0.287955	-0.084547	-0.186251	0.0782918	-0.0639971	0.00714734	-0.189735	-0.14884	-0.169287
ABHD17A_-_1885582.23-P1P2	1062	1168	1044	1179	948	948	0.13933	0.143813	0.141572	-0.186197	-0.00310039	-0.0946488	-0.0269384	0.140417	0.0567391
ABHD17A_-_1885603.23-P1P2	489	555	574	577	432	432	0.154309	0.204188	0.179248	0.069681	0.0394597	0.0545704	0.243918	0.243352	0.243635
ABHD17A_-_1885642.23-P1P2	596	668	823	679	650	650	-0.149622	-0.11786	-0.133741	0.304045	0.00693964	0.155492	0.174352	-0.111216	0.0315676
ABHD17A_-_1885670.23-P1P2	484	478	591	789	604	604	-0.344036	-0.494806	-0.419421	0.126616	0.706391	0.416503	-0.197492	0.211289	0.00689852
ABHD17B_+_74526189.23-P1P2	432	514	509	508	376	376	0.175804	0.293767	0.234786	0.0750991	-0.0335637	0.0207677	0.270832	0.259908	0.26537
ABHD17B_+_74526192.23-P1P2	416	526	578	449	451	451	-0.141038	0.064667	-0.0381858	0.312951	-0.244971	0.0339898	0.191841	-0.1806	0.00562039
ABHD17B_+_74526310.23-P1P2	454	679	711	621	550	550	-0.301234	0.146712	-0.0772612	0.485622	-0.145442	0.17009	0.204317	0.000973477	0.102645
ABHD17B_+_74526412.23-P1P2	118	217	163	210	827	827	-2.8336	-2.08746	-2.46053	0.30455	-0.0639295	0.12031	-2.50912	-2.15169	-2.3304
ABHD17B_-_74526219.23-P1P2	619	852	682	721	553	553	0.138165	0.466306	0.302235	-0.0217029	-0.257478	-0.13959	0.136391	0.208532	0.172461
ABHD17C_+_80987533.23-P1P2	361	286	341	223	582	582	-0.713515	-1.18227	-0.947894	-0.243762	-0.375595	-0.309679	-0.937349	-1.55816	-1.24776
ABHD17C_+_80987552.23-P1P2	778	828	935	935	1037	1037	-0.439068	-0.481982	-0.460525	0.103661	0.158712	0.131186	-0.315479	-0.323566	-0.319522
ABHD17C_+_80987555.23-P1P2	888	999	988	1058	830	830	0.0729538	0.110105	0.0915294	-0.00758387	0.0661592	0.0292877	0.0852986	0.175968	0.130633
ABHD17C_-_80987413.23-P1P2	500	564	668	782	704	704	-0.518142	-0.477149	-0.497645	0.256385	0.45485	0.355617	-0.241828	-0.022595	-0.132212
ABHD17C_-_80987551.23-P1P2	648	937	757	746	532	532	0.260073	0.659354	0.459714	0.0627642	-0.345497	-0.141366	0.342766	0.313561	0.328164
ABHD1_-_27346456.23-P1P2	1037	1100	1085	1273	1200	1200	-0.235113	-0.282799	-0.258956	-0.0962561	0.194105	0.0489245	-0.31144	-0.0889902	-0.200215
ABHD1_-_27346510.23-P1P2	337	239	346	443	357	357	-0.10767	-0.736182	-0.421926	-0.123512	0.873672	0.37508	-0.211253	0.137194	-0.0370294
ABHD1_-_27346531.23-P1P2	451	723	764	658	640	640	-0.529439	0.0186553	-0.255392	0.59891	-0.152532	0.223189	0.0893996	-0.134172	-0.0223864
ABHD1_-_27346534.23-P1P2	731	669	635	694	583	583	0.301881	0.0412419	0.171561	-0.36465	0.0363056	-0.164172	-0.0428404	0.0772516	0.0172056
ABHD1_-_27346571.23-P1P2	375	368	311	439	310	310	0.250128	0.0901691	0.170148	-0.431511	0.237891	-0.09681	-0.161455	0.327765	0.0831549
ABHD2_+_89631401.23-P1P2	831	1068	957	860	683	683	0.258468	0.487686	0.373077	0.0421352	-0.329127	-0.143496	0.320532	0.158263	0.239398
ABHD2_-_89631532.23-P1P2	606	433	546	400	477	477	0.320834	-0.296891	0.0119717	-0.311952	-0.130991	-0.221471	0.0288106	-0.428177	-0.199683
ABHD2_-_89631578.23-P1P2	739	887	655	739	582	582	0.320061	0.450647	0.385354	-0.335615	-0.279984	-0.307799	0.00437464	0.170367	0.0873708
ABHD2_-_89631602.23-P1P2	579	628	777	564	543	543	0.0681166	0.052544	0.0603303	0.262816	-0.171693	0.0455614	0.350861	-0.119445	0.115708
ABHD2_-_89631642.23-P1P2	590	625	641	559	550	550	0.0767888	0.0271562	0.0519725	-0.0419258	-0.177632	-0.109779	0.0547916	-0.150772	-0.0479899
ABHD3_+_19284800.23-P1P2	529	504	698	559	578	578	-0.152296	-0.354914	-0.253605	0.238424	0.132801	0.185612	0.106056	-0.222409	-0.0581765
ABHD3_-_19284909.23-P1P2	309	225	290	164	571	571	-0.910378	-1.50083	-1.20561	-0.253089	-0.472853	-0.362971	-1.14354	-1.97398	-1.55876
ABHD3_-_19284953.23-P1P2	791	666	832	751	757	757	0.0388898	-0.34204	-0.151575	-0.0886294	0.156667	0.0340187	-0.0298109	-0.185669	-0.10774
ABHD3_-_19284965.23-P1P2	305	256	223	315	236	236	0.345528	-0.0399115	0.152808	-0.613301	0.282584	-0.165358	-0.247844	0.242377	-0.00273374
ABHD3_-_19284969.23-P1P2	142	109	169	165	197	197	-0.496799	-1.01114	-0.753968	0.0895971	0.581514	0.335556	-0.387274	-0.429918	-0.408596
ABHD4_+_23066970.23-P1P2	377	477	548	585	445	445	-0.263735	-0.0570845	-0.16041	0.378076	0.277824	0.32795	0.134269	0.220443	0.177356
ABHD4_+_23067000.23-P1P2	547	719	726	916	604	604	-0.167502	0.0941748	-0.0366637	0.246893	0.332732	0.289813	0.0993199	0.426611	0.262965
ABHD4_+_23067075.23-P1P2	469	601	775	596	476	476	-0.0458682	0.179135	0.0666334	0.563073	-0.0286765	0.267198	0.537134	0.150163	0.343648
ABHD4_+_23067128.23-P1P2	554	601	786	656	485	485	0.167407	0.152112	0.159759	0.343108	0.109707	0.226408	0.530443	0.261523	0.395983
ABHD4_-_23067003.23-P1P2	452	370	429	521	487	487	-0.132094	-0.553665	-0.342879	-0.23688	0.477134	0.120127	-0.349045	-0.0768266	-0.212936
ABHD5_-_43732225.23-P1P2	637	642	710	679	734	734	-0.228981	-0.350475	-0.289728	-0.00500959	0.0642144	0.0296024	-0.214062	-0.286557	-0.250309
ABHD5_-_43732256.23-P1P2	475	657	442	525	659	659	-0.496846	-0.161654	-0.32925	-0.265416	-0.3402	-0.302808	-0.742333	-0.502149	-0.622241
ABHD5_-_43732268.23-P1P2	1051	1168	1283	837	594	594	0.798733	0.818237	0.808485	0.126223	-0.497365	-0.185571	0.944885	0.320577	0.632731
ABHD5_-_43732287.23-P1P2	385	375	481	422	511	511	-0.432959	-0.603701	-0.51833	0.159643	0.153729	0.156686	-0.253388	-0.450268	-0.351828
ABHD5_-_43732293.23-P1P2	572	682	885	628	653	653	-0.215562	-0.0945797	-0.155071	0.468127	-0.135631	0.166248	0.272493	-0.230507	0.0209934
ABHD6_+_58223170.23-P1P2	310	344	430	239	458	458	-0.587574	-0.570207	-0.578891	0.310533	-0.542022	-0.115744	-0.257112	-1.11253	-0.684819
ABHD6_+_58223253.23-P1P2	700	672	747	694	761	761	-0.145036	-0.336704	-0.24087	-0.0677819	0.0298506	-0.0189657	-0.192889	-0.307149	-0.250019
ABHD6_+_58223423.23-P1P2	514	553	595	531	812	812	-0.684206	-0.711469	-0.697837	0.0495861	-0.0751914	-0.0128027	-0.614691	-0.786956	-0.700824
ABHD6_-_58223389.23-P1P2	655	838	590	811	639	639	0.0111844	0.233866	0.122525	-0.312315	-0.0638722	-0.188094	-0.281202	0.169698	-0.0557521
ABHD6_-_58223402.23-P1P2	356	452	415	422	338	338	0.0503594	0.262031	0.156195	0.0596989	-0.115704	-0.0280024	0.129987	0.146032	0.138009
ABHD8_+_17414325.23-P1P2	551	650	712	632	527	527	0.0397548	0.145368	0.0925616	0.20829	-0.057139	0.0755753	0.267973	0.0879334	0.177953
ABHD8_+_17414344.23-P1P2	821	680	961	881	948	948	-0.231999	-0.636621	-0.43431	0.065619	0.356983	0.211301	-0.146452	-0.279933	-0.213192
ABHD8_+_17414376.23-P1P2	85	118	87	58	173	173	-1.04973	-0.709254	-0.879493	-0.127983	-1.04129	-0.584634	-1.15779	-1.75084	-1.45431
ABHD8_-_17414352.23-P1P2	484	689	392	635	457	457	0.0583183	0.435041	0.24668	-0.465689	-0.134371	-0.30003	-0.387442	0.300374	-0.0435337
ABHD8_-_17414358.23-P1P2	285	315	285	393	477	477	-0.767522	-0.755906	-0.761714	-0.161535	0.302554	0.0705092	-0.909128	-0.453648	-0.681388
ABI1_+_27149957.23-P1P2	214	329	300	390	488	488	-1.21376	-0.726062	-0.969913	0.325816	0.228763	0.27729	-0.86802	-0.497595	-0.682807
ABI1_+_27149964.23-P1P2	300	208	263	282	477	477	-0.693521	-1.35467	-1.0241	-0.351435	0.422488	0.0355264	-1.02503	-0.932482	-0.978755
ABI1_+_27149978.23-P1P2	643	579	602	590	555	555	0.187836	-0.0961928	0.0458218	-0.25659	0.0105278	-0.123031	-0.0488254	-0.085961	-0.0673932
ABI1_-_27150085.23-P1P2	968	948	1162	984	769	769	0.307529	0.144635	0.226082	0.101996	0.0371474	0.0695717	0.429453	0.181487	0.30547
ABI1_-_27150166.23-P1P2	465	640	567	683	650	650	-0.507704	-0.179636	-0.34367	0.124583	0.0771898	0.100886	-0.363192	-0.102742	-0.232967
ABI2_+_204192729.23-P1P2	384	540	398	402	436	436	-0.207716	0.151363	-0.0281768	-0.109873	-0.442388	-0.27613	-0.297661	-0.291321	-0.294491
ABI2_+_204192895.23-P1P2	507	641	604	472	519	519	-0.0582434	0.147321	0.044539	0.0910276	-0.458161	-0.183567	0.0527129	-0.311136	-0.129211
ABI2_+_204192901.23-P1P2	541	994	697	780	661	661	-0.313516	0.431327	0.0589055	0.203995	-0.366396	-0.0812004	-0.0895927	0.0646357	-0.0124785
ABI2_+_204193039.23-P1P2	417	433	658	608	369	369	0.151932	0.0734778	0.112705	0.496505	0.47308	0.484793	0.668366	0.546262	0.607314
ABI2_-_204192963.23-P1P2	1040	954	1033	1008	814	814	0.328988	0.0716921	0.20034	-0.171279	0.0628106	-0.0542339	0.177638	0.134207	0.155923
ABI3BP_+_100712307.23-P1P2	909	939	844	871	931	931	-0.0589954	-0.144924	-0.10196	-0.268573	-0.125076	-0.196824	-0.307639	-0.270297	-0.288968
ABI3BP_+_100712343.23-P1P2	1125	1300	1245	1202	921	921	0.264157	0.33997	0.302064	-0.0153145	-0.129699	-0.0725065	0.268772	0.209976	0.239374
ABI3BP_-_100712323.23-P1P2	1479	1346	1494	1333	973	973	0.579616	0.310898	0.445257	-0.146977	-0.0306255	-0.0888013	0.452567	0.279977	0.366272
ABI3BP_-_100712349.23-P1P2	659	642	586	722	638	638	0.0222275	-0.148252	-0.063012	-0.330913	0.152802	-0.0890557	-0.288757	0.00425424	-0.142251
ABI3BP_-_100712361.23-P1P2	644	649	531	553	564	564	0.166871	0.0452549	0.106063	-0.439884	-0.247563	-0.343723	-0.253084	-0.202604	-0.227844
ABI3_+_47287732.23-P1P2	305	301	191	208	311	311	-0.0525999	-0.20442	-0.12851	-0.836772	-0.549804	-0.693288	-0.869443	-0.754519	-0.811981
ABI3_+_47287750.23-P1P2	408	500	665	422	484	484	-0.270932	-0.110347	-0.19064	0.54325	-0.261309	0.140971	0.292246	-0.371952	-0.039853
ABI3_-_47287417.23-P1P2	632	627	595	662	596	596	0.0601177	-0.0841153	-0.0119988	-0.24857	0.0617419	-0.0934141	-0.168524	-0.0226693	-0.0955965
ABI3_-_47287527.23-P1P2	639	643	766	607	767	767	-0.287905	-0.411676	-0.349791	0.0999932	-0.0997461	0.000123585	-0.167983	-0.511718	-0.339851
ABI3_-_47288028.23-P1P2	694	785	866	770	840	840	-0.299948	-0.254965	-0.277457	0.157896	-0.044458	0.056719	-0.122123	-0.299719	-0.210921
ABL1_+_133588936.23-ENST00000372348.2	695	844	798	926	669	669	0.0305122	0.177968	0.10424	0.0378405	0.117145	0.0774929	0.0882814	0.294818	0.19155
ABL1_+_133588940.23-ENST00000372348.2	724	733	798	826	705	705	0.0138719	-0.101078	-0.0436033	-0.0211362	0.155705	0.0672843	0.0126644	0.0543304	0.0334974
ABL1_+_133589009.23-ENST00000372348.2	1084	997	750	1011	733	733	0.539985	0.286512	0.413248	-0.692937	0.00349376	-0.344722	-0.133024	0.28971	0.078343
ABL1_+_133589018.23-ENST00000372348.2	205	221	211	274	508	508	-1.3337	-1.35805	-1.34587	-0.119916	0.293506	0.0867948	-1.43369	-1.06484	-1.24926
ABL1_-_133589216.23-ENST00000372348.2	543	482	449	460	346	346	0.625686	0.320993	0.473339	-0.435772	-0.0840231	-0.259898	0.209842	0.236674	0.223258
ABL2_+_179112332.23-P1	510	648	677	629	747	747	-0.575106	-0.362383	-0.468744	0.247123	-0.0595576	0.0937829	-0.308054	-0.422236	-0.365145
ABL2_+_179198988.23-P2	1075	1149	1136	1064	1011	1011	0.0640591	0.0273274	0.0456932	-0.0819091	-0.127504	-0.104707	0.00207872	-0.100473	-0.0491971
ABL2_+_179199028.23-P2	798	847	789	874	842	842	-0.101926	-0.148727	-0.125326	-0.177899	0.0286475	-0.0746256	-0.259896	-0.120375	-0.190136
ABL2_+_179199071.23-P2	172	229	289	305	336	336	-0.990547	-0.710382	-0.850465	0.587126	0.396838	0.491982	-0.383493	-0.31384	-0.348667
ABL2_-_179112315.23-P1	1039	1115	1165	1075	957	957	0.0941103	0.0631845	0.0786474	0.00359906	-0.0693309	-0.0328659	0.117638	-0.00644234	0.0555978
ABL2_-_179112359.23-P1	356	320	586	347	394	394	-0.170813	-0.457392	-0.314103	0.557488	0.10024	0.328864	0.406604	-0.357448	0.0245779
ABL2_-_179112398.23-P1	950	1129	1156	1121	921	921	0.0202318	0.136504	0.0783679	0.121607	-0.026883	0.0473619	0.161767	0.109325	0.135546
ABL2_-_179112762.23-P1	246	308	290	296	239	239	0.0171531	0.208651	0.112902	0.0758593	-0.073957	0.00095117	0.112941	0.134398	0.12367
ABL2_-_179198903.23-P2	161	84	153	84	572	572	-1.85345	-2.92482	-2.38914	-0.235064	-0.0166238	-0.125844	-2.06858	-2.94174	-2.50516
ABL2_-_179199180.23-P2	662	623	458	496	575	575	0.178775	-0.0415982	0.0685882	-0.693019	-0.345516	-0.519267	-0.494315	-0.38741	-0.440863
ABLIM1_+_116418018.23-ENST00000277895.5	297	377	409	483	370	370	-0.341557	-0.130229	-0.235893	0.300103	0.340835	0.320469	-0.0215255	0.21031	0.0943921
ABLIM1_+_116418129.23-ENST00000277895.5	910	862	946	953	735	735	0.283628	0.0726752	0.178151	-0.105562	0.128165	0.0113015	0.197995	0.200544	0.199269
ABLIM1_+_116418171.23-ENST00000277895.5	301	128	242	237	162	162	0.869275	-0.497118	0.186078	-0.476292	0.872119	0.197914	0.412912	0.374705	0.393809
ABLIM1_-_116418175.23-ENST00000277895.5	898	785	772	702	690	690	0.355625	0.0288279	0.192226	-0.37965	-0.177845	-0.278748	-0.00409663	-0.149314	-0.0767051
ABLIM1_-_116418330.23-ENST00000277895.5	846	938	917	886	805	805	0.0471743	0.0633307	0.0552525	-0.0452712	-0.0989051	-0.0720881	0.0218318	-0.0358703	-0.00701921
ABLIM2_+_8160651.23-P1P2	575	575	519	498	413	413	0.452926	0.320152	0.386539	-0.309363	-0.22404	-0.266701	0.163492	0.0958158	0.129654
ABLIM2_-_8160657.23-P1P2	417	469	546	652	649	649	-0.662666	-0.625899	-0.644282	0.227318	0.45866	0.342989	-0.415419	-0.167535	-0.291477
ABLIM2_-_8160715.23-P1P2	545	597	478	566	525	525	0.0294442	0.0281451	0.0287947	-0.350781	-0.0935527	-0.222167	-0.301408	-0.0657035	-0.183556
ABLIM2_-_8160767.23-P1P2	530	492	634	494	466	466	0.161168	-0.07894	0.0411139	0.0969552	-0.0107711	0.0430921	0.278052	-0.0900071	0.0940223
ABLIM2_-_8160770.23-P1P2	834	1244	919	961	782	782	0.0683842	0.512478	0.290431	-0.0215178	-0.389002	-0.20526	0.0667951	0.12318	0.0949874
ABLIM3_+_148520930.23-P1P2	832	864	888	710	768	768	0.0909827	0.0126566	0.0518196	-0.0675591	-0.299836	-0.183698	0.0433522	-0.287475	-0.122062
ABLIM3_+_148520962.23-P1P2	458	707	611	705	505	505	-0.16543	0.328158	0.081364	0.25429	-0.0207108	0.116789	0.108788	0.307152	0.20797
ABLIM3_-_148520884.23-P1P2	170	283	214	241	289	289	-0.790029	-0.187536	-0.488783	0.170541	-0.248393	-0.038926	-0.59956	-0.436225	-0.517892
ABLIM3_-_148520914.23-P1P2	638	661	767	730	809	809	-0.367078	-0.448758	-0.407918	0.104135	0.126622	0.115379	-0.243014	-0.322431	-0.282723
ABLIM3_-_148520948.23-P1P2	750	788	714	829	835	835	-0.17938	-0.240849	-0.210115	-0.232502	0.0565526	-0.0879746	-0.391953	-0.184592	-0.288273
ABO_+_136131048.23-P2	298	244	336	276	508	508	-0.794011	-1.21522	-1.00461	0.0116137	0.161163	0.0863885	-0.762468	-1.05435	-0.908408
ABO_+_136131066.23-P2	852	998	1128	1064	766	766	0.129014	0.224427	0.176721	0.243306	0.0757626	0.159535	0.39225	0.299894	0.346072
ABO_+_136131069.23-P2	433	734	390	616	423	423	0.0092148	0.637854	0.323534	-0.312428	-0.269474	-0.290951	-0.283285	0.368085	0.0423999
ABO_+_136150834.23-P1	646	890	959	861	609	609	0.0605974	0.390095	0.225346	0.408461	-0.0644159	0.172023	0.488987	0.325383	0.407185
ABO_-_136131057.23-P2	320	404	496	302	298	298	0.078265	0.281775	0.18002	0.470733	-0.436431	0.0171512	0.568927	-0.154952	0.206987
ABO_-_136131158.23-P2	328	421	504	378	329	329	-0.0288863	0.198464	0.084789	0.458193	-0.172058	0.143067	0.449235	0.0261105	0.237673
ABO_-_136150725.23-P1	526	963	780	846	692	692	-0.420204	0.319495	-0.0503542	0.406876	-0.203502	0.101687	0.00660097	0.115697	0.0611492
ABO_-_136150729.23-P1	299	265	387	319	620	620	-1.07662	-1.38354	-1.23008	0.210653	0.25094	0.230797	-0.846036	-1.1329	-0.989468
ABO_-_136150767.23-P1	255	278	357	230	364	364	-0.537936	-0.546122	-0.542029	0.323892	-0.290075	0.0169084	-0.194115	-0.836493	-0.515304
ABO_-_136150814.23-P1	552	679	617	557	566	566	-0.0606283	0.105341	0.0223564	-0.000933016	-0.302358	-0.151646	-0.0416327	-0.197313	-0.119473
ABRACL_+_139349742.23-P1P2	696	680	687	627	617	617	0.149322	-0.0170042	0.0661591	-0.180312	-0.133693	-0.157003	-0.0110615	-0.150993	-0.0810274
ABRACL_+_139349757.23-P1P2	652	780	594	610	662	662	-0.0464538	0.0793745	0.0164603	-0.295944	-0.371289	-0.333616	-0.322469	-0.29221	-0.30734
ABRACL_+_139349778.23-P1P2	541	708	614	577	475	475	0.163207	0.418553	0.29088	0.0210748	-0.311802	-0.145364	0.20421	0.106456	0.155333
ABRACL_+_139349879.23-P1P2	512	603	591	633	710	710	-0.49617	-0.392929	-0.44455	0.0454791	0.0534237	0.0494514	-0.430762	-0.339802	-0.385282
ABRACL_-_139349725.23-P1P2	346	347	535	309	435	435	-0.354738	-0.483348	-0.419043	0.467232	-0.183953	0.141639	0.132422	-0.667597	-0.267587
ABRA_-_107782516.23-P1P2	592	719	549	525	574	574	0.0200519	0.167673	0.0938623	-0.270326	-0.470298	-0.370312	-0.230346	-0.302921	-0.266634
ABRA_-_107782520.23-P1P2	460	337	336	289	280	280	0.691712	0.110053	0.400883	-0.614708	-0.238303	-0.426505	0.0969333	-0.128546	-0.0158061
ABRA_-_107782542.23-P1P2	649	873	582	656	634	634	0.00924108	0.30423	0.156736	-0.318735	-0.42891	-0.373822	-0.289565	-0.124975	-0.20727
ABRA_-_107782633.23-P1P2	353	479	265	402	292	292	0.249205	0.556789	0.402997	-0.575211	-0.269454	-0.422333	-0.306077	0.287039	-0.00951908
ABRA_-_107782658.23-P1P2	372	273	363	314	309	309	0.243201	-0.335974	-0.0463865	-0.196868	0.18524	-0.00581427	0.0662616	-0.15103	-0.0423844
ABR_+_1083266.23-P1P2	305	394	335	233	291	291	0.0432955	0.279908	0.161602	-0.0261834	-0.77449	-0.400336	0.0370408	-0.494877	-0.228918
ABR_+_1083406.23-P1P2	855	973	1013	1195	770	770	0.126571	0.180313	0.153442	0.0831026	0.279875	0.181489	0.229603	0.459892	0.344747
ABR_-_1083422.23-P1P2	653	838	1018	654	741	741	-0.206885	0.0202083	-0.0933384	0.479047	-0.374283	0.052382	0.292091	-0.354371	-0.03114
ABR_-_1083425.23-P1P2	823	1025	1025	1207	689	689	0.231894	0.41578	0.323837	0.155124	0.219178	0.187151	0.406947	0.634662	0.520804
ABR_-_1083439.23-P1P2	675	679	737	832	615	615	0.109807	-0.0144432	0.0476816	-0.0347581	0.276548	0.120895	0.0949771	0.261809	0.178393
ABT1_+_26596978.23-P1P2	612	800	729	760	678	678	-0.172248	0.0814463	-0.0454009	0.0908519	-0.0906244	0.000113756	-0.0614676	-0.00947403	-0.0354708
ABT1_+_26597028.23-P1P2	492	320	485	522	462	462	0.0662709	-0.687089	-0.310409	-0.182209	0.689354	0.253573	-0.0960092	0.00196878	-0.0470202
ABT1_+_26597060.23-P1P2	91	78	121	125	245	245	-1.45334	-1.8085	-1.63092	0.249533	0.663758	0.456646	-1.18388	-1.14504	-1.16446
ABT1_+_26597066.23-P1P2	680	793	932	925	731	731	-0.128831	-0.0398189	-0.0843251	0.29326	0.205509	0.249384	0.184357	0.165394	0.174876
ABT1_+_26597128.23-P1P2	662	723	595	600	547	547	0.250796	0.245186	0.247991	-0.315477	-0.285657	-0.300567	-0.0447523	-0.0407665	-0.0427594
ABTB1_+_127391554.23-P1P2	398	557	654	609	703	703	-0.845251	-0.493116	-0.669183	0.554987	0.112141	0.333564	-0.270335	-0.381271	-0.325803
ABTB1_+_127391600.23-P1P2	617	704	707	871	605	605	0.00384079	0.0613719	0.0326063	0.0349045	0.290473	0.162689	0.058674	0.351549	0.205112
ABTB1_+_127391620.23-P1P2	649	668	560	657	685	685	-0.10238	-0.193524	-0.147952	-0.374327	-0.0405786	-0.207453	-0.456778	-0.234399	-0.345589
ABTB1_+_127391638.23-P1P2	514	446	379	571	536	536	-0.0849592	-0.422458	-0.253708	-0.601106	0.339823	-0.130641	-0.666136	-0.0829304	-0.374533
ABTB1_+_127391759.23-P1P2	587	562	570	666	600	600	-0.0560966	-0.251661	-0.153879	-0.203934	0.228328	0.0121972	-0.240102	-0.0236285	-0.131865
ABTB2_+_34379701.23-P1P2	343	295	366	192	318	318	0.0846872	-0.26558	-0.0904465	-0.0679002	-0.636232	-0.352066	0.0367158	-0.902109	-0.432696
ABTB2_+_34379742.23-P1P2	524	787	896	552	869	869	-0.754284	-0.300261	-0.527272	0.612397	-0.528319	0.0420387	-0.121959	-0.828876	-0.475417
ABTB2_-_34379672.23-P1P2	419	260	418	456	470	470	-0.190205	-1.01142	-0.600811	-0.164983	0.793898	0.314458	-0.335259	-0.217815	-0.276537
ABTB2_-_34379760.23-P1P2	636	876	766	897	851	851	-0.444627	-0.115497	-0.280062	0.106782	0.0175533	0.0621678	-0.317916	-0.0982393	-0.208078
ABTB2_-_34379880.23-P1P2	235	273	218	197	246	246	-0.0904921	-0.00702577	-0.0487589	-0.269868	-0.487329	-0.378599	-0.340431	-0.494651	-0.417541
ACAA1_+_38178706.23-P1P2	621	806	775	744	599	599	0.0275427	0.270955	0.149249	0.158068	-0.132101	0.0129834	0.205539	0.138558	0.172049
ACAA1_+_38178741.23-P1P2	685	744	574	769	597	597	0.173878	0.160303	0.167091	-0.416588	0.0310571	-0.192766	-0.222781	0.191064	-0.0158584
ACAA1_+_38178759.23-P1P2	577	550	673	435	647	647	-0.189689	-0.391603	-0.290646	0.0604999	-0.35504	-0.14727	-0.10926	-0.746938	-0.428099
ACAA1_+_38178792.23-P1P2	547	751	526	673	639	639	-0.24877	0.0757286	-0.0865205	-0.218013	-0.17483	-0.196422	-0.446854	-0.0993976	-0.273126
ACAA1_-_38178773.23-P1P2	319	238	346	301	229	229	0.453714	-0.101654	0.17603	-0.0443196	0.322178	0.138929	0.429323	0.220228	0.324776
ACAA2_+_47340025.23-P1P2	726	650	640	587	580	580	0.299422	0.00711841	0.15327	-0.343433	-0.163703	-0.253568	-0.0240821	-0.156881	-0.0904813
ACAA2_+_47340045.23-P1P2	55	133	106	120	517	517	-3.25716	-2.11601	-2.68658	0.785026	-0.165016	0.310005	-2.4522	-2.28132	-2.36676
ACAA2_+_47340186.23-P1P2	786	848	812	735	861	861	-0.155978	-0.179217	-0.167598	-0.114585	-0.222944	-0.168764	-0.250635	-0.402457	-0.326546
ACAA2_+_47340202.23-P1P2	906	964	866	758	708	708	0.331267	0.288015	0.309641	-0.226679	-0.363459	-0.295069	0.124517	-0.0757397	0.0243884
ACAA2_-_47340018.23-P1P2	480	466	597	561	480	480	-0.0244946	-0.199973	-0.112234	0.153161	0.251047	0.202104	0.148595	0.0507782	0.0996868
ACACA_+_35716160.23-P1P2	735	824	974	869	956	956	-0.403761	-0.371635	-0.387698	0.244642	0.060088	0.152365	-0.13919	-0.311843	-0.225516
ACACA_+_35716176.23-P1P2	667	569	656	740	729	729	-0.152727	-0.514759	-0.333743	-0.185526	0.362473	0.0884733	-0.318324	-0.152582	-0.235453
ACACA_+_35716420.23-P1P2	1179	1218	1308	1281	1095	1095	0.0821383	-0.00368515	0.0392266	-0.0117364	0.0561325	0.022198	0.0903306	0.0521514	0.071241
ACACA_-_35716078.23-P1P2	1067	1242	1229	1116	753	753	0.478344	0.564675	0.521509	0.0423895	-0.170952	-0.0642812	0.540662	0.393427	0.467045
ACACA_-_35716150.23-P1P2	500	638	508	716	445	445	0.143628	0.362483	0.253055	-0.138635	0.149779	0.00557225	0.024922	0.511966	0.268444
ACACB_+_109568920.23-P1	436	449	537	482	484	484	-0.175173	-0.26556	-0.220367	0.139059	0.0856939	0.112376	-0.0161861	-0.180162	-0.0981741
ACACB_+_109568928.23-P1	584	769	783	768	799	799	-0.476722	-0.21248	-0.344601	0.261509	-0.0185011	0.121504	-0.195284	-0.231277	-0.213281
ACACB_+_109569097.23-P1	1237	1139	1332	1324	895	895	0.442391	0.19054	0.316466	-0.0547867	0.200512	0.0728624	0.407533	0.390755	0.399144
ACACB_+_109592194.23-P2	699	810	740	954	726	726	-0.0791717	0.00068395	-0.0392439	-0.0793024	0.219444	0.0700706	-0.138545	0.219832	0.0406431
ACACB_+_109592381.23-P2	535	675	628	638	632	632	-0.26488	-0.0623055	-0.163593	0.0696904	-0.0979549	-0.0141322	-0.175261	-0.160556	-0.167909
ACACB_-_109568981.23-P1	533	563	619	511	548	548	-0.0645349	-0.118309	-0.0914222	0.0542686	-0.156435	-0.0510834	0.0096624	-0.275041	-0.132689
ACACB_-_109569004.23-P1	616	710	745	703	701	701	-0.210979	-0.138864	-0.174921	0.112775	-0.0309182	0.0409283	-0.0782751	-0.170078	-0.124177
ACACB_-_109592276.23-P2	1630	2239	2137	1885	1764	1764	-0.138473	0.186736	0.0241312	0.22918	-0.264914	-0.0178671	0.110635	-0.0784742	0.0160805
ACACB_-_109592361.23-P2	586	526	637	458	716	716	-0.313553	-0.602165	-0.457859	-0.0411425	-0.216339	-0.128741	-0.334767	-0.8188	-0.576784
ACACB_-_109592373.23-P2	752	1052	791	896	839	839	-0.182433	0.169124	-0.00665457	-0.0885902	-0.248188	-0.168389	-0.251094	-0.0793603	-0.165227
ACAD10_+_112123731.23-P1P2	419	384	584	485	356	356	0.210578	-0.0480393	0.0812696	0.317483	0.320255	0.318869	0.54799	0.271919	0.409955
ACAD10_+_112123750.23-P1P2	987	1003	860	830	650	650	0.578116	0.468542	0.523329	-0.360249	-0.289762	-0.325005	0.237796	0.178483	0.20814
ACAD10_+_112123782.23-P1P2	819	815	1125	1077	857	857	-0.0899263	-0.229764	-0.159845	0.296454	0.385522	0.340988	0.226457	0.155463	0.19096
ACAD10_-_112123798.23-P1P2	1045	967	1176	1348	956	956	0.103926	-0.140763	-0.0184186	0.00884988	0.462609	0.235729	0.132704	0.32155	0.227127
ACAD10_-_112123838.23-P1P2	2240	2603	2776	2485	1641	1641	0.424429	0.508332	0.46638	0.147974	-0.0835533	0.0322102	0.592331	0.424482	0.508407
ACAD11_+_132378672.23-P1P2	174	97	116	93	150	150	0.18963	-0.786174	-0.298272	-0.746498	-0.0773779	-0.411938	-0.536939	-0.863848	-0.700393
ACAD11_+_132378720.23-P1P2	1502	1926	1517	1636	1585	1585	-0.102093	0.123856	0.0108819	-0.147199	-0.252059	-0.199629	-0.229363	-0.128498	-0.178931
ACAD11_-_132378980.23-P1P2	592	625	742	703	549	549	0.0842965	0.0297816	0.057039	0.164287	0.153045	0.158666	0.268512	0.18253	0.225521
ACAD11_-_132379124.23-P1P2	715	935	895	726	718	718	-0.0305352	0.223714	0.0965895	0.162409	-0.381621	-0.109606	0.151803	-0.158202	-0.00319987
ACAD11_-_132379184.23-P1P2	1052	1211	1411	1348	958	958	0.110543	0.180833	0.145688	0.262048	0.137998	0.200023	0.392519	0.318535	0.355527
ACAD8_+_134123328.23-P1P2	716	946	978	1102	796	796	-0.177303	0.0918033	-0.04275	0.28834	0.203588	0.245964	0.130965	0.295096	0.21303
ACAD8_-_134123272.23-P1P2	385	572	529	551	448	448	-0.243135	0.195248	-0.0239434	0.296874	-0.0705867	0.113144	0.0736679	0.124365	0.0990166
ACAD8_-_134123275.23-P1P2	877	1080	874	820	573	573	0.589547	0.757156	0.673352	-0.166479	-0.413959	-0.290219	0.442997	0.342901	0.392949
ACAD8_-_134123391.23-P1P2	1426	1391	1792	1591	1424	1424	-0.0224697	-0.191095	-0.106782	0.168061	0.177188	0.172625	0.16552	-0.0142035	0.0756584
ACAD8_-_134123455.23-P1P2	1155	1239	1310	1307	1214	1214	-0.0963701	-0.127861	-0.112115	0.0201387	0.0604591	0.0402989	-0.0563027	-0.0676975	-0.0620001
ACAD9_+_128598196.23-P1P2	229	194	240	213	222	222	0.0202934	-0.351771	-0.165739	-0.0938484	0.118173	0.0121623	-0.0536264	-0.233894	-0.14376
ACAD9_+_128598208.23-P1P2	390	693	386	743	649	649	-0.759239	-0.0626315	-0.410935	-0.176409	0.083883	-0.0462627	-0.915719	0.0209556	-0.447382
ACAD9_+_128598251.23-P1P2	257	360	271	328	354	354	-0.486476	-0.133021	-0.309748	-0.0850107	-0.150925	-0.117968	-0.551558	-0.284242	-0.4179
ACAD9_-_128598349.23-P1P2	1164	1069	1140	1157	1069	1069	0.0983346	-0.157268	-0.0294669	-0.191592	0.0975032	-0.0470446	-0.0733291	-0.0600612	-0.0666952
ACAD9_-_128598356.23-P1P2	1048	1367	1079	1212	899	899	0.196751	0.447352	0.322051	-0.119479	-0.190247	-0.154863	0.0972007	0.256809	0.177005
ACADL_+_211090261.23-P1P2	731	657	668	728	580	580	0.309324	0.0225721	0.165948	-0.291559	0.131421	-0.0800686	0.0376941	0.153697	0.0956957
ACADL_+_211090665.23-P1P2	749	680	738	642	718	718	0.0364873	-0.235718	-0.0996151	-0.18288	-0.0995853	-0.141233	-0.126464	-0.335599	-0.231031
ACADL_-_211090152.23-P1P2	472	671	366	620	490	490	-0.0784895	0.296263	0.108887	-0.528478	-0.130668	-0.329573	-0.587039	0.165298	-0.21087
ACADL_-_211090294.23-P1P2	331	325	439	405	387	387	-0.249997	-0.409162	-0.32958	0.245854	0.300858	0.273356	0.0157863	-0.1086	-0.0464068
ACADL_-_211090307.23-P1P2	330	395	500	449	372	372	-0.197331	-0.0707184	-0.134025	0.437927	0.168239	0.303083	0.260524	0.0972247	0.178875
ACADM_+_76189998.23-P1P2	582	637	734	673	533	533	0.102389	0.0998894	0.101139	0.173226	0.0626893	0.117957	0.295543	0.162283	0.228913
ACADM_+_76190205.23-P1P2	433	500	610	482	439	439	-0.0443485	0.0304387	-0.00695487	0.332907	-0.0695188	0.131694	0.308487	-0.039376	0.134556
ACADM_+_76190222.23-P1P2	284	260	339	274	553	553	-0.985883	-1.24604	-1.11596	0.0938591	0.0590404	0.0764498	-0.872095	-1.18729	-1.02969
ACADM_+_76190358.23-P1P2	902	1119	1036	1155	754	754	0.234068	0.412305	0.323187	0.0382894	0.029059	0.0336742	0.292286	0.441068	0.366677
ACADM_-_76190263.23-P1P2	623	688	840	856	598	598	0.0345921	0.0449947	0.0397934	0.269622	0.298578	0.2841	0.324143	0.343277	0.33371
ACADSB_+_124768268.23-P1P2	1194	1609	1353	1352	1386	1386	-0.239619	0.0579687	-0.0908252	0.0188238	-0.267693	-0.124435	-0.200867	-0.21002	-0.205443
ACADSB_+_124768332.23-P1P2	543	497	486	560	405	405	0.398536	0.138056	0.268296	-0.321531	0.155557	-0.082987	0.0969333	0.293317	0.195125
ACADSB_+_124768388.23-P1P2	659	829	805	1030	709	709	-0.130002	0.0683181	-0.0308418	0.127175	0.296577	0.211876	0.017102	0.364599	0.19085
ACADSB_-_124768367.23-P1P2	566	629	613	669	656	656	-0.237388	-0.217904	-0.227646	-0.0464502	0.0723224	0.0129361	-0.26391	-0.145878	-0.204894
ACADSB_-_124768371.23-P1P2	578	807	825	801	989	989	-0.799396	-0.45067	-0.625033	0.351789	-0.0273903	0.1622	-0.427678	-0.478356	-0.453017
ACADS_+_121163487.23-P1P2	694	781	876	691	862	862	-0.337247	-0.299634	-0.31844	0.17446	-0.193261	-0.00940035	-0.142858	-0.49319	-0.318024
ACADS_+_121163587.23-P1P2	1222	1432	1418	1357	1074	1074	0.161756	0.257769	0.209762	0.053078	-0.0942346	-0.0205783	0.234762	0.163239	0.199
ACADS_-_121163513.23-P1P2	469	566	693	728	579	579	-0.32847	-0.19003	-0.25925	0.401732	0.346513	0.374122	0.0931909	0.156187	0.124689
ACADS_-_121163531.23-P1P2	308	301	462	290	425	425	-0.489027	-0.654968	-0.571997	0.423427	-0.0703344	0.176546	-0.0456711	-0.725598	-0.385635
ACADS_-_121163542.23-P1P2	840	763	734	737	640	640	0.367823	0.0963427	0.232083	-0.356145	-0.0666423	-0.211393	0.031607	0.0294045	0.0305058
ACADVL_-_7123046.23-P1P2	785	879	1050	915	761	761	0.0203016	0.0506983	0.0355	0.25809	0.0412847	0.149687	0.29832	0.0916871	0.195003
ACADVL_-_7123089.23-P1P2	601	599	754	873	664	664	-0.168313	-0.305896	-0.237104	0.165664	0.526802	0.346233	0.0172802	0.22061	0.118945
ACADVL_-_7123126.23-P1P2	394	423	456	429	435	435	-0.167314	-0.197626	-0.18247	0.049303	0.00369615	0.0264996	-0.0980827	-0.194226	-0.146154
ACADVL_-_7123139.23-P1P2	349	457	506	535	365	365	-0.089164	0.167029	0.0389327	0.374375	0.210721	0.292548	0.30514	0.377454	0.341297
ACADVL_-_7123220.23-P1P2	485	444	654	488	448	448	0.0899915	-0.170207	-0.040108	0.269771	0.119698	0.194734	0.379691	-0.0508058	0.164443
ACAN_+_89346481.23-P1P2	828	975	1027	967	777	777	0.0672216	0.170219	0.11872	0.149198	-0.0285102	0.0603441	0.236349	0.141413	0.188881
ACAN_+_89346492.23-P1P2	539	558	746	623	484	484	0.130784	0.0479897	0.0893867	0.307355	0.142343	0.224849	0.458067	0.190037	0.324052
ACAN_+_89346533.23-P1P2	438	532	439	541	467	467	-0.116986	0.0307353	-0.0431255	-0.158245	0.00757852	-0.0753333	-0.255303	0.0380179	-0.108642
ACAN_+_89346595.23-P1P2	367	326	324	367	326	326	0.146414	-0.157268	-0.00542744	-0.341321	0.154284	-0.0935186	-0.174979	-0.00328007	-0.0891297
ACAN_-_89346562.23-P1P2	1214	1252	1308	1209	694	694	0.782266	0.693959	0.738112	-0.0539411	-0.0670441	-0.0604926	0.748254	0.626619	0.687436
ACAP1_+_7239561.23-P1P2	627	790	801	830	660	660	-0.0984951	0.102118	0.00181154	0.191802	0.0546349	0.123218	0.113235	0.156457	0.134846
ACAP1_+_7239809.23-P1P2	186	166	133	181	521	521	-1.51048	-1.80737	-1.65892	-0.645412	0.108183	-0.268614	-2.13596	-1.69948	-1.91772
ACAP1_-_7239650.23-P1P2	463	445	355	510	387	387	0.234184	0.0442034	0.139194	-0.544728	0.180068	-0.18233	-0.290616	0.223976	-0.0333201
ACAP1_-_7239780.23-P1P2	667	591	645	480	615	615	0.0926058	-0.214697	-0.0610455	-0.209923	-0.316748	-0.263335	-0.0973884	-0.53174	-0.314564
ACAP1_-_7239785.23-P1P2	196	331	284	237	637	637	-1.72493	-1.10173	-1.41333	0.373502	-0.498568	-0.062533	-1.3315	-1.60059	-1.46605
ACAP2_+_195163836.23-P1P2	247	320	335	310	380	380	-0.645983	-0.405196	-0.525589	0.278115	-0.0624275	0.107844	-0.347939	-0.467919	-0.407929
ACAP2_+_195163965.23-P1P2	891	882	969	1009	679	679	0.367519	0.220099	0.293809	-0.040464	0.177452	0.0684939	0.346984	0.397255	0.372119
ACAP2_+_195163975.23-P1P2	794	710	949	878	681	681	0.19699	-0.0971042	0.0499427	0.0957338	0.289778	0.192756	0.312652	0.192378	0.252515
ACAP2_-_195163900.23-P1P2	711	602	715	670	672	672	0.0568938	-0.315966	-0.129536	-0.153442	0.137774	-0.00783389	-0.0766191	-0.178488	-0.127554
ACAP2_-_195163913.23-P1P2	392	563	441	394	456	456	-0.242675	0.146833	-0.047921	0.00838976	-0.531563	-0.261587	-0.214356	-0.385026	-0.299691
ACAP3_+_1243301.23-P1P2	526	553	650	525	615	615	-0.250018	-0.310575	-0.280297	0.143842	-0.0915859	0.0261279	-0.0862478	-0.402457	-0.244352
ACAP3_+_1243333.23-P1P2	673	928	816	898	635	635	0.0593554	0.3901	0.224728	0.116427	-0.0640332	0.0261971	0.195711	0.325771	0.260741
ACAP3_+_1243491.23-P1P2	433	552	430	423	371	371	0.198453	0.415981	0.307217	-0.171566	-0.400634	-0.2861	0.0468164	0.0150503	0.0309333
ACAP3_-_1243504.23-P1P2	329	286	348	354	371	371	-0.197826	-0.532672	-0.365249	-0.0805355	0.29111	0.105287	-0.258433	-0.241858	-0.250145
ACAP3_-_1243527.23-P1P2	1108	1150	1271	1205	1051	1051	0.0517007	-0.0273972	0.0121517	0.0364709	0.0507755	0.0436232	0.1081	0.0230823	0.0655913
ACAT1_+_107992111.23-P1P2	444	539	642	485	465	465	-0.0911656	0.0557861	-0.0176897	0.370478	-0.168924	0.100777	0.299241	-0.113434	0.0929037
ACAT1_+_107992182.23-P1P2	430	319	473	392	389	389	0.120072	-0.443482	-0.161705	-0.0240317	0.280673	0.128321	0.115969	-0.163105	-0.0235679
ACAT1_-_107992055.23-P1P2	793	1120	967	853	758	758	0.0406285	0.405961	0.223295	0.12466	-0.409505	-0.142423	0.185217	-0.00384028	0.0906883
ACAT1_-_107992230.23-P1P2	938	906	828	774	760	760	0.279094	0.0962432	0.187669	-0.341492	-0.243801	-0.292647	-0.0424698	-0.147854	-0.0951619
ACAT1_-_107992267.23-P1P2	819	740	885	873	772	772	0.060768	-0.218344	-0.078788	-0.0497212	0.221833	0.0860557	0.0309755	0.00319263	0.0170841
ACAT2_+_160183137.23-P1P2	651	750	744	947	670	670	-0.0659981	0.00546109	-0.0302685	0.0311098	0.31985	0.17548	-0.0149596	0.325015	0.155028
ACAT2_+_160183335.23-P1P2	467	437	455	399	337	337	0.446179	0.217616	0.331898	-0.199091	-0.147868	-0.17348	0.267017	0.069452	0.168234
ACAT2_-_160182997.23-P1P2	469	575	481	573	573	573	-0.313442	-0.152242	-0.232842	-0.125086	-0.0216506	-0.0733685	-0.418599	-0.174188	-0.296394
ACAT2_-_160183054.23-P1P2	1133	1233	1157	1196	1014	1014	0.135596	0.124847	0.130221	-0.131294	-0.0605792	-0.0959367	0.0242301	0.0639716	0.0441008
ACAT2_-_160183208.23-P1P2	825	998	1028	998	1150	1150	-0.503662	-0.361791	-0.432726	0.155839	-0.0166238	0.0696076	-0.327895	-0.37871	-0.353303
ACBD3_+_226374366.23-P1P2	213	151	198	221	598	598	-1.51379	-2.14287	-1.82833	-0.266888	0.532874	0.132993	-1.76075	-1.61029	-1.68552
ACBD3_+_226374437.23-P1P2	736	795	673	591	619	619	0.225272	0.203747	0.214509	-0.290634	-0.444421	-0.367528	-0.045434	-0.240969	-0.143202
ACBD3_+_226374526.23-P1P2	627	534	477	630	553	553	0.156691	-0.207708	-0.0255084	-0.556011	0.221888	-0.167062	-0.379391	0.0138842	-0.182754
ACBD3_+_226374563.23-P1P2	558	742	657	570	447	447	0.295496	0.573876	0.434686	0.074093	-0.397081	-0.161494	0.389517	0.176499	0.283008
ACBD3_+_226374628.23-P1P2	819	761	852	791	666	666	0.273847	0.0351059	0.154476	-0.104545	0.0391574	-0.0326939	0.18923	0.0739673	0.131599
ACBD4_+_43209852.23-P2	1068	1041	1168	1147	1044	1044	0.00829537	-0.16142	-0.0765623	-0.0324066	0.123271	0.0454324	-0.00418255	-0.0384445	-0.0213135
ACBD4_+_43212810.23-P1	494	422	623	533	416	416	0.223433	-0.136609	0.043412	0.173186	0.320269	0.246727	0.416548	0.183364	0.299956
ACBD4_+_43212843.23-P1	530	452	572	677	506	506	0.0423604	-0.320083	-0.138861	-0.0515125	0.566209	0.257348	0.0107766	0.24583	0.128303
ACBD4_+_43212871.23-P1	406	596	561	518	417	417	-0.0630622	0.357997	0.147467	0.304986	-0.218984	0.0430009	0.261852	0.138717	0.200284
ACBD4_+_43212875.23-P1	659	663	550	555	598	598	0.115638	-0.00840502	0.0536167	-0.422382	-0.273145	-0.347764	-0.286815	-0.281846	-0.28433
ACBD4_-_43209820.23-P2	382	444	416	373	326	326	0.204206	0.288419	0.246313	-0.0385243	-0.268008	-0.153266	0.18561	0.0201155	0.102863
ACBD4_-_43209846.23-P2	600	722	634	735	659	659	-0.159811	-0.025548	-0.0926793	-0.0820149	0.00912158	-0.0364467	-0.221897	-0.0167224	-0.11931
ACBD4_-_43209892.23-P2	529	714	687	887	563	563	-0.114362	0.185521	0.0355795	0.215507	0.296386	0.255947	0.121074	0.481611	0.301343
ACBD4_-_43209908.23-P2	23	21	31	16	222	222	-3.29535	-3.55937	-3.42736				-3.00632	-3.9686	-3.48746
ACBD4_-_43212959.23-P1	578	709	751	734	480	480	0.243541	0.405483	0.324512	0.216208	0.0333706	0.124789	0.479677	0.438557	0.459117
ACBD5_+_27529754.23-P1P2	958	1172	1043	1111	781	781	0.270209	0.42831	0.349259	-0.0388936	-0.0937376	-0.0663156	0.251244	0.334276	0.29276
ACBD5_+_27529765.23-P1P2	404	366	471	394	382	382	0.0562881	-0.218997	-0.0813547	0.0598365	0.0897282	0.0747823	0.136053	-0.129565	0.00324406
ACBD5_-_27529872.23-P1P2	440	402	369	436	538	538	-0.314597	-0.577679	-0.446138	-0.415418	0.100509	-0.157455	-0.710086	-0.477466	-0.593776
ACBD5_-_27529876.23-P1P2	142	173	191	209	635	635	-2.18536	-2.03325	-2.10931	0.266146	0.256107	0.261127	-1.89929	-1.77744	-1.83836
ACBD5_-_27529882.23-P1P2	129	133	210	131	398	398	-1.64989	-1.73861	-1.69425	0.541483	-0.0384833	0.2515	-1.08848	-1.77739	-1.43294
ACBD6_+_180471815.23-P1P2	564	651	700	679	618	618	-0.156406	-0.0822177	-0.119312	0.150125	0.0441302	0.0971274	0.013647	-0.0383834	-0.0123682
ACBD6_+_180472052.23-P1P2	550	540	679	621	595	595	-0.137953	-0.297199	-0.217576	0.142445	0.18501	0.163727	0.0244208	-0.112485	-0.0440319
ACBD6_-_180471832.23-P1P2	471	511	535	524	478	478	-0.0457781	-0.0609557	-0.0533669	0.0222766	0.0196197	0.0209481	-0.00357284	-0.041632	-0.0226024
ACBD6_-_180471955.23-P1P2	389	407	495	363	414	414	-0.114355	-0.18187	-0.148113	0.186123	-0.181683	0.00222003	0.0916966	-0.363849	-0.136076
ACBD6_-_180472029.23-P1P2	431	472	329	768	438	438	-0.0477376	-0.0494124	-0.048575	-0.551136	0.685696	0.06728	-0.578944	0.635987	0.0285214
ACBD7_+_15130776.23-P1P2	811	673	749	850	646	646	0.303673	-0.0981961	0.102739	-0.276271	0.320233	0.0219805	0.0473304	0.221741	0.134535
ACBD7_+_15130807.23-P1P2	709	671	861	762	987	987	-0.501759	-0.714006	-0.607882	0.118692	0.166854	0.142773	-0.363138	-0.547447	-0.455293
ACBD7_+_15130822.23-P1P2	1051	1251	1316	1242	720	720	0.521199	0.639745	0.580472	0.162862	-0.0270404	0.0679106	0.70399	0.612408	0.658199
ACBD7_-_15130872.23-P1P2	800	714	862	791	778	778	0.0157353	-0.281114	-0.13269	-0.0538474	0.13113	0.0386412	-0.0181834	-0.150281	-0.084232
ACBD7_-_15130938.23-P1P2	664	754	867	754	663	663	-0.0223202	0.0282872	0.00298353	0.223314	-0.0166238	0.103345	0.220922	0.0113675	0.116145
ACCSL_+_44069382.23-ENST00000378832.1	255	240	136	175	140	140	0.840576	0.620339	0.730458	-1.06843	-0.472303	-0.770365	-0.207921	0.14774	-0.0300907
ACCSL_+_44069477.23-ENST00000378832.1	743	900	781	985	493	493	0.56728	0.711069	0.639174	-0.0895749	0.113575	0.012	0.497634	0.824348	0.660991
ACCSL_-_44069270.23-ENST00000378832.1	444	430	492	543	417	417	0.0660177	-0.112979	-0.0234807	-0.0134366	0.319992	0.153278	0.0725098	0.206717	0.139613
ACCSL_-_44069273.23-ENST00000378832.1	109	72	83	137	299	299	-1.48031	-2.21135	-1.84583	-0.55468	0.911483	0.178402	-2.01506	-1.30016	-1.65761
ACCSL_-_44069432.23-ENST00000378832.1	680	797	675	749	628	628	0.0902756	0.186547	0.138411	-0.172182	-0.106238	-0.13921	-0.0619782	0.080013	0.00901741
ACCS_+_44087641.23-P1P2	291	368	203	235	255	255	0.166027	0.37194	0.268984	-0.681075	-0.663669	-0.672372	-0.495119	-0.292025	-0.393572
ACCS_+_44087724.23-P1P2	768	755	644	743	686	686	0.138403	-0.0190003	0.0597014	-0.415581	-0.0397383	-0.22766	-0.257249	-0.0590345	-0.158142
ACCS_+_44087774.23-P1P2	544	638	598	730	620	620	-0.213156	-0.11598	-0.164568	-0.0249964	0.177716	0.0763599	-0.218224	0.0614401	-0.0783919
ACCS_-_44087743.23-P1P2	677	1111	1151	995	991	991	-0.574224	0.00763344	-0.283295	0.604125	-0.175714	0.214205	0.0498298	-0.168377	-0.0592735
ACCS_-_44087876.23-P1P2	433	336	470	379	296	296	0.524275	0.0255956	0.274935	-0.0432415	0.157113	0.0569356	0.500962	0.182412	0.341687
ACD_+_67694237.23-P1P2	1321	1517	1464	1703	924	924	0.491171	0.557988	0.52458	-0.0132502	0.150234	0.0684917	0.49785	0.707926	0.602888
ACD_+_67694314.23-P1P2	1088	1058	1064	1341	781	781	0.45379	0.280677	0.367233	-0.193716	0.325346	0.0658151	0.280003	0.605727	0.442865
ACD_-_67694270.23-P1P2	1038	1101	895	1028	976	976	0.0643588	0.016593	0.0404759	-0.375382	-0.115598	-0.24549	-0.291095	-0.099301	-0.195198
ACD_-_67694284.23-P1P2	480	363	513	559	407	407	0.213511	-0.322328	-0.0544083	-0.0656108	0.606255	0.270322	0.167829	0.283631	0.22573
ACD_-_67694307.23-P1P2	780	757	734	587	796	796	-0.0537889	-0.229744	-0.141766	-0.249229	-0.383557	-0.316393	-0.283089	-0.613596	-0.448343
ACE2_+_15619116.23-P1P2	603	382	497	654	514	514	0.205895	-0.585464	-0.189785	-0.440447	0.759094	0.159323	-0.214624	0.173334	-0.0206448
ACE2_+_15619290.23-P1P2	611	737	710	614	538	538	0.159072	0.29679	0.227931	0.0551114	-0.28005	-0.112469	0.234112	0.0164443	0.125278
ACE2_+_15619304.23-P1P2	1014	1116	1021	1222	1153	1153	-0.209829	-0.204324	-0.207077	-0.15161	0.114283	-0.0186633	-0.341511	-0.0903364	-0.215924
ACE2_-_15619216.23-P1P2	1203	1127	1187	1245	1105	1105	0.0980957	-0.128827	-0.0153658	-0.180852	0.127034	-0.0269088	-0.0628276	-0.0020888	-0.0324582
ACE2_-_15619428.23-P1P2	778	700	978	941	820	820	-0.100348	-0.385537	-0.242943	0.168529	0.410216	0.289373	0.0881094	0.0243826	0.056246
ACER1_+_6333747.23-P1P2	115	195	150	136	165	165	-0.545327	0.0837397	-0.230794	0.221793	-0.536491	-0.157349	-0.303605	-0.453048	-0.378326
ACER1_-_6333680.23-P1P2	330	332	305	322	507	507	-0.644014	-0.768071	-0.706043	-0.275192	-0.0607464	-0.167969	-0.899278	-0.829113	-0.864195
ACER1_-_6333720.23-P1P2	1072	1137	949	1063	882	882	0.25696	0.209113	0.233037	-0.33736	-0.113714	-0.225537	-0.0604717	0.0951029	0.0173156
ACER1_-_6333764.23-P1P2	869	893	797	816	725	725	0.236881	0.143411	0.190146	-0.286312	-0.146715	-0.216513	-0.0295024	-0.00360002	-0.0165512
ACER1_-_6333854.23-P1P2	740	708	858	864	716	716	0.0230711	-0.173479	-0.0752038	0.0519171	0.270658	0.161288	0.0949169	0.0968836	0.0959002
ACER2_+_19408797.23-P1P2	596	872	761	646	593	593	-0.0172143	0.399028	0.190907	0.191049	-0.449418	-0.129184	0.193763	-0.0506861	0.0715386
ACER2_+_19408824.23-P1P2	520	564	636	578	465	465	0.136786	0.121196	0.128991	0.12898	0.0187505	0.0738652	0.285695	0.139651	0.212673
ACER2_+_19408842.23-P1P2	575	697	828	654	450	450	0.329142	0.473965	0.401554	0.364534	-0.108492	0.128021	0.713605	0.365177	0.539391
ACER2_-_19408852.23-P1P2	574	584	475	625	656	656	-0.21714	-0.324996	-0.271068	-0.434658	0.081264	-0.176697	-0.631869	-0.244028	-0.437949
ACER2_-_19408914.23-P1P2	85	68	235	110	242	242	-1.53397	-1.98867	-1.76132	1.30559	0.677273	0.991432	-0.208447	-1.31169	-0.76007
ACER3_+_76571786.23-P1P2	454	520	579	506	410	410	0.122574	0.185619	0.154097	0.189336	-0.0559981	0.0666689	0.331838	0.129325	0.230582
ACER3_-_76571689.23-P1P2	1005	1175	1313	1073	876	876	0.173698	0.26639	0.220044	0.224136	-0.147635	0.0382508	0.417763	0.118459	0.268111
ACER3_-_76571769.23-P1P2	493	342	443	332	354	354	0.453344	-0.207021	0.123161	-0.315816	-0.0594369	-0.187627	0.157456	-0.266754	-0.054649
ACER3_-_76571797.23-P1P2	1294	1157	1335	1247	982	982	0.373548	0.0793255	0.226437	-0.116533	0.0914488	-0.0125422	0.276944	0.170478	0.223711
ACER3_-_76571867.23-P1P2	411	366	471	466	360	360	0.166647	-0.133422	0.0166126	0.0350534	0.331862	0.183458	0.221629	0.198145	0.209887
ACE_+_61553993.23-P1	811	991	901	771	539	539	0.564922	0.721331	0.643127	-0.00971005	-0.378778	-0.194244	0.575141	0.342257	0.458699
ACE_+_61561999.23-P2	1020	836	902	992	731	731	0.456131	0.0363631	0.246247	-0.338905	0.230213	-0.0543459	0.137155	0.266281	0.201718
ACE_+_61562033.23-P2	853	1054	1018	1052	809	809	0.0519115	0.224395	0.138153	0.0935847	-0.019364	0.0371103	0.165425	0.204735	0.18508
ACE_-_61554169.23-P1	375	431	430	523	411	411	-0.156742	-0.0887189	-0.122731	0.0359108	0.262499	0.149205	-0.100903	0.173484	0.0362908
ACE_-_61554274.23-P1	408	509	568	526	435	435	-0.116941	0.0693818	-0.0237795	0.315787	0.0307733	0.17328	0.218774	0.0998592	0.159317
ACE_-_61554351.23-P1	791	721	710	696	697	697	0.158024	-0.108428	0.0247983	-0.317394	-0.0675358	-0.192465	-0.139441	-0.17626	-0.15785
ACE_-_61554354.23-P1	267	322	349	301	449	449	-0.77437	-0.636923	-0.705647	0.224852	-0.113921	0.0554655	-0.52959	-0.75114	-0.640365
ACE_-_61561930.23-P2	690	671	678	606	701	701	-0.0473126	-0.22037	-0.133841	-0.186846	-0.163619	-0.175233	-0.21423	-0.384285	-0.299258
ACE_-_61562051.23-P2	947	1170	1155	911	829	829	0.167498	0.339796	0.253647	0.124921	-0.377609	-0.126344	0.312348	-0.0381092	0.137119
ACE_-_61562117.23-P2	1073	1314	1373	1334	1097	1097	-0.056408	0.103133	0.0233627	0.194146	0.00516956	0.0996579	0.157667	0.108007	0.132837
ACHE_+_100493634.23-P1	606	803	842	867	779	779	-0.3868	-0.113492	-0.250146	0.312967	0.0940082	0.203488	-0.0539042	-0.0197795	-0.0368419
ACHE_+_100493638.23-P1	502	630	531	647	430	430	0.198856	0.393747	0.296301	-0.0805107	0.0217901	-0.0293603	0.138274	0.415241	0.276757
ACHE_+_100493652.23-P1	278	260	227	328	294	294	-0.105226	-0.334573	-0.219899	-0.453928	0.31856	-0.0676837	-0.539225	-0.0163085	-0.277767
ACHE_+_100493697.23-P1	341	550	580	555	426	426	-0.345576	0.21131	-0.0671332	0.604746	-0.00356768	0.300589	0.279098	0.207446	0.243272
ACHE_+_100494723.23-P2	1166	1353	1363	1329	1027	1027	0.158637	0.240457	0.199547	0.0636825	-0.0424446	0.010619	0.242248	0.197717	0.219983
ACHE_+_100494786.23-P2	392	495	477	604	500	500	-0.375569	-0.171768	-0.273668	0.1216	0.270496	0.196048	-0.23404	0.0984323	-0.0678038
ACHE_+_100494847.23-P2	602	446	650	682	653	653	-0.141814	-0.707308	-0.424561	-0.050859	0.596104	0.272623	-0.172744	-0.111499	-0.142122
ACHE_-_100493665.23-P1	1263	1320	1280	1392	1208	1208	0.0397396	-0.0293509	0.00519434	-0.142246	0.0599975	-0.0411243	-0.0825778	0.0303506	-0.0261136
ACHE_-_100494778.23-P2	498	742	448	483	523	523	-0.0951598	0.34734	0.12609	-0.314182	-0.63602	-0.475101	-0.389413	-0.288976	-0.339195
ACHE_-_100494875.23-P2	366	390	359	532	506	506	-0.491788	-0.532932	-0.51236	-0.189395	0.431328	0.120967	-0.661255	-0.101899	-0.381577
ACIN1_+_23540956.23-P2	391	515	370	397	612	612	-0.670858	-0.406228	-0.538543	-0.241179	-0.392057	-0.316618	-0.892107	-0.798581	-0.845344
ACIN1_+_23564397.23-P1	873	707	842	973	874	874	-0.0261462	-0.463191	-0.244669	-0.213697	0.444106	0.115205	-0.219914	-0.0193816	-0.119648
ACIN1_+_23564439.23-P1	816	793	966	692	536	536	0.581842	0.407819	0.494831	0.0819188	-0.213173	-0.0656269	0.683689	0.194351	0.43902
ACIN1_+_23564521.23-P1	316	319	266	240	223	223	0.478386	0.359244	0.418815	-0.410034	-0.427146	-0.41859	0.0882814	-0.0681975	0.010042
ACIN1_+_23564543.23-P1	1344	1432	1393	1310	1254	1254	0.0755012	0.0342257	0.0548635	-0.109873	-0.145089	-0.127481	-0.0144432	-0.111159	-0.062801
ACIN1_-_23540887.23-P2	661	835	719	798	578	578	0.169086	0.373438	0.271262	-0.0401937	-0.0820113	-0.0611025	0.148821	0.291131	0.219976
ACIN1_-_23540961.23-P2	213	280	283	246	378	378	-0.852027	-0.590228	-0.721128	0.248413	-0.203392	0.0225105	-0.583685	-0.793916	-0.688801
ACIN1_-_23540994.23-P2	656	729	702	501	423	423	0.608544	0.627993	0.618268	-0.06376	-0.557732	-0.310746	0.564712	0.0699648	0.317339
ACIN1_-_23541092.23-P2	1165	1238	1335	1200	1109	1109	0.046576	0.00148354	0.0240298	0.0349745	-0.0616007	-0.0133131	0.101479	-0.0604131	0.0205331
ACIN1_-_23564466.23-P1	437	332	508	417	390	390	0.139665	-0.389559	-0.124947	0.05566	0.31224	0.18395	0.215253	-0.0776149	0.0688192
ACKR2_+_42850731.23-P1P2	433	396	390	458	314	314	0.439108	0.177467	0.308288	-0.312428	0.193223	-0.0596024	0.146608	0.370395	0.258502
ACKR2_+_42850737.23-P1P2	779	826	801	927	774	774	-0.0152048	-0.0634602	-0.0393325	-0.121356	0.149804	0.0142237	-0.116632	0.0860476	-0.0152924
ACKR2_+_42850740.23-P1P2	705	850	664	850	695	695	-0.00388428	0.133181	0.0646486	-0.247975	-0.0166238	-0.1323	-0.231931	0.116262	-0.0578346
ACKR2_+_42850788.23-P1P2	431	799	673	657	484	484	-0.191814	0.56592	0.187053	0.481383	-0.298926	0.0912287	0.309498	0.266698	0.288098
ACKR2_-_42850889.23-P1P2	688	742	693	748	673	673	0.0073075	-0.0164557	-0.00457411	-0.151088	-0.00500475	-0.0780466	-0.123852	-0.0217564	-0.0728043
ACKR3_+_237476203.23-P2	1154	1488	1166	1026	923	923	0.297746	0.531704	0.414725	-0.146611	-0.552968	-0.349789	0.171064	-0.02156	0.0747521
ACKR3_+_237476250.23-P2	649	766	815	896	691	691	-0.114962	-0.00860973	-0.0617858	0.167046	0.209531	0.188288	0.0720132	0.200625	0.136319
ACKR3_+_237476319.23-P2	81	64	94	133	316	316	-1.98843	-2.46105	-2.22474	0.0532036	1.03866	0.545931	-1.91529	-1.42269	-1.66899
ACKR3_+_237476323.23-P2	798	847	934	735	622	622	0.33498	0.288179	0.311579	0.0654986	-0.221242	-0.0778715	0.420407	0.0666415	0.243524
ACKR3_+_237478274.23-P1	83	95	37	50	46	46	0.826983	0.889025	0.858004	-1.32712	-0.942623	-1.13487		-0.0538939
ACKR3_+_237478402.23-P1	1177	1045	1303	1261	991	991	0.223663	-0.0807224	0.0714702	-0.0148125	0.254442	0.119815	0.228779	0.173423	0.201101
ACKR3_-_237476409.23-P2	148	182	206	181	232	232	-0.673022	-0.507455	-0.590238	0.315512	-0.0245726	0.14547	-0.337582	-0.532323	-0.434952
ACKR3_-_237478314.23-P1	507	621	588	740	577	577	-0.21108	-0.0512465	-0.131163	0.0522952	0.236308	0.144302	-0.138856	0.184766	0.0229547
ACKR3_-_237478326.23-P1	549	848	670	649	645	645	-0.256988	0.237497	-0.00974544	0.12582	-0.40247	-0.138325	-0.111239	-0.165269	-0.138254
ACKR3_-_237478329.23-P1	399	373	463	338	604	604	-0.622654	-0.852641	-0.737648	0.0530882	-0.158776	-0.052844	-0.549637	-1.01171	-0.780675
ACKR4_+_132315826.23-P1P2	550	589	462	621	566	566	-0.065865	-0.0998028	-0.0828339	-0.413074	0.0597018	-0.176686	-0.45901	-0.040397	-0.249704
ACKR4_+_132315890.23-P1P2	425	564	428	414	397	397	0.0738293	0.349288	0.211559	-0.151387	-0.462688	-0.307038	-0.0576293	-0.113696	-0.0856629
ACKR4_+_132315966.23-P1P2	525	377	538	593	575	575	-0.155739	-0.766266	-0.461002	-0.126246	0.636844	0.255299	-0.262057	-0.129718	-0.195887
ACKR4_-_132315833.23-P1P2	540	735	958	575	653	653	-0.298618	0.0133928	-0.142613	0.665531	-0.370806	0.147362	0.386842	-0.357709	0.0145662
ACKR4_-_132315917.23-P1P2	681	778	859	903	611	611	0.131988	0.191329	0.161659	0.173468	0.198332	0.1859	0.325385	0.389365	0.357375
ACLY_+_40075309.23-P1P2	409	366	377	350	321	321	0.325033	0.0320019	0.178517	-0.279072	-0.0811126	-0.180092	0.0658901	-0.0494065	0.00824178
ACLY_+_40075334.23-P1P2	334	372	391	348	347	347	-0.0795821	-0.0569015	-0.0682418	0.0657853	-0.112839	-0.0235269	0.00613183	-0.170037	-0.0819524
ACLY_+_40075360.23-P1P2	868	1028	783	892	966	966	-0.178823	-0.0675232	-0.123173	-0.310218	-0.221348	-0.265783	-0.469112	-0.289168	-0.37914
ACLY_-_40075349.23-P1P2	255	340	244	288	324	324	-0.369991	-0.0877275	-0.228859	-0.225151	-0.25609	-0.240621	-0.575214	-0.344113	-0.459663
ACLY_-_40075370.23-P1P2	637	485	614	574	593	593	0.0787667	-0.447316	-0.184275	-0.21459	0.226442	0.0059261	-0.115895	-0.22117	-0.168532
ACMSD_+_135595919.23-P1P2	658	745	750	744	670	670	-0.0505681	-0.00418908	-0.0273786	0.0272678	-0.0185616	0.00435307	-0.00337162	-0.0230466	-0.0132091
ACMSD_+_135595993.23-P1P2	432	480	505	488	366	366	0.214693	0.233922	0.224308	0.0637168	0.00722291	0.0354699	0.298339	0.240849	0.269594
ACMSD_+_135596015.23-P1P2	341	423	515	431	344	344	-0.0371314	0.140981	0.0519247	0.433265	0.0104064	0.221836	0.416063	0.151091	0.283577
ACMSD_-_135596123.23-P1P2	757	812	771	664	682	682	0.126027	0.0944396	0.110233	-0.135098	-0.30692	-0.221009	0.010858	-0.212777	-0.100959
ACMSD_-_135596149.23-P1P2	685	924	859	613	817	817	-0.278727	0.0202884	-0.129219	0.165019	-0.60863	-0.221805	-0.0937791	-0.588637	-0.341208
ACN9_+_96746862.23-P1P2	371	444	335	442	345	345	0.0803283	0.206695	0.143512	-0.308793	-0.0231371	-0.165965	-0.208536	0.183262	-0.0126373
ACN9_+_96746913.23-P1P2	386	517	548	394	414	414	-0.125524	0.163265	0.0188703	0.34404	-0.408592	-0.0322763	0.238444	-0.245623	-0.00358965
ACN9_-_96746823.23-P1P2	609	662	726	661	593	593	0.0139156	0.0015307	0.00772313	0.0919921	-0.0188048	0.0365937	0.125836	-0.01757	0.0541332
ACN9_-_96746878.23-P1P2	650	714	804	631	567	567	0.172596	0.175307	0.173952	0.145221	-0.194908	-0.0248437	0.337746	-0.0198969	0.158924
ACN9_-_96746889.23-P1P2	838	815	787	965	552	552	0.577787	0.404863	0.491325	-0.252122	0.227105	-0.0125084	0.345594	0.631673	0.488633
ACO1_+_32384442.23-P1P2	455	722	565	676	649	649	-0.536846	-0.00348805	-0.270167	0.150849	-0.111599	0.0196248	-0.366069	-0.115383	-0.240726
ACO1_+_32384475.23-P1P2	784	1021	993	883	746	746	0.0471835	0.295467	0.171325	0.179405	-0.226121	-0.0233583	0.246517	0.0690496	0.157783
ACO1_+_32384489.23-P1P2	578	690	757	671	740	740	-0.38095	-0.258197	-0.319574	0.227689	-0.0569074	0.0853906	-0.133333	-0.315401	-0.224367
ACO1_+_32384509.23-P1P2	677	894	824	833	718	718	-0.109323	0.159023	0.02485	0.121953	-0.118582	0.00168555	0.0325594	0.0401445	0.0363519
ACO1_-_32384518.23-P1P2	466	428	620	562	613	613	-0.420052	-0.675545	-0.547798	0.250403	0.376336	0.313369	-0.14972	-0.299505	-0.224613
ACO2_+_41864997.23-P1P2	916	1045	1161	1157	855	855	0.0749286	0.132238	0.103583	0.180413	0.130262	0.155338	0.275271	0.262204	0.268737
ACO2_+_41865000.23-P1P2	694	614	753	606	637	637	0.0991477	-0.210323	-0.0555877	-0.043821	-0.0355447	-0.0396829	0.0752554	-0.246164	-0.0854542
ACO2_+_41865026.23-P1P2	503	396	615	589	571	571	-0.207427	-0.685259	-0.446343	0.128493	0.556143	0.342318	-0.0590055	-0.129411	-0.0942084
ACO2_+_41865057.23-P1P2	1056	947	1379	1327	850	850	0.288581	-0.00136683	0.143607	0.223477	0.470108	0.346793	0.531987	0.468445	0.500216
ACO2_-_41865034.23-P1P2	296	269	222	238	339	339	-0.220183	-0.490948	-0.355565	-0.576573	-0.193268	-0.384921	-0.776827	-0.684512	-0.730669
ACOT11_+_55007739.23-P2	1278	1517	1463	1343	999	999	0.330837	0.445396	0.388116	0.0335067	-0.192386	-0.0794395	0.384272	0.252715	0.318493
ACOT11_+_55007792.23-P2	711	637	600	661	627	627	0.15689	-0.13444	0.0112245	-0.406422	0.0367331	-0.184845	-0.229604	-0.0980033	-0.163804
ACOT11_+_55007843.23-P2	935	1070	1189	1019	1011	1011	-0.137239	-0.0754406	-0.10634	0.185175	-0.0870806	0.0490473	0.0678646	-0.162817	-0.0474763
ACOT11_+_55007912.23-P2	628	739	837	769	653	653	-0.080813	0.021223	-0.029795	0.252928	0.0407854	0.146857	0.192044	0.0617124	0.126878
ACOT11_+_55013701.23-P1	306	349	582	588	419	419	-0.477913	-0.420992	-0.449452	0.765952	0.735965	0.750959	0.307968	0.314678	0.311323
ACOT11_+_55013737.23-P1	327	314	354	308	739	739	-1.20078	-1.39208	-1.29643	-0.0470765	-0.044458	-0.0457673	-1.22793	-1.43683	-1.33238
ACOT11_-_55007812.23-P2	850	1045	1102	1164	878	878	-0.0712527	0.0939417	0.0113445	0.213054	0.138964	0.176009	0.16173	0.23261	0.19717
ACOT11_-_55013804.23-P1	487	678	600	644	699	699	-0.545865	-0.201276	-0.37357	0.139505	-0.0908484	0.0243285	-0.386431	-0.29242	-0.339426
ACOT11_-_55013822.23-P1	750	711	648	708	495	495	0.574968	0.365153	0.47006	-0.372432	-0.022724	-0.197578	0.222464	0.342133	0.282298
ACOT11_-_55013844.23-P1	608	602	505	594	640	640	-0.0984951	-0.245577	-0.172036	-0.429323	-0.0359244	-0.232624	-0.50789	-0.281797	-0.394843
ACOT12_+_80690102.23-P1P2	878	758	804	737	747	747	0.208618	-0.136179	0.0362197	-0.288561	-0.0571571	-0.172859	-0.0600139	-0.193632	-0.126823
ACOT12_-_80690107.23-P1P2	940	1026	823	1115	1111	1111	-0.265621	-0.272096	-0.268859	-0.353304	0.103389	-0.124957	-0.598996	-0.169003	-0.383999
ACOT12_-_80690160.23-P1P2	552	517	527	542	466	466	0.219844	-0.00743408	0.106205	-0.228401	0.0515047	-0.0884479	0.0113719	0.0437747	0.0275733
ACOT12_-_80690194.23-P1P2	302	389	392	381	397	397	-0.419085	-0.186637	-0.302861	0.21477	-0.046603	0.0840834	-0.184386	-0.233536	-0.208961
ACOT12_-_80690199.23-P1P2	428	525	725	659	509	509	-0.274549	-0.112617	-0.193583	0.598835	0.311337	0.455086	0.344214	0.198425	0.271319
ACOT13_+_24667097.23-P1P2	1572	2121	1870	1972	1261	1261	0.293538	0.592908	0.443223	0.0889018	-0.121709	-0.0164035	0.402369	0.470903	0.436636
ACOT13_-_24667168.23-P1P2	238	304	235	304	234	234	-4.15182e-05	0.220294	0.110126	-0.179836	-0.0166238	-0.0982299	-0.159949	0.203375	0.0217129
ACOT13_-_24667190.23-P1P2	1063	1366	1350	1229	1115	1115	-0.0933967	0.135645	0.0211243	0.183283	-0.169096	0.00709309	0.109815	-0.033747	0.0380338
ACOT13_-_24667212.23-P1P2	439	424	638	398	495	495	-0.197702	-0.380633	-0.289167	0.3778	-0.10792	0.13494	0.200027	-0.488848	-0.144411
ACOT13_-_24667290.23-P1P2	829	927	1045	1044	866	866	-0.0874895	-0.0590661	-0.0732778	0.172524	0.154857	0.16369	0.104963	0.0954946	0.100229
ACOT1_+_74003620.23-P1P2	308	442	495	542	387	387	-0.353898	0.0344444	-0.159727	0.522963	0.277623	0.400293	0.188994	0.311771	0.250382
ACOT1_+_74003625.23-P1P2	520	617	498	803	600	600	-0.230945	-0.11696	-0.173953	-0.223901	0.363506	0.0698023	-0.434918	0.246249	-0.0943343
ACOT1_+_74003818.23-P1P2	789	728	784	765	801	801	-0.0462715	-0.295132	-0.170702	-0.170707	0.0548975	-0.0579047	-0.19705	-0.240531	-0.21879
ACOT1_+_74003838.23-P1P2	573	624	730	555	561	561	0.00603981	-0.00372315	0.00115833	0.187826	-0.185682	0.001072	0.213795	-0.189701	0.0120467
ACOT1_+_74003843.23-P1P2	627	632	535	674	654	654	-0.0853198	-0.206634	-0.145977	-0.390462	0.0762002	-0.157131	-0.455853	-0.13073	-0.293292
ACOT2_+_74035431.23-P1P2	465	564	623	407	601	601	-0.394629	-0.248938	-0.321784	0.260466	-0.48729	-0.113412	-0.114234	-0.736524	-0.425379
ACOT2_+_74035703.23-P1P2	525	468	428	552	408	408	0.339254	0.040671	0.189962	-0.456242	0.221536	-0.117353	-0.0970595	0.261911	0.0824257
ACOT2_+_74035734.23-P1P2	572	600	638	743	618	618	-0.136086	-0.199913	-0.168	-0.00399396	0.291776	0.143891	-0.120152	0.0915672	-0.0142922
ACOT2_+_74035740.23-P1P2	749	966	981	799	785	785	-0.0922215	0.142062	0.0249203	0.227752	-0.290452	-0.0313497	0.155459	-0.148685	0.00338702
ACOT2_+_74035935.23-P1P2	496	315	436	361	426	426	0.194992	-0.59277	-0.198889	-0.347547	0.180023	-0.083762	-0.132626	-0.413043	-0.272835
ACOT4_+_74058416.23-P1P2	359	485	623	565	536	536	-0.602744	-0.301517	-0.45213	0.633713	0.203642	0.418678	0.050898	-0.0981703	-0.0236361
ACOT4_+_74058629.23-P1P2	348	394	415	414	419	419	-0.292357	-0.246023	-0.26919	0.0924888	0.0548113	0.07365	-0.17994	-0.191508	-0.185724
ACOT4_+_74058635.23-P1P2	518	557	438	470	451	451	0.17533	0.147281	0.161306	-0.403556	-0.26164	-0.332598	-0.208298	-0.114655	-0.161476
ACOT4_+_74058714.23-P1P2	908	684	912	845	856	856	0.0605869	-0.480883	-0.210148	-0.155194	0.288331	0.0665687	-0.0746781	-0.192848	-0.133763
ACOT4_-_74058526.23-P1P2	1020	1016	1010	1018	820	820	0.290379	0.151936	0.221157	-0.175749	-0.0137867	-0.0947679	0.134558	0.137854	0.136206
ACOT6_+_74077533.23-P1P2	1005	1221	1091	1087	952	952	0.0536675	0.201761	0.127714	-0.0430796	-0.184335	-0.113707	0.0305165	0.0171303	0.0238234
ACOT6_+_74077555.23-P1P2	843	1025	1217	930	867	867	-0.0649939	0.0842516	0.00962884	0.368189	-0.156945	0.105622	0.323124	-0.0729895	0.125067
ACOT6_-_74077412.23-P1P2	526	535	646	716	414	414	0.320937	0.21264	0.266789	0.134936	0.403797	0.269366	0.475802	0.616141	0.545971
ACOT6_-_74077492.23-P1P2	83	73	171	163	131	131	-0.682878	-1.00087	-0.841872	0.881278	1.14228	1.01178	0.218328	0.141117	0.179723
ACOT6_-_74077567.23-P1P2	628	672	548	612	567	567	0.122921	0.0878441	0.105383	-0.358124	-0.151553	-0.254839	-0.215274	-0.0640053	-0.13964
ACOT7_-_6453463.23-P1P2	876	1109	1022	792	819	819	0.0725729	0.280056	0.176314	0.0608572	-0.502311	-0.220727	0.153359	-0.222551	-0.0345962
ACOT7_-_6453488.23-P1P2	760	719	940	731	715	715	0.0635616	-0.14922	-0.0428291	0.145126	0.00725581	0.076191	0.228616	-0.14226	0.0431782
ACOT7_-_6453531.23-P1P2	506	490	519	537	410	410	0.279019	0.0998894	0.189454	-0.124938	0.115517	-0.00471079	0.17401	0.21511	0.19456
ACOT7_-_6453630.23-P1P2	496	458	342	399	446	446	0.128802	-0.118965	0.00491866	-0.697879	-0.215583	-0.456731	-0.549149	-0.334843	-0.441996
ACOT7_-_6453633.23-P1P2	882	751	860	750	592	592	0.550687	0.185947	0.368317	-0.197977	-0.0185461	-0.108262	0.372638	0.167105	0.269872
ACOT8_+_44486286.23-P1P2	1927	2283	2195	2313	1811	1811	0.0650755	0.176876	0.120976	0.0263291	0.00221058	0.0142699	0.111333	0.178791	0.145062
ACOT8_-_44486095.23-P1P2	1475	1449	1410	1397	1492	1492	-0.0410271	-0.199458	-0.120243	-0.226555	-0.0693494	-0.147952	-0.247653	-0.269104	-0.258379
ACOT8_-_44486122.23-P1P2	1929	2093	2120	2209	1421	1421	0.416452	0.401397	0.408925	-0.0253241	0.0611973	0.0179366	0.411057	0.462299	0.436678
ACOT8_-_44486206.23-P1P2	1955	2040	2548	2271	1777	1777	0.11323	0.0418571	0.0775437	0.220661	0.138135	0.179398	0.35382	0.179696	0.266758
ACOT8_-_44486218.23-P1P2	482	551	828	691	513	513	-0.11442	-0.0541749	-0.0842976	0.619062	0.31001	0.464536	0.524571	0.255539	0.390055
ACOT9_+_23761452.23-P1P2	306	425	329	332	395	395	-0.392816	-0.0516582	-0.222237	-0.0569793	-0.372903	-0.214941	-0.429866	-0.424858	-0.427362
ACOT9_+_23761456.23-P1P2	407	756	609	552	414	414	-0.0490965	0.711487	0.331195	0.419878	-0.470342	-0.0252318	0.39071	0.240849	0.31578
ACOT9_-_23761424.23-P1P2	743	749	914	790	715	715	0.0309244	-0.0902459	-0.0296608	0.137297	0.0602631	0.0987799	0.18815	-0.0302788	0.0789355
ACOT9_-_23761470.23-P1P2	1101	1352	957	1049	872	872	0.31192	0.475427	0.393673	-0.363759	-0.382704	-0.373232	-0.0319103	0.0924265	0.0302581
ACOT9_-_23761605.23-P1P2	567	466	554	484	452	452	0.302531	-0.113261	0.0946351	-0.194998	0.0380533	-0.0784724	0.127462	-0.0755039	0.0259791
ACOX1_+_73975656.23-P1P2	766	788	734	858	714	714	0.0769258	-0.0149969	0.0309645	-0.2231	0.106158	-0.0584707	-0.126245	0.0908654	-0.0176899
ACOX1_+_73975689.23-P1P2	373	603	762	525	512	512	-0.481463	0.0787458	-0.201358	0.86908	-0.216464	0.326308	0.407546	-0.138015	0.134766
ACOX1_-_73975358.23-P1P2	2854	2999	3071	3025	2111	2111	0.410564	0.349287	0.379925	-0.0558121	-0.00417021	-0.0299911	0.374681	0.34482	0.359751
ACOX1_-_73975461.23-P1P2	915	903	821	938	1010	1010	-0.167006	-0.318826	-0.242916	-0.317925	0.0382381	-0.139843	-0.465002	-0.280884	-0.372943
ACOX1_-_73975592.23-P1P2	859	887	802	893	976	976	-0.208718	-0.295215	-0.251967	-0.260591	-0.00689776	-0.133744	-0.44938	-0.302409	-0.375895
ACOX2_+_58512674.23-P2	950	1067	1029	828	612	612	0.609901	0.644688	0.627295	-0.0462917	-0.382481	-0.214387	0.583538	0.261911	0.422725
ACOX2_+_58512747.23-P2	61	165	207	142	115	115	-0.939247	0.363564	-0.287842	1.60121	-0.233199	0.684008	0.681896	0.130069	0.405982
ACOX2_+_58523057.23-P1	203	279	294	306	229	229	-0.198362	0.127649	-0.0353567	0.372801	0.116643	0.244722	0.194367	0.243996	0.219182
ACOX2_+_58523093.23-P1	446	505	509	557	296	296	0.566952	0.613418	0.590185	0.0290867	0.12477	0.0769284	0.615967	0.737892	0.67693
ACOX2_+_58523101.23-P1	126	153	190	169	294	294	-1.24689	-1.09955	-1.17322	0.43104	0.126868	0.278954	-0.795918	-0.972981	-0.884449
ACOX2_-_58512608.23-P2	560	539	668	623	544	544	0.0173256	-0.17059	-0.0766321	0.092886	0.192323	0.142605	0.13014	0.0214373	0.0757888
ACOX2_-_58512649.23-P2	723	831	838	719	662	662	0.10267	0.170749	0.136709	0.0514194	-0.225481	-0.0870306	0.174018	-0.0550276	0.0594951
ACOX2_-_58512733.23-P2	222	244	392	413	269	269	-0.301541	-0.297993	-0.299767	0.658759	0.742637	0.700698	0.377146	0.444347	0.410747
ACOX2_-_58522962.23-P1	375	309	303	358	476	476	-0.368566	-0.780623	-0.574594	-0.469108	0.195729	-0.13669	-0.817745	-0.58519	-0.701468
ACOX2_-_58523068.23-P1	498	600	454	528	453	453	0.11214	0.248183	0.180162	-0.294989	-0.201048	-0.248019	-0.16292	0.0468387	-0.0580406
ACOX3_+_8430197.23-P1	534	605	529	450	529	529	-0.0109225	0.036399	0.0127382	-0.175107	-0.443634	-0.309371	-0.166101	-0.407531	-0.286816
ACOX3_+_8430295.23-P1	776	997	1020	932	561	561	0.443561	0.672324	0.557943	0.232905	-0.113887	0.059509	0.696395	0.558141	0.627268
ACOX3_+_8430311.23-P1	343	472	425	448	379	379	-0.168484	0.159321	-0.00458162	0.147719	-0.091912	0.0279035	-0.000836124	0.0671127	0.0331383
ACOX3_+_8430398.23-P1	553	579	469	358	567	567	-0.0605638	-0.127054	-0.0938088	-0.399227	-0.710228	-0.554727	-0.439862	-0.837577	-0.63872
ACOX3_+_8442464.23-P2	615	760	770	750	932	932	-0.624238	-0.451599	-0.537919	0.162737	-0.0357327	0.0635021	-0.441573	-0.487628	-0.4646
ACOX3_+_8442547.23-P2	592	575	514	452	527	527	0.1433	-0.0315094	0.0558951	-0.365364	-0.363863	-0.364614	-0.202136	-0.395668	-0.298902
ACOX3_-_8430302.23-P1	654	797	635	696	541	541	0.249167	0.401683	0.325425	-0.204069	-0.212116	-0.208093	0.0650269	0.189271	0.127149
ACOX3_-_8442552.23-P2	1207	1375	1254	1192	1053	1053	0.172426	0.227658	0.200042	-0.106424	-0.222671	-0.164547	0.0859308	0.00469063	0.0453107
ACOX3_-_8442586.23-P2	759	806	905	1090	731	731	0.0297339	-0.01636	0.00668697	0.0922827	0.418853	0.255568	0.141945	0.402197	0.272071
ACOX3_-_8442629.23-P2	462	574	677	743	540	540	-0.249561	-0.0691771	-0.159369	0.389728	0.355688	0.372708	0.160095	0.286215	0.223155
ACOXL_+_111490003.23-P1P2	694	836	972	770	911	911	-0.41701	-0.281217	-0.349113	0.324485	-0.135268	0.0946085	-0.0725959	-0.416781	-0.244688
ACOXL_+_111490035.23-P1P2	655	695	693	731	622	622	0.0500858	0.00282999	0.0264579	-0.0801748	0.0562346	-0.0119701	-0.0101603	0.0587687	0.0243042
ACOXL_-_111489963.23-P1P2	705	909	998	1089	749	749	-0.111837	0.122046	0.00510457	0.339881	0.244028	0.291955	0.247973	0.365778	0.306876
ACOXL_-_111490053.23-P1P2	642	830	670	792	671	671	-0.088234	0.14953	0.0306481	-0.0999474	-0.0842347	-0.0920911	-0.168253	0.0649995	-0.0516266
ACOXL_-_111490115.23-P1P2	301	326	476	445	441	441	-0.57551	-0.593175	-0.584342	0.499663	0.43231	0.465986	-0.0559182	-0.161161	-0.10854
ACP1_+_264759.23-P1P2	185	209	261	314	546	546	-1.58587	-1.54267	-1.56427	0.334989	0.570638	0.452814	-1.23095	-0.972325	-1.10164
ACP1_+_264763.23-P1P2	340	677	682	469	538	538	-0.686566	0.174281	-0.256142	0.842702	-0.546192	0.148255	0.176064	-0.372206	-0.098071
ACP1_+_264780.23-P1P2	649	902	948	925	779	779	-0.287899	0.0542357	-0.116832	0.385133	0.0197021	0.202418	0.117163	0.0736419	0.0954022
ACP1_-_264789.23-P1P2	905	1095	1049	1140	735	735	0.275679	0.417846	0.346763	0.0514897	0.0414791	0.0464844	0.347097	0.459029	0.403063
ACP1_-_264826.23-P1P2	460	508	377	398	441	441	0.0363606	0.0467814	0.041571	-0.448605	-0.368684	-0.408644	-0.392315	-0.322198	-0.357257
ACP2_-_47270495.23-P1P2	715	756	773	480	569	569	0.30502	0.252689	0.278855	-0.0490101	-0.671976	-0.360493	0.275939	-0.419582	-0.0718219
ACP2_-_47270499.23-P1P2	767	1006	782	786	728	728	0.0507936	0.309352	0.180073	-0.133593	-0.372653	-0.253123	-0.062871	-0.0635973	-0.0632341
ACP2_-_47270511.23-P1P2	238	370	497	278	332	332	-0.504716	-0.00092638	-0.252821	0.900749	-0.429064	0.235842	0.415961	-0.430287	-0.00716252
ACP2_-_47270521.23-P1P2	401	719	614	557	605	605	-0.617827	0.0917882	-0.26302	0.453101	-0.384938	0.0340815	-0.144798	-0.293446	-0.219122
ACP2_-_47270745.23-P1P2	766	958	1367	985	798	798	-0.0835389	0.106368	0.0114148	0.674062	0.0234742	0.348768	0.610451	0.129547	0.369999
ACP5_+_11688559.23-P1	648	636	758	723	546	546	0.222598	0.0628574	0.142728	0.0646688	0.168345	0.116507	0.307196	0.230907	0.269051
ACP5_+_11688649.23-P1	167	320	250	293	325	325	-0.985086	-0.179636	-0.582361	0.420545	-0.143795	0.138375	-0.544613	-0.323727	-0.43417
ACP5_+_11688655.23-P1	927	1153	1259	1177	705	705	0.370452	0.552429	0.46144	0.280102	0.013098	0.1466	0.670482	0.565231	0.617856
ACP5_+_11689904.23-P2	1251	1107	1513	1215	994	994	0.307269	-0.00193094	0.152669	0.112795	0.117677	0.115236	0.439993	0.11545	0.277722
ACP5_+_11689998.23-P2	1221	1279	1247	1140	1220	1220	-0.0233125	-0.0891333	-0.0562229	-0.131137	-0.182606	-0.156872	-0.134521	-0.272035	-0.203278
ACP5_-_11688616.23-P1	352	484	528	513	522	522	-0.592969	-0.266311	-0.42964	0.423427	0.0673279	0.245378	-0.149613	-0.199279	-0.174446
ACP5_-_11688654.23-P1	355	261	379	242	271	271	0.365032	-0.211511	0.0767601	-0.0671564	-0.125667	-0.0964115	0.317804	-0.337474	-0.00983505
ACP5_-_11689912.23-P2	720	646	855	930	496	496	0.513162	0.223926	0.368544	0.0863923	0.509073	0.297732	0.619483	0.732702	0.676093
ACP5_-_11689955.23-P2	1152	1275	1179	1112	910	910	0.315708	0.32929	0.322499	-0.128112	-0.213964	-0.171038	0.207524	0.11503	0.161277
ACP5_-_11690024.23-P2	628	590	628	507	606	606	0.0269522	-0.195871	-0.0844595	-0.161535	-0.235353	-0.198444	-0.114654	-0.43152	-0.273087
ACP6_+_147142613.23-P1P2	1033	842	1083	1124	897	897	0.179166	-0.248556	-0.0346952	-0.0933422	0.400126	0.153392	0.105752	0.151274	0.128513
ACP6_+_147142621.23-P1P2	271	283	310	242	360	360	-0.434199	-0.504463	-0.469331	0.0324401	-0.242419	-0.104989	-0.38183	-0.747178	-0.564504
ACP6_+_147142634.23-P1P2	840	814	933	848	735	735	0.168151	-0.00998387	0.0790833	-0.0100475	0.0424116	0.0161821	0.178032	0.0321318	0.105082
ACP6_+_147142638.23-P1P2	1040	1071	909	1014	954	954	0.100028	0.0096289	0.0548283	-0.355767	-0.0955247	-0.225646	-0.23581	-0.0861917	-0.161001
ACP6_-_147142667.23-P1P2	607	554	617	465	590	590	0.016487	-0.248097	-0.115805	-0.137961	-0.269279	-0.20362	-0.101546	-0.517672	-0.309609
ACPL2_+_140950502.23-P1P2	383	618	582	491	367	367	0.0370698	0.594558	0.315814	0.44214	-0.348508	0.0468159	0.499138	0.245755	0.372446
ACPL2_+_140950525.23-P1P2	625	757	926	962	728	728	-0.244577	-0.100914	-0.172745	0.405621	0.32912	0.36737	0.180973	0.22791	0.204441
ACPL2_-_140950562.23-P1P2	890	981	887	1087	771	771	0.18258	0.190254	0.186417	-0.166406	0.131403	-0.0175017	0.0361021	0.321361	0.178732
ACPL2_-_140950596.23-P1P2	807	1105	977	817	1131	1131	-0.511453	-0.190821	-0.351137	0.114255	-0.452262	-0.169004	-0.37727	-0.643379	-0.510324
ACPL2_-_140950615.23-P1P2	602	621	677	613	564	564	0.0695738	-0.0183703	0.0256017	0.00785711	-0.03533	-0.0137365	0.0973596	-0.0539963	0.0216816
ACPP_+_132036046.23-P1P2	513	541	697	541	513	513	-0.0244946	-0.0805986	-0.0525466	0.280665	-0.0166238	0.13202	0.276099	-0.0975184	0.0892902
ACPP_+_132036084.23-P1P2	710	841	862	900	743	743	-0.0900377	0.0214752	-0.0342813	0.118334	0.0811954	0.0997645	0.0482245	0.102375	0.0752996
ACPP_+_132036148.23-P1P2	948	1026	1432	1136	1057	1057	-0.181511	-0.200213	-0.190862	0.433537	0.130308	0.281923	0.271955	-0.0702007	0.100877
ACPP_+_132036153.23-P1P2	379	563	454	593	416	416	-0.15888	0.279283	0.0602014	0.0989592	0.0582734	0.0786163	-0.0399923	0.33726	0.148634
ACPP_-_132036098.23-P1P2	872	940	948	776	820	820	0.0642097	0.0397684	0.0519891	-0.0409763	-0.293228	-0.167102	0.043162	-0.253755	-0.105297
ACPT_+_51293557.23-ENST00000270593.1	341	295	366	296	679	679	-1.01813	-1.35997	-1.18905	-0.0594633	-0.0117416	-0.0356025	-1.05767	-1.372	-1.21484
ACPT_-_51293281.23-ENST00000270593.1	559	702	590	608	620	620	-0.173914	0.0219344	-0.07599	-0.0836686	-0.224024	-0.153846	-0.237654	-0.202385	-0.22002
ACPT_-_51293528.23-ENST00000270593.1	761	705	769	589	625	625	0.259546	0.0164987	0.138022	-0.146448	-0.275979	-0.211214	0.133026	-0.259777	-0.0633752
ACPT_-_51293548.23-ENST00000270593.1	487	310	407	474	601	601	-0.327938	-1.11237	-0.720151	-0.420428	0.595995	0.0877834	-0.728437	-0.516666	-0.622552
ACPT_-_51293592.23-ENST00000270593.1	1053	1002	1067	1090	772	772	0.423338	0.218941	0.32114	-0.14248	0.104822	-0.0188294	0.300786	0.323467	0.312127
ACRBP_-_6756655.23-P1P2	755	879	881	804	714	714	0.056058	0.142671	0.0993643	0.0611301	-0.145291	-0.0420807	0.137117	-0.00291675	0.0671
ACRBP_-_6756661.23-P1P2	745	1064	1183	880	692	692	0.0819738	0.463386	0.27268	0.505603	-0.290547	0.107528	0.607505	0.172543	0.390024
ACRBP_-_6756664.23-P1P2	1014	1633	1218	1444	900	900	0.147566	0.702259	0.424913	0.102921	-0.194078	-0.0455783	0.270416	0.507886	0.389151
ACRBP_-_6756689.23-P1P2	74	71	29	25	47	47	0.63037	0.43789	0.53413	-1.51301	-1.52251	-1.51776
ACRBP_-_6756700.23-P1P2	0	0	0	0	0	0
ACRC_+_70797793.23-P1P2	641	577	588	702	483	483	0.383807	0.0992797	0.241543	-0.286043	0.266276	-0.00988378	0.117692	0.36526	0.241476
ACRC_+_70797805.23-P1P2	536	610	533	848	704	704	-0.417837	-0.364035	-0.390936	-0.169633	0.458631	0.144499	-0.567541	0.0943007	-0.23662
ACRC_+_70797823.23-P1P2	110	193	139	151	621	621	-2.52158	-1.84326	-2.18242	0.176046	-0.370676	-0.097315	-2.32561	-2.21423	-2.26992
ACRC_+_70797837.23-P1P2	274	326	237	268	312	312	-0.211865	-0.0939425	-0.152904	-0.370824	-0.299263	-0.335043	-0.56276	-0.393501	-0.478131
ACRC_-_70797728.23-P1P2	463	449	513	511	684	684	-0.587479	-0.764549	-0.676014	-0.0135886	0.169984	0.0781977	-0.581139	-0.594861	-0.588
ACRV1_+_125550902.23-P1P2	1024	1142	1262	1323	1136	1136	-0.174242	-0.149669	-0.161955	0.139961	0.195627	0.167794	-0.014352	0.0456621	0.015655
ACRV1_+_125551094.23-P1P2	596	578	556	502	383	383	0.613473	0.436457	0.524965	-0.261763	-0.220006	-0.240884	0.371639	0.216155	0.293897
ACRV1_+_125551116.23-P1P2	788	838	714	844	584	584	0.407733	0.363713	0.385723	-0.303807	-0.00633108	-0.155069	0.123855	0.357086	0.240471
ACRV1_-_125550836.23-P1P2	225	232	538	363	162	162	0.449437	0.360863	0.40515	1.09615	0.629221	0.862683	1.56551	0.989788	1.27765
ACRV1_-_125550865.23-P1P2	979	1064	1096	1249	968	968	-0.00819275	-0.0208492	-0.014521	0.00133179	0.214651	0.107992	0.0130677	0.193506	0.103287
ACR_+_51176472.23-P1P2	764	746	814	754	756	756	-0.00930816	-0.176479	-0.0928936	-0.0700791	-0.00123494	-0.035657	-0.0594586	-0.17801	-0.118734
ACR_+_51176496.23-P1P2	488	676	609	590	405	405	0.244465	0.581833	0.413149	0.158026	-0.212932	-0.0274531	0.422419	0.368605	0.395512
ACR_+_51176532.23-P1P2	252	259	332	347	252	252	-0.0244946	-0.11774	-0.0711173	0.236224	0.40536	0.320792	0.231658	0.287324	0.259491
ACR_-_51176484.23-P1P2	676	667	748	796	625	625	0.0886725	-0.0634378	0.0126173	-0.0155202	0.238458	0.111469	0.093081	0.174724	0.133903
ACR_-_51176559.23-P1P2	631	664	757	775	632	632	-0.0267791	-0.0860097	-0.0563944	0.101118	0.206389	0.153754	0.0942676	0.120084	0.107176
ACSBG1_+_78526895.23-P1P2	468	813	652	572	567	567	-0.301335	0.362638	0.0306517	0.316828	-0.523864	-0.103518	0.0354221	-0.161522	-0.0630498
ACSBG1_+_78527292.23-P1P2	940	889	913	989	865	865	0.0954661	-0.117785	-0.0111595	-0.203581	0.137163	-0.0332089	-0.0881864	0.0190822	-0.0345521
ACSBG1_-_78526959.23-P1P2	1029	1075	1043	950	1015	1015	-0.00473131	-0.0744115	-0.0395714	-0.142039	-0.194961	-0.1685	-0.126842	-0.269668	-0.198255
ACSBG1_-_78527124.23-P1P2	475	442	570	462	595	595	-0.349457	-0.586112	-0.467784	0.101499	0.0472227	0.0743609	-0.228029	-0.539185	-0.383607
ACSBG1_-_78527146.23-P1P2	281	403	402	418	392	392	-0.504778	-0.117342	-0.31106	0.35509	0.0360993	0.195595	-0.129759	-0.0815389	-0.105649
ACSBG2_+_6135301.23-P1P2	555	499	514	543	463	463	0.236981	-0.0492408	0.0938701	-0.272255	0.105289	-0.083483	-0.015345	0.0557518	0.0202034
ACSBG2_+_6135630.23-P1P2	601	502	515	497	502	502	0.235183	-0.157268	0.0389573	-0.384328	-0.0310653	-0.207697	-0.129216	-0.18863	-0.158923
ACSBG2_-_6135356.23-P1P2	625	727	750	813	638	638	-0.0541948	0.0311305	-0.0115321	0.101499	0.144676	0.123088	0.0672331	0.175511	0.121372
ACSBG2_-_6135600.23-P1P2	243	276	295	227	436	436	-0.867866	-0.816928	-0.842397	0.118223	-0.2986	-0.0901882	-0.729714	-1.11582	-0.922769
ACSBG2_-_6135604.23-P1P2	623	526	784	561	460	460	0.413104	0.0361605	0.224632	0.170086	0.0763141	0.1232	0.603119	0.112179	0.357649
ACSF2_+_48503247.23-P1P2	789	631	594	749	640	640	0.277459	-0.1777	0.0498793	-0.571098	0.230702	-0.170198	-0.27371	0.0527056	-0.110502
ACSF2_+_48503324.23-P1P2	692	531	861	710	619	619	0.136338	-0.378496	-0.121079	0.153706	0.402483	0.278095	0.309973	0.0236914	0.166832
ACSF2_-_48503219.23-P1P2	1027	1240	1118	1319	716	716	0.49591	0.63504	0.565475	-0.0390512	0.0724806	0.0167147	0.476788	0.707225	0.592006
ACSF2_-_48503440.23-P1P2	663	837	726	801	728	728	-0.159424	0.0440208	-0.0577017	-0.0305746	-0.0800492	-0.0553119	-0.17007	-0.0363244	-0.103197
ACSF2_-_48503522.23-P1P2	1304	1482	1511	1631	941	941	0.446183	0.49801	0.472097	0.0510246	0.121588	0.086306	0.517136	0.619302	0.568219
ACSF3_+_89160147.23-P1P2	1055	1219	1001	1252	733	733	0.500863	0.576545	0.538704	-0.237336	0.0219126	-0.107712	0.283456	0.598161	0.440809
ACSF3_+_89160200.23-P1P2	549	868	920	1053	840	840	-0.638078	-0.109963	-0.37402	0.583292	0.262115	0.422704	-0.0348566	0.151856	0.0584997
ACSF3_-_89160046.23-P1P2	491	489	446	580	464	464	0.0571037	-0.0815587	-0.0122275	-0.300215	0.229595	-0.03531	-0.223182	0.14774	-0.0377211
ACSF3_-_89160158.23-P1P2	528	505	405	540	524	524	-0.0135234	-0.210552	-0.112038	-0.544151	0.0800522	-0.23205	-0.537746	-0.130796	-0.334271
ACSF3_-_89160163.23-P1P2	439	681	573	497	651	651	-0.592931	-0.0922712	-0.342601	0.222779	-0.471033	-0.124127	-0.350224	-0.5636	-0.456912
ACSL1_+_185747316.23-P1P2	120	80	86	119	528	528	-2.162	-2.87973	-2.52087	-0.642161	0.556266	-0.0429476	-2.78423	-2.32376	-2.554
ACSL1_+_185747320.23-P1P2	579	496	546	694	417	417	0.449021	0.0930243	0.271023	-0.246198	0.467972	0.110887	0.222752	0.5607	0.391726
ACSL1_+_185747384.23-P1P2	1065	1250	1142	1166	810	810	0.370365	0.468666	0.419515	-0.060826	-0.116984	-0.0889051	0.329468	0.351386	0.340427
ACSL1_-_185747367.23-P1P2	565	587	511	557	532	532	0.0623301	-0.0153342	0.023498	-0.306463	-0.092307	-0.199385	-0.224204	-0.107937	-0.166071
ACSL1_-_185747503.23-P1P2	366	618	507	569	360	360	-0.00064782	0.622342	0.310847	0.308607	-0.135802	0.0864024	0.327888	0.486244	0.407066
ACSL3_+_223725504.23-P1P2	652	645	599	535	676	676	-0.0766458	-0.224992	-0.150819	-0.283851	-0.286384	-0.285118	-0.340568	-0.511673	-0.42612
ACSL3_+_223725551.23-P1P2	648	874	828	888	704	704	-0.144076	0.154789	0.00535663	0.192102	0.00630257	0.0992021	0.0679542	0.160796	0.114375
ACSL3_+_223725585.23-P1P2	1509	1381	1439	1317	1119	1119	0.406888	0.146235	0.276562	-0.230061	-0.0850818	-0.157572	0.196755	0.0608571	0.128806
ACSL3_+_223725634.23-P1P2	1405	1495	1634	1533	1267	1267	0.124659	0.0814606	0.10306	0.0563026	0.0195884	0.0379455	0.20089	0.100753	0.150822
ACSL3_+_223725667.23-P1P2	1569	1920	1647	1537	1109	1109	0.476091	0.634579	0.555335	-0.09154	-0.337613	-0.214577	0.40448	0.29667	0.350575
ACSL4_+_108976612.23-P1P2	880	766	797	1094	964	964	-0.156024	-0.488957	-0.322491	-0.304459	0.497573	0.0965568	-0.440555	0.00831951	-0.216118
ACSL4_+_108976692.23-P1P2	548	632	642	604	637	637	-0.241612	-0.168637	-0.205125	0.0668622	-0.0819998	-0.00756884	-0.154821	-0.250933	-0.202877
ACSL4_-_108976571.23-P1P2	305	355	420	350	323	323	-0.107219	-0.0209835	-0.0641015	0.300045	-0.0370879	0.131478	0.212754	-0.0583674	0.0771933
ACSL4_-_108976623.23-P1P2	659	716	668	711	600	600	0.110821	0.0977287	0.104275	-0.141966	-0.0267339	-0.0843497	-0.0112155	0.0706989	0.0297417
ACSL4_-_108976689.23-P1P2	532	687	716	581	563	563	-0.106203	0.129907	0.0118518	0.266998	-0.258396	0.00430117	0.180724	-0.128785	0.0259693
ACSL5_+_114133616.23-P2	905	1024	1182	1112	849	849	0.0676587	0.113111	0.0903848	0.223705	0.102317	0.163011	0.311292	0.215132	0.263212
ACSL5_+_114133632.23-P2	197	268	273	210	234	234	-0.272807	0.0384561	-0.117176	0.30917	-0.368468	-0.0296487	0.0562913	-0.330307	-0.137008
ACSL5_+_114133716.23-P2	662	673	836	810	689	689	-0.0821673	-0.191166	-0.136667	0.175136	0.250692	0.212914	0.112898	0.0592298	0.0860638
ACSL5_+_114133820.23-P2	512	673	519	548	474	474	0.0867622	0.348451	0.217607	-0.141945	-0.313054	-0.227499	-0.0352536	0.0351007	-7.64884e-05
ACSL5_+_114135885.23-P1	768	923	677	887	731	731	0.0467403	0.179191	0.112966	-0.343486	-0.0740204	-0.208753	-0.276817	0.104875	-0.0859711
ACSL5_-_114133661.23-P2	548	478	601	546	550	550	-0.0297503	-0.359689	-0.19472	-0.0283461	0.175267	0.0734602	-0.0381677	-0.184719	-0.111443
ACSL5_-_114135620.23-P1	346	376	315	402	457	457	-0.425917	-0.43873	-0.432323	-0.296955	0.079839	-0.108558	-0.702943	-0.359187	-0.531065
ACSL5_-_114135828.23-P1	709	799	687	833	687	687	0.020981	0.060617	0.040799	-0.207011	0.0434972	-0.0817568	-0.166101	0.103818	-0.0311414
ACSL5_-_114135836.23-P1	170	273	233	309	249	249	-0.575106	-0.0245132	-0.299809	0.29326	0.162082	0.227671	-0.261917	0.137273	-0.062322
ACSL5_-_114135858.23-P1	541	462	683	472	586	586	-0.139767	-0.500276	-0.320021	0.174722	0.0142702	0.094496	0.0548838	-0.486302	-0.215709
ACSL6_+_131311024.23-P2	715	904	899	985	713	713	-0.0204534	0.185152	0.0823494	0.168843	0.107177	0.13801	0.168318	0.292033	0.230176
ACSL6_-_131310907.23-P2	1462	1668	1707	1794	1035	1035	0.473818	0.53122	0.502519	0.0619845	0.0884368	0.0752106	0.555731	0.619361	0.587546
ACSL6_-_131310916.23-P2	842	909	1138	864	1014	1014	-0.29266	-0.314974	-0.303817	0.273073	-0.0898728	0.0916002	0.000341788	-0.405143	-0.2024
ACSL6_-_131310931.23-P2	743	558	720	718	456	456	0.679834	0.133963	0.406898	-0.206901	0.347095	0.0700972	0.492862	0.480762	0.486812
ACSL6_-_131311001.23-P2	728	854	602	948	681	681	0.0717891	0.169313	0.120551	-0.43571	0.134027	-0.150842	-0.343992	0.303044	-0.0204742
ACSL6_-_131347425.23-P1	1059	1232	995	1116	902	902	0.207009	0.292535	0.249772	-0.251469	-0.159289	-0.205379	-0.024532	0.13295	0.0542087
ACSL6_-_131347431.23-P1	75	90	107	71	257	257	-1.8013	-1.67104	-1.73617	0.351113	-0.35873	-0.00380837	-1.43026	-2.03007	-1.73016
ACSL6_-_131347517.23-P1	541	524	504	589	761	761	-0.516762	-0.695598	-0.60618	-0.26374	0.152077	-0.0558316	-0.760574	-0.543817	-0.652195
ACSL6_-_131347541.23-P1	24	28	81	41	66	66	-1.48393	-1.39431	-1.43912	1.59335			0.129355	-0.86103	-0.365838
ACSL6_-_131347544.23-P1	524	588	654	439	400	400	0.365072	0.398548	0.38181	0.158189	-0.438219	-0.140015	0.54319	-0.0399672	0.251611
ACSM1_-_20687575.23-P1P2	662	497	651	523	544	544	0.25873	-0.287629	-0.0144496	-0.185709	0.0569413	-0.0643838	0.0929498	-0.230984	-0.0690171
ACSM1_-_20687648.23-P1P2	227	271	344	238	291	291	-0.382821	-0.259995	-0.321408	0.438181	-0.203955	0.117113	0.0752883	-0.464246	-0.194479
ACSM1_-_20687773.23-P1P2	210	328	296	325	181	181	0.189905	0.700438	0.445171	0.333673	-0.0298799	0.151896	0.543506	0.670262	0.606884
ACSM1_-_20687961.23-P1P2	670	690	619	682	524	524	0.3301	0.239761	0.28493	-0.275757	-0.0334485	-0.154603	0.0742715	0.206017	0.140144
ACSM1_-_20688026.23-P1P2	684	888	800	702	627	627	0.101036	0.344826	0.222931	0.0644684	-0.355712	-0.145622	0.185433	-0.0111826	0.0871254
ACSM2A_+_20462646.23-P1P2	981	1262	1192	1061	785	785	0.297066	0.527679	0.412372	0.119524	-0.266911	-0.0736936	0.436519	0.260472	0.348495
ACSM2A_+_20462712.23-P1P2	724	954	889	919	715	715	-0.00644811	0.258778	0.126165	0.134658	-0.0705482	0.0320551	0.148139	0.187933	0.168036
ACSM2A_-_20462468.23-P1P2	343	597	478	487	356	356	-0.0781632	0.588585	0.255211	0.317267	-0.310433	0.00341691	0.259032	0.277856	0.268444
ACSM2A_-_20462675.23-P1P2	582	741	668	740	505	505	0.180241	0.395922	0.288081	0.0372937	-0.0185721	0.0093608	0.237464	0.377054	0.307259
ACSM2A_-_20462730.23-P1P2	1467	1081	1798	1689	1629	1629	-0.175612	-0.748888	-0.46225	0.131989	0.627179	0.379584	-0.0236947	-0.122005	-0.0728501
ACSM2B_+_20587800.23-P1P2	1467	1081	1798	1689	1629	1629	-0.175612	-0.748888	-0.46225	0.131989	0.627179	0.379584	-0.0236947	-0.122005	-0.0728501
ACSM2B_+_20587855.23-P1P2	582	741	668	740	505	505	0.180241	0.395922	0.288081	0.0372937	-0.0185721	0.0093608	0.237464	0.377054	0.307259
ACSM2B_+_20587979.23-P1P2	914	1072	766	889	717	717	0.325726	0.422991	0.374359	-0.416385	-0.286673	-0.351529	-0.0707298	0.136022	0.0326461
ACSM2B_-_20587818.23-P1P2	724	954	889	919	715	715	-0.00644811	0.258778	0.126165	0.134658	-0.0705482	0.0320551	0.148139	0.187933	0.168036
ACSM2B_-_20587884.23-P1P2	981	1262	1192	1061	785	785	0.297066	0.527679	0.412372	0.119524	-0.266911	-0.0736936	0.436519	0.260472	0.348495
ACSM3_+_20775164.23-P1P2	171	226	161	204	435	435	-1.37151	-1.10196	-1.23674	-0.248471	-0.164377	-0.206424	-1.60006	-1.26663	-1.43335
ACSM3_+_20775201.23-P1P2	391	593	606	420	465	465	-0.274557	0.193533	-0.0405118	0.470614	-0.514267	-0.0218263	0.215986	-0.32103	-0.0525218
ACSM3_+_20775240.23-P1P2	181	210	201	224	248	248	-0.478845	-0.397219	-0.438032	-0.0103294	0.0764856	0.0330781	-0.469246	-0.32103	-0.395138
ACSM3_+_20775310.23-P1P2	429	480	552	582	512	512	-0.279661	-0.250378	-0.265019	0.202155	0.261361	0.231758	-0.0575767	0.0106872	-0.0234447
ACSM3_-_20775221.23-P1P2	548	526	506	466	550	550	-0.0297503	-0.221637	-0.125694	-0.276574	-0.191357	-0.233965	-0.286395	-0.41329	-0.349843
ACSM4_+_7456711.23-ENST00000399422.4	890	788	788	861	791	791	0.145633	-0.16275	-0.0085587	-0.337145	0.111194	-0.112976	-0.171583	-0.0518526	-0.111718
ACSM4_+_7456726.23-ENST00000399422.4	345	531	331	461	486	486	-0.518855	-0.0295129	-0.274184	-0.2213	-0.220569	-0.220935	-0.720226	-0.250378	-0.485302
ACSM4_+_7456783.23-ENST00000399422.4	671	675	602	643	469	469	0.49223	0.368031	0.430131	-0.318085	-0.0866926	-0.202389	0.194074	0.281043	0.237559
ACSM4_-_7456561.23-ENST00000399422.4	468	534	576	613	531	531	-0.206698	-0.149141	-0.177919	0.138025	0.182424	0.160224	-0.0487442	0.032987	-0.00787856
ACSM4_-_7456717.23-ENST00000399422.4	1072	1098	1104	1169	886	886	0.250432	0.152231	0.201331	-0.1191	0.073773	-0.0226635	0.15126	0.225708	0.188484
ACSM5_+_20420687.23-P1P2	520	631	625	561	655	655	-0.357478	-0.211123	-0.284301	0.103809	-0.186263	-0.0412269	-0.23374	-0.397682	-0.315711
ACSM5_+_20420690.23-P1P2	333	479	384	451	496	496	-0.599313	-0.207583	-0.403448	0.0440489	-0.103522	-0.0297366	-0.535335	-0.311401	-0.423368
ACSM5_+_20420811.23-P1P2	1230	1286	1417	1489	1196	1196	0.0159464	-0.0525952	-0.0183244	0.0426462	0.194829	0.118738	0.0785213	0.141938	0.11023
ACSM5_-_20420726.23-P1P2	758	797	812	864	664	664	0.16652	0.106128	0.136324	-0.0622534	0.0998278	0.0187872	0.124195	0.20566	0.164928
ACSM5_-_20420785.23-P1P2	662	781	617	496	620	620	0.0700684	0.175786	0.122927	-0.263096	-0.671606	-0.467351	-0.173099	-0.496116	-0.334608
ACSS1_+_25038788.23-P1P2	519	420	498	506	432	432	0.240209	-0.19791	0.0211491	-0.221124	0.252124	0.0155001	0.0390133	0.0539179	0.0464656
ACSS1_+_25038797.23-P1P2	898	974	1048	1014	764	764	0.208648	0.193081	0.200864	0.0613161	0.0414401	0.0513781	0.289893	0.234225	0.262059
ACSS1_+_25038989.23-P1P2	546	704	634	594	587	587	-0.128954	0.104947	-0.0120038	0.0540467	-0.261736	-0.103845	-0.0549788	-0.157086	-0.106032
ACSS1_-_25038928.23-P1P2	619	818	661	735	529	529	0.202177	0.471565	0.336871	-0.0668244	-0.17098	-0.118902	0.155281	0.300288	0.227785
ACSS1_-_25038970.23-P1P2	331	217	316	307	404	404	-0.312019	-1.05393	-0.682974	-0.228442	0.48392	0.127739	-0.520532	-0.570305	-0.545418
ACSS2_+_33464212.23-P1P2	446	745	751	687	731	731	-0.737322	-0.129899	-0.433611	0.590234	-0.133554	0.22834	-0.12716	-0.263749	-0.195455
ACSS2_+_33464215.23-P1P2	767	651	832	881	677	677	0.155576	-0.213767	-0.0290953	-0.0441783	0.419861	0.187841	0.131327	0.205798	0.168562
ACSS2_+_33464256.23-P1P2	209	306	174	254	177	177	0.215259	0.632514	0.423886	-0.425951	-0.285327	-0.355639	-0.190763	0.346891	0.0780639
ACSS2_+_33464272.23-P1P2	738	653	789	883	750	750	-0.0477643	-0.357076	-0.20242	-0.0651308	0.418707	0.176788	-0.0929664	0.0613347	-0.0158159
ACSS2_+_33464292.23-P1P2	1429	1711	1775	1678	834	834	0.752392	0.879452	0.815922	0.151278	-0.0447209	0.0532785	0.923599	0.834435	0.879017
ACSS3_+_81471691.23-P1P2	511	395	587	738	460	460	0.127195	-0.37705	-0.124927	0.038502	0.885144	0.461823	0.185626	0.507799	0.346712
ACSS3_+_81471706.23-P1P2	555	663	707	632	758	758	-0.474205	-0.350457	-0.412331	0.187687	-0.0857081	0.0509895	-0.266589	-0.436461	-0.351525
ACSS3_+_81471716.23-P1P2	841	752	809	939	761	761	0.119715	-0.174432	-0.0273587	-0.217501	0.303769	0.0431337	-0.0778579	0.129041	0.0255913
ACSS3_+_81471737.23-P1P2	567	457	642	618	467	467	0.255432	-0.188497	0.0334674	0.0176893	0.418789	0.218239	0.29305	0.229996	0.261523
ACSS3_-_81471638.23-P1P2	755	881	705	658	704	704	0.0764067	0.166298	0.121352	-0.260389	-0.437678	-0.349033	-0.164053	-0.271676	-0.217865
ACTA1_+_229568972.23-P2	681	793	728	811	615	615	0.122574	0.209466	0.16602	-0.0652516	0.0157572	-0.0247472	0.0772509	0.224927	0.151089
ACTA1_+_229569990.23-P1	392	387	426	497	430	430	-0.157978	-0.309272	-0.233625	-0.0415355	0.344288	0.151376	-0.179584	0.034721	-0.0724317
ACTA1_+_229570009.23-P1	628	872	675	761	858	858	-0.474708	-0.133918	-0.304313	-0.0574123	-0.213056	-0.135234	-0.512191	-0.347269	-0.42973
ACTA1_+_229570073.23-P1	764	977	861	1003	837	837	-0.15615	0.0658625	-0.0451435	0.0109054	0.0212673	0.0160863	-0.125316	0.0868339	-0.0192408
ACTA1_+_229570087.23-P1	726	1048	918	874	789	789	-0.14455	0.252273	0.0538614	0.176989	-0.278557	-0.050784	0.0523677	-0.0265802	0.0128938
ACTA1_-_229568937.23-P2	933	1039	1218	1218	954	954	-0.0566067	-0.0341339	-0.0453703	0.22303	0.212695	0.217862	0.186352	0.178265	0.182308
ACTA1_-_229568940.23-P2	277	214	344	267	606	606	-1.15393	-1.65898	-1.40645	0.150987	0.302605	0.226796	-0.98301	-1.35667	-1.16984
ACTA1_-_229568950.23-P2	447	523	656	614	453	453	-0.0437308	0.0500315	0.00315035	0.391886	0.214804	0.303345	0.368084	0.264539	0.316312
ACTA1_-_229568985.23-P2	944	1001	932	1040	1065	1065	-0.198489	-0.24668	-0.222585	-0.179992	0.0385177	-0.0707372	-0.358553	-0.208458	-0.283505
ACTA1_-_229570127.23-P1	199	306	208	348	644	644	-1.71879	-1.2308	-1.47479	-0.0977201	0.168932	0.0356058	-1.79658	-1.06216	-1.42937
ACTA2_+_90712701.23-P1	1138	1564	1280	1353	1156	1156	-0.0471354	0.278831	0.115848	0.00810801	-0.225703	-0.108797	-0.0190987	0.0528323	0.0168668
ACTA2_+_90712849.23-P1	626	563	783	855	502	502	0.293981	0.00817915	0.15108	0.161314	0.586166	0.37374	0.475224	0.594049	0.534636
ACTA2_+_90751087.23-P2	1039	886	1088	1068	1055	1055	-0.0465419	-0.409133	-0.227837	-0.0950523	0.252909	0.0789284	-0.121666	-0.15652	-0.139093
ACTA2_+_90751100.23-P2	613	889	907	818	776	776	-0.364664	0.0388584	-0.162903	0.40368	-0.136706	0.133487	0.0589448	-0.098144	-0.0195996
ACTA2_-_90712681.23-P1	579	666	526	468	343	343	0.73086	0.800045	0.765453	-0.300036	-0.525637	-0.412837	0.450753	0.274112	0.362432
ACTA2_-_90712737.23-P1	807	765	979	1008	593	593	0.420042	0.210159	0.315101	0.117205	0.38134	0.249273	0.557176	0.591203	0.57419
ACTA2_-_90712823.23-P1	692	649	782	669	716	716	-0.0736821	-0.29901	-0.186346	0.0148613	0.0271639	0.0210126	-0.0388921	-0.272142	-0.155517
ACTA2_-_90751135.23-P2	530	584	454	470	510	510	0.0310006	0.0382027	0.0346016	-0.384835	-0.329931	-0.357383	-0.333906	-0.292025	-0.312965
ACTA2_-_90751240.23-P2	568	711	848	677	666	666	-0.254126	-0.062941	-0.158533	0.416638	-0.0873176	0.16466	0.182441	-0.150555	0.0159432
ACTA2_-_90751286.23-P2	470	255	265	436	345	345	0.42157	-0.593368	-0.0858988	-0.988204	0.757207	-0.115498	-0.546705	0.163544	-0.191581
ACTBL2_+_56778826.23-P1P2	853	724	920	925	724	724	0.212061	-0.157268	0.0273965	-0.0524471	0.33684	0.142196	0.179543	0.179275	0.179409
ACTBL2_+_56778841.23-P1P2	493	669	888	708	568	568	-0.228798	0.0788469	-0.0749755	0.687437	0.0651193	0.376278	0.478568	0.14367	0.311119
ACTBL2_-_56778722.23-P1P2	650	805	695	716	633	633	0.0137397	0.189515	0.101627	-0.064962	-0.185653	-0.125308	-0.0312936	0.00356591	-0.0138639
ACTBL2_-_56778823.23-P1P2	298	229	325	283	246	246	0.252159	-0.260579	-0.00420984	-0.0364079	0.288831	0.126211	0.23568	0.0279556	0.131818
ACTBL2_-_56778900.23-P1P2	822	798	817	1025	863	863	-0.0947167	-0.27024	-0.182478	-0.170338	0.344539	0.0871009	-0.245126	0.0740033	-0.0855612
ACTB_+_5569498.23-P1P2	10	24	17	86	97	97	-3.30248	-2.17222	-2.73735		1.82468		-2.67855	-0.347836	-1.51319
ACTB_+_5569531.23-P1P2	494	527	518	499	408	408	0.251447	0.211965	0.231706	-0.0930942	-0.095387	-0.0942406	0.178282	0.116282	0.147282
ACTB_-_5569404.23-P1P2	814	941	1026	878	838	838	-0.066416	0.00997607	-0.02822	0.172395	-0.116598	0.0278986	0.125907	-0.106917	0.00949499
ACTB_-_5569627.23-P1P2	907	831	834	667	824	824	0.113964	-0.145064	-0.0155503	-0.28259	-0.333786	-0.308188	-0.148698	-0.479146	-0.313922
ACTB_-_5570605.23-P1P2	758	1071	924	957	733	733	0.0238901	0.389805	0.206848	0.12416	-0.178991	-0.0274159	0.167979	0.210518	0.189248
ACTC1_+_35087933.23-P1P2	492	588	466	645	560	560	-0.211263	-0.0868791	-0.149071	-0.239864	0.116859	-0.0615022	-0.431198	0.0296842	-0.200757
ACTC1_-_35087685.23-P1P2	847	765	670	810	791	791	0.0741897	-0.205486	-0.0656483	-0.499736	0.0658383	-0.216949	-0.405618	-0.139944	-0.272781
ACTC1_-_35087729.23-P1P2	506	589	594	605	424	424	0.230579	0.316935	0.273757	0.0697903	0.0220437	0.045917	0.320298	0.338683	0.32949
ACTC1_-_35088013.23-P1P2	623	582	628	607	566	566	0.113936	-0.117051	-0.00155788	-0.150003	0.0440535	-0.0529747	-0.0161386	-0.0732937	-0.0447162
ACTC1_-_35088018.23-P1P2	801	595	876	811	601	601	0.389943	-0.171744	0.109099	-0.0324066	0.430188	0.198891	0.377465	0.258149	0.317807
ACTG1_+_79480007.23-P1P2	371	511	647	731	485	485	-0.41106	-0.0819299	-0.246495	0.640811	0.499924	0.570368	0.24968	0.417698	0.333689
ACTG1_-_79479971.23-P1P2	989	1187	1074	810	850	850	0.194013	0.324517	0.259265	-0.0425837	-0.56795	-0.305267	0.171358	-0.243729	-0.0361855
ACTG1_-_79480014.23-P1P2	1043	1189	1223	1212	1086	1086	-0.0827795	-0.0265438	-0.0546617	0.06815	0.0110172	0.0395836	0.00529918	-0.0158226	-0.0052617
ACTG1_-_79480113.23-P1P2	968	1016	939	997	810	810	0.232591	0.169638	0.201114	-0.205417	-0.0438588	-0.124638	0.0471021	0.125483	0.0862928
ACTG1_-_79480159.23-P1P2	255	335	225	253	574	574	-1.19505	-0.934158	-1.0646	-0.342107	-0.421648	-0.381878	-1.51723	-1.3561	-1.43666
ACTG2_+_74119986.23-P1	366	353	458	347	449	449	-0.319366	-0.504316	-0.411841	0.161969	-0.0413564	0.0603062	-0.137469	-0.545968	-0.341718
ACTG2_+_74119996.23-P1	435	358	368	330	355	355	0.268702	-0.145128	0.061787	-0.402845	-0.134117	-0.268481	-0.114214	-0.279541	-0.196878
ACTG2_+_74128169.23-P2	827	869	880	1116	837	837	-0.0418349	-0.10314	-0.0724874	-0.071919	0.344285	0.136183	-0.0938252	0.240849	0.0735121
ACTG2_+_74128283.23-P2	506	509	587	433	575	575	-0.208919	-0.333165	-0.271042	0.0526879	-0.249922	-0.0986173	-0.136303	-0.583383	-0.359843
ACTG2_-_74119810.23-P1	637	798	606	612	728	728	-0.21714	-0.0248181	-0.120979	-0.233511	-0.399481	-0.316496	-0.430722	-0.424595	-0.427658
ACTG2_-_74119864.23-P1	579	587	500	632	440	440	0.371565	0.258589	0.315077	-0.37317	0.0899402	-0.141615	0.0183235	0.348233	0.183278
ACTG2_-_74119924.23-P1	153	164	190	222	164	164	-0.124659	-0.157268	-0.140964	0.150933	0.42024	0.285586	0.0462025	0.262676	0.154439
ACTG2_-_74128095.23-P2	521	672	468	563	599	599	-0.225767	0.00863682	-0.108565	-0.31631	-0.27195	-0.29413	-0.522149	-0.263609	-0.392879
ACTG2_-_74128268.23-P2	838	808	696	862	678	678	0.28117	0.0958016	0.188486	-0.429398	0.0767087	-0.176345	-0.128299	0.172214	0.0219577
ACTG2_-_74128271.23-P2	796	779	734	818	591	591	0.405116	0.241197	0.323156	-0.278524	0.0538537	-0.112335	0.146521	0.294755	0.220638
ACTL10_+_32254401.23-P1P2	777	742	850	865	719	719	0.0874283	-0.111841	-0.0122064	-0.031987	0.204657	0.0863351	0.07537	0.0925202	0.0839451
ACTL10_+_32254588.23-P1P2	163	273	269	223	185	185	-0.207148	0.404107	0.0984797	0.561199	-0.308481	0.126359	0.37398	0.0953303	0.234655
ACTL10_-_32254496.23-P1P2	546	568	563	743	746	746	-0.474769	-0.550553	-0.512661	-0.117301	0.370847	0.126773	-0.572142	-0.180002	-0.376072
ACTL10_-_32254512.23-P1P2	646	903	660	633	720	720	-0.180957	0.169461	-0.00574832	-0.130603	-0.529144	-0.329874	-0.291632	-0.35998	-0.325806
ACTL10_-_32254623.23-P1P2	559	731	884	542	504	504	0.12493	0.379179	0.252055	0.499663	-0.448202	0.0257302	0.644522	-0.0693191	0.287601
ACTL6A_+_179280403.23-P1P2	224	274	260	261	581	581	-1.39953	-1.24163	-1.32058	0.0534777	-0.0867499	-0.0166361	-1.32613	-1.32868	-1.3274
ACTL6A_+_179280433.23-P1P2	694	728	674	812	740	740	-0.117084	-0.180855	-0.14897	-0.203722	0.140917	-0.0314024	-0.300878	-0.0402337	-0.170556
ACTL6A_+_179280503.23-P1P2	344	521	312	387	395	395	-0.223939	0.242162	0.00911183	-0.302398	-0.445574	-0.373986	-0.506408	-0.203707	-0.355058
ACTL6A_+_179280551.23-P1P2	504	444	664	477	890	890	-0.844876	-1.16051	-1.0027	0.236224	0.0868058	0.161515	-0.588723	-1.074	-0.831364
ACTL6A_-_179280694.23-P1P2	327	262	333	464	408	408	-0.343773	-0.796271	-0.570022	-0.135304	0.807934	0.336315	-0.459148	0.0113675	-0.22389
ACTL6B_+_100254113.23-P1P2	823	862	798	841	759	759	0.092298	0.0263196	0.0593088	-0.206039	-0.0522059	-0.129122	-0.0938123	-0.0261823	-0.0599973
ACTL6B_-_100254150.23-P1P2	553	815	727	748	723	723	-0.411211	0.015536	-0.197837	0.233141	-0.140386	0.0463775	-0.158141	-0.125146	-0.141643
ACTL6B_-_100254153.23-P1P2	723	755	770	651	675	675	0.0746136	0.00432073	0.0394672	-0.0706724	-0.230443	-0.150558	0.0238698	-0.226418	-0.101274
ACTL6B_-_100254170.23-P1P2	543	663	465	378	333	333	0.680935	0.836218	0.758577	-0.385257	-0.827246	-0.606252	0.315607	0.00867588	0.162142
ACTL6B_-_100254256.23-P1P2	933	1094	988	1101	867	867	0.0813505	0.17824	0.129795	-0.0789013	-0.0074221	-0.0431617	0.0223779	0.170522	0.0964502
ACTL7A_+_111624113.23-P1P2	670	785	1027	844	550	550	0.260235	0.355993	0.308114	0.454668	0.0879265	0.271297	0.734832	0.443623	0.589227
ACTL7A_+_111624195.23-P1P2	492	444	537	519	475	475	0.0262362	-0.254636	-0.1142	-0.0352715	0.208551	0.0866398	0.0108935	-0.0463811	-0.0177438
ACTL7A_+_111624303.23-P1P2	588	704	655	662	627	627	-0.117144	0.00984158	-0.0536511	-0.00585649	-0.105368	-0.0556123	-0.103072	-0.0958224	-0.099447
ACTL7A_-_111624041.23-P1P2	145	127	239	239	316	316	-1.14837	-1.47236	-1.31037	0.559422	0.895558	0.72749	-0.569015	-0.577102	-0.573059
ACTL7A_-_111624446.23-P1P2	631	764	690	942	846	846	-0.447512	-0.304353	-0.375933	-0.0325789	0.285531	0.126476	-0.460162	-0.0191188	-0.239641
ACTL7B_+_111618383.23-P1P2	354	524	549	592	495	495	-0.508174	-0.0751301	-0.291652	0.471522	0.159407	0.315464	-0.0167235	0.0839805	0.0336285
ACTL7B_+_111618481.23-P1P2	440	710	551	477	455	455	-0.0728576	0.484684	0.205913	0.163014	-0.590454	-0.21372	0.110085	-0.106065	0.0020096
ACTL7B_+_111618497.23-P1P2	1091	1230	1124	1183	1150	1150	-0.100477	-0.060244	-0.0803606	-0.118544	-0.0728321	-0.0956882	-0.199093	-0.133372	-0.166232
ACTL7B_-_111618306.23-P1P2	489	556	401	496	546	546	-0.183561	-0.131084	-0.157323	-0.447767	-0.181369	-0.314568	-0.6114	-0.312749	-0.462074
ACTL7B_-_111618467.23-P1P2	669	1110	912	875	785	785	-0.255181	0.342527	0.0436729	0.285492	-0.359829	-0.0371681	0.0502401	-0.0175978	0.0163211
ACTL8_+_18081686.23-P1P2	249	281	308	270	195	195	0.328177	0.369828	0.349002	0.145249	-0.0742346	0.0355074	0.493355	0.295297	0.394326
ACTL8_+_18081763.23-P1P2	564	704	521	774	531	531	0.0624887	0.249595	0.156042	-0.275947	0.120134	-0.0779064	-0.19353	0.369434	0.087952
ACTL8_-_18081795.23-P1P2	732	818	785	685	808	808	-0.167006	-0.139523	-0.153265	-0.0606862	-0.272621	-0.166653	-0.207764	-0.412439	-0.310102
ACTL8_-_18081800.23-P1P2	126	109	92	126	434	434	-1.80877	-2.15064	-1.9797	-0.615253	0.192472	-0.211391	-2.40409	-1.95846	-2.18127
ACTL8_-_18081836.23-P1P2	815	862	983	816	607	607	0.400609	0.348723	0.374666	0.108856	-0.0957425	0.00655679	0.529394	0.252684	0.391039
ACTL9_+_8809217.23-P1P2	200	274	271	311	446	446	-1.18154	-0.860136	-1.02084	0.276758	0.166115	0.221436	-0.884852	-0.694317	-0.789585
ACTL9_+_8809250.23-P1P2	808	690	854	856	739	739	0.104286	-0.256246	-0.07598	-0.0816545	0.294391	0.106368	0.0425606	0.0378483	0.0402044
ACTL9_+_8809318.23-P1P2	415	598	453	535	486	486	-0.25234	0.141921	-0.0552094	-0.0351355	-0.17723	-0.106183	-0.267546	-0.0356056	-0.151576
ACTL9_-_8809229.23-P1P2	881	811	944	814	953	953	-0.137829	-0.390043	-0.263936	-0.0618904	-0.011297	-0.0365937	-0.17979	-0.401636	-0.290713
ACTL9_-_8809364.23-P1P2	416	476	568	443	453	453	-0.147422	-0.0858179	-0.11662	0.287772	-0.120279	0.0837467	0.160279	-0.206393	-0.0230569
ACTN1_+_69446084.23-P1P2	681	813	696	731	670	670	-0.00100086	0.121826	0.0604125	-0.130103	-0.170008	-0.150055	-0.111175	-0.0484779	-0.0798264
ACTN1_+_69446128.23-P1P2	813	765	859	792	576	576	0.472692	0.252123	0.362407	-0.0821325	0.0334169	-0.0243578	0.410488	0.285243	0.347866
ACTN1_+_69446354.23-P1P2	1031	1033	1008	1029	936	936	0.114969	-0.0150086	0.0499804	-0.194084	-0.0222211	-0.108153	-0.0591859	-0.0375256	-0.0483558
ACTN1_-_69446192.23-P1P2	358	420	537	424	437	437	-0.312168	-0.214512	-0.26334	0.423427	-0.00294889	0.210239	0.131188	-0.217757	-0.0432847
ACTN1_-_69446197.23-P1P2	967	866	954	955	789	789	0.268996	-0.0229267	0.123035	-0.181062	0.12451	-0.028276	0.107863	0.101287	0.104575
ACTN2_+_236849571.23-P1P2	803	915	729	718	841	841	-0.0912004	-0.0356025	-0.0634014	-0.301016	-0.366412	-0.333714	-0.372288	-0.40231	-0.387299
ACTN2_+_236849657.23-P1P2	437	548	484	391	482	482	-0.165894	0.0278743	-0.06901	-0.0141615	-0.503631	-0.258896	-0.160127	-0.476053	-0.31809
ACTN2_+_236849668.23-P1P2	574	648	502	438	359	359	0.652572	0.694742	0.673657	-0.354899	-0.581687	-0.468293	0.317602	0.112759	0.215181
ACTN2_-_236849626.23-P1P2	263	532	595	424	556	556	-1.10452	-0.220927	-0.662722	1.01629	-0.343986	0.336153	-0.0682963	-0.565209	-0.316753
ACTN2_-_236849686.23-P1P2	374	312	436	352	564	564	-0.617151	-1.01142	-0.814284	0.0597546	0.157406	0.10858	-0.537468	-0.854308	-0.695888
ACTN3_+_66313498.23-P1P2	413	492	406	419	443	443	-0.125659	-0.00591679	-0.0657881	-0.186197	-0.248332	-0.217265	-0.291928	-0.254545	-0.273236
ACTN3_+_66313733.23-P1P2	1094	893	1153	1218	1036	1036	0.0540942	-0.37156	-0.158733	-0.0857555	0.431158	0.172701	-0.0117326	0.059302	0.0237847
ACTN3_+_66313837.23-P1P2	761	718	674	697	794	794	-0.0857371	-0.302424	-0.19408	-0.336683	-0.059449	-0.198066	-0.402492	-0.362169	-0.38233
ACTN3_+_66314192.23-P1P2	660	645	715	696	719	719	-0.14802	-0.313961	-0.230991	-0.046058	0.0931643	0.0235531	-0.17415	-0.221093	-0.197621
ACTN3_-_66313745.23-P1P2	1136	1327	1260	1134	1056	1056	0.0808584	0.17229	0.126574	-0.0120743	-0.243372	-0.127723	0.0887128	-0.0713774	0.00866771
ACTN4_+_39138001.23-P1P2	365	319	294	289	365	365	-0.0244946	-0.351608	-0.188052	-0.473616	-0.159111	-0.316363	-0.478181	-0.511015	-0.494598
ACTN4_-_39138096.23-P1P2	566	589	575	463	478	478	0.219297	0.143989	0.181643	-0.138775	-0.363879	-0.251327	0.10045	-0.220187	-0.0598682
ACTN4_-_39138104.23-P1P2	323	476	386	357	559	559	-0.815809	-0.389155	-0.602482	0.0955314	-0.431661	-0.168065	-0.700349	-0.821112	-0.76073
ACTN4_-_39138134.23-P1P2	1052	951	788	933	607	607	0.768872	0.49048	0.629676	-0.578402	-0.0441921	-0.311297	0.210398	0.445992	0.328195
ACTN4_-_39138303.23-P1P2	588	779	1003	796	728	728	-0.332617	-0.0595835	-0.1961	0.608898	0.0145213	0.31171	0.29621	-0.0453582	0.125426
ACTR10_+_58666571.23-P1P2	1034	1063	1040	951	819	819	0.311806	0.218938	0.265372	-0.153188	-0.177248	-0.165218	0.178547	0.0413937	0.10997
ACTR10_+_58666641.23-P1P2	317	492	531	482	487	487	-0.643933	-0.142532	-0.393233	0.582694	-0.046249	0.268222	-0.041311	-0.189077	-0.115194
ACTR10_+_58666685.23-P1P2	575	354	483	617	509	509	0.151402	-0.681185	-0.264891	-0.413074	0.784897	0.185912	-0.241744	0.103417	-0.0691635
ACTR10_+_58666709.23-P1P2	372	497	596	503	476	476	-0.380154	-0.0949841	-0.237569	0.518474	0.000688718	0.259582	0.15825	-0.0945913	0.0318291
ACTR10_+_58666723.23-P1P2	567	660	849	520	549	549	0.022048	0.108391	0.0652197	0.420881	-0.360578	0.0301512	0.462857	-0.252483	0.105187
ACTR1A_+_104262486.23-P1P2	719	730	646	933	562	562	0.330927	0.220058	0.275493	-0.315993	0.337357	0.010682	0.0348629	0.557119	0.295991
ACTR1A_+_104262524.23-P1P2	434	567	525	462	461	461	-0.111566	0.141314	0.0148737	0.113087	-0.31208	-0.0994963	0.0214496	-0.171062	-0.0748063
ACTR1A_+_104262651.23-P1P2	365	355	588	447	305	305	0.234593	0.0617414	0.148167	0.526384	0.315832	0.421108	0.780906	0.377277	0.579092
ACTR1A_-_104262499.23-P1P2	673	695	662	664	772	772	-0.222489	-0.308856	-0.265673	-0.185311	-0.0824536	-0.133882	-0.387871	-0.391606	-0.389738
ACTR1A_-_104262639.23-P1P2	650	731	679	708	687	687	-0.104365	-0.0677071	-0.086036	-0.0985634	-0.0627459	-0.0806546	-0.183	-0.130749	-0.156874
ACTR1B_+_98280525.23-P1P2	546	566	697	501	600	600	-0.160556	-0.241429	-0.200992	0.190722	-0.192615	-0.000946407	0.050095	-0.43434	-0.192123
ACTR1B_-_98280511.23-P1P2	68	27	35	59	319	319	-2.25444	-3.71979	-2.98712	-1.11972	1.11113	-0.00429167	-3.35423	-2.60896	-2.98159
ACTR1B_-_98280561.23-P1P2	616	933	810	846	640	640	-0.0796361	0.386537	0.15345	0.233456	-0.157843	0.0378065	0.173749	0.228398	0.201073
ACTR1B_-_98280588.23-P1P2	628	441	427	678	589	589	0.0680024	-0.574757	-0.253378	-0.718064	0.603883	-0.0570905	-0.630133	0.0288295	-0.300652
ACTR1B_-_98280731.23-P1P2	652	940	716	986	787	787	-0.295986	0.0990287	-0.0984788	-0.0264476	0.0523031	0.0129277	-0.302505	0.151036	-0.0757347
ACTR2_+_65454508.23-P1P2	899	1003	1045	997	995	995	-0.17087	-0.145715	-0.158293	0.0555747	-0.02528	0.0151473	-0.0953666	-0.171291	-0.133329
ACTR2_+_65454802.23-P1P2	449	717	560	712	598	598	-0.437925	0.104559	-0.166683	0.157176	-0.0267197	0.0652282	-0.26082	0.0775436	-0.0916381
ACTR2_+_65454815.23-P1P2	553	692	583	722	564	564	-0.0529102	0.137808	0.0424491	-0.0853188	0.044603	-0.0203579	-0.1183	0.182116	0.0319076
ACTR2_+_65454835.23-P1P2	470	539	502	439	433	433	0.0937992	0.15865	0.126225	-0.0665086	-0.312688	-0.189598	0.0472192	-0.154334	-0.0535575
ACTR2_-_65454757.23-P1P2	265	220	243	347	629	629	-1.27156	-1.67282	-1.47219	-0.286571	0.640808	0.177119	-1.5382	-1.03231	-1.28526
ACTR3B_+_152456671.23-P1P2	638	774	774	901	658	658	-0.0690257	0.0769776	0.00397593	0.117242	0.20257	0.159906	0.0681449	0.279251	0.173698
ACTR3B_+_152456827.23-P1P2	520	647	564	600	488	488	0.0671359	0.249616	0.158376	-0.0443517	-0.125427	-0.0848894	0.0427129	0.123893	0.083303
ACTR3B_-_152456707.23-P1P2	596	585	530	546	599	599	-0.0317382	-0.191388	-0.111563	-0.330855	-0.11616	-0.223507	-0.342665	-0.307843	-0.325254
ACTR3B_-_152456747.23-P1P2	423	408	622	480	519	519	-0.319571	-0.504434	-0.412003	0.394722	0.217841	0.306282	0.0950789	-0.286888	-0.0959047
ACTR3B_-_152456798.23-P1P2	659	537	555	651	559	559	0.212936	-0.215195	-0.00112949	-0.409326	0.261112	-0.0741072	-0.176462	0.0456211	-0.0654203
ACTR3C_+_150020788.23-P1P2	521	662	519	697	526	526	-0.038274	0.1745	0.068113	-0.167084	0.0577036	-0.0546902	-0.185429	0.231908	0.0232392
ACTR3C_+_150020798.23-P1P2	71	65	17	99	336	336	-2.26706	-2.52722	-2.39714	-2.22382	0.590365	-0.816727	-4.47096	-1.93715	-3.20405
ACTR3C_-_150020686.23-P1P2	300	274	514	255	731	731	-1.3094	-1.57296	-1.44118	0.615271	-0.120302	0.247484	-0.674204	-1.69356	-1.18388
ACTR3C_-_150020731.23-P1P2	114	114	113	102	78	78	0.522993	0.390219	0.456606	-0.174246	-0.177089	-0.175667	0.368676	0.212835	0.290755
ACTR3C_-_150020762.23-P1P2	436	390	702	505	386	386	0.151233	-0.142395	0.0044188	0.525608	0.356185	0.440897	0.696769	0.213494	0.455132
ACTR3_+_114647402.23-P1P2	601	494	460	545	504	504	0.229447	-0.186181	0.0216328	-0.547266	0.125121	-0.211073	-0.297891	-0.0613557	-0.179623
ACTR3_-_114647473.23-P1P2	454	397	349	543	409	409	0.126097	-0.20023	-0.0370667	-0.541	0.435189	-0.0529056	-0.394975	0.234663	-0.0801559
ACTR3_-_114647560.23-P1P2	164	139	118	64	246	246	-0.609457	-0.980842	-0.795149	-0.636444	-1.13556	-0.886005	-1.22597	-2.1167	-1.67134
ACTR3_-_114647582.23-P1P2	608	806	521	737	584	584	0.0336084	0.307543	0.170576	-0.384323	-0.145739	-0.265031	-0.330786	0.161508	-0.084639
ACTR3_-_114647588.23-P1P2	523	513	589	544	531	531	-0.0463955	-0.207021	-0.126708	0.00992145	0.068024	0.0389727	-0.0165453	-0.139293	-0.0779194
ACTR5_+_37376917.23-P1P2	300	308	296	240	257	257	0.1987	0.103894	0.151297	-0.180901	-0.37652	-0.27871	0.0377277	-0.272922	-0.117597
ACTR5_+_37376952.23-P1P2	773	880	859	974	790	790	-0.0558788	-0.00161754	-0.0287482	-0.00934552	0.129794	0.0602244	-0.0452956	0.127881	0.0412927
ACTR5_-_37376861.23-P1P2	756	702	798	918	592	592	0.328294	0.0886054	0.20845	-0.0835327	0.370399	0.143433	0.26469	0.458709	0.3617
ACTR5_-_37376878.23-P1P2	905	786	935	1186	847	847	0.0710613	-0.265101	-0.0970199	-0.114487	0.576879	0.231196	-0.0234967	0.311482	0.143993
ACTR5_-_37377011.23-P1P2	32	11	70	44	259	259	-3.0413	-4.71465	-3.87797	0.967748			-2.05363	-2.73156	-2.3926
ACTR6_+_100594485.23-P1P2	818	962	811	1101	879	879	-0.128257	-0.0270947	-0.0776758	-0.173934	0.178082	0.00207384	-0.282262	0.150691	-0.0657856
ACTR6_-_100594513.23-P1P2	430	392	374	416	356	356	0.247965	-0.018292	0.114836	-0.362834	0.069106	-0.146864	-0.0949401	0.0505181	-0.022211
ACTR6_-_100594587.23-P1P2	335	262	340	389	339	339	-0.0416187	-0.528987	-0.285303	-0.140162	0.55358	0.206709	-0.161852	0.0242967	-0.0687775
ACTR6_-_100594606.23-P1P2	388	603	478	310	611	611	-0.67961	-0.176283	-0.427947	0.139419	-0.976514	-0.418547	-0.520263	-1.15309	-0.836678
ACTR6_-_100594624.23-P1P2	832	1153	800	924	919	919	-0.167976	0.169987	0.00100572	-0.218119	-0.336052	-0.277085	-0.366166	-0.16636	-0.266263
ACTR8_-_53916235.23-P1P2	476	515	792	567	556	556	-0.248618	-0.267781	-0.258199	0.573004	0.122152	0.347578	0.344314	-0.145924	0.0991951
ACTR8_-_53916259.23-P1P2	605	503	703	710	661	661	-0.15221	-0.55136	-0.351785	0.0550543	0.480637	0.267846	-0.0772267	-0.0710194	-0.0741231
ACTR8_-_53916270.23-P1P2	448	559	602	598	683	683	-0.632881	-0.446306	-0.539594	0.26473	0.0806734	0.172701	-0.348223	-0.365928	-0.357076
ACTR8_-_53916330.23-P1P2	733	789	735	700	579	579	0.315755	0.289194	0.302474	-0.157604	-0.189294	-0.173449	0.17808	0.0996034	0.138842
ACTR8_-_53916333.23-P1P2	1483	1769	2168	1797	1135	1135	0.361332	0.482973	0.422153	0.386311	0.00603253	0.196172	0.767571	0.48871	0.628141
ACTRT1_+_127186422.23-P1P2	704	851	854	960	960	960	-0.471954	-0.331144	-0.401549	0.117125	0.157251	0.137188	-0.334899	-0.174188	-0.254544
ACTRT1_+_127186489.23-P1P2	666	751	709	786	663	663	-0.0179813	0.0225356	0.00227719	-0.0712718	0.0490926	-0.0110896	-0.0693244	0.0713323	0.00100395
ACTRT1_+_127186497.23-P1P2	608	807	688	708	655	655	-0.131918	0.143805	0.00594361	0.016802	-0.205443	-0.0943206	-0.0951875	-0.0619337	-0.0785606
ACTRT1_+_127186748.23-P1P2	668	604	823	931	723	723	-0.138642	-0.416716	-0.277679	0.139509	0.607609	0.373559	0.0207957	0.190597	0.105697
ACTRT1_-_127186478.23-P1P2	1274	1474	1184	1175	932	932	0.426469	0.504066	0.465268	-0.267231	-0.3437	-0.305466	0.179166	0.160071	0.169618
ACTRT2_+_2937777.23-P1P2	743	1064	747	793	681	681	0.101213	0.486503	0.293858	-0.153789	-0.440729	-0.297259	-0.0326477	0.0454779	0.00641511
ACTRT2_+_2937877.23-P1P2	325	375	412	421	282	282	0.18025	0.253927	0.217089	0.180669	0.150306	0.165488	0.380848	0.403937	0.392392
ACTRT2_+_2937899.23-P1P2	345	456	604	324	350	350	-0.0452531	0.22441	0.0895787	0.646417	-0.509664	0.0683766	0.621093	-0.285549	0.167772
ACTRT2_+_2937938.23-P1P2	678	880	870	812	862	862	-0.370897	-0.127453	-0.249175	0.198195	-0.132648	0.0327736	-0.152774	-0.260396	-0.206585
ACTRT2_-_2937822.23-P1P2	278	647	477	386	304	304	-0.153481	0.932426	0.389472	0.617369	-0.761789	-0.0722098	0.483817	0.170341	0.327079
ACTRT3_+_169487502.23-P1P2	606	754	659	602	412	412	0.532179	0.714652	0.623415	-0.0405746	-0.341425	-0.191	0.511533	0.372931	0.442232
ACTRT3_+_169487506.23-P1P2	447	638	526	640	389	389	0.17601	0.556518	0.366264	0.0732527	-0.0121083	0.0305722	0.269192	0.544114	0.406653
ACTRT3_-_169487479.23-P1P2	366	378	557	414	333	333	0.111827	0.0255956	0.0687113	0.444298	0.114621	0.27946	0.576054	0.13992	0.357987
ACTRT3_-_169487532.23-P1P2	1149	846	1321	1134	907	907	0.31671	-0.257713	0.0294982	0.0397164	0.406067	0.222892	0.376355	0.148058	0.262206
ACTRT3_-_169487571.23-P1P2	535	526	622	426	507	507	0.0530586	-0.104191	-0.0255664	0.0558405	-0.320833	-0.132496	0.128828	-0.42532	-0.148246
ACVR1B_+_52345257.23-P1P2	685	777	845	813	668	668	0.0117613	0.0607981	0.0362797	0.141312	0.0487169	0.0950145	0.173002	0.109219	0.141111
ACVR1B_+_52345310.23-P1P2	258	248	176	251	308	308	-0.280054	-0.469859	-0.374956	-0.713331	0.000723413	-0.356304	-0.973456	-0.469431	-0.721444
ACVR1B_+_52345347.23-P1P2	690	883	885	670	575	575	0.23854	0.461583	0.350061	0.197546	-0.414876	-0.108665	0.456014	0.046411	0.251213
ACVR1B_+_52345384.23-P1P2	619	739	698	736	620	620	-0.0268234	0.0960377	0.0346072	0.0117524	-0.0224924	-0.00537002	0.0048577	0.0732494	0.0390535
ACVR1B_-_52345222.23-P1P2	739	825	756	923	685	685	0.0849758	0.111022	0.0979988	-0.128723	0.145313	0.00829466	-0.0238189	0.256038	0.11611
ACVR1C_+_158485452.23-P1P2	583	793	720	446	709	709	-0.306784	0.00426683	-0.151259	0.142966	-0.846901	-0.351968	-0.14389	-0.84293	-0.49341
ACVR1C_+_158485575.23-P1P2	1079	747	952	859	748	748	0.50409	-0.159198	0.172446	-0.342197	0.184926	-0.0786353	0.181822	0.0254317	0.103627
ACVR1C_+_158485677.23-P1P2	561	689	768	789	605	605	-0.133429	0.0303004	-0.0515643	0.29157	0.178897	0.235234	0.17807	0.208902	0.193486
ACVR1C_-_158485601.23-P1P2	1279	1437	1438	1507	1251	1251	0.00743991	0.0427099	0.0250749	0.00751217	0.0519955	0.0297538	0.0348808	0.0944095	0.0646451
ACVR1C_-_158485614.23-P1P2	508	540	584	541	645	645	-0.368965	-0.413608	-0.391287	0.0396046	-0.0139546	0.012825	-0.309432	-0.427859	-0.368645
ACVR1_+_158732795.23-P1P2	502	798	580	636	544	544	-0.140414	0.395514	0.12755	0.0468303	-0.343986	-0.148578	-0.0736549	0.0512319	-0.0112115
ACVR1_-_158732701.23-P1P2	227	226	292	225	345	345	-0.628399	-0.767542	-0.69797	0.201741	-0.0230216	0.0893596	-0.406729	-0.79086	-0.598794
ACVR1_-_158732742.23-P1P2	952	1101	1045	985	766	766	0.289123	0.36613	0.327626	-0.0270658	-0.177243	-0.102154	0.281986	0.188591	0.235288
ACVR1_-_158732756.23-P1P2	987	1147	1271	1263	1049	1049	-0.112387	-0.0284177	-0.0704025	0.203307	0.122365	0.162836	0.110848	0.0936518	0.10225
ACVR1_-_158732970.23-P1P2	781	925	1218	948	747	747	0.0397197	0.151077	0.0953982	0.479584	0.0188099	0.249197	0.539233	0.169591	0.354412
ACVR2A_+_148601913.23-P1P2	252	249	280	172	217	217	0.191234	0.0411823	0.116208	-0.00953215	-0.550361	-0.279947	0.201631	-0.509475	-0.153922
ACVR2A_+_148601921.23-P1P2	620	509	596	619	1056	1056	-0.792764	-1.21014	-1.00145	-0.218491	0.26565	0.0235794	-0.991327	-0.944787	-0.968057
ACVR2A_+_148601943.23-P1P2	265	314	290	316	653	653	-1.32559	-1.21359	-1.26959	-0.0314747	-0.00746383	-0.0194693	-1.33713	-1.22135	-1.27924
ACVR2A_+_148601947.23-P1P2	936	847	895	842	704	704	0.386439	0.109518	0.247978	-0.226156	-0.0251656	-0.125661	0.180211	0.0840566	0.132134
ACVR2A_+_148601997.23-P1P2	103	110	150	119	483	483	-2.25387	-2.29179	-2.27283	0.380783	0.0968342	0.238809	-1.85316	-2.19525	-2.02421
ACVR2B_+_38495273.23-P1P2	130	189	198	79	270	270	-1.07894	-0.671842	-0.875392	0.445454	-1.27509	-0.414816	-0.61356	-1.94722	-1.28039
ACVR2B_+_38495276.23-P1P2	77	44	94	100	67	67	0.176203	-0.763926	-0.293862	0.126267	1.1678	0.647034	0.322399	0.403579	0.362989
ACVR2B_-_38494967.23-P1P2	846	697	787	973	701	701	0.246749	-0.165524	0.0406122	-0.265829	0.464657	0.099414	0.000848074	0.298837	0.149843
ACVR2B_-_38495034.23-P1P2	162	109	98	119	290	290	-0.864554	-1.56899	-1.21677	-0.886675	0.11001	-0.388333	-1.7313	-1.45928	-1.59529
ACVR2B_-_38495238.23-P1P2	193	263	284	210	396	396	-1.06139	-0.747706	-0.90455	0.395755	-0.341297	0.0272288	-0.645711	-1.0893	-0.867505
ACVRL1_+_52300550.23-P1P2	374	409	615	524	781	781	-1.08678	-1.09049	-1.08863	0.556013	0.340842	0.448428	-0.510837	-0.749944	-0.630391
ACVRL1_+_52300558.23-P1P2	474	467	415	424	699	699	-0.5849	-0.739138	-0.662019	-0.353311	-0.155982	-0.254647	-0.918282	-0.895416	-0.906849
ACVRL1_-_52300556.23-P1P2	161	154	331	171	252	252	-0.670858	-0.867762	-0.76931	0.878235	0.134442	0.506339	0.227306	-0.733616	-0.253155
ACVRL1_-_52300589.23-P1P2	701	772	861	921	882	882	-0.355859	-0.349446	-0.352652	0.135064	0.237976	0.18652	-0.200867	-0.111766	-0.156316
ACVRL1_-_52300594.23-P1P2	341	307	557	472	774	774	-1.20706	-1.49136	-1.34921	0.54637	0.603924	0.575147	-0.640757	-0.887735	-0.764246
ACY1_+_52017411.23-P1P2	1304	1157	1361	1210	1039	1039	0.303254	-0.0020752	0.150589	-0.099812	0.0479944	-0.0259088	0.22337	0.0456232	0.134497
ACY1_+_52017455.23-P1P2	749	731	740	883	649	649	0.182253	0.0143845	0.0983186	-0.178976	0.255918	0.0384713	0.0232057	0.270007	0.146606
ACY1_-_52017189.23-P1P2	549	452	684	518	504	504	0.0988879	-0.314369	-0.107741	0.155655	0.180005	0.16783	0.274471	-0.13466	0.0699058
ACY1_-_52017221.23-P1P2	370	353	458	354	410	410	-0.172593	-0.373224	-0.272909	0.146287	-0.0125427	0.0668722	-0.00637743	-0.386063	-0.19622
ACY1_-_52017383.23-P1P2	956	1119	1029	1075	799	799	0.234321	0.328674	0.281497	-0.0553748	-0.0744972	-0.064936	0.198874	0.253881	0.226378
ACY3_+_67415185.23-P2	1192	1249	1501	1234	748	748	0.647779	0.582395	0.615087	0.171005	-0.0340549	0.0684748	0.838713	0.548044	0.693378
ACY3_+_67415189.23-P2	690	929	839	838	694	694	-0.0328339	0.263475	0.11532	0.120539	-0.165352	-0.0224065	0.107634	0.0978264	0.10273
ACY3_+_67415226.23-P2	886	1084	1048	969	1135	1135	-0.381808	-0.223596	-0.302702	0.0807249	-0.17842	-0.0488476	-0.281155	-0.402312	-0.341733
ACY3_+_67418355.23-P1	676	648	877	692	794	794	-0.25661	-0.450414	-0.353512	0.214018	0.0781544	0.146086	-0.0226633	-0.372555	-0.197609
ACY3_-_67415130.23-P2	43	0	12	0	15	15
ACY3_-_67415238.23-P2	363	465	367	364	415	415	-0.217636	0.00685097	-0.105393	-0.145725	-0.369916	-0.25782	-0.343432	-0.363361	-0.353397
ACY3_-_67418217.23-P1	892	964	1067	1294	733	733	0.258736	0.237952	0.248344	0.0969093	0.408109	0.252509	0.375574	0.645764	0.510669
ACY3_-_67418276.23-P1	559	519	409	464	587	587	-0.0950068	-0.334894	-0.214951	-0.612283	-0.178234	-0.395258	-0.687361	-0.513424	-0.600392
ACY3_-_67418318.23-P1	1050	1091	1082	1160	1082	1082	-0.0678057	-0.145318	-0.106562	-0.118224	0.0718499	-0.0231871	-0.166101	-0.0737639	-0.119932
ACY3_-_67418366.23-P1	759	934	740	688	770	770	-0.0452531	0.121296	0.0380213	-0.19811	-0.457638	-0.327874	-0.223434	-0.336638	-0.280036
ACYP1_+_75530799.23-P1	486	702	546	612	622	622	-0.380453	0.017288	-0.181582	0.0064094	-0.214563	-0.104077	-0.354115	-0.197571	-0.275843
ACYP1_+_75530928.23-P1	672	784	698	694	545	545	0.27771	0.367329	0.32252	-0.106769	-0.192542	-0.149656	0.19087	0.174491	0.18268
ACYP1_+_75536273.23-P2	1537	1629	1604	1429	1299	1299	0.218221	0.169317	0.193769	-0.0999783	-0.205605	-0.152791	0.138172	-0.0365837	0.050794
ACYP1_-_75530843.23-P1	806	941	964	955	617	617	0.361015	0.451656	0.406335	0.0967181	0.00468218	0.0507001	0.477662	0.456042	0.466852
ACYP1_-_75530857.23-P1	962	933	1288	1084	720	720	0.393545	0.216612	0.305079	0.259489	0.199792	0.22964	0.672963	0.416108	0.544535
ACYP1_-_75530888.23-P1	372	421	429	383	329	329	0.15272	0.198464	0.175592	0.0441398	-0.1531	-0.0544799	0.216789	0.0450686	0.130929
ACYP1_-_75536376.23-P2	921	1298	1007	1087	911	911	-0.00874446	0.353499	0.172377	-0.0327446	-0.272562	-0.152653	-0.0215604	0.0806408	0.0295402
ACYP1_-_75536388.23-P2	268	266	285	268	633	633	-1.26447	-1.40805	-1.33626	-0.0728063	-0.00581708	-0.0393117	-1.31734	-1.41416	-1.36575
ACYP1_-_75536464.23-P2	701	982	1163	798	797	797	-0.20966	0.143875	-0.0328925	0.56883	-0.315958	0.126436	0.379098	-0.172379	0.10336
ACYP1_-_75536478.23-P2	664	572	720	650	611	611	0.0955163	-0.252426	-0.0784547	-0.0447216	0.167801	0.0615396	0.0707234	-0.0849208	-0.00709871
ACYP2_+_54342625.23-P1P2	861	993	1001	1002	1229	1229	-0.537894	-0.464888	-0.501391	0.0558216	-0.00360694	0.0261073	-0.462144	-0.468791	-0.465467
ACYP2_+_54342637.23-P1P2	518	549	711	571	577	577	-0.180114	-0.229034	-0.204574	0.295362	0.0400608	0.167711	0.135177	-0.189269	-0.0270458
ACYP2_+_54342677.23-P1P2	805	819	1027	785	621	621	0.349901	0.242002	0.295951	0.18984	-0.0777946	0.0560228	0.55967	0.163911	0.361791
ACYP2_-_54342192.23-P1P2	295	496	372	400	335	335	-0.207941	0.408911	0.100485	0.173052	-0.326964	-0.0769558	-0.0149596	0.0816507	0.0333456
ACYP2_-_54342600.23-P1P2	827	659	742	739	501	501	0.698582	0.238199	0.468391	-0.318003	0.148672	-0.0846657	0.400507	0.386576	0.393542
ADAD1_+_123300498.23-P1P2	675	803	773	742	652	652	0.025521	0.14326	0.0843903	0.0340457	-0.130605	-0.0482795	0.0794953	0.012359	0.0459272
ADAD1_+_123300520.23-P1P2	657	626	572	614	658	658	-0.0266888	-0.229193	-0.127941	-0.361413	-0.0445478	-0.202981	-0.368174	-0.274037	-0.321105
ADAD1_-_123300392.23-P1P2	603	640	624	560	550	550	0.108232	0.0613719	0.0848018	-0.112147	-0.209269	-0.160708	0.0160133	-0.148193	-0.0660898
ADAD1_-_123300395.23-P1P2	761	873	836	885	721	721	0.0534026	0.118714	0.0860583	-0.0259287	0.00307197	-0.0114284	0.0474026	0.12149	0.0844463
ADAD1_-_123300470.23-P1P2	499	574	800	584	617	617	-0.330725	-0.261488	-0.296107	0.519425	0.0082938	0.263859	0.208628	-0.25349	-0.0224309
ADAD2_+_84224613.23-P1P2	236	409	366	475	343	343	-0.563916	0.0966239	-0.233646	0.471522	0.199203	0.335362	-0.072466	0.295531	0.111532
ADAD2_+_84224628.23-P1P2	1334	1475	1397	1533	963	963	0.445656	0.457839	0.451748	-0.0949619	0.0390189	-0.0279715	0.370623	0.496562	0.433593
ADAD2_+_84224631.23-P1P2	375	584	452	546	462	462	-0.325497	0.180807	-0.0723449	0.107897	-0.113691	-0.00289715	-0.197671	0.0668199	-0.0654256
ADAD2_+_84224674.23-P1P2	661	688	950	547	535	535	0.280617	0.205601	0.243109	0.361742	-0.347492	0.00712522	0.662288	-0.142186	0.260051
ADAD2_-_84224641.23-P1P2	773	767	592	893	612	612	0.312442	0.168427	0.240434	-0.546406	0.20281	-0.171798	-0.214036	0.37094	0.0784524
ADAL_+_43622523.23-P1P2	650	790	735	634	637	637	0.00465178	0.153291	0.0789713	0.0157693	-0.333994	-0.159112	0.0403498	-0.180999	-0.0703245
ADAL_+_43622733.23-P1P2	470	366	525	697	459	459	0.00967204	-0.483919	-0.237123	-0.00187857	0.912691	0.455406	0.0277222	0.428476	0.228099
ADAL_-_43622528.23-P1P2	570	497	636	484	386	386	0.537867	0.207377	0.372622	-0.00347039	-0.0548626	-0.0291665	0.554325	0.152218	0.353271
ADAL_-_43622722.23-P1P2	430	590	526	520	491	491	-0.215881	0.107724	-0.0540787	0.129191	-0.198827	-0.0348181	-0.0667613	-0.0913996	-0.0790805
ADAL_-_43622769.23-P1P2	519	481	532	497	516	516	-0.0161311	-0.258603	-0.137367	-0.125844	0.0305851	-0.0476292	-0.122046	-0.228313	-0.17518
ADAM10_+_59041979.23-P1P2	781	858	694	812	701	701	0.131414	0.134295	0.132854	-0.331922	-0.0961218	-0.214022	-0.18058	0.0378771	-0.0713514
ADAM10_+_59042002.23-P1P2	367	291	270	246	298	298	0.275973	-0.191562	0.0422058	-0.604356	-0.258985	-0.43167	-0.308454	-0.450842	-0.379648
ADAM10_+_59042042.23-P1P2	626	623	545	655	437	437	0.494035	0.35433	0.424183	-0.361442	0.0556389	-0.152901	0.152522	0.409673	0.281098
ADAM10_+_59042152.23-P1P2	341	289	415	357	433	433	-0.36909	-0.740566	-0.554828	0.121804	0.288231	0.205018	-0.227357	-0.452631	-0.339994
ADAM10_+_59042238.23-P1P2	544	530	647	543	678	678	-0.342173	-0.512561	-0.427367	0.0886238	0.018336	0.0534799	-0.233621	-0.494521	-0.364071
ADAM11_+_42836074.23-P1P2	673	734	662	605	699	699	-0.0791805	-0.0867808	-0.0829807	-0.185311	-0.295469	-0.24039	-0.244562	-0.382545	-0.313554
ADAM11_+_42836242.23-P1P2	944	980	804	1041	827	827	0.166405	0.087626	0.127015	-0.393127	0.0704926	-0.161317	-0.206793	0.157823	-0.0244851
ADAM11_-_42835816.23-P1P2	835	946	989	998	768	768	0.0961753	0.143465	0.11982	0.0826591	0.0605758	0.0716174	0.198763	0.203745	0.201254
ADAM11_-_42836178.23-P1P2	754	826	780	994	712	712	0.0581927	0.0569961	0.0575944	-0.112626	0.25048	0.0689273	-0.0345042	0.30718	0.136338
ADAM11_-_42836226.23-P1P2	772	1076	998	996	718	718	0.0801224	0.426354	0.253238	0.208904	-0.128084	0.0404097	0.308955	0.297974	0.303464
ADAM12_+_128077194.23-P1P2	391	554	377	457	438	438	-0.188257	0.181687	-0.00328506	-0.214139	-0.294316	-0.254227	-0.382467	-0.112925	-0.247696
ADAM12_-_128077184.23-P1P2	734	920	1025	1083	773	773	-0.0991829	0.093897	-0.00264294	0.320237	0.218704	0.26947	0.240982	0.312305	0.276644
ADAM12_-_128077202.23-P1P2	866	934	1022	1006	846	846	0.0092148	-0.0145035	-0.00264436	0.077421	0.090512	0.0839665	0.106565	0.0757126	0.0911385
ADAM12_-_128077220.23-P1P2	241	238	275	192	409	409	-0.787562	-0.938408	-0.862985	0.0288632	-0.326479	-0.148808	-0.73877	-1.26518	-1.00198
ADAM12_-_128077319.23-P1P2	718	920	800	918	767	767	-0.119737	0.105139	-0.00729921	-0.00551908	-0.0197635	-0.0126413	-0.105328	0.0850794	-0.0101241
ADAM15_+_155023571.23-P1P2	1213	1447	1469	1382	1069	1069	0.157823	0.279535	0.218679	0.11472	-0.0829311	0.0158942	0.292471	0.196308	0.24439
ADAM15_-_155023528.23-P1P2	544	617	622	607	676	676	-0.337911	-0.289021	-0.313466	0.0317727	-0.0401978	-0.00421256	-0.28621	-0.329515	-0.307862
ADAM15_-_155023538.23-P1P2	275	214	452	258	336	336	-0.313524	-0.808119	-0.560822	0.555356	0.253136	0.404246	0.26176	-0.555278	-0.146759
ADAM15_-_155023648.23-P1P2	755	855	827	713	740	740	0.00445681	0.0511307	0.0277938	-0.0301246	-0.278646	-0.154385	-0.00573906	-0.227811	-0.116775
ADAM15_-_155023651.23-P1P2	1238	1122	1206	1530	704	704	0.789869	0.515157	0.652513	-0.199317	0.430835	0.115759	0.610481	0.945696	0.778089
ADAM17_+_9696028.23-P1P2	863	710	894	864	636	636	0.415839	0.00152385	0.208682	-0.110621	0.266588	0.0779837	0.325147	0.267816	0.296482
ADAM17_+_9696057.23-P1P2	855	756	869	801	629	629	0.41837	0.108058	0.263214	-0.138103	0.0667922	-0.0356557	0.300195	0.174554	0.237375
ADAM17_+_9696075.23-P1P2	1080	1361	1510	1185	739	739	0.52289	0.723752	0.623321	0.321982	-0.216404	0.0527891	0.864801	0.507053	0.685927
ADAM17_+_9696078.23-P1P2	791	1074	888	961	811	811	-0.0605188	0.247952	0.0937165	0.00534674	-0.177009	-0.0858314	-0.0352434	0.0706463	0.0177015
ADAM17_+_9696144.23-P1P2	740	882	846	858	711	711	0.0331811	0.153661	0.0934209	0.0315972	-0.0564248	-0.0124138	0.084707	0.0969399	0.0908235
ADAM18_+_39441872.23-P1P2	982	1203	1123	1138	996	996	-0.0449173	0.115151	0.0351167	0.0320278	-0.0967599	-0.0323661	0.00703916	0.0180947	0.012567
ADAM18_+_39441960.23-P1P2	391	351	258	377	602	602	-0.647089	-0.935561	-0.791325	-0.761333	0.0864697	-0.337432	-1.38849	-0.849387	-1.11894
ADAM18_+_39441969.23-P1P2	1063	963	1142	910	871	871	0.262902	-0.0124053	0.125249	-0.0581142	-0.0982931	-0.0782036	0.224717	-0.110994	0.0568613
ADAM18_+_39442042.23-P1P2	566	630	556	680	763	763	-0.455376	-0.4336	-0.444488	-0.187252	0.0935591	-0.0468467	-0.622699	-0.340336	-0.481518
ADAM18_-_39441891.23-P1P2	587	667	812	804	639	639	-0.14695	-0.0953976	-0.121174	0.306584	0.252885	0.279734	0.179563	0.157191	0.168377
ADAM19_+_157002997.23-P1P2	555	740	754	807	692	692	-0.342779	-0.0605152	-0.201647	0.280542	0.10842	0.194481	-0.0423086	0.0476085	0.00264992
ADAM19_+_157003092.23-P1P2	913	766	1130	1057	1025	1025	-0.191432	-0.577476	-0.384454	0.146101	0.447935	0.297018	-0.0254023	-0.129837	-0.0776195
ADAM19_-_157002947.23-P1P2	780	783	889	723	687	687	0.158669	0.0314338	0.0950516	0.0271741	-0.13164	-0.0522332	0.205772	-0.100503	0.0526348
ADAM19_-_157002986.23-P1P2	329	472	495	378	512	512	-0.662551	-0.274625	-0.468588	0.427806	-0.337024	0.0453906	-0.214816	-0.611946	-0.413381
ADAM19_-_157003189.23-P1P2	614	749	688	744	568	568	0.0878532	0.241806	0.16483	0.00263467	-0.0262869	-0.0118261	0.110417	0.215224	0.16282
ADAM20_+_71002211.23-P1P2	654	625	806	906	720	720	-0.163201	-0.361409	-0.262305	0.139954	0.519031	0.329492	-0.00331818	0.157326	0.0770039
ADAM20_+_71002220.23-P1P2	81	61	15	70	84	84	-0.076962	-0.618848	-0.347905	-2.59449	0.181922	-1.20629	-2.65153	-0.437223	-1.54438
ADAM20_-_71001825.23-P1P2	596	692	636	542	471	471	0.315091	0.397777	0.356434	-0.0678208	-0.369103	-0.218462	0.267199	0.0283776	0.147788
ADAM20_-_71001989.23-P1P2	569	615	533	745	553	553	0.0166546	-0.00396148	0.00634657	-0.255828	0.26003	0.00210091	-0.219245	0.255773	0.0182639
ADAM20_-_71001992.23-P1P2	565	677	593	663	509	509	0.126091	0.254222	0.190156	-0.091754	-0.0467708	-0.0692624	0.0542653	0.207155	0.13071
ADAM21_+_70918673.23-P1P2	499	586	602	651	572	572	-0.22147	-0.122383	-0.171926	0.109188	0.135133	0.122161	-0.0923528	0.0124542	-0.0399493
ADAM21_+_70918715.23-P1P2	282	287	235	255	258	258	0.10383	-0.00358874	0.0501204	-0.42457	-0.187177	-0.305873	-0.300811	-0.191062	-0.245937
ADAM21_+_70918721.23-P1P2	528	740	713	550	569	569	-0.132385	0.221828	0.0447215	0.271829	-0.444717	-0.0864443	0.159372	-0.223185	-0.0319064
ADAM21_-_70918526.23-P1P2	541	663	616	725	639	639	-0.264682	-0.104075	-0.184379	0.0257665	0.112348	0.0690574	-0.218987	0.00797689	-0.105505
ADAM21_-_70918757.23-P1P2	474	413	551	401	451	451	0.0472651	-0.284254	-0.118494	0.05563	-0.0591634	-0.00176668	0.122824	-0.343713	-0.110445
ADAM22_+_87563362.23-P1P2	684	718	712	761	717	717	-0.0924714	-0.155258	-0.123865	-0.103654	0.0672888	-0.0181828	-0.176197	-0.0882648	-0.132231
ADAM22_+_87563427.23-P1P2	703	619	637	712	664	664	0.0578469	-0.258512	-0.100333	-0.303767	0.185314	-0.0592263	-0.225991	-0.0734942	-0.149743
ADAM22_+_87563470.23-P1P2	628	822	730	977	663	663	-0.102739	0.152861	0.0250611	0.0555967	0.232596	0.144097	-0.0272135	0.385162	0.178974
ADAM22_+_87563498.23-P1P2	984	1178	1167	1072	1038	1038	-0.101571	0.0252647	-0.038153	0.0845391	-0.152658	-0.0340597	0.002897	-0.12769	-0.0623964
ADAM22_-_87563446.23-P1P2	749	731	555	579	571	571	0.36698	0.199112	0.283046	-0.594013	-0.352932	-0.473473	-0.207104	-0.154116	-0.18061
ADAM23_+_207308008.23-P1P2	329	655	466	468	348	348	-0.105494	0.755139	0.324822	0.340707	-0.50161	-0.0804515	0.255142	0.253233	0.254187
ADAM23_+_207308011.23-P1P2	198	113	222	233	106	106	0.876942	-0.0650099	0.405966	0.00352401	1.02738	0.515454	0.900394	0.962078	0.931236
ADAM23_+_207308063.23-P1P2	624	870	695	669	658	658	-0.101036	0.245659	0.0723116	-0.00606829	-0.395633	-0.200851	-0.0871757	-0.15027	-0.118723
ADAM23_-_207308155.23-P1P2	510	373	556	473	476	476	0.0750411	-0.509054	-0.217007	-0.0369476	0.326041	0.144547	0.0580222	-0.18331	-0.0626437
ADAM23_-_207308168.23-P1P2	379	418	472	606	380	380	-0.0282961	-0.0197649	-0.0240305	0.155054	0.519191	0.337122	0.146686	0.49913	0.322908
ADAM28_+_24151336.23-P1P2	818	647	773	644	667	667	0.26992	-0.201189	0.034365	-0.243168	-0.0233289	-0.133248	0.0466805	-0.224814	-0.0890669
ADAM28_-_24151399.23-P1P2	1099	1102	929	833	938	938	0.204037	0.075196	0.139616	-0.403976	-0.42036	-0.412168	-0.18001	-0.34546	-0.262735
ADAM28_-_24151406.23-P1P2	577	617	548	578	473	473	0.262237	0.226162	0.244199	-0.235931	-0.110825	-0.173378	0.0462346	0.115041	0.0806379
ADAM28_-_24151457.23-P1P2	412	518	505	498	385	385	0.0732913	0.270825	0.172058	0.132104	-0.0734302	0.0293368	0.225324	0.197099	0.211211
ADAM28_-_24151480.23-P1P2	760	810	754	856	759	759	-0.022595	-0.0634464	-0.0430207	-0.17297	0.0630651	-0.0549525	-0.175636	-0.000677262	-0.0881569
ADAM29_+_175839343.23-P1P2	832	947	801	946	694	694	0.237153	0.29116	0.264157	-0.216317	-0.0181481	-0.117232	0.0407655	0.272716	0.156741
ADAM29_+_175839452.23-P1P2	515	509	688	638	557	557	-0.137599	-0.28728	-0.21244	0.256301	0.309267	0.282784	0.13863	0.0216909	0.0801605
ADAM29_+_175839500.23-P1P2	582	588	603	904	588	588	-0.0392916	-0.157268	-0.09828	-0.110396	0.603883	0.246743	-0.129759	0.446318	0.15828
ADAM29_-_175839213.23-P1P2	289	320	275	193	194	194	0.550518	0.564747	0.557633	-0.233173	-0.746095	-0.489634	0.337274	-0.181644	0.0778149
ADAM29_-_175839411.23-P1P2	653	717	844	745	555	555	0.210101	0.212217	0.211159	0.208625	0.0386435	0.123634	0.438654	0.250564	0.344609
ADAM2_+_39695947.23-P1P2	627	585	601	640	552	552	0.159303	-0.0735001	0.0429013	-0.222636	0.113011	-0.0548121	-0.0434044	0.0392155	-0.00209446
ADAM2_-_39695783.23-P1P2	548	669	618	611	757	757	-0.490612	-0.335555	-0.413084	0.0118957	-0.147458	-0.067781	-0.458788	-0.483309	-0.471048
ADAM2_-_39695814.23-P1P2	404	377	389	462	335	335	0.2457	0.013135	0.129417	-0.21612	0.276704	0.0302921	0.0495079	0.289544	0.169526
ADAM2_-_39695904.23-P1P2	375	618	509	417	527	527	-0.515407	0.0725355	-0.221436	0.27924	-0.584183	-0.152472	-0.216238	-0.511944	-0.364091
ADAM2_-_39695923.23-P1P2	573	798	749	781	636	636	-0.174986	0.170094	-0.00244631	0.224895	-0.04769	0.0886027	0.0698378	0.122108	0.0959727
ADAM30_-_120439260.23-P1P2	627	661	804	669	610	610	0.0151616	-0.0414274	-0.0131329	0.197195	0.000732109	0.0989635	0.232285	-0.0409912	0.095647
ADAM30_-_120439268.23-P1P2	545	929	843	633	727	727	-0.440194	0.196455	-0.121869	0.467741	-0.570097	-0.0511779	0.0474762	-0.373938	-0.163231
ADAM30_-_120439284.23-P1P2	738	929	851	644	652	652	0.154254	0.353538	0.253896	0.0440031	-0.545242	-0.250619	0.218186	-0.191999	0.0130933
ADAM30_-_120439290.23-P1P2	615	438	536	584	572	572	0.0800767	-0.542353	-0.231138	-0.359889	0.398414	0.0192625	-0.259883	-0.144235	-0.202059
ADAM30_-_120439296.23-P1P2	638	835	957	762	923	923	-0.557269	-0.301823	-0.429546	0.423427	-0.148609	0.137409	-0.113913	-0.450728	-0.28232
ADAM32_+_38965190.23-P1P2	769	868	1026	1047	851	851	-0.17067	-0.128732	-0.149701	0.25444	0.253871	0.254155	0.103699	0.124842	0.11427
ADAM32_+_38965238.23-P1P2	583	625	615	625	498	498	0.202856	0.170442	0.186649	-0.0844447	-0.0166238	-0.0505343	0.13834	0.153522	0.145931
ADAM32_-_38965005.23-P1P2	149	221	272	238	187	187	-0.352221	0.0837397	-0.13424	0.706759	0.0902914	0.398525	0.374467	0.173735	0.274101
ADAM32_-_38965088.23-P1P2	194	86	150	269	415	415	-1.12155	-2.42797	-1.77476	-0.532629	1.62857	0.547972	-1.63425	-0.799693	-1.21697
ADAM32_-_38965170.23-P1P2	1031	1304	1201	1229	1018	1018	-0.00618779	0.199938	0.0968751	0.0586566	-0.102083	-0.0217131	0.0723975	0.0975592	0.0849783
ADAM33_+_3662811.23-P1P2	259	333	436	264	333	333	-0.387065	-0.157268	-0.272167	0.589841	-0.351608	0.119116	0.222705	-0.509172	-0.143234
ADAM33_+_3662873.23-P1P2	452	445	436	574	598	598	-0.428317	-0.583609	-0.505963	-0.21353	0.350622	0.0685458	-0.621918	-0.233283	-0.427601
ADAM33_+_3662960.23-P1P2	530	422	527	427	658	658	-0.33659	-0.798113	-0.567351	-0.169725	0.00036924	-0.0846777	-0.486386	-0.79804	-0.642213
ADAM33_-_3662837.23-P1P2	1100	1355	1344	1629	1268	1268	-0.229546	-0.0615303	-0.145538	0.127494	0.24907	0.188282	-0.0821227	0.187244	0.0525605
ADAM33_-_3662900.23-P1P2	756	806	642	688	650	650	0.193452	0.153072	0.173262	-0.397348	-0.244995	-0.321172	-0.183968	-0.0922193	-0.138093
ADAM7_+_24298017.23-P1P2	491	703	806	736	527	527	-0.126574	0.258453	0.0659394	0.553522	0.0495572	0.301539	0.446876	0.307715	0.377295
ADAM7_+_24298376.23-P1P2	512	622	695	684	425	425	0.244186	0.392183	0.318185	0.279334	0.120458	0.199896	0.543449	0.512345	0.527897
ADAM7_+_24298390.23-P1P2	415	419	395	390	499	499	-0.290423	-0.409358	-0.349891	-0.232794	-0.1201	-0.176447	-0.503288	-0.529754	-0.516521
ADAM7_+_24298393.23-P1P2	437	416	359	509	633	633	-0.559067	-0.76289	-0.660979	-0.445185	0.274458	-0.0853632	-0.984323	-0.488728	-0.736525
ADAM7_-_24298486.23-P1P2	400	294	375	452	308	308	0.352575	-0.224383	0.0640962	-0.254645	0.603883	0.174619	0.117859	0.379204	0.248532
ADAM8_+_135090502.23-P1P2	729	744	800	704	595	595	0.268535	0.165145	0.21684	-0.0274541	-0.096351	-0.0619025	0.261009	0.0684976	0.164753
ADAM8_-_135090458.23-P1P2	355	425	457	402	391	391	-0.163844	-0.0369742	-0.100409	0.20284	-0.0968912	0.0529744	0.0589244	-0.134161	-0.0376184
ADAM8_-_135090566.23-P1P2	282	367	336	248	218	218	0.346872	0.594184	0.470528	0.0912308	-0.582064	-0.245416	0.458032	0.0118238	0.234928
ADAM8_-_135090584.23-P1P2	596	583	708	646	672	672	-0.197643	-0.362234	-0.279939	0.0869018	0.131414	0.109158	-0.090813	-0.231115	-0.160964
ADAM8_-_135090858.23-P1P2	727	677	661	795	496	496	0.527121	0.291547	0.409334	-0.29884	0.215175	-0.0418326	0.248209	0.506427	0.377318
ADAM9_+_38854039.23-P1P2	1329	1621	1605	1425	1286	1286	0.0229559	0.176725	0.0998405	0.110697	-0.202546	-0.0459245	0.153582	-0.0261169	0.0637323
ADAM9_+_38854250.23-P1P2	1749	1981	2223	2210	1409	1409	0.287364	0.334289	0.310826	0.184442	0.141194	0.162818	0.491735	0.475187	0.483461
ADAM9_-_38854300.23-P1P2	734	676	787	750	414	414	0.801655	0.550124	0.675889	-0.0609517	0.133244	0.0361459	0.760632	0.683072	0.721852
ADAM9_-_38854303.23-P1P2	1514	1800	1849	1554	1422	1422	0.0659492	0.182807	0.124378	0.126845	-0.228634	-0.0508947	0.212723	-0.0461231	0.0832998
ADAM9_-_38854419.23-P1P2	382	341	413	440	303	303	0.30976	0.0131855	0.161473	-0.0489661	0.351108	0.151071	0.280723	0.363998	0.32236
ADAMDEC1_+_24241512.23-P1P2	372	462	491	550	503	503	-0.45975	-0.279934	-0.369842	0.238885	0.234915	0.2369	-0.200936	-0.045315	-0.123126
ADAMDEC1_+_24241734.23-P1P2	635	730	767	582	563	563	0.149127	0.217493	0.18331	0.110935	-0.343501	-0.116283	0.279991	-0.126304	0.0768433
ADAMDEC1_+_24241795.23-P1P2	165	189	298	189	126	126	0.364548	0.427694	0.396121	0.691311	-0.0166238	0.337344	1.07579	0.410774	0.743281
ADAMDEC1_+_24241919.23-P1P2	626	668	672	703	650	650	-0.0787716	-0.11786	-0.0983158	-0.0592367	0.0570528	-0.00109195	-0.11808	-0.0611032	-0.0895914
ADAMDEC1_-_24241979.23-P1P2	416	683	545	506	484	484	-0.242918	0.33961	0.048346	0.228137	-0.449372	-0.110617	0.00514807	-0.110058	-0.0524549
ADAMTS10_+_8675763.23-P1P2	476	615	515	605	535	535	-0.193072	0.0437791	-0.0746464	-0.0479244	-0.0402751	-0.0440997	-0.221068	0.00320808	-0.10893
ADAMTS10_-_8675775.23-P1P2	358	382	348	376	419	419	-0.251485	-0.290646	-0.271066	-0.202408	-0.0394638	-0.120936	-0.433964	-0.330406	-0.382185
ADAMTS10_-_8675816.23-P1P2	348	534	546	556	604	604	-0.819956	-0.334977	-0.577467	0.488278	0.0416213	0.26495	-0.311749	-0.293652	-0.3027
ADAMTS10_-_8675855.23-P1P2	405	456	541	676	359	359	0.149444	0.187782	0.168613	0.256171	0.551366	0.403769	0.425544	0.738851	0.582197
ADAMTS10_-_8675888.23-P1P2	603	559	561	735	588	588	0.0118473	-0.230236	-0.109194	-0.265692	0.378272	0.0562898	-0.233917	0.14774	-0.0430883
ADAMTS12_+_33892259.23-P1P2	996	1142	1007	1149	922	922	0.0868844	0.151456	0.11917	-0.145689	-0.00780768	-0.0767484	-0.0388761	0.143352	0.0522379
ADAMTS12_-_33892204.23-P1P2	522	396	582	775	635	635	-0.307201	-0.838525	-0.572863	-0.00456589	0.952072	0.473753	-0.291839	0.113252	-0.0892935
ADAMTS12_-_33892228.23-P1P2	677	931	900	919	567	567	0.231313	0.558164	0.394738	0.249234	-0.0353401	0.106947	0.500475	0.522528	0.511502
ADAMTS12_-_33892385.23-P1P2	640	683	613	656	584	584	0.107609	0.0686488	0.0881289	-0.22372	-0.0748136	-0.149267	-0.0961824	-0.00646073	-0.0513216
ADAMTS12_-_33892394.23-P1P2	368	499	553	448	396	396	-0.130289	0.176271	0.0229909	0.426038	-0.172165	0.126937	0.315678	0.00381013	0.159744
ADAMTS13_+_136287270.23-P1P2	478	582	586	631	352	352	0.416941	0.568175	0.492558	0.132355	0.099997	0.116176	0.569224	0.667876	0.61855
ADAMTS13_+_136287335.23-P1P2	616	1051	886	847	689	689	-0.186068	0.451918	0.132925	0.362841	-0.327953	0.0174442	0.196702	0.12367	0.160186
ADAMTS13_+_136287395.23-P1P2	415	528	472	529	517	517	-0.341548	-0.126895	-0.234221	0.0241403	-0.013894	0.00512312	-0.297479	-0.141085	-0.219282
ADAMTS13_-_136287180.23-P1P2	740	593	858	704	738	738	-0.0205901	-0.472857	-0.246724	0.0519171	0.230919	0.141418	0.0512557	-0.242234	-0.0954889
ADAMTS13_-_136287260.23-P1P2	883	925	947	831	705	705	0.300296	0.234562	0.267429	-0.0605843	-0.171229	-0.115906	0.25964	0.063037	0.161339
ADAMTS14_+_72432097.23-P1P2	269	233	291	240	793	793	-1.58421	-1.92426	-1.75423	-0.0481223	0.0260806	-0.0110208	-1.6124	-1.89847	-1.75544
ADAMTS14_+_72432251.23-P1P2	257	360	356	374	397	397	-0.651865	-0.298411	-0.475138	0.308574	0.0384175	0.173496	-0.323363	-0.260289	-0.291826
ADAMTS14_-_72431983.23-P1P2	699	835	762	649	787	787	-0.195566	-0.0718558	-0.133711	-0.0370367	-0.380182	-0.208609	-0.212674	-0.452333	-0.332504
ADAMTS14_-_72432027.23-P1P2	405	368	357	315	529	529	-0.40984	-0.68083	-0.545335	-0.343533	-0.240978	-0.292255	-0.733445	-0.922104	-0.827774
ADAMTS14_-_72432046.23-P1P2	409	444	422	519	340	340	0.242072	0.227757	0.234914	-0.116393	0.208551	0.046079	0.145607	0.436012	0.290809
ADAMTS15_+_130318365.23-P1P2	1108	1264	1324	1137	1009	1009	0.110537	0.167802	0.13917	0.09541	-0.169388	-0.036989	0.225876	-0.00188209	0.111997
ADAMTS15_+_130318371.23-P1P2	449	430	408	619	384	384	0.201115	0.00596194	0.103538	-0.299682	0.508979	0.104649	-0.0786383	0.514645	0.218003
ADAMTS15_+_130318403.23-P1P2	454	513	647	486	455	455	-0.0276688	0.0158239	-0.00592247	0.349538	-0.0946263	0.127456	0.341798	-0.0790984	0.13135
ADAMTS15_-_130318381.23-P1P2	557	542	677	461	572	572	-0.0628324	-0.234991	-0.148912	0.119943	-0.25015	-0.0651033	0.0770396	-0.485437	-0.204198
ADAMTS15_-_130318400.23-P1P2	187	222	167	155	182	182	0.0146053	0.129353	0.071979	-0.324725	-0.534915	-0.42982	-0.290191	-0.405858	-0.348025
ADAMTS16_+_5140119.23-P2	625	781	566	781	538	538	0.191755	0.380448	0.286102	-0.304589	-0.0166238	-0.160607	-0.0929052	0.363528	0.135311
ADAMTS16_+_5140247.23-P2	890	773	904	670	643	643	0.444492	0.108381	0.276437	-0.139018	-0.222931	-0.180974	0.325403	-0.114846	0.105279
ADAMTS16_+_5140258.23-P2	602	604	744	631	557	557	0.0875916	-0.0403972	0.0235972	0.144004	0.0464676	0.0952358	0.251524	0.0057745	0.128649
ADAMTS16_+_5140295.23-P2	180	114	155	122	287	287	-0.697548	-1.48929	-1.09342	-0.377264	0.0812235	-0.14802	-1.05488	-1.40836	-1.23162
ADAMTS16_+_5146184.23-P1	340	370	241	298	188	188	0.830308	0.819524	0.824916	-0.658037	-0.328837	-0.493437	0.192199	0.490391	0.341295
ADAMTS16_+_5146260.23-P1	572	528	485	601	568	568	-0.0143703	-0.262621	-0.138496	-0.399566	0.170203	-0.114681	-0.394007	-0.0927141	-0.243361
ADAMTS16_+_5146273.23-P1	1081	1305	1313	1425	1082	1082	-0.0258285	0.113081	0.0436262	0.118965	0.110288	0.114627	0.113065	0.223073	0.168069
ADAMTS16_+_5146293.23-P1	369	528	350	415	379	379	-0.0630716	0.321072	0.129	-0.237801	-0.36405	-0.300926	-0.280944	-0.0432747	-0.162109
ADAMTS16_-_5140169.23-P2	1036	1162	1325	1131	1006	1006	0.0178991	0.0507114	0.0343052	0.193433	-0.055635	0.0688991	0.231261	-0.00521955	0.113021
ADAMTS16_-_5146279.23-P1	460	402	466	571	448	448	0.0136406	-0.313572	-0.149966	-0.142839	0.489671	0.173416	-0.10927	0.175804	0.033267
ADAMTS17_+_100882282.23-P1P2	502	622	767	794	523	523	-0.0836181	0.0928352	0.00460854	0.450004	0.335601	0.392802	0.386315	0.42814	0.407227
ADAMTS17_+_100882313.23-P1P2	755	807	714	725	585	585	0.343545	0.306864	0.325205	-0.242088	-0.171212	-0.20665	0.121386	0.135356	0.128371
ADAMTS17_+_100882338.23-P1P2	796	659	683	751	756	756	0.0498876	-0.355376	-0.152744	-0.382418	0.171911	-0.105254	-0.312602	-0.183761	-0.248182
ADAMTS17_-_100882275.23-P1P2	392	553	839	669	484	484	-0.328648	0.035004	-0.146822	0.936282	0.258103	0.597192	0.627563	0.292811	0.460187
ADAMTS17_-_100882331.23-P1P2	405	446	351	421	426	426	-0.0974261	-0.0910781	-0.0942521	-0.367986	-0.0998473	-0.233917	-0.445484	-0.191221	-0.318352
ADAMTS18_-_77469066.23-P1P2	1036	1019	1119	988	704	704	0.532882	0.376238	0.45456	-0.0503492	-0.0611949	-0.0557721	0.502462	0.314747	0.408605
ADAMTS18_-_77469074.23-P1P2	737	615	518	627	563	563	0.364035	-0.0298169	0.167109	-0.670248	0.0112552	-0.329496	-0.286284	-0.0188577	-0.152571
ADAMTS18_-_77469103.23-P1P2	392	404	466	398	366	366	0.0745154	-0.0147568	0.0298793	0.0879411	-0.0382107	0.0248652	0.182385	-0.0532634	0.0645609
ADAMTS18_-_77469131.23-P1P2	530	452	508	467	539	539	-0.0487875	-0.411231	-0.230009	-0.222699	0.0304759	-0.0961116	-0.251558	-0.381051	-0.316304
ADAMTS18_-_77469158.23-P1P2	462	656	588	713	621	621	-0.451195	-0.0781659	-0.26468	0.186388	0.103582	0.144985	-0.244878	0.0251206	-0.109879
ADAMTS19_+_128795479.23-P1P2	809	928	975	959	863	863	-0.117715	-0.0525042	-0.0851098	0.107727	0.0307822	0.0692547	0.00994054	-0.0220179	-0.00603869
ADAMTS19_+_128795486.23-P1P2	768	834	540	751	579	579	0.383048	0.369216	0.376132	-0.669682	-0.167858	-0.41877	-0.266705	0.201061	-0.0328218
ADAMTS19_-_128795738.23-P1P2	775	752	807	756	608	608	0.32563	0.149393	0.237512	-0.103163	-0.00897026	-0.0560666	0.242396	0.140127	0.191261
ADAMTS19_-_128795831.23-P1P2	272	209	174	357	225	225	0.249187	-0.26369	-0.00725169	-0.806055	0.755797	-0.0251286	-0.536939	0.491811	-0.022564
ADAMTS19_-_128795907.23-P1P2	838	733	974	1009	905	905	-0.135462	-0.461373	-0.298418	0.0554363	0.444417	0.249927	-0.0600971	-0.0172517	-0.0386744
ADAMTS1_+_28216738.23-P2	256	302	324	413	253	253	-0.00748814	0.0981428	0.0453273	0.178315	0.434969	0.306642	0.190755	0.532816	0.361786
ADAMTS1_+_28216893.23-P2	404	565	635	560	391	391	0.0226921	0.373814	0.198253	0.490866	-0.0294479	0.230709	0.533487	0.34407	0.438778
ADAMTS1_+_28217992.23-P1	437	379	407	365	468	468	-0.12337	-0.461579	-0.292474	-0.26414	-0.0709252	-0.167532	-0.367581	-0.5328	-0.450191
ADAMTS1_+_28218010.23-P1	256	274	210	374	330	330	-0.390817	-0.425559	-0.408188	-0.44729	0.432239	-0.00752559	-0.818178	0.00638407	-0.405897
ADAMTS1_-_28216744.23-P2	616	876	883	1018	601	601	0.0110708	0.386297	0.198684	0.357948	0.200111	0.279029	0.388947	0.586112	0.48753
ADAMTS1_-_28216785.23-P2	863	1163	1104	1083	827	827	0.0369787	0.334623	0.185801	0.193772	-0.119442	0.0371654	0.25068	0.214886	0.232783
ADAMTS1_-_28216853.23-P2	1015	1017	1036	1271	853	853	0.226368	0.0964336	0.161401	-0.131991	0.305021	0.0865148	0.114305	0.401158	0.257732
ADAMTS1_-_28217843.23-P1	945	924	1125	1205	937	937	-0.0122293	-0.177425	-0.0948269	0.0900035	0.366445	0.228224	0.0977029	0.188724	0.143213
ADAMTS1_-_28217869.23-P1	816	781	1099	869	727	727	0.142119	-0.0539012	0.044109	0.268015	0.13741	0.202712	0.430063	0.0832126	0.256638
ADAMTS1_-_28217931.23-P1	404	457	283	378	395	395	0.00800808	0.0530731	0.0305406	-0.675088	-0.290432	-0.48276	-0.647152	-0.237655	-0.442403
ADAMTS20_+_43946073.23-P1P2	506	537	597	494	545	545	-0.131613	-0.178603	-0.155108	0.0770583	-0.137035	-0.0299883	-0.0346264	-0.315933	-0.17528
ADAMTS20_+_43946112.23-P1P2	449	627	536	628	798	798	-0.854168	-0.505192	-0.67968	0.0939823	-0.0143247	0.0398288	-0.740257	-0.519812	-0.630035
ADAMTS20_+_43946140.23-P1P2	114	74	80	106	477	477	-2.08945	-2.84566	-2.46756	-0.672497	0.501843	-0.0853269	-2.74202	-2.34411	-2.54307
ADAMTS20_+_43946158.23-P1P2	1014	782	915	876	471	471	1.08176	0.574173	0.827969	-0.309749	0.147138	-0.0813054	0.791944	0.721016	0.75648
ADAMTS20_-_43946166.23-P1P2	531	570	663	628	498	498	0.0680716	0.0375478	0.0528097	0.158762	0.123179	0.14097	0.246762	0.160431	0.203596
ADAMTS2_+_178772602.23-P1P2	238	316	359	206	258	258	-0.140904	0.135285	-0.00280949	0.431487	-0.633904	-0.101209	0.310512	-0.498915	-0.0942016
ADAMTS2_+_178772627.23-P1P2	266	407	391	285	279	279	-0.0933334	0.387495	0.147081	0.394207	-0.530691	-0.0682418	0.320802	-0.143491	0.0886555
ADAMTS2_+_178772640.23-P1P2	812	756	827	773	707	707	0.175275	-0.0605924	0.0573413	-0.135128	0.0154583	-0.0598346	0.060076	-0.04543	0.00732301
ADAMTS2_+_178772654.23-P1P2	1103	1256	1476	942	938	938	0.209278	0.263908	0.236593	0.258725	-0.431661	-0.0864683	0.487932	-0.168049	0.159941
ADAMTS2_-_178772706.23-P1P2	636	810	787	859	736	736	-0.235174	-0.0190523	-0.127113	0.145802	0.0681124	0.106957	-0.0694432	0.0487642	-0.0103395
ADAMTS3_+_73435145.23-P1P2	596	586	572	460	517	517	0.180653	0.023468	0.102061	-0.220832	-0.365891	-0.293362	-0.0202503	-0.342719	-0.181484
ADAMTS3_-_73435076.23-P1P2	778	773	922	870	745	745	0.0380352	-0.10404	-0.0330026	0.0834614	0.153923	0.118692	0.141425	0.0495868	0.095506
ADAMTS3_-_73435106.23-P1P2	822	897	880	902	840	840	-0.0557455	-0.0625498	-0.0591476	-0.0631701	-0.00860438	-0.0358872	-0.0989869	-0.0714501	-0.0852185
ADAMTS3_-_73435191.23-P1P2	673	729	814	667	835	835	-0.335664	-0.353126	-0.344395	0.112887	-0.144856	-0.0159844	-0.202849	-0.498278	-0.350563
ADAMTS3_-_73435277.23-P1P2	687	781	787	703	601	601	0.168451	0.220689	0.19457	0.0345183	-0.168422	-0.0669517	0.222898	0.0519715	0.137435
ADAMTS4_+_161169005.23-P1P2	792	711	875	891	548	548	0.50683	0.218405	0.362618	-0.0177527	0.308952	0.1456	0.509006	0.527061	0.518034
ADAMTS4_+_161169056.23-P1P2	829	739	937	688	752	752	0.116145	-0.182427	-0.0331409	0.0151417	-0.11979	-0.052324	0.151215	-0.302512	-0.0756485
ADAMTS4_+_161169086.23-P1P2	392	395	359	515	316	316	0.286435	0.16466	0.225547	-0.288405	0.366096	0.0388454	0.0179582	0.53046	0.274209
ADAMTS4_-_161168987.23-P1P2	801	1051	854	1066	724	724	0.121318	0.380433	0.250875	-0.0691014	0.00382094	-0.0326402	0.0721453	0.383958	0.228051
ADAMTS4_-_161169020.23-P1P2	1000	1019	976	986	881	881	0.158292	0.0526717	0.105482	-0.196582	-0.0641183	-0.13035	-0.018362	-0.0117425	-0.0150523
ADAMTS5_+_28339521.23-P1P2	450	593	509	521	471	471	-0.0902966	0.175037	0.04237	0.0162054	-0.203373	-0.0935836	-0.0541625	-0.0286319	-0.0413972
ADAMTS5_-_28339556.23-P1P2	651	883	894	1079	591	591	0.115005	0.421987	0.268496	0.296082	0.272586	0.284334	0.431016	0.694277	0.562646
ADAMTS5_-_28339582.23-P1P2	492	749	706	667	516	516	-0.0932073	0.380326	0.143559	0.359475	-0.183903	0.0877859	0.286196	0.196128	0.241162
ADAMTS5_-_28339588.23-P1P2	1057	791	1122	933	1098	1098	-0.0793972	-0.630397	-0.354897	-0.0754379	0.221576	0.0730688	-0.134906	-0.409117	-0.272012
ADAMTS5_-_28339636.23-P1P2	705	623	635	761	702	702	-0.0183423	-0.329507	-0.173925	-0.312402	0.27204	-0.0201807	-0.310816	-0.0577628	-0.184289
ADAMTS6_+_64777794.23-P1P2	816	924	760	766	493	493	0.702487	0.749037	0.725762	-0.264105	-0.287172	-0.275639	0.458311	0.461569	0.45994
ADAMTS6_-_64777782.23-P1P2	785	470	569	713	626	626	0.302035	-0.57077	-0.134367	-0.625799	0.584617	-0.0205909	-0.303835	0.0135512	-0.145142
ADAMTS6_-_64777799.23-P1P2	727	828	1138	954	790	790	-0.144392	-0.0894903	-0.116941	0.484938	0.187735	0.336336	0.360475	0.0979484	0.229212
ADAMTS6_-_64777814.23-P1P2	546	636	673	734	665	665	-0.308948	-0.221596	-0.265272	0.14017	0.190129	0.16515	-0.148849	-0.0317625	-0.0903057
ADAMTS6_-_64777841.23-P1P2	735	927	994	1211	825	825	-0.191144	0.0109068	-0.0901188	0.273966	0.368934	0.32145	0.102751	0.379545	0.241148
ADAMTS7_+_79103909.23-P1P2	963	961	1180	1030	906	906	0.0635302	-0.072243	-0.00435642	0.131644	0.0834122	0.107528	0.215103	0.0108732	0.112988
ADAMTS7_+_79103918.23-P1P2	747	800	951	793	865	865	-0.236086	-0.269969	-0.253027	0.186802	-0.029303	0.0787494	-0.0293559	-0.299567	-0.164462
ADAMTS7_+_79103971.23-P1P2	680	658	504	594	469	469	0.511452	0.331231	0.421342	-0.593646	-0.164248	-0.378947	-0.0622653	0.166687	0.0522108
ADAMTS7_-_79103944.23-P1P2	833	839	956	781	692	692	0.24305	0.12063	0.18184	0.0371589	-0.119972	-0.0414066	0.300137	0.000362337	0.15025
ADAMTS7_-_79103979.23-P1P2	292	432	513	455	419	419	-0.545476	-0.113187	-0.329332	0.651455	0.0582114	0.354833	0.125907	-0.0552719	0.0353178
ADAMTS8_+_130298583.23-P1P2	236	261	182	143	380	380	-0.711707	-0.699218	-0.705463	-0.536384	-0.884658	-0.710521	-1.22816	-1.58417	-1.40617
ADAMTS8_+_130298761.23-P1P2	557	698	708	621	609	609	-0.153259	0.0395164	-0.0568715	0.184537	-0.185258	-0.000360402	0.051206	-0.146037	-0.0474156
ADAMTS8_+_130298797.23-P1P2	268	382	340	378	168	168	0.649277	1.02784	0.83856	0.181767	-0.0318102	0.0749781	0.850972	0.995737	0.923355
ADAMTS8_-_130298510.23-P1P2	1275	1148	1297	1313	979	979	0.356622	0.0724735	0.214548	-0.136854	0.17712	0.0201332	0.239697	0.249298	0.244497
ADAMTS8_-_130298842.23-P1P2	269	272	238	253	318	318	-0.265915	-0.382689	-0.324302	-0.33818	-0.121093	-0.229636	-0.584166	-0.504078	-0.544122
ADAMTS9_+_64673830.23-P1P2	316	399	468	441	339	339	-0.125855	0.0778351	-0.0240101	0.405049	0.127766	0.266407	0.299122	0.205305	0.252214
ADAMTS9_+_64674082.23-P1P2	844	917	941	756	680	680	0.287214	0.274119	0.280666	-0.00458351	-0.295159	-0.149871	0.302559	-0.0213367	0.140611
ADAMTS9_-_64673785.23-P1P2	1221	1073	1099	1268	914	914	0.393303	0.0741156	0.233709	-0.313407	0.224281	-0.0445631	0.0998242	0.298101	0.198962
ADAMTS9_-_64673818.23-P1P2	517	742	664	535	584	584	-0.200299	0.188182	-0.00605812	0.199484	-0.488504	-0.14451	0.0191138	-0.300618	-0.140752
ADAMTS9_-_64673899.23-P1P2	825	712	869	904	680	680	0.254365	-0.0909259	0.0817194	-0.0865732	0.327822	0.120624	0.18772	0.2366	0.21216
ADAMTSL1_+_18473939.23-P1P2	761	1010	907	858	737	737	0.0217373	0.29735	0.159544	0.0916709	-0.25193	-0.0801294	0.133337	0.0451249	0.0892308
ADAMTSL1_+_18473942.23-P1P2	1213	1220	1359	1316	1168	1168	0.0300447	-0.0944275	-0.0321914	0.00243067	0.0926545	0.0475426	0.0524041	-0.00206896	0.0251676
ADAMTSL1_+_18474015.23-P1P2	772	1103	986	1106	1039	1039	-0.453017	-0.0710313	-0.262024	0.191452	-0.0127052	0.0893732	-0.241637	-0.0840324	-0.162835
ADAMTSL1_-_18474023.23-P1P2	695	962	857	785	882	882	-0.36826	-0.0320102	-0.200135	0.140747	-0.309968	-0.0846105	-0.207585	-0.342274	-0.274929
ADAMTSL1_-_18474109.23-P1P2	904	869	1101	815	882	882	0.0110496	-0.178691	-0.0838207	0.122885	-0.10918	0.0068523	0.153863	-0.288167	-0.067152
ADAMTSL2_+_136399537.23-P1P2	719	691	833	580	795	795	-0.169458	-0.359538	-0.264498	0.0507895	-0.269257	-0.109234	-0.0987395	-0.62909	-0.363915
ADAMTSL2_+_136399591.23-P1P2	925	770	597	673	498	498	0.868813	0.471444	0.670129	-0.793258	-0.210876	-0.502067	0.0954841	0.260273	0.177878
ADAMTSL2_+_136399605.23-P1P2	440	466	464	676	445	445	-0.0407964	-0.0907438	-0.0657701	-0.084914	0.520069	0.217578	-0.105782	0.42903	0.161624
ADAMTSL2_-_136399610.23-P1P2	822	977	887	774	709	709	0.188858	0.305305	0.247081	-0.0517395	-0.352649	-0.202194	0.157047	-0.0476402	0.0547036
ADAMTSL2_-_136399640.23-P1P2	729	625	704	759	812	812	-0.180055	-0.534892	-0.357474	-0.211879	0.26362	0.0258706	-0.372005	-0.271568	-0.321787
ADAMTSL3_+_84322692.23-P1P2	726	681	889	812	776	776	-0.120582	-0.34567	-0.233126	0.130679	0.237201	0.18394	0.0300256	-0.108765	-0.0393697
ADAMTSL3_+_84322724.23-P1P2	711	673	632	876	804	804	-0.201841	-0.413857	-0.307849	-0.33146	0.363701	0.0161201	-0.513372	-0.0504528	-0.281912
ADAMTSL3_-_84322684.23-P1P2	441	605	698	851	625	625	-0.527572	-0.204189	-0.365881	0.500913	0.4756	0.488257	-0.00673027	0.271115	0.132192
ADAMTSL3_-_84322711.23-P1P2	691	853	1050	889	797	797	-0.230389	-0.0593024	-0.144845	0.442096	0.0430138	0.242555	0.231637	-0.0165845	0.107526
ADAMTSL3_-_84322742.23-P1P2	1207	1141	1322	1298	711	711	0.73901	0.525109	0.632059	-0.0302387	0.169368	0.0695645	0.7287	0.694181	0.71144
ADAMTSL4_+_150521588.23-P1P2	191	346	312	339	470	470	-1.32358	-0.599157	-0.96137	0.546438	-0.0461106	0.250164	-0.757216	-0.645564	-0.70139
ADAMTSL4_+_150521770.23-P1P2	163	165	92	87	473	473	-1.56146	-1.67664	-1.61905	-0.986701	-0.940003	-0.963352	-2.52824	-2.61694	-2.57259
ADAMTSL4_-_150521706.23-P1P2	810	850	1040	1191	966	966	-0.278596	-0.341829	-0.310212	0.199054	0.470015	0.334535	-0.0596127	0.12789	0.0341387
ADAMTSL4_-_150521751.23-P1P2	600	577	607	536	476	476	0.309506	0.120341	0.214924	-0.144801	-0.122962	-0.133882	0.184634	-0.00291675	0.0908585
ADAMTSL4_-_150521778.23-P1P2	83	43	76	33	508	508	-2.63814	-3.71969	-3.17891	-0.288647			-2.90686	-4.11848	-3.51267
ADAMTSL5_+_1513283.23-P1P2	951	980	1286	821	1192	1192	-0.350362	-0.439799	-0.39508	0.273838	-0.272023	0.0009074	-0.0565947	-0.712118	-0.384356
ADAMTSL5_+_1513291.23-P1P2	357	539	445	527	501	501	-0.513381	-0.0517937	-0.282587	0.156346	-0.0491061	0.0536199	-0.337106	-0.101196	-0.219151
ADAMTSL5_-_1513115.23-P1P2	749	1166	766	976	705	705	0.0628479	0.568604	0.315726	-0.129157	-0.273239	-0.201198	-0.04638	0.29507	0.124345
ADAMTSL5_-_1513160.23-P1P2	492	588	734	513	460	460	0.0725299	0.196914	0.134722	0.415587	-0.213481	0.101053	0.508045	-0.0168632	0.245591
ADAMTSL5_-_1513165.23-P1P2	550	718	607	774	619	619	-0.195002	0.056776	-0.0691132	-0.0192703	0.0917259	0.0362278	-0.194344	0.148206	-0.023069
ADAP1_+_994282.23-P1P2	1680	1672	1623	1596	1293	1293	0.353244	0.213584	0.283414	-0.211333	-0.083738	-0.147536	0.16184	0.12955	0.145695
ADAP1_+_994475.23-P1P2	442	849	638	707	388	388	0.163495	0.972439	0.567967	0.367975	-0.280678	0.0436483	0.551399	0.691465	0.621432
ADAP1_+_994494.23-P1P2	383	610	429	414	575	575	-0.610712	-0.0720211	-0.341367	0.00209802	-0.575802	-0.286852	-0.588685	-0.648119	-0.618402
ADAP1_+_994518.23-P1P2	402	512	628	685	473	473	-0.259139	-0.0429648	-0.151052	0.482034	0.403336	0.442685	0.242823	0.360076	0.301449
ADAP1_-_994411.23-P1P2	704	926	783	797	888	888	-0.359479	-0.0968159	-0.228147	-0.00809836	-0.233056	-0.120577	-0.347648	-0.330168	-0.338908
ADAP2_+_29248821.23-P1P2	1163	1244	1156	1055	1067	1067	0.0997964	0.0641579	0.0819771	-0.170245	-0.254367	-0.212306	-0.0505199	-0.190505	-0.120513
ADAP2_+_29248840.23-P1P2	474	639	551	564	435	435	0.0993771	0.397532	0.248455	0.05563	-0.196745	-0.0705573	0.174936	0.200492	0.187714
ADAP2_-_29248754.23-P1P2	667	903	860	674	626	626	0.0670295	0.371295	0.219162	0.205115	-0.438601	-0.116743	0.292073	-0.0676022	0.112235
ADAP2_-_29248859.23-P1P2	789	821	718	755	495	495	0.648102	0.572685	0.610394	-0.297577	-0.137529	-0.217553	0.370454	0.43486	0.402657
ADAP2_-_29248910.23-P1P2	1006	1037	874	915	755	755	0.389587	0.300599	0.345093	-0.36446	-0.197196	-0.280828	0.0450555	0.103107	0.0740812
ADARB1_+_46494230.23-P1P2	496	510	462	582	548	548	-0.16833	-0.260947	-0.214639	-0.263983	0.173898	-0.0450422	-0.412384	-0.0873449	-0.249865
ADARB1_+_46494301.23-P1P2	338	513	481	378	339	339	-0.0287566	0.440405	0.205824	0.347478	-0.457196	-0.054859	0.338651	-0.0170872	0.160782
ADARB1_+_46494364.23-P1P2	578	536	870	732	659	659	-0.213704	-0.455314	-0.334509	0.428411	0.432987	0.430699	0.234636	-0.022623	0.106006
ADARB1_-_46494343.23-P1P2	441	584	470	470	371	371	0.224865	0.497281	0.361073	-0.0696531	-0.329931	-0.199792	0.17514	0.167053	0.171097
ADARB1_-_46494379.23-P1P2	1131	1520	1538	1465	1303	1303	-0.228733	0.0649658	-0.0818834	0.281921	-0.0697945	0.106063	0.0731173	-0.00512459	0.0339964
ADARB2_+_1779902.23-ENST00000381312.1	449	466	380	493	701	701	-0.667194	-0.746353	-0.706773	-0.402251	0.0646339	-0.168809	-1.04952	-0.682015	-0.865766
ADARB2_-_1779884.23-ENST00000381312.1	316	424	419	593	600	600	-0.949533	-0.658167	-0.80385	0.24549	0.467344	0.356417	-0.684113	-0.191119	-0.437616
ADARB2_-_1779914.23-ENST00000381312.1	222	199	188	296	466	466	-1.09426	-1.38483	-1.23955	-0.401362	0.556205	0.0774213	-1.4757	-0.828921	-1.15231
ADARB2_-_1779920.23-ENST00000381312.1	477	604	396	446	349	349	0.426268	0.634053	0.53016	-0.430024	-0.454129	-0.442076	0.0161723	0.179629	0.0979004
ADARB2_-_1779936.23-ENST00000381312.1	711	853	825	792	717	717	-0.0366181	0.0933042	0.028343	0.0530093	-0.123669	-0.0353299	0.0363199	-0.0306609	0.00282951
ADAR_+_154580678.23-P1	480	586	552	588	506	506	-0.100598	0.0544949	-0.0230513	0.0400986	-0.0117083	0.0141951	-0.0405702	0.0424906	0.000960181
ADAR_+_154580757.23-P1	391	474	440	486	507	507	-0.399312	-0.254367	-0.326839	0.00879968	0.0194454	0.0141226	-0.370583	-0.235218	-0.3029
ADAR_-_154580709.23-P1	992	1271	923	977	1065	1065	-0.126936	0.0978422	-0.0145469	-0.265545	-0.396157	-0.330851	-0.372552	-0.298611	-0.335582
ADAR_-_154580756.23-P1	85	205	167	155	188	188	-1.16969	-0.0323772	-0.601035	0.812778	-0.41998	0.196399	-0.336986	-0.452653	-0.394819
ADAR_-_154580760.23-P1	649	1068	639	815	810	810	-0.344198	0.241649	-0.0512743	-0.183938	-0.406664	-0.295301	-0.508207	-0.16531	-0.336759
ADAR_-_154600476.23-P2	860	1211	897	952	706	706	0.260174	0.62119	0.440682	-0.100764	-0.363789	-0.232277	0.179339	0.257105	0.218222
ADAR_-_154600494.23-P2	212	240	217	256	219	219	-0.0713612	-0.0251649	-0.048263	-0.127904	0.0764856	-0.0257094	-0.179337	0.0510248	-0.0641561
ADAR_-_154600624.23-P2	553	703	621	596	533	533	0.0286494	0.242121	0.135385	0.00577855	-0.254836	-0.124529	0.0543566	-0.0130114	0.0206726
ADAR_-_154600698.23-P2	384	197	454	443	381	381	-0.0131792	-1.10886	-0.561022	0.0800507	1.15249	0.616269	0.0868002	0.0433275	0.0650639
ADAR_-_154600716.23-P2	755	660	1058	749	886	886	-0.255325	-0.582109	-0.418717	0.325256	0.165876	0.245566	0.0898599	-0.416529	-0.163335
ADAT1_+_75657293.23-P1P2	963	980	1004	932	830	830	0.18993	0.082402	0.136166	-0.101384	-0.0890756	-0.0952296	0.108475	-0.00696955	0.0507527
ADAT1_-_75657270.23-P1P2	468	549	668	614	554	554	-0.267872	-0.170348	-0.21911	0.351804	0.144809	0.248307	0.103861	-0.0258355	0.0390128
ADAT1_-_75657284.23-P1P2	823	840	849	972	732	732	0.144554	0.0412773	0.0929157	-0.116663	0.193943	0.03864	0.0478198	0.234924	0.141372
ADAT1_-_75657346.23-P1P2	190	223	185	174	136	136	0.457898	0.556169	0.507033	-0.200009	-0.37458	-0.287295	0.277818	0.181292	0.229555
ADAT1_-_75657354.23-P1P2	650	855	916	856	737	737	-0.205719	0.0569914	-0.074364	0.333373	-0.0149375	0.159218	0.147582	0.041758	0.0946699
ADAT2_+_143772007.23-P1P2	784	588	821	954	802	802	-0.0572431	-0.605054	-0.331149	-0.0950067	0.681549	0.293271	-0.132321	0.0761989	-0.0280611
ADAT2_-_143771949.23-P1P2	1038	1056	970	1097	1277	1277	-0.323447	-0.431417	-0.377432	-0.259285	0.0383299	-0.110478	-0.562803	-0.393383	-0.478093
ADAT2_-_143771952.23-P1P2	684	515	616	509	563	563	0.256367	-0.285831	-0.014732	-0.312601	-0.0335306	-0.173066	-0.0363057	-0.319657	-0.177982
ADAT2_-_143771955.23-P1P2	314	293	275	292	445	445	-0.527535	-0.760173	-0.643854	-0.352868	-0.0215561	-0.187212	-0.860475	-0.782025	-0.82125
ADAT2_-_143772036.23-P1P2	1434	1380	1193	1200	951	951	0.568033	0.379883	0.473958	-0.426986	-0.218258	-0.322622	0.160976	0.161329	0.161152
ADAT3_+_1905191.23-P1	248	273	515	391	775	775	-1.66835	-1.66256	-1.66546	0.892697	0.501644	0.69717	-0.755725	-1.16122	-0.95847
ADAT3_+_1905314.23-P1	1176	1159	1256	1466	1093	1093	0.0811001	-0.0726812	0.00420943	-0.0665868	0.322381	0.127897	0.0344419	0.249404	0.141923
ADAT3_+_1905329.23-P1	934	1028	1043	1036	792	792	0.213428	0.219	0.216214	-0.00229054	-0.00544009	-0.00386531	0.231066	0.213263	0.222165
ADAT3_+_1907617.23-P2	586	675	409	541	453	453	0.346895	0.418108	0.382502	-0.680335	-0.335883	-0.508109	-0.313511	0.0819294	-0.115791
ADAT3_+_1907686.23-P2	1138	1319	1465	1421	1173	1173	-0.068197	0.0119731	-0.0281119	0.202865	0.0908382	0.146852	0.154597	0.102515	0.128556
ADAT3_+_1907846.23-P2	963	1112	969	1130	786	786	0.268512	0.343287	0.3059	-0.152574	0.00654215	-0.0730161	0.135866	0.349533	0.2427
ADAT3_-_1905237.23-P1	1205	1289	1430	1465	1218	1218	-0.0399755	-0.0755303	-0.0577529	0.0854468	0.168025	0.126736	0.0653999	0.0921984	0.0787991
ADAT3_-_1905366.23-P1	1278	1550	1434	1279	877	877	0.518745	0.664351	0.591548	0.00462195	-0.293876	-0.144627	0.543295	0.370179	0.456737
ADAT3_-_1907775.23-P2	244	281	372	356	356	356	-0.569491	-0.498576	-0.534033	0.446886	0.324683	0.385785	-0.102676	-0.174188	-0.138432
ADAT3_-_1907872.23-P2	939	840	766	954	870	870	0.0856152	-0.207894	-0.0611396	-0.455316	0.166976	-0.14417	-0.349772	-0.0412143	-0.195493
ADA_+_43280527.23-P1P2	236	308	219	301	319	319	-0.459264	-0.207894	-0.333579	-0.269391	-0.0497907	-0.159591	-0.708727	-0.257981	-0.483354
ADA_+_43280537.23-P1P2	642	820	715	729	569	569	0.14965	0.369927	0.259788	-0.00616529	-0.186329	-0.0962471	0.163413	0.183302	0.173358
ADA_+_43280647.23-P1P2	380	341	326	336	325	325	0.201065	-0.0879364	0.0565644	-0.382663	-0.0379343	-0.210299	-0.161669	-0.126167	-0.143918
ADA_-_43280430.23-P1P2	351	506	541	554	580	580	-0.749076	-0.354184	-0.55163	0.462622	0.114125	0.288374	-0.266525	-0.240355	-0.25344
ADA_-_43280516.23-P1P2	594	746	660	477	535	535	0.126429	0.322368	0.224399	-0.00953215	-0.66181	-0.335671	0.136826	-0.339738	-0.101456
ADCK1_+_78266280.23-P1P2	770	1076	937	1019	656	656	0.206668	0.556642	0.381655	0.121655	-0.0951479	0.0132538	0.348252	0.461198	0.404725
ADCK1_+_78266302.23-P1P2	439	682	794	655	666	666	-0.625796	-0.123019	-0.374407	0.693383	-0.0749007	0.309241	0.0875157	-0.198215	-0.0553499
ADCK1_+_78266316.23-P1P2	345	410	286	340	356	356	-0.0697754	0.0464783	-0.0116486	-0.432116	-0.286713	-0.359415	-0.481963	-0.240531	-0.361247
ADCK1_+_78266334.23-P1P2	974	1208	1006	1050	870	870	0.138412	0.316265	0.227338	-0.114899	-0.218855	-0.166877	0.0434419	0.0971138	0.0702779
ADCK1_-_78266298.23-P1P2	454	437	524	629	463	463	-0.0528145	-0.240647	-0.146731	0.0453393	0.508803	0.277071	0.0124535	0.26786	0.140157
ADCK2_+_140372574.23-P1P2	556	353	504	448	608	608	-0.153481	-0.941672	-0.547576	-0.303196	0.327207	0.0120052	-0.436749	-0.614761	-0.525755
ADCK2_+_140372592.23-P1P2	847	908	1012	1002	844	844	-0.0193756	-0.0518191	-0.0355974	0.0952402	0.125494	0.110367	0.0957933	0.0733794	0.0845864
ADCK2_+_140372619.23-P1P2	795	724	694	698	850	850	-0.121003	-0.388742	-0.254872	-0.357554	-0.0693865	-0.21347	-0.458628	-0.458424	-0.458526
ADCK2_+_140372664.23-P1P2	898	819	930	941	779	779	0.180598	-0.0850283	0.0477846	-0.11102	0.183707	0.0363437	0.0895063	0.0983832	0.0939447
ADCK2_+_140372683.23-P1P2	726	767	687	780	696	696	0.0363877	-0.0171291	0.00962927	-0.241195	0.00762372	-0.116785	-0.184878	-0.00980136	-0.0973398
ADCK3_+_227127817.23-P1P2	865	1015	990	968	872	872	-0.0361226	0.0618113	0.0128444	0.0331932	-0.0850246	-0.0259157	0.0169993	-0.0235093	-0.00325499
ADCK3_-_227127783.23-P1P2	481	519	548	712	606	606	-0.357775	-0.380852	-0.369314	0.0266038	0.439519	0.233061	-0.311243	0.0583713	-0.126436
ADCK3_-_227127810.23-P1P2	870	1077	1165	1016	1037	1037	-0.277823	-0.102666	-0.190245	0.259707	-0.100742	0.0794829	0.00181294	-0.203704	-0.100945
ADCK3_-_227127862.23-P1P2	245	332	345	378	267	267	-0.148553	0.157075	0.00426127	0.332279	0.170579	0.251429	0.203656	0.327358	0.265507
ADCK3_-_227127913.23-P1P2	244	526	393	332	354	354	-0.561363	0.414045	-0.0736589	0.526113	-0.680503	-0.0771952	-0.0153212	-0.266754	-0.141038
ADCK4_+_41222841.23-P1P2	1108	901	947	836	885	885	0.299714	-0.131419	0.0841476	-0.388057	-0.124648	-0.256352	-0.0684141	-0.256363	-0.162388
ADCK4_+_41222846.23-P1P2	1027	1198	1223	1225	1177	1177	-0.221173	-0.131755	-0.176464	0.090453	0.01553	0.0529915	-0.110791	-0.116521	-0.113656
ADCK4_-_41222924.23-P1P2	590	750	920	766	538	538	0.108614	0.322016	0.215315	0.479384	0.01383	0.246607	0.607927	0.33555	0.471738
ADCK4_-_41222994.23-P1P2	1327	1343	1568	1522	1304	1304	0.000729939	-0.114753	-0.0570115	0.079222	0.163885	0.121554	0.0998806	0.0488363	0.0743584
ADCK4_-_41223032.23-P1P2	237	200	247	203	218	218	0.0960644	-0.281597	-0.0927661	-0.101911	0.0048559	-0.0485277	0.0140818	-0.277037	-0.131477
ADCK5_+_145597444.23-P1P2	676	651	687	665	866	866	-0.381838	-0.568978	-0.475408	-0.138248	0.014073	-0.0620877	-0.500158	-0.555201	-0.527679
ADCK5_+_145597451.23-P1P2	405	497	382	492	483	483	-0.278596	-0.116046	-0.197321	-0.245885	-0.0312114	-0.138548	-0.504552	-0.147553	-0.326052
ADCK5_+_145597614.23-P1P2	308	269	425	338	355	355	-0.229383	-0.557481	-0.393432	0.302997	0.312793	0.307895	0.0935427	-0.244984	-0.0757206
ADCK5_-_145597531.23-P1P2	1662	1744	1490	1774	1560	1560	0.0668798	0.0035856	0.0352327	-0.319143	0.00798214	-0.155581	-0.232335	0.0112718	-0.110532
ADCK5_-_145597595.23-P1P2	904	1018	961	1010	742	742	0.260409	0.298978	0.279694	-0.0733216	-0.0280061	-0.0506638	0.207016	0.270676	0.238846
ADCY10_+_167883463.23-P1P2	476	573	646	456	641	641	-0.453857	-0.319058	-0.386457	0.279037	-0.346125	-0.0335439	-0.154891	-0.665479	-0.410185
ADCY10_+_167883527.23-P1P2	592	791	775	746	880	880	-0.596401	-0.311094	-0.453748	0.227064	-0.101126	0.062969	-0.349408	-0.412516	-0.380962
ADCY10_-_167883502.23-P1P2	827	725	1022	988	886	886	-0.123914	-0.446594	-0.285254	0.143901	0.429906	0.286903	0.0399155	-0.0169838	0.0114658
ADCY10_-_167883507.23-P1P2	715	573	675	531	609	609	0.207006	-0.245175	-0.0190845	-0.244591	-0.126447	-0.185519	-0.0176558	-0.371919	-0.194787
ADCY10_-_167883545.23-P1P2	834	1032	1175	846	757	757	0.11526	0.289809	0.202534	0.333006	-0.303337	0.0148345	0.468194	-0.0138238	0.227185
ADCY1_+_45613859.23-P1P2	506	711	568	561	517	517	-0.0555215	0.302417	0.123448	0.00521831	-0.358473	-0.176627	-0.0303745	-0.0563517	-0.0433631
ADCY1_+_45613903.23-P1P2	656	771	757	837	535	535	0.269662	0.369924	0.319793	0.0450622	0.101873	0.0734676	0.334653	0.471501	0.403077
ADCY1_+_45613906.23-P1P2	676	695	636	604	475	475	0.484601	0.391817	0.438209	-0.249532	-0.219088	-0.23431	0.254998	0.172433	0.213715
ADCY1_-_45613843.23-P1P2	1142	1339	1410	1319	1020	1020	0.138499	0.235318	0.186909	0.142597	-0.0383352	0.052131	0.301025	0.196687	0.248856
ADCY1_-_45613918.23-P1P2	491	550	478	385	451	451	0.098101	0.129036	0.113568	-0.200248	-0.531197	-0.365722	-0.0822179	-0.402457	-0.242338
ADCY2_+_7396008.23-P1P2	716	729	838	971	790	790	-0.166388	-0.273202	-0.219795	0.0654554	0.396929	0.231192	-0.0810035	0.12343	0.0212135
ADCY2_+_7396027.23-P1P2	742	631	747	510	598	598	0.286779	-0.0797739	0.103503	-0.151846	-0.323767	-0.237806	0.154862	-0.403836	-0.124487
ADCY2_-_7395927.23-P1P2	850	893	862	1021	911	911	-0.124483	-0.186059	-0.155271	-0.14131	0.176627	0.0176584	-0.245864	-0.00972827	-0.127796
ADCY2_-_7396078.23-P1P2	767	873	859	735	687	687	0.134422	0.188403	0.161413	0.00189632	-0.264861	-0.131482	0.156247	-0.076754	0.0397464
ADCY2_-_7396107.23-P1P2	870	962	1167	964	838	838	0.0295706	0.0418182	0.0356944	0.262182	-0.0136276	0.124277	0.311681	0.0278947	0.169788
ADCY3_+_25143176.23-P1P2	804	1036	871	803	815	815	-0.0440991	0.188884	0.0723923	-0.046058	-0.384176	-0.215117	-0.0702285	-0.195588	-0.132908
ADCY3_+_25143231.23-P1P2	701	861	760	824	654	654	0.0756292	0.239454	0.157542	-0.0449503	-0.0799927	-0.0624715	0.0506077	0.159166	0.104887
ADCY3_+_25143382.23-P1P2	656	776	662	842	684	684	-0.0847951	0.0247919	-0.0300016	-0.1484	0.10114	-0.02363	-0.213266	0.125636	-0.0438152
ADCY3_-_25143203.23-P1P2	582	625	576	731	561	561	0.0285238	-0.00141299	0.0135554	-0.176486	0.209391	0.0164529	-0.128033	0.207682	0.0398247
ADCY3_-_25143213.23-P1P2	612	740	799	755	640	640	-0.0890348	0.052185	-0.0184249	0.223129	0.0123275	0.117728	0.154022	0.0642166	0.10912
ADCY4_+_24804429.23-P1P2	177	185	111	182	214	214	-0.298356	-0.367354	-0.332855	-0.834725	-0.0402107	-0.437468	-1.11315	-0.407861	-0.760506
ADCY4_-_24804470.23-P1P2	800	900	922	908	670	670	0.231344	0.268495	0.24992	0.0432315	-0.00385653	0.0196875	0.294505	0.264343	0.279424
ADCY4_-_24804484.23-P1P2	495	415	414	457	405	405	0.265012	-0.122079	0.0714665	-0.419333	0.122459	-0.148437	-0.134392	8.40841e-05	-0.0671541
ADCY4_-_24804509.23-P1P2	649	728	819	843	517	517	0.30356	0.336506	0.320033	0.17411	0.19497	0.18454	0.497598	0.53118	0.514389
ADCY4_-_24804586.23-P1P2	1043	1070	1082	1140	1044	1044	-0.0258771	-0.121779	-0.0738282	-0.108574	0.0747992	-0.0168873	-0.114522	-0.0472761	-0.0808992
ADCY5_+_123168726.23-P1P2	381	574	536	507	519	519	-0.470438	-0.0119522	-0.241195	0.330907	-0.195689	0.067609	-0.119603	-0.207937	-0.16377
ADCY5_+_123168739.23-P1P2	757	883	983	873	841	841	-0.176307	-0.0869608	-0.131634	0.215363	-0.0330556	0.0911536	0.0589845	-0.120312	-0.0306639
ADCY5_+_123168814.23-P1P2	611	648	506	664	530	530	0.180685	0.132733	0.156709	-0.43357	0.0185656	-0.207502	-0.232956	0.151003	-0.0409767
ADCY5_-_123168757.23-P1P2	634	545	568	697	575	575	0.116426	-0.234574	-0.0590739	-0.320127	0.338279	0.00907572	-0.183772	0.103409	-0.0401818
ADCY5_-_123168868.23-P1P2	900	782	1090	1052	753	753	0.232781	-0.10275	0.0650155	0.114796	0.41127	0.263033	0.367505	0.308225	0.337865
ADCY6_+_49182873.23-P1P2	649	822	805	641	769	769	-0.26926	-0.0611136	-0.165187	0.149235	-0.375438	-0.113101	-0.100096	-0.436847	-0.268472
ADCY6_+_49182960.23-P1P2	401	324	562	594	310	310	0.346839	-0.0935428	0.126648	0.325433	0.857845	0.591639	0.692201	0.764007	0.728104
ADCY6_+_49182963.23-P1P2	526	668	629	785	616	616	-0.252362	-0.0403507	-0.146356	0.096462	0.216221	0.156341	-0.135971	0.175574	0.0198013
ADCY6_+_49182993.23-P1P2	1338	1443	1252	1326	1267	1267	0.054167	0.0303864	0.0422767	-0.257379	-0.138614	-0.197997	-0.183283	-0.108524	-0.145904
ADCY6_-_49183095.23-P1P2	666	746	756	571	568	568	0.205137	0.236016	0.220576	0.0213288	-0.402309	-0.19049	0.246394	-0.166588	0.0399029
ADCY7_+_50300361.23-P1P2	268	407	290	324	353	353	-0.42193	0.0480922	-0.186919	-0.0477153	-0.345659	-0.196687	-0.449716	-0.297863	-0.373789
ADCY7_+_50300426.23-P1P2	280	319	403	394	255	255	0.110435	0.165791	0.138113	0.363818	0.288015	0.325917	0.494181	0.45351	0.473846
ADCY7_-_50300088.23-P1P2	755	844	848	918	572	572	0.375967	0.403959	0.389963	0.00605238	0.104627	0.0553399	0.401948	0.508291	0.455119
ADCY7_-_50300345.23-P1P2	521	789	810	897	627	627	-0.291677	0.174291	-0.0586926	0.475103	0.168459	0.321781	0.203355	0.342454	0.272905
ADCY7_-_50300370.23-P1P2	1162	1210	1085	1163	847	847	0.431682	0.357305	0.394493	-0.26045	-0.0737798	-0.167115	0.19116	0.283229	0.237195
ADCY8_+_132053382.23-P1P2	907	907	938	735	565	565	0.658357	0.525583	0.59197	-0.11305	-0.319982	-0.216516	0.565236	0.205305	0.385271
ADCY8_-_132053243.23-P1P2	116	168	118	128	473	473	-2.05221	-1.65065	-1.85143	-0.136873	-0.408941	-0.272907	-2.16915	-2.05988	-2.11452
ADCY8_-_132053248.23-P1P2	462	459	518	564	694	694	-0.611537	-0.75371	-0.682624	0.00352401	0.280577	0.142051	-0.588085	-0.473429	-0.530757
ADCY8_-_132053251.23-P1P2	658	673	645	716	674	674	-0.0591556	-0.15941	-0.109283	-0.190324	0.0727293	-0.0587972	-0.229551	-0.0869772	-0.158264
ADCY8_-_132053393.23-P1P2	601	728	665	764	896	896	-0.600628	-0.456829	-0.528728	-0.0155459	0.0530104	0.0187322	-0.596246	-0.404114	-0.50018
ADCY9_+_4166522.23-P1P2	823	909	960	839	759	759	0.092298	0.102912	0.097605	0.0606067	-0.132233	-0.0358133	0.172833	-0.0296172	0.0716081
ADCY9_+_4166553.23-P1P2	254	240	162	211	508	508	-1.02449	-1.23906	-1.13178	-0.81037	-0.202415	-0.506393	-1.81494	-1.44177	-1.62835
ADCY9_+_4166644.23-P1P2	723	1028	1050	891	730	730	-0.0383954	0.336603	0.149104	0.376787	-0.222967	0.0769099	0.35832	0.113341	0.23583
ADCY9_+_4166700.23-P1P2	292	382	426	375	546	546	-0.927427	-0.672597	-0.800012	0.38335	-0.0433059	0.170022	-0.524149	-0.716199	-0.620174
ADCY9_-_4166657.23-P1P2	585	686	787	815	641	641	-0.156382	-0.0593842	-0.107883	0.266392	0.231968	0.24918	0.129938	0.172288	0.151113
ADCYAP1R1_+_31091732.23-P1P2	811	813	853	892	785	785	0.0225147	-0.106706	-0.0420955	-0.0886914	0.117165	0.0142366	-0.046248	0.0101629	-0.0180426
ADCYAP1R1_+_31091828.23-P1P2	500	555	437	439	480	480	0.0343991	0.052185	0.043292	-0.35583	-0.354891	-0.35536	-0.301502	-0.303002	-0.302252
ADCYAP1R1_+_31091848.23-P1P2	834	914	1169	1035	861	861	-0.0704604	-0.0710875	-0.0707739	0.32562	0.162741	0.244181	0.275089	0.0913575	0.183223
ADCYAP1R1_-_31091698.23-P1P2	500	514	591	455	371	371	0.406014	0.313081	0.359548	0.0796948	-0.192526	-0.0564154	0.505638	0.120259	0.312949
ADCYAP1R1_-_31091783.23-P1P2	652	803	567	756	629	629	0.0273174	0.195072	0.111194	-0.363058	-0.103638	-0.233348	-0.315812	0.091138	-0.112337
ADCYAP1_+_904836.23-P1P2	491	512	643	460	501	501	-0.0535821	-0.125935	-0.0897587	0.22756	-0.171134	0.0282133	0.193907	-0.297365	-0.0517289
ADCYAP1_-_903879.23-P1P2	512	575	578	529	584	584	-0.214319	-0.179675	-0.196997	0.0133904	-0.136918	-0.0617638	-0.181	-0.316889	-0.248944
ADCYAP1_-_904253.23-P1P2	540	550	576	514	448	448	0.244966	0.138664	0.191815	-0.0684258	-0.114287	-0.0913565	0.196469	0.0240815	0.110275
ADCYAP1_-_904511.23-P1P2	676	531	739	797	659	659	0.0122502	-0.468835	-0.228292	-0.0329841	0.569244	0.26813	-0.000805218	0.100113	0.0496539
ADCYAP1_-_904933.23-P1P2	1310	1281	1279	1218	1151	1151	0.162184	-0.00288577	0.0796493	-0.196086	-0.0893802	-0.142733	-0.0139727	-0.0925619	-0.0532673
ADC_+_33546656.23-P1P2	573	649	735	797	791	791	-0.489637	-0.442728	-0.466182	0.197674	0.279737	0.238706	-0.272035	-0.163286	-0.21766
ADC_-_33546583.23-P1P2	354	318	403	363	334	334	0.0594067	-0.22809	-0.0843415	0.0254952	0.174319	0.0999071	0.104831	-0.0540667	0.0253819
ADC_-_33546604.23-P1P2	992	1212	1241	1137	1201	1201	-0.300319	-0.144115	-0.222217	0.161556	-0.108781	0.0263873	-0.118834	-0.253192	-0.186013
ADC_-_33546631.23-P1P2	1077	1166	1248	1375	1079	1079	-0.0271712	-0.0453955	-0.0362833	0.0510644	0.22124	0.136152	0.043822	0.175549	0.109685
ADC_-_33546690.23-P1P2	146	105	188	222	189	189	-0.396912	-1.00527	-0.701089	0.203229	1.06355	0.633388	-0.173755	0.0579853	-0.0578847
ADD1_+_2845436.23-P1P2	524	479	541	526	467	467	0.14165	-0.120665	0.0104922	-0.115473	0.118413	0.00146993	0.0461049	-0.00254792	0.0217785
ADD1_+_2845481.23-P1P2	287	353	416	425	572	572	-1.01946	-0.853615	-0.936537	0.373998	0.251171	0.312584	-0.625533	-0.60274	-0.614137
ADD1_+_2845484.23-P1P2	759	645	706	612	603	603	0.307447	-0.0601273	0.12366	-0.265967	-0.0923913	-0.179179	0.0614091	-0.152815	-0.0457027
ADD1_-_2845420.23-P1P2	500	539	586	510	493	493	-0.00415411	-0.0285708	-0.0163624	0.0674373	-0.0964119	-0.0144873	0.0832119	-0.125279	-0.0210333
ADD1_-_2845442.23-P1P2	497	514	660	555	621	621	-0.345842	-0.430093	-0.387968	0.247685	0.0940956	0.17089	-0.0782284	-0.336294	-0.207261
ADD2_+_70995408.23-P1P2	743	885	1123	827	617	617	0.243597	0.363139	0.303368	0.434389	-0.114414	0.159987	0.697914	0.248429	0.473172
ADD2_+_70995452.23-P1P2	435	515	468	514	474	474	-0.148366	-0.037583	-0.0929746	-0.0560421	-0.0194279	-0.037735	-0.18448	-0.0573069	-0.120893
ADD2_+_70995489.23-P1P2	315	368	364	352	470	470	-0.601803	-0.510223	-0.556013	0.0470514	-0.0807542	-0.0168514	-0.534823	-0.591274	-0.563048
ADD2_+_70995540.23-P1P2	403	316	394	260	347	347	0.19135	-0.29228	-0.050465	-0.194119	-0.298037	-0.246078	0.0171588	-0.590612	-0.286727
ADD2_-_70995470.23-P1P2	655	794	603	844	748	748	-0.216038	-0.0711677	-0.143603	-0.280872	0.0714802	-0.104696	-0.476981	1.65556e-05	-0.238482
ADD3_-_111767550.23-P1P2	165	203	136	175	151	151	0.103423	0.269663	0.186543	-0.440395	-0.230749	-0.335572	-0.317043	0.0386182	-0.139212
ADD3_-_111767576.23-P1P2	214	282	363	233	212	212	-0.010948	0.254362	0.121707	0.600824	-0.291989	0.154417	0.609804	-0.0379225	0.285941
ADD3_-_111767595.23-P1P2	283	373	369	477	260	260	0.0977959	0.363396	0.230596	0.221284	0.33819	0.279737	0.339008	0.701289	0.520149
ADD3_-_111767627.23-P1P2	755	750	747	704	533	533	0.477847	0.335487	0.406667	-0.176904	-0.107939	-0.142421	0.320872	0.227252	0.274062
ADD3_-_111767721.23-P1P2	215	248	142	252	185	185	0.192317	0.265546	0.228932	-0.759981	0.00645978	-0.376761	-0.547735	0.27171	-0.138013
ADGB_+_146919935.23-P1P2	723	571	615	673	556	556	0.354416	-0.118863	0.117777	-0.394944	0.220492	-0.0872263	-0.0205996	0.101333	0.0403669
ADGB_+_146919943.23-P1P2	739	840	837	976	855	855	-0.234845	-0.182804	-0.208824	0.018118	0.199868	0.108993	-0.196798	0.0167686	-0.0900147
ADGB_+_146919963.23-P1P2	674	781	641	518	615	615	0.107668	0.187468	0.147568	-0.233959	-0.608994	-0.421477	-0.106363	-0.421822	-0.264093
ADGB_+_146919976.23-P1P2	513	561	718	663	512	512	-0.0216795	-0.0254114	-0.0235455	0.32349	0.224384	0.273937	0.321739	0.198677	0.260208
ADGB_+_146920060.23-P1P2	918	885	786	1080	719	719	0.328008	0.142417	0.235213	-0.3855	0.270658	-0.057421	-0.0375636	0.412779	0.187608
ADH1A_+_100212206.23-P1P2	1136	1290	1057	1119	1247	1247	-0.158993	-0.108359	-0.133676	-0.265523	-0.221785	-0.243654	-0.404587	-0.33044	-0.367513
ADH1A_+_100212235.23-P1P2	967	1145	1093	1251	837	837	0.183794	0.29478	0.239287	0.0151704	0.11111	0.0631404	0.218893	0.405594	0.312243
ADH1A_+_100212424.23-P1P2	1237	1473	1409	1241	891	891	0.448854	0.567992	0.508423	0.0262909	-0.263878	-0.118794	0.495073	0.303818	0.399445
ADH1A_+_100212669.23-P1P2	699	681	818	793	825	825	-0.263596	-0.434008	-0.348802	0.0652731	0.203042	0.134158	-0.178394	-0.231261	-0.204828
ADH1A_-_100212276.23-P1P2	259	365	474	442	430	430	-0.755879	-0.393709	-0.574794	0.7104	0.259526	0.484963	-0.0255507	-0.134478	-0.0800146
ADH1B_+_100242642.23-P1P2	583	663	744	685	465	465	0.301771	0.35451	0.32814	0.190271	0.0304713	0.110371	0.511971	0.384685	0.448328
ADH1B_+_100242647.23-P1P2	1002	809	1040	1040	958	958	0.0402904	-0.401154	-0.180432	-0.107834	0.345748	0.118957	-0.0476151	-0.0557022	-0.0516587
ADH1B_+_100242807.23-P1P2	420	374	514	472	555	555	-0.426593	-0.726718	-0.576655	0.129844	0.319125	0.224484	-0.276821	-0.407889	-0.342355
ADH1B_+_100242850.23-P1P2	1177	1354	1078	1419	1232	1232	-0.0903825	-0.0210429	-0.0557127	-0.288292	0.051023	-0.118635	-0.358746	0.0296842	-0.164531
ADH1B_-_100242964.23-P1P2	764	907	690	746	832	832	-0.147505	-0.0327494	-0.0901274	-0.308512	-0.298551	-0.303531	-0.436088	-0.331596	-0.383842
ADH1C_+_100273950.23-P1P2	462	447	492	463	380	380	0.257399	0.077007	0.167203	-0.0707698	0.0341135	-0.0183281	0.206558	0.110825	0.158691
ADH1C_+_100274179.23-P1P2	729	844	1340	945	932	932	-0.378906	-0.300355	-0.339631	0.716707	0.146447	0.431577	0.35773	-0.154204	0.101763
ADH1C_+_100274208.23-P1P2	1314	1270	1228	1158	1122	1122	0.203398	0.0214874	0.112443	-0.25919	-0.149817	-0.204504	-0.0358632	-0.128626	-0.0822444
ADH1C_-_100273978.23-P1P2	1026	1069	1088	1201	1032	1032	-0.0329068	-0.10645	-0.0696782	-0.0768874	0.15135	0.0372315	-0.0898655	0.044605	-0.0226303
ADH1C_-_100274034.23-P1P2	872	1168	1147	1077	995	995	-0.214863	0.0740034	-0.0704298	0.23393	-0.133646	0.0501421	0.0389958	-0.0599384	-0.0104713
ADH4_+_100065517.23-P1P2	95	156	178	146	141	141	-0.59419	-0.0114175	-0.302804	0.744343	-0.112201	0.316071	0.170081	-0.123915	0.023083
ADH4_+_100065539.23-P1P2	339	522	510	525	495	495	-0.570638	-0.0806471	-0.325642	0.427677	-0.00835621	0.20966	-0.123032	-0.0892993	-0.106166
ADH4_+_100065548.23-P1P2	1016	873	823	1076	842	842	0.246514	-0.105107	0.0707034	-0.465471	0.285001	-0.0902353	-0.199029	0.179598	-0.00971558
ADH4_+_100065590.23-P1P2	930	886	943	1052	927	927	-0.0198332	-0.222531	-0.121182	-0.141508	0.231132	0.044812	-0.141413	0.00830529	-0.0665537
ADH4_+_100065728.23-P1P2	577	594	628	562	514	514	0.142308	0.0514262	0.0968673	-0.039342	-0.0965166	-0.0679293	0.122895	-0.0453864	0.0387543
ADH5_+_100010025.23-P1P2	269	230	286	240	333	333	-0.332411	-0.691157	-0.511784	-0.0731263	0.0447767	-0.0141748	-0.385608	-0.646676	-0.516142
ADH5_-_100009918.23-P1P2	418	550	441	521	490	490	-0.253773	0.00938146	-0.122196	-0.0842595	-0.0947721	-0.0895158	-0.318104	-0.0856865	-0.201895
ADH5_-_100009984.23-P1P2	300	363	427	393	508	508	-0.784361	-0.642127	-0.713244	0.347738	0.0979359	0.222837	-0.416694	-0.544487	-0.48059
ADH5_-_100010001.23-P1P2	521	705	607	744	478	478	0.0997782	0.403344	0.251561	0.0588779	0.0610555	0.0599667	0.178585	0.464104	0.321344
ADH5_-_100010029.23-P1P2	1469	1901	1958	1812	1627	1627	-0.171874	0.0672759	-0.0522993	0.253011	-0.0857994	0.0836059	0.101065	-0.0188195	0.041123
ADH6_+_100140565.23-P1P2	605	707	627	707	589	589	0.0141729	0.106174	0.0601736	-0.110005	-0.0166238	-0.0633144	-0.0759033	0.0892544	0.00667555
ADH6_+_100140583.23-P1P2	884	1134	945	1314	842	842	0.0457316	0.27226	0.158996	-0.0652673	0.195921	0.0653268	0.000392979	0.467885	0.234139
ADH6_-_100140485.23-P1P2	444	401	517	506	424	424	0.0420008	-0.23773	-0.0978648	0.0580694	0.318911	0.18849	0.119999	0.0808849	0.100442
ADH6_-_100140539.23-P1P2	489	553	501	614	518	518	-0.107612	-0.062941	-0.0852766	-0.126559	0.134335	0.00388812	-0.214243	0.0710984	-0.0715721
ADH6_-_100140844.23-P1P2	786	858	848	787	704	704	0.134459	0.128134	0.131297	-0.0520003	-0.141238	-0.0966191	0.102388	-0.0134	0.0444939
ADH7_+_100356536.23-P1P2	1084	1233	1260	1052	1062	1062	0.00508643	0.0581206	0.0316035	0.0555237	-0.245662	-0.0950691	0.0805389	-0.187837	-0.0536492
ADH7_+_100356564.23-P1P2	272	431	437	354	248	248	0.108772	0.640079	0.374426	0.522491	-0.300562	0.110965	0.651192	0.339221	0.495207
ADH7_-_100356631.23-P1P2	656	428	419	486	384	384	0.748095	-0.000763924	0.373666	-0.808281	0.166722	-0.32078	-0.0402572	0.165662	0.0627023
ADH7_-_100356792.23-P1P2	570	561	690	660	458	458	0.29112	0.135385	0.213252	0.114099	0.217841	0.16597	0.425148	0.35293	0.389039
ADH7_-_100356938.23-P1P2	800	772	794	770	771	771	0.0287746	-0.155398	-0.0633119	-0.172396	-0.0203662	-0.0963812	-0.123693	-0.176061	-0.149877
ADHFE1_+_67344586.23-P1P2	728	916	925	765	823	823	-0.201449	-0.00281324	-0.102131	0.18398	-0.276512	-0.046266	0.00245982	-0.279621	-0.138581
ADHFE1_+_67344601.23-P1P2	214	213	246	300	160	160	0.395044	0.255513	0.325279	0.0395123	0.477485	0.258499	0.454485	0.732702	0.593594
ADHFE1_+_67344636.23-P1P2	642	678	599	945	906	906	-0.521432	-0.575494	-0.548463	-0.261553	0.462405	0.100426	-0.763056	-0.113385	-0.438221
ADHFE1_-_67344541.23-P1P2	982	1013	1081	1099	1027	1027	-0.0891358	-0.17707	-0.133103	-0.0229636	0.100933	0.0389849	-0.0921708	-0.076433	-0.0843019
ADHFE1_-_67344562.23-P1P2	796	759	737	481	618	618	0.340667	0.139225	0.239946	-0.272639	-0.674687	-0.473663	0.0879567	-0.535758	-0.223901
ADI1_+_3523446.23-P1P2	928	927	678	823	993	993	-0.122163	-0.256493	-0.189328	-0.614375	-0.188301	-0.401338	-0.71661	-0.445089	-0.58085
ADI1_+_3523460.23-P1P2	617	558	668	724	754	754	-0.313789	-0.591568	-0.452678	-0.0469576	0.359101	0.156072	-0.340818	-0.232763	-0.28679
ADI1_+_3523497.23-P1P2	782	891	1032	829	885	885	-0.203003	-0.14752	-0.175262	0.238667	-0.120677	0.058995	0.0555925	-0.268494	-0.106451
ADI1_-_3523478.23-P1P2	1224	1014	1075	1084	1156	1156	0.0579676	-0.346352	-0.144192	-0.348802	0.0796833	-0.134559	-0.270906	-0.266965	-0.268935
ADI1_-_3523537.23-P1P2	807	972	963	1037	879	879	-0.147789	-0.0121753	-0.0799822	0.0934319	0.0767638	0.0850979	-0.0344285	0.0642927	0.0149321
ADIG_+_37209723.23-P1P2	673	750	982	682	647	647	0.0323462	0.0558565	0.0441014	0.383581	-0.153743	0.114919	0.435856	-0.0981821	0.168837
ADIG_+_37209824.23-P1P2	508	459	572	617	487	487	0.0364122	-0.242696	-0.103142	0.00965141	0.410153	0.209902	0.0659923	0.167161	0.116576
ADIG_-_37209590.23-P1P2	597	624	620	710	527	527	0.155433	0.0864747	0.120954	-0.106998	0.169649	0.0313256	0.0683641	0.255828	0.162096
ADIG_-_37209653.23-P1P2	291	426	303	428	522	522	-0.867525	-0.450465	-0.658995	-0.103237	-0.00986646	-0.0565515	-0.950833	-0.460627	-0.70573
ADIG_-_37209801.23-P1P2	493	623	730	610	671	671	-0.46922	-0.264349	-0.366784	0.404774	-0.0470468	0.178863	-0.0445174	-0.311692	-0.178105
ADIPOQ_+_186560313.23-P1P2	534	453	533	619	547	547	-0.0591957	-0.429298	-0.244247	-0.164239	0.433805	0.134783	-0.203506	0.0042104	-0.099648
ADIPOQ_-_186560322.23-P1P2	358	399	333	326	324	324	0.119471	0.143127	0.131299	-0.265973	-0.308141	-0.287057	-0.126573	-0.16531	-0.145941
ADIPOQ_-_186560333.23-P1P2	482	360	435	352	433	433	0.130172	-0.423639	-0.146733	-0.309553	-0.0490453	-0.179299	-0.159453	-0.47298	-0.316216
ADIPOQ_-_186560368.23-P1P2	848	1189	978	1021	640	640	0.381498	0.736336	0.558917	0.044235	-0.23639	-0.0960774	0.445661	0.499651	0.472656
ADIPOQ_-_186560477.23-P1P2	451	558	666	706	578	578	-0.382437	-0.208073	-0.295255	0.40086	0.322779	0.361819	0.0383516	0.114411	0.076381
ADIPOR1_+_202927458.23-P1P2	733	825	753	1126	633	633	0.187113	0.22492	0.206017	-0.122699	0.432117	0.154709	0.0843432	0.656741	0.370542
ADIPOR1_+_202927498.23-P1P2	691	616	782	704	620	620	0.131923	-0.166606	-0.0173417	0.0169477	0.176021	0.0964845	0.168799	0.00911904	0.0889592
ADIPOR1_+_202927568.23-P1P2	460	507	601	517	442	442	0.0330929	0.040671	0.0368819	0.224196	0.0115547	0.117875	0.277218	0.0519297	0.164574
ADIPOR1_+_202927668.23-P1P2	370	507	564	504	337	337	0.110282	0.431969	0.271125	0.446635	-0.0251858	0.210724	0.576845	0.406487	0.491666
ADIPOR1_-_202927657.23-P1P2	450	484	506	526	433	433	0.0310634	0.00337161	0.0172175	0.00767715	0.103432	0.0555545	0.0586692	0.106508	0.0825884
ADIPOR2_+_1799996.23-P1P2	479	568	394	607	519	519	-0.140203	-0.027112	-0.0836577	-0.443365	0.0791818	-0.182092	-0.56364	0.0517738	-0.255933
ADIPOR2_+_1800032.23-P1P2	286	374	408	304	709	709	-1.33427	-1.08002	-1.20714	0.351019	-0.315591	0.017714	-0.963318	-1.3959	-1.17961
ADIPOR2_+_1800045.23-P1P2	687	604	782	780	698	698	-0.0474115	-0.365947	-0.206679	0.0253233	0.352302	0.188813	-0.00215955	-0.0139411	-0.00805032
ADIPOR2_+_1800088.23-P1P2	526	419	560	456	483	483	0.098545	-0.362341	-0.131898	-0.0711712	0.10546	0.0171443	0.0473025	-0.257178	-0.104938
ADIPOR2_-_1800091.23-P1P2	641	704	933	592	767	767	-0.283397	-0.28092	-0.282158	0.380017	-0.266602	0.0567077	0.116549	-0.547818	-0.215634
ADIRF_+_88728019.23-P1P2	758	923	1071	997	882	882	-0.243075	-0.0917164	-0.167396	0.337153	0.094639	0.215896	0.114007	0.00262668	0.0583167
ADIRF_+_88728059.23-P1P2	548	590	642	840	636	636	-0.239345	-0.26558	-0.252463	0.0668622	0.493051	0.279956	-0.152555	0.227174	0.0373099
ADIRF_+_88728103.23-P1P2	960	852	1102	769	1020	1020	-0.111957	-0.416912	-0.264435	0.0374827	-0.164494	-0.0635055	-0.054546	-0.581702	-0.318124
ADIRF_-_88727942.23-P1P2	574	816	800	614	683	683	-0.275329	0.0994152	-0.0879571	0.317414	-0.426954	-0.0547702	0.0620133	-0.327835	-0.132911
ADIRF_-_88728085.23-P1P2	797	873	1181	791	919	919	-0.22998	-0.231352	-0.230666	0.405822	-0.158928	0.123447	0.195771	-0.390575	-0.0974021
ADK_+_75910800.23-P2	654	597	652	608	634	634	0.0203132	-0.24402	-0.111854	-0.165954	0.00971656	-0.0781187	-0.125712	-0.2346	-0.180156
ADK_+_75936337.23-P1	1044	1328	1463	1085	1013	1013	0.018993	0.233353	0.126173	0.325273	-0.308184	0.00854444	0.364194	-0.0751273	0.144534
ADK_+_75936421.23-P1	287	362	555	583	310	310	-0.135712	0.0664531	-0.0346295	0.789902	0.670882	0.730392	0.674118	0.737039	0.705579
ADK_-_75910816.23-P2	1399	1489	1588	1431	1175	1175	0.227241	0.184415	0.205828	0.0212797	-0.0739439	-0.0263321	0.268449	0.110175	0.189312
ADK_-_75910830.23-P2	573	618	652	551	613	613	-0.121846	-0.145549	-0.133698	0.0248016	-0.182178	-0.0786884	-0.0771162	-0.328023	-0.20257
ADK_-_75910918.23-P2	1185	1217	1051	1167	1075	1075	0.116056	0.0217241	0.06889	-0.33466	-0.0771484	-0.205904	-0.198675	-0.0557203	-0.127198
ADK_-_75910928.23-P2	1216	1417	1344	1330	1087	1087	0.137297	0.225219	0.181258	-0.0171453	-0.108037	-0.0625913	0.14008	0.116886	0.128483
ADK_-_75936213.23-P1	659	993	831	1053	1048	1048	-0.693783	-0.235042	-0.464412	0.173035	0.068016	0.120525	-0.500819	-0.167321	-0.33407
ADK_-_75936389.23-P1	776	708	690	686	938	938	-0.298026	-0.563107	-0.430566	-0.330996	-0.0621646	-0.19658	-0.609093	-0.625568	-0.61733
ADK_-_75936408.23-P1	644	669	674	670	514	514	0.300798	0.222969	0.261884	-0.0958473	-0.0144689	-0.0551581	0.224879	0.208205	0.216542
ADM2_+_50919828.23-P1P2	844	964	1163	986	792	792	0.067248	0.126264	0.0967562	0.301001	0.0159307	0.158466	0.388178	0.141899	0.265038
ADM2_+_50919851.23-P1P2	381	346	399	345	441	441	-0.235482	-0.507275	-0.371379	-0.0949375	-0.0207995	-0.0578685	-0.310491	-0.52837	-0.419431
ADM2_+_50919866.23-P1P2	627	850	867	759	613	613	0.00808381	0.314307	0.161196	0.306031	-0.179987	0.0630223	0.334044	0.134025	0.234034
ADM2_-_50919797.23-P1P2	294	329	354	200	414	414	-0.518309	-0.488812	-0.50356	0.106398	-0.734711	-0.314157	-0.391983	-1.22382	-0.807901
ADM2_-_50919811.23-P1P2	22	72	70	53	427	427	-4.30316	-2.72544	-3.5143	1.50832	-0.458628	0.524844	-2.77491	-3.18436	-2.97964
ADM5_+_50191434.23-P1P2	607	919	664	628	584	584	0.0312336	0.496828	0.264031	-0.0320485	-0.565924	-0.298986	0.0191138	-0.069392	-0.0251391
ADM5_+_50191441.23-P1P2	895	953	865	972	799	799	0.139198	0.0970123	0.118105	-0.210723	0.0118563	-0.0994333	-0.0515965	0.108573	0.0284881
ADM5_+_50191479.23-P1P2	797	1074	875	1030	934	934	-0.253337	0.0442311	-0.104553	-0.0268319	-0.0769735	-0.0519027	-0.260241	-0.0330383	-0.146639
ADM5_+_50191482.23-P1P2	684	506	544	570	564	564	0.253807	-0.313826	-0.0300098	-0.491925	0.155201	-0.168362	-0.21819	-0.158921	-0.188556
ADM5_-_50191295.23-P1P2	487	539	388	588	443	443	0.112121	0.12571	0.118915	-0.4894	0.108907	-0.190247	-0.357351	0.234321	-0.0615149
ADM_+_10326407.23-P1P2	626	803	909	872	858	858	-0.47931	-0.252846	-0.366078	0.376582	0.102304	0.239443	-0.0827985	-0.150838	-0.116818
ADM_+_10326418.23-P1P2	665	791	723	752	641	641	0.0285354	0.146085	0.0873102	-0.0408939	-0.0895689	-0.0652314	0.00757017	0.0562201	0.0318952
ADM_-_10326425.23-P1P2	529	468	491	648	462	462	0.17088	-0.138653	0.0161138	-0.26908	0.452861	0.0918908	-0.0782709	0.313913	0.117821
ADM_-_10326433.23-P1P2	540	497	539	699	612	612	-0.205067	-0.457554	-0.331311	-0.164209	0.475423	0.155607	-0.349347	0.0175726	-0.165887
ADM_-_10326810.23-P1P2	405	467	514	412	491	491	-0.302296	-0.229569	-0.265932	0.182311	-0.197402	-0.00754542	-0.100056	-0.427267	-0.263661
ADNP2_+_77866875.23-P1P2	534	526	695	853	547	547	-0.0591957	-0.213746	-0.136471	0.218638	0.680859	0.449749	0.179371	0.466817	0.323094
ADNP2_+_77866879.23-P1P2	733	655	684	819	779	779	-0.112305	-0.407397	-0.259851	-0.261352	0.305745	0.0221963	-0.353728	-0.101948	-0.227838
ADNP2_+_77867018.23-P1P2	864	934	857	1070	910	910	-0.0993298	-0.119712	-0.109521	-0.173271	0.179493	0.00311058	-0.252672	0.0594842	-0.0965941
ADNP2_+_77867050.23-P1P2	1277	1387	1596	1299	1462	1462	-0.219679	-0.233244	-0.226462	0.160167	-0.11119	0.0244884	-0.0395838	-0.34473	-0.192157
ADNP2_-_77867068.23-P1P2	672	997	771	969	652	652	0.0190947	0.455453	0.237274	0.0367344	-0.0577207	-0.0104931	0.0757578	0.397437	0.236597
ADNP_+_49548061.23-P1P2	678	634	654	724	622	622	0.0998761	-0.1297	-0.014912	-0.21353	0.174883	-0.0193234	-0.0937251	0.0448869	-0.0244191
ADNP_+_49548215.23-P1P2	827	774	711	760	650	650	0.322953	0.0946254	0.208789	-0.379573	-0.042958	-0.211265	-0.0366913	0.0513715	0.00734013
ADNP_+_49548236.23-P1P2	551	754	736	735	727	727	-0.424398	-0.104659	-0.264528	0.256118	-0.0534441	0.101337	-0.148351	-0.158399	-0.153375
ADNP_-_49548038.23-P1P2	104	143	119	129	273	273	-1.41681	-1.09015	-1.25348	0.0328428	-0.165268	-0.0662126	-1.36404	-1.25572	-1.30988
ADNP_-_49548206.23-P1P2	465	670	501	783	432	432	0.0817048	0.475861	0.278783	-0.0539554	0.208227	0.077136	0.0476782	0.683793	0.365735
ADORA1_+_203097299.23-P1P2	629	522	674	777	527	527	0.230762	-0.171022	0.0298705	-0.0618467	0.557241	0.247697	0.188845	0.385923	0.287384
ADORA1_+_203097305.23-P1P2	1081	1225	988	1046	912	912	0.220766	0.268408	0.244587	-0.291319	-0.244523	-0.267921	-0.0506239	0.0235889	-0.0135175
ADORA1_-_203096437.23-P1P2	650	687	749	734	583	583	0.132449	0.0795458	0.105998	0.0429908	0.0788461	0.0609184	0.195369	0.158096	0.176732
ADORA1_-_203097227.23-P1P2	830	721	865	1018	748	748	0.125579	-0.210307	-0.0423645	-0.101946	0.481043	0.189548	0.0435607	0.270439	0.157
ADORA1_-_203097265.23-P1P2	614	602	508	745	624	624	-0.0478019	-0.209051	-0.128426	-0.434945	0.290853	-0.0720461	-0.462819	0.0815062	-0.190656
ADORA2A_+_24819635.23-P1P2	84	124	78	128	394	394	-2.25423	-1.82512	-2.03968	-0.26845	0.0291799	-0.119635	-2.50275	-1.79624	-2.1495
ADORA2A_+_24819730.23-P1P2	1153	1142	1126	1141	1058	1058	0.0995583	-0.0470454	0.0262565	-0.195721	-0.0178877	-0.106804	-0.0762339	-0.065229	-0.0707315
ADORA2A_+_24819774.23-P1P2	251	292	429	410	612	612	-1.31034	-1.22483	-1.26759	0.611755	0.473032	0.542393	-0.678655	-0.752096	-0.715376
ADORA2A_+_24819784.23-P1P2	413	463	334	393	371	371	0.130228	0.162325	0.146276	-0.467829	-0.253107	-0.360468	-0.317672	-0.091078	-0.204375
ADORA2A_-_24819553.23-P1P2	909	782	890	746	620	620	0.527518	0.177632	0.352575	-0.19201	-0.0846168	-0.138314	0.355436	0.0927192	0.224078
ADORA2B_+_15848338.23-P1P2	385	372	308	387	464	464	-0.293761	-0.476091	-0.384926	-0.483463	0.0404071	-0.221528	-0.757296	-0.435979	-0.596637
ADORA2B_+_15848485.23-P1P2	792	688	657	730	625	625	0.31715	-0.018716	0.149217	-0.431142	0.0688641	-0.181139	-0.0940639	0.0498521	-0.0221059
ADORA2B_-_15848318.23-P1P2	685	594	571	703	520	520	0.373098	0.0346829	0.20389	-0.424148	0.226438	-0.0988553	-0.031122	0.260825	0.114851
ADORA2B_-_15848416.23-P1P2	690	878	657	675	620	620	0.129834	0.344684	0.237259	-0.232238	-0.395957	-0.314098	-0.082476	-0.0515689	-0.0670224
ADORA2B_-_15848534.23-P1P2	618	715	673	927	513	513	0.244153	0.321716	0.282935	-0.0385356	0.358002	0.159733	0.225547	0.679422	0.452484
ADORA3_+_112031534.23-P1	1098	1188	1293	1318	1120	1120	-0.0531152	-0.0722323	-0.0626738	0.074309	0.133192	0.10375	0.0411224	0.0606635	0.0508929
ADORA3_+_112031595.23-P1	942	1021	1111	1056	962	962	-0.0548044	-0.0713943	-0.0630994	0.0765246	0.0320031	0.0542639	0.0416489	-0.0396871	0.000980881
ADORA3_+_112031631.23-P1	976	710	791	948	653	653	0.555304	-0.0365324	0.259386	-0.464739	0.400444	-0.0321472	0.110494	0.363616	0.237055
ADORA3_+_112046353.23-P2	395	412	360	499	418	418	-0.106145	-0.178127	-0.142136	-0.295391	0.259772	-0.0178097	-0.381607	0.0813487	-0.150129
ADORA3_-_112031553.23-P1	1653	1782	1664	1669	1484	1484	0.131101	0.106738	0.118919	-0.151967	-0.111137	-0.131552	-0.000936775	-0.00469531	-0.00281604
ADORA3_-_112031731.23-P1	521	841	799	692	623	623	-0.282443	0.275605	-0.00341906	0.455377	-0.297958	0.0787096	0.192862	-0.0226483	0.085107
ADORA3_-_112046363.23-P2	630	663	633	720	525	525	0.23854	0.179423	0.208981	-0.154682	0.102364	-0.0261587	0.103787	0.281491	0.192639
ADORA3_-_112046467.23-P2	602	481	612	705	494	494	0.260758	-0.195743	0.0325077	-0.137767	0.534963	0.198598	0.142919	0.338924	0.240922
ADORA3_-_112046483.23-P2	430	370	511	419	332	332	0.348659	-0.00092638	0.173866	0.0874514	0.162801	0.125126	0.456039	0.161579	0.308809
ADORA3_-_112046535.23-P2	1186	1212	1053	1413	1048	1048	0.153971	0.0524826	0.103227	-0.333134	0.204748	-0.0641929	-0.159234	0.256935	0.0488501
ADO_+_64564489.23-P1P2	837	1203	984	1011	587	587	0.487373	0.877936	0.682654	0.0718955	-0.267477	-0.097791	0.579197	0.610162	0.59468
ADO_+_64564492.23-P1P2	551	640	626	543	660	660	-0.284908	-0.201663	-0.243285	0.0225751	-0.253744	-0.115584	-0.242404	-0.455702	-0.349053
ADO_-_64564501.23-P1P2	497	705	646	560	510	510	-0.061746	0.309858	0.124056	0.216753	-0.34882	-0.0660336	0.174936	-0.0392586	0.0678386
ADO_-_64564519.23-P1P2	520	659	674	528	560	560	-0.13141	0.0775832	-0.0269133	0.212702	-0.336364	-0.0618313	0.101221	-0.259077	-0.0789282
ADO_-_64564589.23-P1P2	221	386	419	487	273	273	-0.329349	0.342431	0.00654117	0.761369	0.318697	0.540033	0.451948	0.660833	0.55639
ADPGK_+_73076199.23-P1P2	629	574	533	503	606	606	0.0292477	-0.235535	-0.103144	-0.40046	-0.207116	-0.303788	-0.351283	-0.442948	-0.397115
ADPGK_+_73076212.23-P1P2	534	500	817	692	506	506	0.0532078	-0.174478	-0.060635	0.451961	0.45222	0.452091	0.525098	0.277446	0.401272
ADPGK_-_73076158.23-P1P2	603	633	786	556	495	495	0.260235	0.197509	0.228872	0.220836	-0.203744	0.00854581	0.501	-0.00653182	0.247234
ADPGK_-_73076196.23-P1P2	638	710	456	860	922	922	-0.555705	-0.534216	-0.544961	-0.646058	0.259894	-0.193082	-1.18183	-0.274618	-0.728226
ADPGK_-_73076217.23-P1P2	1513	1322	1495	1406	1366	1366	0.12296	-0.204504	-0.0407719	-0.178802	0.0722506	-0.0532756	-0.0359131	-0.132549	-0.0842311
ADPRHL1_+_114103812.23-P2	1039	1043	980	1194	903	903	0.177903	0.0506729	0.114288	-0.245877	0.17844	-0.0337187	-0.0480454	0.228817	0.0903857
ADPRHL1_+_114103828.23-P2	646	753	794	642	695	695	-0.129973	-0.0416315	-0.0858024	0.13607	-0.2467	-0.0553154	0.0260249	-0.288628	-0.131301
ADPRHL1_+_114103927.23-P2	958	922	939	733	734	734	0.359751	0.171718	0.265735	-0.190436	-0.347577	-0.269007	0.189244	-0.176155	0.00654447
ADPRHL1_+_114103953.23-P2	303	374	202	330	346	346	-0.215949	-0.0450022	-0.130475	-0.746498	-0.197196	-0.471847	-0.942518	-0.242494	-0.592506
ADPRHL1_+_114107927.23-P1	481	635	609	741	605	605	-0.355393	-0.087447	-0.22142	0.17887	0.206093	0.192482	-0.156594	0.11835	-0.0191219
ADPRHL1_+_114107989.23-P1	385	428	518	489	399	399	-0.0760249	-0.0560464	-0.0660356	0.266558	0.1756	0.221079	0.210462	0.119258	0.16486
ADPRHL1_+_114108080.23-P1	850	929	895	823	944	944	-0.175819	-0.180377	-0.178098	-0.0871104	-0.19141	-0.13926	-0.243	-0.372083	-0.307541
ADPRHL1_-_114103638.23-P2	1324	1389	1560	1463	981	981	0.408084	0.344453	0.376268	0.0751077	0.0582593	0.0666835	0.50312	0.402417	0.452768
ADPRHL1_-_114107986.23-P1	624	706	758	761	745	745	-0.280189	-0.234841	-0.257515	0.119117	0.0916044	0.105361	-0.141144	-0.143532	-0.142338
ADPRHL1_-_114108043.23-P1	422	307	423	508	591	591	-0.51041	-1.10219	-0.806299	-0.158121	0.709966	0.275923	-0.648602	-0.392518	-0.52056
ADPRHL2_+_36554275.23-P1P2	608	708	624	485	523	523	0.192766	0.27967	0.236218	-0.124061	-0.562388	-0.343224	0.088634	-0.283014	-0.0971902
ADPRHL2_+_36554282.23-P1P2	570	567	556	764	542	542	0.0481745	-0.0922125	-0.022019	-0.197412	0.4136	0.108094	-0.129309	0.321092	0.0958913
ADPRHL2_-_36554327.23-P1P2	158	115	140	133	388	388	-1.32063	-1.91169	-1.61616	-0.336033	0.193169	-0.0714322	-1.63673	-1.71882	-1.67777
ADPRHL2_-_36554368.23-P1P2	523	680	749	700	587	587	-0.191044	0.0549058	-0.0680691	0.35662	0.0251963	0.190908	0.185504	0.0798062	0.132655
ADPRHL2_-_36554459.23-P1P2	580	345	410	541	458	458	0.316211	-0.56602	-0.124904	-0.661964	0.632408	-0.0147779	-0.325825	0.0660928	-0.129866
ADPRH_+_119298361.23-P1P2	855	951	1055	993	760	760	0.14543	0.166178	0.155804	0.141711	0.0457245	0.093718	0.307071	0.211606	0.259338
ADPRH_+_119298430.23-P1P2	621	876	798	810	785	785	-0.362594	0.000969806	-0.180812	0.20026	-0.129633	0.0353137	-0.142405	-0.128959	-0.135682
ADPRH_-_119298417.23-P1P2	535	555	542	387	395	395	0.413192	0.333367	0.373279	-0.142781	-0.536778	-0.33978	0.290339	-0.203707	0.0433159
ADPRH_-_119298448.23-P1P2	726	1028	860	879	771	771	-0.111256	0.257769	0.0732566	0.0828319	-0.242529	-0.0798486	-0.00849532	0.0149441	0.00322441
ADPRH_-_119298578.23-P1P2	400	462	374	476	412	412	-0.0671389	0.0079801	-0.0295794	-0.258497	0.0264449	-0.116026	-0.305707	0.0341291	-0.135789
ADPRM_+_10600836.23-P1P2	629	788	771	566	692	692	-0.162207	0.0301552	-0.0660257	0.132136	-0.494017	-0.180941	-0.0101423	-0.464158	-0.23715
ADPRM_+_10600844.23-P1P2	405	412	444	470	490	490	-0.299354	-0.407406	-0.35338	-0.0288975	0.173393	0.0722476	-0.308323	-0.234309	-0.271316
ADPRM_+_10600851.23-P1P2	1716	1630	1926	1812	1517	1517	0.153334	-0.0536175	0.0498582	0.00502291	0.136087	0.070555	0.178286	0.0821737	0.13023
ADPRM_+_10600856.23-P1P2	432	458	557	528	416	416	0.0299532	-0.0185043	0.00572444	0.205111	0.188567	0.196839	0.254993	0.169766	0.212379
ADPRM_-_10600773.23-P1P2	302	304	387	351	301	301	-0.0197095	-0.142961	-0.081335	0.19625	0.190776	0.193513	0.196469	0.0475194	0.121994
ADRA1A_+_26724815.23-P1P2	719	972	934	1020	887	887	-0.327437	-0.0252462	-0.176342	0.215896	0.0529171	0.134406	-0.0916127	0.027375	-0.0321189
ADRA1A_+_26724893.23-P1P2	399	553	593	664	642	642	-0.710679	-0.372562	-0.541621	0.410108	0.24728	0.328694	-0.280642	-0.125578	-0.20311
ADRA1A_+_26725046.23-P1P2	951	1123	1043	1161	1224	1224	-0.388581	-0.281514	-0.335047	-0.0283133	0.0313862	0.00153644	-0.396966	-0.250424	-0.323695
ADRA1A_-_26724903.23-P1P2	1079	1154	1336	1460	843	843	0.331596	0.29577	0.313683	0.14669	0.322701	0.234696	0.498214	0.618176	0.558195
ADRA1A_-_26725084.23-P1P2	1168	1098	1187	1368	1197	1197	-0.0598774	-0.281814	-0.170845	-0.138256	0.300566	0.0811554	-0.178204	0.0184569	-0.0798737
ADRA1B_+_159343326.23-P1P2	676	615	551	660	498	498	0.416383	0.147172	0.281778	-0.456506	0.0852558	-0.185625	-0.0201945	0.232132	0.105969
ADRA1B_+_159343340.23-P1P2	46	81	113	72	341	341	-2.91456	-2.23105	-2.5728	1.13508	-0.186549	0.474266	-1.75955	-2.41789	-2.08872
ADRA1B_+_159343419.23-P1P2	261	290	299	276	297	297	-0.210908	-0.191678	-0.201293	0.0345604	-0.0880085	-0.026724	-0.156419	-0.279983	-0.218201
ADRA1B_+_159343520.23-P1P2	996	835	907	1065	851	851	0.202492	-0.184651	0.00892035	-0.296578	0.334381	0.0189015	-0.0741577	0.149434	0.0376383
ADRA1B_-_159343261.23-P1P2	608	573	611	554	574	574	0.058526	-0.159784	-0.050629	-0.154434	-0.065273	-0.109854	-0.0759795	-0.225353	-0.150666
ADRA1D_+_4230150.23-P1P2	1209	1128	1431	1295	1152	1152	0.045179	-0.187642	-0.0712315	0.0816742	0.182561	0.132118	0.146782	-0.00537679	0.0707025
ADRA1D_+_4230414.23-P1P2	1024	1114	1123	967	772	772	0.383048	0.371808	0.377428	-0.028393	-0.220785	-0.124589	0.374584	0.150727	0.262655
ADRA1D_-_4229982.23-P1P2	539	621	527	782	609	609	-0.200652	-0.129117	-0.164884	-0.194018	0.315952	0.060967	-0.37474	0.186538	-0.0941011
ADRA1D_-_4230046.23-P1P2	18	16	30	39	36	36
ADRA1D_-_4230408.23-P1P2	962	1038	855	715	749	749	0.336577	0.3135	0.325039	-0.331648	-0.554415	-0.443031	0.0248576	-0.241211	-0.108177
ADRA2A_+_112836593.23-P1P2	715	579	578	577	752	752	-0.097284	-0.534438	-0.315861	-0.468409	-0.0216159	-0.245012	-0.545764	-0.55635	-0.551057
ADRA2A_+_112836615.23-P1P2	501	488	471	609	491	491	0.00459302	-0.16611	-0.0807586	-0.250619	0.302937	0.0261592	-0.226097	0.136531	-0.044783
ADRA2A_-_112836669.23-P1P2	1086	1058	935	947	856	856	0.318847	0.148389	0.233618	-0.377521	-0.176527	-0.277024	-0.0387455	-0.0284345	-0.03359
ADRA2A_-_112836673.23-P1P2	798	762	632	740	667	667	0.234207	0.0348358	0.134522	-0.497999	-0.0588896	-0.278444	-0.243863	-0.0243497	-0.134106
ADRA2A_-_112836677.23-P1P2	27	17	50	2	136	136	-2.35707	-3.15727	-2.75717	0.727433			-1.60971	-6.26165	-3.93568
ADRA2B_+_96782430.23-P1P2	490	518	540	615	700	700	-0.539068	-0.591671	-0.565369	-0.0213576	0.23101	0.104826	-0.540497	-0.360957	-0.450727
ADRA2B_+_96782825.23-P1P2	461	364	439	421	387	387	0.227939	-0.245664	-0.00886245	-0.232081	0.193258	-0.0194115	0.0157863	-0.0527015	-0.0184576
ADRA2B_-_96782423.23-P1P2	1084	1075	1017	1357	677	677	0.654642	0.509841	0.582241	-0.25358	0.31946	0.03294	0.420991	0.829005	0.624998
ADRA2B_-_96782435.23-P1P2	111	254	247	100	192	192	-0.815041	0.246454	-0.284294	0.992416	-1.36145	-0.184518	0.197304	-1.11529	-0.458995
ADRA2B_-_96782574.23-P1P2	1214	1175	1298	975	1112	1112	0.102117	-0.0777644	0.0121763	-0.0650133	-0.28581	-0.175412	0.0570325	-0.363871	-0.153419
ADRA2C_+_3767439.23-P1P2	613	786	887	714	513	513	0.232434	0.458302	0.345368	0.371512	-0.155229	0.108141	0.623874	0.302777	0.463326
ADRA2C_+_3767752.23-P1P2	313	244	249	308	372	372	-0.273635	-0.76569	-0.519662	-0.491552	0.319425	-0.0860634	-0.745258	-0.44656	-0.595909
ADRA2C_-_3767343.23-P1P2	966	1089	1048	881	924	924	0.0396358	0.0797708	0.0597033	-0.0439916	-0.322414	-0.183203	0.0155728	-0.242939	-0.113683
ADRA2C_-_3767525.23-P1P2	139	296	224	236	249	249	-0.865555	0.092183	-0.386686	0.526879	-0.343434	0.0917222	-0.318748	-0.251547	-0.285148
ADRA2C_-_3767801.23-P1P2	602	637	656	730	762	762	-0.364522	-0.415766	-0.390144	-0.0376029	0.179979	0.0711882	-0.382196	-0.236083	-0.30914
ADRB1_+_115803442.23-P1P2	731	610	617	650	702	702	0.0339058	-0.35993	-0.163012	-0.406136	0.0750066	-0.165565	-0.352302	-0.285219	-0.318761
ADRB1_+_115803496.23-P1P2	935	1045	1064	1291	851	851	0.111313	0.139003	0.125158	0.0249246	0.288362	0.156643	0.156166	0.42707	0.291618
ADRB1_+_115803536.23-P1P2	242	301	322	212	338	338	-0.506511	-0.324528	-0.415519	0.250518	-0.522323	-0.135902	-0.236064	-0.847147	-0.541605
ADRB1_-_115803439.23-P1P2	124	185	182	170	177	177	-0.537904	-0.0934925	-0.315698	0.392063	-0.138614	0.126724	-0.125912	-0.232403	-0.179157
ADRB1_-_115803460.23-P1P2	1530	1808	1849	1902	1803	1803	-0.261362	-0.153273	-0.207318	0.111678	0.0564987	0.0840885	-0.129755	-0.0970703	-0.113413
ADRB2_+_148206078.23-P1P2	368	635	705	561	567	567	-0.648138	0.00613945	-0.320999	0.776382	-0.19538	0.290501	0.148173	-0.189536	-0.0206814
ADRB2_-_148205999.23-P1P2	479	713	567	552	541	541	-0.200098	0.241005	0.0204538	0.0817878	-0.385858	-0.152035	-0.098381	-0.145149	-0.121765
ADRB2_-_148206009.23-P1P2	182	163	197	182	609	609	-1.767	-2.05884	-1.91292	-0.0472781	0.142443	0.0475823	-1.79435	-1.91669	-1.85552
ADRB2_-_148206087.23-P1P2	860	1096	1052	943	768	768	0.138736	0.355801	0.247268	0.129191	-0.233542	-0.0521755	0.287855	0.121963	0.204909
ADRB2_-_148206134.23-P1P2	431	371	540	518	397	397	0.0940543	-0.254988	-0.080467	0.163736	0.464909	0.314323	0.277719	0.209625	0.243672
ADRB3_+_37823983.23-P1P2	217	265	259	270	547	547	-1.35834	-1.20282	-1.28058	0.0937218	0.0103432	0.0520325	-1.24469	-1.19277	-1.21873
ADRB3_+_37824159.23-P1P2	522	599	796	521	759	759	-0.564545	-0.498812	-0.531678	0.447183	-0.217896	0.114643	-0.0974326	-0.717005	-0.407219
ADRB3_+_37824255.23-P1P2	841	1200	996	1190	869	869	-0.0717449	0.308338	0.118296	0.0825047	-0.0286967	0.026904	0.0306884	0.279345	0.155017
ADRB3_+_37824598.23-P1P2	289	246	166	337	247	247	0.202064	-0.163121	0.0194714	-0.961421	0.437466	-0.261978	-0.739429	0.274049	-0.23269
ADRB3_-_37824247.23-P1P2	447	598	691	565	640	640	-0.542292	-0.255195	-0.398743	0.466876	-0.0985184	0.184179	-0.0554873	-0.354009	-0.204748
ADRBK1_+_67033829.23-P1P2	187	256	303	260	210	210	-0.191846	0.128486	-0.0316798	0.534744	0.00574398	0.270244	0.362827	0.133934	0.248381
ADRBK1_+_67033839.23-P1P2	337	375	421	445	380	380	-0.197745	-0.176377	-0.187061	0.159536	0.230291	0.194914	-0.0182803	0.0536177	0.0176687
ADRBK1_+_67033933.23-P1P2	906	856	912	956	790	790	0.173164	-0.0415103	0.0658268	-0.152012	0.142776	-0.00461824	0.0410801	0.10097	0.0710249
ADRBK1_-_67033739.23-P1P2	678	779	954	940	787	787	-0.239573	-0.172009	-0.205791	0.331169	0.254414	0.292791	0.111525	0.0821089	0.0968167
ADRBK1_-_67033777.23-P1P2	784	748	847	749	538	538	0.518753	0.318164	0.418458	-0.0500269	-0.0146964	-0.0323617	0.488655	0.303171	0.395913
ADRBK2_+_25960431.23-P1P2	331	376	326	228	328	328	-0.0113592	0.0397684	0.0142046	-0.183494	-0.738323	-0.460909	-0.174925	-0.69885	-0.436888
ADRBK2_+_25960443.23-P1P2	797	864	947	757	598	598	0.38994	0.373617	0.381779	0.0872495	-0.207362	-0.0600562	0.497118	0.16596	0.331539
ADRBK2_-_25960518.23-P1P2	458	596	520	560	399	399	0.174464	0.421655	0.29806	0.0216288	-0.106509	-0.0424403	0.216022	0.31485	0.265436
ADRBK2_-_25960522.23-P1P2	302	279	310	338	397	397	-0.419085	-0.666142	-0.542614	-0.123816	0.260134	0.0681594	-0.522972	-0.406304	-0.464638
ADRBK2_-_25960540.23-P1P2	287	295	387	317	327	327	-0.212734	-0.305844	-0.259289	0.269748	0.0871441	0.178446	0.0769418	-0.218996	-0.0710271
ADRM1_+_60877729.23-P1P2	264	314	472	433	351	351	-0.435428	-0.317975	-0.376701	0.676714	0.446979	0.561846	0.261215	0.128708	0.194961
ADRM1_+_60877734.23-P1P2	399	336	417	408	439	439	-0.162327	-0.543028	-0.352677	-0.0978766	0.263484	0.0828037	-0.240275	-0.27984	-0.260057
ADRM1_-_60877894.23-P1P2	622	817	771	593	604	604	0.0178715	0.278519	0.148195	0.148281	-0.478928	-0.165323	0.186081	-0.200705	-0.00731171
ADRM1_-_60877923.23-P1P2	538	520	623	566	415	415	0.35	0.168132	0.259066	0.0500908	0.105667	0.0778787	0.42002	0.273503	0.346761
ADRM1_-_60877927.23-P1P2	818	876	917	814	811	811	-0.0120956	-0.0460395	-0.0290675	0.00328565	-0.122526	-0.0596201	0.0111187	-0.168861	-0.0788713
ADSL_+_40742428.23-P1P2	584	565	653	774	584	584	-0.0244946	-0.204986	-0.11474	-0.000420616	0.437459	0.218519	-0.00498649	0.232177	0.113595
ADSL_+_40742445.23-P1P2	228	240	293	313	280	280	-0.320888	-0.379661	-0.350274	0.200332	0.366504	0.283418	-0.100627	-0.0134523	-0.0570398
ADSL_+_40742458.23-P1P2	521	689	618	642	600	600	-0.228174	0.0422731	-0.0929503	0.0847882	-0.118555	-0.0168831	-0.123457	-0.0765774	-0.100017
ADSL_-_40742342.23-P1P2	693	766	834	852	545	545	0.322105	0.33382	0.327962	0.105657	0.136885	0.121271	0.44769	0.470409	0.45905
ADSL_-_40742434.23-P1P2	565	764	680	789	748	748	-0.429282	-0.126734	-0.278008	0.105749	0.0298288	0.0677887	-0.303605	-0.0972011	-0.200403
ADSSL1_-_105190033.23-P1P2	653	651	723	691	679	679	-0.0808231	-0.218022	-0.149423	-0.0146226	0.0694043	0.0273909	-0.075517	-0.148914	-0.112216
ADSSL1_-_105190109.23-P1P2	1014	1252	1402	1497	1261	1261	-0.339005	-0.167602	-0.253304	0.305893	0.241216	0.273555	-0.013183	0.0733178	0.0300674
ADSSL1_-_105190249.23-P1P2	366	280	372	528	528	528	-0.553189	-1.07238	-0.812784	-0.138076	0.898487	0.380206	-0.671336	-0.174188	-0.422762
ADSSL1_-_105190333.23-P1P2	946	773	933	1048	867	867	0.101314	-0.322832	-0.110759	-0.181498	0.422475	0.120488	-0.060256	0.0993466	0.0195453
ADSSL1_-_105190467.23-P1P2	231	261	301	238	513	513	-1.17556	-1.13218	-1.15387	0.220335	-0.149712	0.0353117	-0.935296	-1.28219	-1.10874
ADSS_+_244615311.23-P1P2	553	470	700	605	589	589	-0.115483	-0.482875	-0.299179	0.17854	0.347651	0.263095	0.0829862	-0.135521	-0.0262672
ADSS_+_244615384.23-P1P2	469	547	709	533	568	568	-0.300798	-0.211619	-0.256208	0.434662	-0.0540291	0.190317	0.153794	-0.265944	-0.056075
ADSS_+_244615389.23-P1P2	581	600	687	503	639	639	-0.161772	-0.248122	-0.204947	0.0802367	-0.271028	-0.0953956	-0.0616069	-0.519446	-0.290526
ADSS_-_244615308.23-P1P2	454	465	434	483	415	415	0.105086	0.00685097	0.0559687	-0.226532	0.0381686	-0.0941819	-0.101517	0.0447237	-0.0283969
ADSS_-_244615458.23-P1P2	490	486	444	383	487	487	-0.0156346	-0.160234	-0.0879342	-0.303757	-0.360236	-0.331997	-0.299463	-0.520766	-0.410114
ADTRP_+_11779041.23-P1P2	535	517	511	663	451	451	0.221917	0.0397684	0.130843	-0.227751	0.342221	0.057235	0.0140947	0.381693	0.197894
ADTRP_+_11779058.23-P1P2	211	359	400	382	306	306	-0.560783	0.0731838	-0.2438	0.761222	0.072965	0.417093	0.220367	0.145853	0.18311
ADTRP_+_11779155.23-P1P2	406	320	427	509	498	498	-0.319161	-0.795342	-0.557251	-0.0887789	0.65297	0.282096	-0.388011	-0.142668	-0.26534
ADTRP_-_11779104.23-P1P2	279	139	240	187	417	417	-0.604277	-1.74223	-1.17325	-0.378766	0.41133	0.0162818	-0.963114	-1.3312	-1.14716
ADTRP_-_11779125.23-P1P2	620	631	475	737	535	535	0.188235	0.0808327	0.134534	-0.545876	0.207401	-0.169238	-0.337712	0.287938	-0.0248875
AEBP1_+_44143590.23-P1P2	426	593	402	447	598	598	-0.513787	-0.169382	-0.341584	-0.245193	-0.424381	-0.334787	-0.739051	-0.594059	-0.666555
AEBP1_+_44143654.23-P1P2	474	604	629	522	399	399	0.224004	0.440891	0.332448	0.246638	-0.227123	0.00975757	0.49057	0.213473	0.352022
AEBP1_+_44143761.23-P1P2	231	278	362	309	301	301	-0.406365	-0.271947	-0.339156	0.486562	0.135898	0.31123	0.100125	-0.136345	-0.0181099
AEBP1_+_44143844.23-P1P2	593	674	652	679	634	634	-0.120945	-0.0690027	-0.094974	-0.0246954	-0.00596085	-0.0153281	-0.125712	-0.0752594	-0.100486
AEBP1_-_44143764.23-P1P2	248	303	457	265	324	324	-0.410148	-0.253944	-0.332046	0.720319	-0.209949	0.255185	0.330099	-0.46419	-0.0670452
AEBP2_+_19592455.23-P1P2	629	570	671	644	675	675	-0.126322	-0.401194	-0.263758	-0.0682825	0.159475	0.0455962	-0.174676	-0.242015	-0.208345
AEBP2_+_19592473.23-P1P2	633	706	807	752	739	739	-0.247863	-0.223175	-0.235519	0.188828	0.0744406	0.131634	-0.0391068	-0.14903	-0.0940683
AEBP2_-_19592388.23-P1P2	741	797	760	794	720	720	0.0169821	-0.0106856	0.00314824	-0.125009	-0.0220645	-0.073537	-0.0880986	-0.0330461	-0.0605723
AEBP2_-_19592538.23-P1P2	845	956	1194	929	860	860	-0.0498799	-0.00459445	-0.0272372	0.337244	-0.0579559	0.139644	0.307293	-0.0628462	0.122223
AEBP2_-_19592586.23-P1P2	566	567	551	595	683	683	-0.295578	-0.425805	-0.360692	-0.200285	0.0529171	-0.0736839	-0.475934	-0.373184	-0.424559
[truncated: 102,545 more rows]

## Sheet: Rapamycin
Rapamycin K562 CRISPRa genome-scale sgRNA counts and phenotypes
	Read counts						Phenotypes
	T0	T0	Rapamycin	Rapamycin	DMSO	DMSO	DMSO	DMSO	DMSO	Δ	Δ	Δ	Rapamycin	Rapamycin	Rapamycin
	Rep1	Rep2	Rep1	Rep2	Rep1	Rep2	Rep1	Rep2	ave_Rep1_Rep2	Rep1	Rep2	ave_Rep1_Rep2	Rep1	Rep2	ave_Rep1_Rep2
sgId
A1BG_+_58859110.23-P1	470	605	433	502	497	497	-0.10508	0.126421	0.0106706	-0.051287	-0.21583	-0.133558	-0.149028	-0.10689	-0.127959
A1BG_+_58859199.23-P1	931	878	653	1022	652	652	0.489415	0.272081	0.380748	-0.444691	0.272521	-0.0860855	0.0520619	0.527119	0.289591
A1BG_+_58859204.23-P1	663	913	922	704	672	672	-0.0439469	0.284885	0.120469	0.542765	-0.321621	0.110572	0.506156	-0.0542176	0.225969
A1BG_+_58864915.23-P2	751	783	731	745	655	655	0.172823	0.100249	0.136536	0.0280652	-0.0183537	0.00485576	0.208227	0.0644137	0.136321
A1BG_+_58865122.23-P2	676	795	684	721	646	646	0.0409945	0.142152	0.0915734	0.0839798	-0.0875374	-0.00177881	0.132313	0.0371333	0.0847232
A1BG_-_58859113.23-P1	273	219	219	271	293	293	-0.126494	-0.577238	-0.351866	-0.250963	0.36078	0.0549084	-0.370119	-0.23394	-0.302029
A1BG_-_58859158.23-P1	285	273	166	244	494	494	-0.818044	-1.01288	-0.915461	-0.712772	-0.108602	-0.410687	-1.52348	-1.13896	-1.33122
A1BG_-_58864933.23-P2	580	597	739	511	668	668	-0.22829	-0.319386	-0.273838	0.416528	-0.170989	0.122769	0.195577	-0.507857	-0.15614
A1BG_-_58864955.23-P2	449	530	399	528	443	443	-0.00508582	0.101417	0.0481657	-0.10332	0.0479638	-0.0276781	-0.101067	0.131899	0.0154162
A1BG_-_58864975.23-P2	1034	981	839	1022	870	870	0.224654	0.0159693	0.120312	-0.234487	0.112488	-0.0609992	-0.00249369	0.110976	0.0542412
A1CF_+_52645511.23-P1P2	452	344	337	386	418	418	0.0883253	-0.438363	-0.175019	-0.356567	0.21961	-0.0684785	-0.260903	-0.236234	-0.248569
A1CF_+_52645527.23-P1P2	617	755	536	565	583	583	0.05728	0.215712	0.136496	-0.136031	-0.364808	-0.250419	-0.071412	-0.166577	-0.118994
A1CF_-_52645463.23-P1P2	931	1068	1040	1148	978	978	-0.0955479	-0.0302631	-0.0629055	0.226737	0.157629	0.192183	0.138528	0.109884	0.124206
A1CF_-_52645539.23-P1P2	315	359	300	273	230	230	0.429223	0.485082	0.457152	-0.00338264	-0.341665	-0.172524	0.43318	0.125935	0.279557
A1CF_-_52645861.23-P1P2	414	527	604	515	361	361	0.173137	0.388536	0.280837	0.611924	0.0201877	0.316056	0.792401	0.391242	0.591821
A2ML1_+_8974963.23-P1P2	971	845	803	1061	846	846	0.174319	-0.158975	0.00767217	-0.207065	0.38182	0.0873775	-0.0254068	0.205363	0.0899782
A2ML1_+_8975008.23-P1P2	653	649	614	614	498	498	0.366443	0.224804	0.295624	-0.0218376	-0.0265616	-0.0241996	0.351944	0.180761	0.266352
A2ML1_+_8975069.23-P1P2	360	457	378	436	499	499	-0.495537	-0.284114	-0.389826	0.137396	-0.0144478	0.0614741	-0.350803	-0.316044	-0.333423
A2ML1_-_8975016.23-P1P2	459	541	501	603	501	501	-0.150811	-0.0464504	-0.0986307	0.193323	0.209948	0.201635	0.0498509	0.146016	0.0979332
A2ML1_-_8975026.23-P1P2	571	584	426	533	417	417	0.428949	0.328653	0.378801	-0.355631	-0.0784146	-0.217023	0.0806569	0.232756	0.156707
A2M_+_9268702.23-P1P2	240	177	131	160	212	212	0.154476	-0.417583	-0.131554	-0.806461	-0.0922592	-0.44936	-0.644647	-0.527324	-0.585985
A2M_+_9268776.23-P1P2	868	885	667	1024	895	895	-0.0686872	-0.173479	-0.121083	-0.313002	0.263885	-0.0245585	-0.37435	0.0729243	-0.150713
A2M_+_9268794.23-P1P2	770	773	853	762	696	696	0.121277	-0.0058873	0.0576946	0.214694	0.0327408	0.123717	0.343309	0.00937186	0.176341
A2M_-_9268620.23-P1P2	429	408	283	406	564	564	-0.419212	-0.624394	-0.521803	-0.533169	0.0463288	-0.24342	-0.945042	-0.595547	-0.770295
A2M_-_9268635.23-P1P2	511	460	547	670	601	601	-0.258536	-0.543	-0.400768	0.165224	0.595945	0.380585	-0.0859733	0.0354643	-0.0252545
A3GALT2_+_33786914.23-ENST00000442999.3	358	500	377	428	334	334	0.0756169	0.424812	0.250214	0.141612	-0.170899	-0.0146437	0.224567	0.236431	0.230499
A3GALT2_-_33786839.23-ENST00000442999.3	496	708	613	719	589	589	-0.272422	0.108213	-0.0821044	0.372554	0.0756606	0.224107	0.10747	0.166392	0.136931
A3GALT2_-_33786863.23-ENST00000442999.3	597	700	626	524	439	439	0.419015	0.515866	0.467441	0.135438	-0.36437	-0.114466	0.561793	0.134014	0.347903
A3GALT2_-_33786879.23-ENST00000442999.3	626	702	649	775	739	739	-0.263906	-0.231372	-0.247639	0.119063	0.196143	0.157603	-0.137505	-0.0527099	-0.0951074
A3GALT2_-_33786967.23-ENST00000442999.3	506	394	383	447	496	496	0.0043027	-0.489413	-0.242555	-0.334786	0.235497	-0.0496444	-0.323145	-0.271397	-0.297271
A4GALT_+_43116948.23-P1P2	487	380	288	387	418	418	0.195924	-0.294772	-0.0494238	-0.690846	0.0797524	-0.305547	-0.487583	-0.232501	-0.360042
A4GALT_+_43116953.23-P1P2	1011	1051	1083	915	804	804	0.306021	0.229227	0.267624	0.166257	-0.146501	0.00987806	0.479617	0.0652444	0.272431
A4GALT_+_43117014.23-P1P2	362	513	365	382	495	495	-0.475933	-0.105738	-0.290836	0.0789135	-0.371968	-0.146527	-0.389681	-0.495188	-0.442434
A4GALT_+_43117057.23-P1P2	199	257	351	302	218	218	-0.156054	0.0801718	-0.0379412	0.885709	0.286198	0.585954	0.736994	0.348889	0.542941
A4GALT_+_43117061.23-P1P2	351	424	388	455	536	536	-0.635257	-0.495437	-0.565347	0.211592	0.15522	0.183406	-0.416325	-0.357698	-0.387012
A4GNT_+_137851367.23-P1P2	185	366	222	312	240	240	-0.400004	0.451541	0.0257686	0.330041	-0.176879	0.0765808	-0.0626238	0.25718	0.097278
A4GNT_+_137851419.23-P1P2	970	1109	1018	1032	1050	1050	-0.138827	-0.0783984	-0.108613	0.136688	-0.0503982	0.0431447	0.00519913	-0.146278	-0.0705395
A4GNT_+_137851432.23-P1P2	171	293	175	179	267	267	-0.667338	-0.0232075	-0.345273	0.100365	-0.657523	-0.278579	-0.559634	-0.698212	-0.628923
A4GNT_-_137851386.23-P1P2	99	100	128	169	100	100	-0.0389941	-0.157268	-0.0981313	0.43765	0.810441	0.624046	0.405995	0.635691	0.520843
A4GNT_-_137851396.23-P1P2	491	444	527	406	510	510	-0.0792688	-0.357206	-0.218237	0.169087	-0.0756617	0.0467124	0.0971566	-0.450349	-0.176596
AAAS_+_53715447.23-P1P2	492	440	542	546	530	530	-0.131829	-0.425757	-0.278793	0.206641	0.364816	0.285728	0.0821514	-0.0784232	0.00186407
AAAS_+_53715502.23-P1P2	228	251	189	363	299	299	-0.415606	-0.409727	-0.412666	-0.203641	0.5857	0.19103	-0.611908	0.158492	-0.226708
AAAS_+_53715556.23-P1P2	497	590	402	552	508	508	-0.0560772	0.058618	0.00127042	-0.239044	-0.0426285	-0.140836	-0.287782	-0.00149206	-0.144637
AAAS_-_53715389.23-P1P2	797	778	737	682	717	717	0.128112	-0.0394714	0.0443203	-0.0459084	-0.13658	-0.0912443	0.0895424	-0.193533	-0.0519954
AAAS_-_53715519.23-P1P2	528	506	499	376	539	539	-0.0542419	-0.248416	-0.151329	-0.0144914	-0.374987	-0.194739	-0.0613946	-0.640884	-0.35114
AACS_+_125549846.23-P1P2	955	758	807	628	705	705	0.413383	-0.0526938	0.180345	-0.175925	-0.218015	-0.19697	0.244796	-0.288191	-0.0216971
AACS_-_125549706.23-P1P2	437	593	487	783	523	523	-0.283672	0.0239527	-0.12986	0.223295	0.454398	0.338847	-0.0530383	0.46087	0.203916
AACS_-_125549875.23-P1P2	657	825	529	488	505	505	0.355115	0.550842	0.452979	-0.245619	-0.704095	-0.474857	0.116835	-0.170734	-0.0269494
AACS_-_125549882.23-P1P2	762	837	648	826	646	646	0.213762	0.216425	0.215094	-0.16679	0.0343324	-0.0662291	0.0543105	0.233276	0.143793
AACS_-_125549890.23-P1P2	425	456	448	444	484	484	-0.212039	-0.243242	-0.22764	0.143043	0.0149441	0.0789933	-0.0616574	-0.245779	-0.153718
AADACL2_+_151451431.23-P1P2	876	1041	863	764	776	776	0.15038	0.266573	0.208476	0.0454364	-0.392907	-0.173735	0.203155	-0.143816	0.0296695
AADACL2_+_151451607.23-P1P2	610	701	667	648	510	510	0.233817	0.301649	0.267733	0.195884	-0.0600024	0.0679409	0.43704	0.224165	0.330603
AADACL2_-_151451238.23-P1P2	301	477	408	321	396	396	-0.420232	0.11122	-0.154506	0.505812	-0.517998	-0.0060927	0.0929196	-0.424259	-0.16567
AADACL2_-_151451485.23-P1P2	1087	1127	932	1127	1167	1167	-0.126947	-0.207585	-0.167266	-0.154943	0.0534182	-0.0507626	-0.274552	-0.171649	-0.2231
AADACL2_-_151451555.23-P1P2	855	595	796	1005	780	780	0.107956	-0.547853	-0.219949	-0.0361493	0.809652	0.386751	0.0791452	0.244318	0.161731
AADACL3_+_12775953.23-P1P2	792	1057	671	746	851	851	-0.128153	0.155476	0.0136613	-0.172181	-0.44931	-0.310745	-0.292995	-0.311315	-0.302155
AADACL3_+_12775987.23-P1P2	481	409	511	509	637	637	-0.429751	-0.796461	-0.613106	0.154293	0.368983	0.261638	-0.268119	-0.44496	-0.356539
AADACL3_-_12775815.23-P1P2	629	576	527	656	342	342	0.854569	0.594804	0.724687	-0.18825	0.241045	0.0263974	0.673658	0.818368	0.746013
AADACL3_-_12775818.23-P1P2	456	605	555	575	619	619	-0.4654	-0.190273	-0.327836	0.350461	-0.019955	0.165253	-0.107601	-0.227709	-0.167655
AADACL3_-_12775965.23-P1P2	338	364	335	339	354	354	-0.0912207	-0.117079	-0.10415	0.0541445	-0.049235	0.00245478	-0.0297374	-0.183796	-0.106767
AADACL4_+_12704309.23-P1P2	745	892	525	797	506	506	0.533608	0.660638	0.597123	-0.437916	-0.109046	-0.273481	0.103031	0.534111	0.318571
AADACL4_+_12704396.23-P1P2	780	977	829	559	661	661	0.214329	0.40644	0.310385	0.154905	-0.752092	-0.298594	0.376573	-0.363134	0.00671945
AADACL4_+_12704411.23-P1P2	380	496	390	554	392	392	-0.0693488	0.182218	0.0564346	0.104481	0.212964	0.158723	0.0424714	0.3777	0.210086
AADACL4_-_12704368.23-P1P2	628	650	488	679	629	629	-0.02679	-0.109889	-0.0683394	-0.296877	0.11639	-0.0902433	-0.316328	-0.0109803	-0.163654
AADACL4_-_12704476.23-P1P2	252	351	171	225	549	549	-1.14788	-0.802604	-0.97524	-0.492421	-0.588128	-0.540274	-1.63296	-1.40821	-1.52059
AADAC_+_151531365.23-P1P2	849	758	937	899	686	686	0.283061	-0.0132791	0.134891	0.209291	0.299541	0.254416	0.499691	0.268781	0.384236
AADAC_+_151531719.23-P1P2	1091	1361	1091	1088	1090	1090	-0.0231716	0.163071	0.0699495	0.0670067	-0.26957	-0.101282	0.0511739	-0.123981	-0.0364038
AADAC_+_151531810.23-P1P2	99	119	157	217	114	114	-0.228028	-0.0953407	-0.161684	0.732271	0.920152	0.826211	0.511582	0.807329	0.659456
AADAC_-_151531298.23-P1P2	317	423	307	315	361	361	-0.212011	0.0713904	-0.0703101	0.0207625	-0.371888	-0.175563	-0.183909	-0.317979	-0.250944
AADAC_-_151531776.23-P1P2	87	76	88	103	72	72	0.248524	-0.0792659	0.084629	0.0834948	0.491991	0.287743	0.339358	0.395244	0.367301
AADAT_+_171011478.23-P1P2	267	412	343	425	398	398	-0.600423	-0.107393	-0.353908	0.428376	0.0982367	0.263306	-0.164709	-0.0266374	-0.0956732
AADAT_+_171011507.23-P1P2	1113	890	946	1188	824	824	0.409243	-0.0461074	0.181568	-0.167535	0.470076	0.15127	0.249047	0.406487	0.327767
AADAT_-_171011381.23-P1P2	495	523	473	558	387	387	0.3306	0.277209	0.303905	0.00141835	0.146872	0.0741454	0.339358	0.4066	0.372979
AADAT_-_171011434.23-P1P2	1263	1399	1173	1365	1218	1218	0.0278459	0.0426134	0.0352297	-0.0396449	0.0179232	-0.0108609	-0.00446022	0.043055	0.0192974
AADAT_-_171011524.23-P1P2	617	884	623	909	640	640	-0.077296	0.308706	0.115705	0.0809684	0.0936521	0.0873102	0.0110112	0.384877	0.197944
AAED1_+_99417723.23-P1P2	620	681	734	918	579	579	0.0742103	0.076823	0.0755167	0.310519	0.484258	0.397388	0.392068	0.543599	0.467833
AAED1_-_99417731.23-P1P2	612	716	664	645	616	616	-0.0338933	0.0597608	0.0129338	0.184658	-0.0972422	0.043708	0.158104	-0.054963	0.0515704
AAED1_-_99417754.23-P1P2	315	374	353	425	331	331	-0.095974	0.0189386	-0.0385177	0.231323	0.237843	0.234583	0.142688	0.2393	0.190994
AAED1_-_99417759.23-P1P2	631	847	807	916	759	759	-0.290954	0.000993674	-0.14498	0.421935	0.166404	0.29417	0.13832	0.149916	0.144118
AAED1_-_99417790.23-P1P2	567	594	442	416	375	375	0.571964	0.506304	0.539134	-0.292296	-0.460461	-0.376378	0.287007	0.0283611	0.157684
AAGAB_+_67547095.23-P1P2	831	917	827	1109	804	804	0.0231584	0.0324578	0.0278081	0.0600455	0.327684	0.193865	0.0905427	0.34266	0.216601
AAGAB_+_67547115.23-P1P2	684	581	511	686	635	635	0.0827452	-0.285487	-0.101371	-0.353666	0.293089	-0.0302889	-0.263582	-0.00987985	-0.136731
AAGAB_+_67547183.23-P1P2	357	334	370	490	387	387	-0.140904	-0.369754	-0.255329	0.118608	0.606352	0.36248	-0.0149574	0.219116	0.102079
AAGAB_+_67547201.23-P1P2	423	633	510	565	636	636	-0.612864	-0.16409	-0.388477	0.336846	-0.110536	0.113155	-0.268679	-0.292108	-0.280393
AAGAB_-_67547158.23-P1P2	595	581	509	588	453	453	0.368884	0.201759	0.285321	-0.158217	0.0706962	-0.0437606	0.218006	0.254973	0.236489
AAK1_+_69870922.23-P1P2	385	411	343	297	361	361	0.068365	0.0298711	0.0491181	-0.0996432	-0.415257	-0.25745	-0.0239394	-0.402868	-0.213404
AAK1_+_69870940.23-P1P2	431	440	468	446	534	534	-0.333646	-0.436605	-0.385126	0.185827	0.0729584	0.129393	-0.14048	-0.381128	-0.260804
AAK1_+_69870950.23-P1P2	482	831	646	555	707	707	-0.577172	0.0758699	-0.250651	0.489508	-0.528942	-0.0197174	-0.0803252	-0.470554	-0.27544
AAK1_-_69870926.23-P1P2	782	1009	664	834	691	691	0.153988	0.3889	0.271444	-0.168979	-0.221389	-0.195184	-0.00765157	0.15003	0.0711891
AAK1_-_69870957.23-P1P2	228	197	275	246	502	502	-1.16315	-1.50676	-1.33495	0.337404	0.373881	0.355643	-0.818405	-1.15036	-0.984383
AAMDC_+_77531976.23-P1P2	953	907	792	901	1026	1026	-0.130977	-0.335125	-0.233051	-0.199969	0.0438428	-0.0780632	-0.323607	-0.308764	-0.316186
AAMDC_+_77532017.23-P1P2	669	792	636	733	1026	1026	-0.641447	-0.530727	-0.586087	-0.00597276	-0.058269	-0.0321209	-0.640081	-0.606477	-0.623279
AAMDC_-_77531865.23-P1P2	700	686	667	650	853	853	-0.309685	-0.471606	-0.390645	-0.00266147	-0.0243507	-0.0135061	-0.305008	-0.513438	-0.409223
AAMDC_-_77531897.23-P1P2	1507	1826	1548	1614	1409	1409	0.0725132	0.216747	0.14463	0.105733	-0.124628	-0.00944762	0.185585	0.0746371	0.130111
AAMDC_-_77532073.23-P1P2	293	242	336	336	355	355	-0.301413	-0.71008	-0.505747	0.264567	0.526872	0.39572	-0.0295069	-0.20069	-0.115098
AAMP_-_219134967.23-P1P2	320	267	259	342	390	390	-0.309897	-0.703903	-0.5069	-0.238113	0.410575	0.0862308	-0.540671	-0.31081	-0.42574
AAMP_-_219135004.23-P1P2	810	883	671	760	650	650	0.292988	0.284705	0.288846	-0.204602	-0.162996	-0.183799	0.0957239	0.104228	0.0999759
AAMP_-_219135011.23-P1P2	879	934	756	941	762	762	0.181578	0.136363	0.15897	-0.15047	0.0641904	-0.0431399	0.0384461	0.183072	0.110759
AAMP_-_219135073.23-P1P2	185	123	162	116	167	167	0.123183	-0.598458	-0.237638	-0.124525	-0.0311153	-0.07782	0.00599661	-0.647055	-0.320529
AAMP_-_219135111.23-P1P2	901	860	1092	1068	623	623	0.5078	0.307836	0.407818	0.344381	0.365921	0.355151	0.85952	0.656276	0.757898
AANAT_+_74463370.23-P1P2	272	328	260	280	378	378	-0.499274	-0.361959	-0.430616	0.00191166	-0.174851	-0.0864696	-0.490024	-0.554291	-0.522157
AANAT_+_74463519.23-P1P2	1208	1456	973	1032	1125	1125	0.0782009	0.214817	0.146509	-0.245102	-0.443149	-0.344126	-0.159562	-0.245814	-0.202688
AANAT_+_74463549.23-P1P2	221	174	259	285	261	261	-0.264498	-0.742231	-0.503364	0.295912	0.765293	0.530603	0.0387532	0.00558028	0.0221667
AANAT_+_74463564.23-P1P2	995	1195	1063	1102	1023	1023	-0.0645323	0.0669361	0.00120189	0.16238	-0.0634682	0.0494558	0.105186	-0.0140138	0.0455863
AANAT_-_74463386.23-P1P2	124	167	44	57	106	106	0.201781	0.498515	0.350148	-1.42776	-1.4974	-1.46258	-1.21864	-1.01636	-1.1175
AAR2_+_34824126.23-P1P2	796	820	755	1049	616	616	0.345344	0.255425	0.300384	-0.0092851	0.408737	0.199726	0.343397	0.646681	0.495039
AAR2_+_34824309.23-P1P2	693	787	617	631	871	871	-0.354312	-0.303577	-0.328945	-0.100578	-0.265305	-0.182942	-0.447551	-0.586365	-0.516958
AAR2_+_34824317.23-P1P2	733	670	558	724	629	629	0.196259	-0.0661673	0.0650456	-0.326541	0.165247	-0.0806473	-0.122944	0.0815978	-0.0206731
AAR2_+_34824347.23-P1P2	1055	1023	1100	1192	823	823	0.333784	0.156573	0.245179	0.127267	0.273996	0.200632	0.46839	0.413088	0.440739
AAR2_-_34824434.23-P1P2	440	640	509	504	607	607	-0.488688	-0.080893	-0.28479	0.277169	-0.29123	-0.00703057	-0.20418	-0.389605	-0.296892
AARD_+_117950262.23-P1P2	14	53	3	51	9	9		2.40073			-0.00207691			2.38117
AARD_+_117950380.23-P1P2	410	423	376	369	451	451	-0.161998	-0.249738	-0.205868	-0.0578846	-0.143619	-0.100752	-0.212544	-0.410838	-0.311691
AARD_-_117950317.23-P1P2	426	277	369	369	461	461	-0.138408	-0.892149	-0.515279	-0.140226	0.467153	0.163464	-0.271295	-0.442478	-0.356886
AARD_-_117950596.23-P1P2	745	872	741	964	738	738	-0.010875	0.0834389	0.036282	0.0592398	0.198123	0.128682	0.0557036	0.26408	0.159892
AARD_-_117950667.23-P1P2	419	442	346	460	531	531	-0.366256	-0.421934	-0.394095	-0.209172	0.111006	-0.0490829	-0.568089	-0.32841	-0.448249
AARS2_+_44281112.23-P1P2	608	696	530	695	599	599	-0.00297924	0.0592629	0.0281418	-0.131072	0.0513439	-0.0398642	-0.126713	0.0931251	-0.0167938
AARS2_-_44281145.23-P1P2	820	824	874	845	768	768	0.070023	-0.0557304	0.00714633	0.159016	0.0897252	0.124371	0.236378	0.0165132	0.126446
AARS2_-_44281158.23-P1P2	578	682	591	706	683	683	-0.265311	-0.159382	-0.212346	0.0990953	0.103315	0.101205	-0.158877	-0.0735492	-0.116213
AARS2_-_44281194.23-P1P2	478	446	512	785	445	445	0.0787107	-0.15403	-0.0376597	0.16614	0.869067	0.517604	0.252189	0.697555	0.474872
AARS2_-_44281201.23-P1P2	1005	955	1087	1077	869	869	0.185273	-0.0211239	0.0820745	0.180163	0.226864	0.203513	0.372775	0.188258	0.280517
AARSD1_+_41116733.23-P1	519	543	738	868	829	829	-0.700132	-0.767688	-0.73391	0.574893	0.730161	0.652527	-0.1179	-0.0550089	-0.0864546
AARSD1_+_41132209.23-P2	241	249	204	230	220	220	0.107035	0.0213738	0.0642044	-0.173457	-0.0610937	-0.117275	-0.0590835	-0.0572015	-0.0581425
AARSD1_+_41132260.23-P2	558	606	520	623	470	470	0.22311	0.209389	0.216249	-0.0347468	0.0933326	0.0292929	0.195702	0.28524	0.240471
AARSD1_+_41132306.23-P2	2075	1992	1659	2229	1893	1893	0.107942	-0.0837252	0.0121086	-0.255791	0.215597	-0.0200968	-0.14051	0.11439	-0.0130596
AARSD1_+_41132335.23-P2	1867	1902	1791	1931	1799	1799	0.0290322	-0.0769464	-0.0239571	0.0070501	0.0752491	0.0411496	0.043421	-0.0191789	0.0121211
AARSD1_-_41116521.23-P1	528	801	539	721	729	729	-0.489875	-0.021385	-0.25563	0.096754	-0.0983848	-0.000815372	-0.385783	-0.137251	-0.261517
AARSD1_-_41116538.23-P1	289	258	310	447	347	347	-0.288361	-0.584833	-0.436597	0.168205	0.846322	0.507264	-0.112817	0.244007	0.0655954
AARSD1_-_41116569.23-P1	811	1147	945	948	872	872	-0.129121	0.238197	0.0545381	0.287619	-0.221488	0.0330654	0.165837	-0.000772908	0.0825321
AARSD1_-_41116765.23-P1	483	538	621	647	628	628	-0.403236	-0.380427	-0.391831	0.429577	0.319578	0.374577	0.0336796	-0.0783307	-0.0223255
AARSD1_-_41132355.23-P2	2229	2327	1885	2385	2195	2195	-0.00231889	-0.0730181	-0.0376685	-0.174825	0.0889363	-0.0429446	-0.169806	-0.00156351	-0.0856845
AARS_+_70323525.23-P1P2	882	1001	808	1052	892	892	-0.0407596	0.00905795	-0.0158508	-0.0594167	0.125111	0.0328471	-0.0928375	0.116687	0.0119249
AARS_+_70323546.23-P1P2	985	984	928	988	852	852	0.184776	0.0505365	0.117656	-0.0189922	0.0592709	0.0201394	0.173122	0.0923258	0.132724
AARS_-_70323559.23-P1P2	797	788	732	930	800	800	-0.0299148	-0.179073	-0.104494	-0.0557294	0.292453	0.118362	-0.0783055	0.0958989	0.00879671
AARS_-_70323586.23-P1P2	646	573	695	627	580	580	0.130987	-0.174786	-0.0218997	0.172486	0.183349	0.177917	0.310811	-0.00891929	0.150946
AARS_-_70323698.23-P1P2	610	458	549	648	476	476	0.333353	-0.212882	0.0602354	-0.0849964	0.554064	0.234534	0.255695	0.3237	0.289698
AASDHPPT_+_105948166.23-P1P2	1461	1698	1638	1756	1475	1475	-0.0382533	0.0458531	0.00379988	0.231986	0.101875	0.16693	0.201071	0.130246	0.165659
AASDHPPT_+_105948178.23-P1P2	1015	1083	1142	1325	1118	1118	-0.163935	-0.203155	-0.183545	0.23709	0.344377	0.290733	0.0804934	0.12374	0.102117
AASDHPPT_+_105948188.23-P1P2	1106	1296	1112	1202	1088	1088	-0.000821733	0.0951188	0.0471485	0.0748121	-0.0552106	0.00980074	0.0813291	0.0224265	0.0518778
AASDHPPT_+_105948254.23-P1P2	840	1124	737	937	645	645	0.356596	0.644003	0.500299	-0.121718	-0.209103	-0.16541	0.242216	0.417418	0.329817
AASDHPPT_-_105948308.23-P1P2	1018	1217	1076	1248	1066	1066	-0.0909644	0.0338533	-0.0285556	0.146947	0.089707	0.118327	0.0633215	0.106079	0.0847001
AASDH_+_57253649.23-P1P2	400	433	475	458	452	452	-0.200817	-0.219224	-0.210021	0.314934	0.134399	0.224666	0.121456	-0.102307	0.00957432
AASDH_+_57253725.23-P1P2	282	196	235	295	492	492	-0.827458	-1.48507	-1.15627	-0.196028	0.64328	0.223626	-1.01615	-0.859275	-0.937711
AASDH_+_57253803.23-P1P2	813	745	710	832	858	858	-0.102217	-0.361006	-0.231611	-0.12843	0.212761	0.0421658	-0.223308	-0.165726	-0.194517
AASDH_-_57253705.23-P1P2	306	299	278	274	513	513	-0.769922	-0.936082	-0.853002	-0.0714401	-0.0725514	-0.0719957	-0.834023	-1.02611	-0.930069
AASDH_-_57253832.23-P1P2	608	833	653	801	700	700	-0.227778	0.0936932	-0.0670425	0.170018	-0.00309605	0.0834612	-0.050421	0.0731155	0.0113472
AASS_+_121784363.23-P1P2	1715	1764	1247	1296	1102	1102	0.61359	0.521458	0.567524	-0.39274	-0.391367	-0.392054	0.228188	0.11261	0.170399
AASS_+_121784388.23-P1P2	404	629	532	488	512	512	-0.366283	0.139648	-0.113318	0.464078	-0.312761	0.0756585	0.105133	-0.190594	-0.0427306
AASS_+_121784429.23-P1P2	909	874	984	1231	1046	1046	-0.227025	-0.416446	-0.321736	0.181385	0.547544	0.364464	-0.0383017	0.113616	0.0376572
AASS_+_121784462.23-P1P2	728	609	574	639	546	546	0.390543	0.000272867	0.195408	-0.275881	0.122792	-0.0765446	0.122001	0.105583	0.113792
AASS_-_121784395.23-P1P2	1214	1485	1245	1221	1343	1343	-0.170185	-0.0122648	-0.0912251	0.103384	-0.228982	-0.0627988	-0.0594627	-0.258728	-0.159095
AATF_+_35306123.23-P1P2	682	698	895	989	596	596	0.169965	0.0706463	0.120306	0.459123	0.556162	0.507642	0.636426	0.609326	0.622876
AATF_+_35306129.23-P1P2	351	366	243	325	417	417	-0.273071	-0.345472	-0.309272	-0.463508	-0.117986	-0.290747	-0.72924	-0.480939	-0.60509
AATF_+_35306161.23-P1P2	753	825	686	889	712	712	0.0562781	0.0552485	0.0557633	-0.0674346	0.161208	0.0468865	-0.00381777	0.198974	0.0975783
AATF_+_35306178.23-P1P2	596	817	619	633	480	480	0.287783	0.610033	0.448908	0.121634	-0.314712	-0.0965393	0.416756	0.277839	0.347298
AATF_+_35306199.23-P1P2	884	854	932	1031	907	907	-0.0615507	-0.244135	-0.152843	0.14329	0.325155	0.234222	0.0890783	0.063538	0.0763082
AATK_+_79139934.23-ENST00000326724.4	98	125	57	88	348	348	-1.85273	-1.63443	-1.74358	-0.714813	-0.452934	-0.583874	-2.5602	-2.10484	-2.33252
AATK_-_79140109.23-ENST00000326724.4	800	794	807	882	643	643	0.290687	0.147052	0.218869	0.0795754	0.205058	0.142317	0.377601	0.334628	0.356114
AATK_-_79140171.23-ENST00000326724.4	442	504	405	375	502	502	-0.208136	-0.151532	-0.179834	-0.0591178	-0.373115	-0.216116	-0.259915	-0.542129	-0.401022
AATK_-_79140196.23-ENST00000326724.4	728	780	698	769	585	585	0.291007	0.257769	0.274388	0.00629527	0.0329277	0.0196115	0.304641	0.273215	0.288928
AATK_-_79140243.23-ENST00000326724.4	373	454	374	596	485	485	-0.403304	-0.252561	-0.327932	0.0708693	0.446038	0.258454	-0.325096	0.175996	-0.0745499
ABAT_+_8768193.23-P1	390	255	242	305	310	310	0.306711	-0.439039	-0.066164	-0.62146	0.31173	-0.154865	-0.30741	-0.144791	-0.226101
ABAT_+_8768252.23-P1	303	282	339	286	290	290	0.0387703	-0.197626	-0.0794279	0.228974	0.0737382	0.151356	0.275083	-0.14137	0.0668568
ABAT_+_8768301.23-P1	763	607	637	764	616	616	0.284258	-0.178502	0.052878	-0.193383	0.385294	0.0959557	0.0982139	0.18931	0.143762
ABAT_+_8768341.23-P1	6	14	22	73	247	247	-5.3879	-4.29828	-4.84309		2.43589		-3.43908	-1.87987	-2.65948
ABAT_+_8806916.23-P2	346	323	400	475	340	340	0.00074273	-0.231269	-0.115263	0.276235	0.609812	0.443023	0.284316	0.361061	0.322689
ABAT_+_8807078.23-P2	1457	1513	1288	1418	1505	1505	-0.0712572	-0.14962	-0.110439	-0.110862	-0.0401362	-0.0754989	-0.17478	-0.207238	-0.191009
ABAT_+_8807096.23-P2	1102	1420	1208	1345	1305	1305	-0.26842	-0.0354273	-0.151924	0.199503	-0.0248666	0.0873182	-0.0615785	-0.0777755	-0.069677
ABAT_+_8807115.23-P2	696	842	796	1074	812	812	-0.246887	-0.104928	-0.175907	0.260688	0.40452	0.332604	0.0211396	0.282111	0.151625
ABAT_-_8768381.23-P1	1089	1397	1334	1029	1002	1002	0.0956269	0.322181	0.208904	0.359761	-0.387671	-0.0139547	0.462727	-0.0829714	0.189878
ABAT_-_8806964.23-P2	840	982	922	976	739	739	0.16032	0.25288	0.2066	0.201384	0.0445763	0.12298	0.369043	0.279975	0.324509
ABCA10_+_67224929.23-P1P2	394	399	320	415	340	340	0.188166	0.0735856	0.130876	-0.233117	0.110141	-0.0614881	-0.0376119	0.166245	0.0643164
ABCA10_+_67225208.23-P1P2	757	780	693	633	638	638	0.222242	0.132649	0.177446	-0.0604313	-0.24785	-0.154141	0.16915	-0.132683	0.0182335
ABCA10_-_67224969.23-P1P2	599	784	752	761	735	735	-0.319683	-0.064159	-0.191921	0.395183	0.010461	0.202822	0.0828393	-0.0711796	0.00582984
ABCA10_-_67225301.23-P1P2	657	881	586	659	628	628	0.0406342	0.331109	0.185872	-0.097986	-0.365445	-0.231716	-0.050013	-0.0518179	-0.0509155
ABCA10_-_67225462.23-P1P2	454	423	494	511	453	453	-0.0213133	-0.256122	-0.138718	0.188825	0.326084	0.257455	0.174851	0.0524804	0.113666
ABCA12_+_216003680.23-P1P2	241	275	257	229	244	244	-0.0423426	0.0152821	-0.0135303	0.159742	-0.210666	-0.025462	0.124738	-0.212865	-0.0440636
ABCA12_-_216003397.23-P1P2	892	852	1043	1051	946	946	-0.109291	-0.308255	-0.208773	0.29263	0.356256	0.324443	0.190678	0.0305187	0.110598
ABCA12_-_216003484.23-P1P2	551	884	611	582	518	518	0.0646057	0.613826	0.339216	0.216127	-0.549609	-0.166741	0.288071	0.0467352	0.167403
ABCA12_-_216003511.23-P1P2	532	476	443	582	495	495	0.0795032	-0.213735	-0.0671161	-0.197113	0.343476	0.0731815	-0.110271	0.112259	0.000993933
ABCA12_-_216003679.23-P1P2	403	420	262	448	398	398	-0.00648315	-0.0796475	-0.0430653	-0.554206	0.146528	-0.203839	-0.553351	0.0493985	-0.251976
ABCA13_+_48210574.23-P1P2	871	847	765	898	733	733	0.224365	0.0512804	0.137823	-0.120206	0.137772	0.0087827	0.111497	0.17157	0.141534
ABCA13_+_48210948.23-P1P2	1393	1633	1322	1343	1442	1442	-0.0743705	0.0221852	-0.0260926	-0.00846639	-0.228647	-0.118557	-0.0754981	-0.223944	-0.149721
ABCA13_-_48210778.23-P1P2	274	337	364	486	323	323	-0.261853	-0.096054	-0.178953	0.476769	0.581626	0.529198	0.222255	0.46809	0.345173
ABCA13_-_48210841.23-P1P2	933	938	989	1135	886	886	0.0500758	-0.0749872	-0.0124557	0.1511	0.328451	0.239775	0.208515	0.235982	0.222248
ABCA13_-_48210919.23-P1P2	597	670	737	719	654	654	-0.156054	-0.122398	-0.139226	0.37094	0.155249	0.263095	0.222225	0.0153693	0.118797
ABCA1_+_107690542.23-P1P2	536	457	446	408	425	425	0.310276	-0.0525371	0.128869	-0.198183	-0.110207	-0.154195	0.119432	-0.180226	-0.0303969
ABCA1_+_107690619.23-P1P2	638	850	591	713	524	524	0.259495	0.540628	0.400061	-0.0433916	-0.200143	-0.121767	0.223442	0.323003	0.273223
ABCA1_+_107690622.23-P1P2	745	675	721	613	731	731	0.00287446	-0.272252	-0.134689	0.0197655	-0.0855822	-0.0329083	0.0299787	-0.375316	-0.172669
ABCA1_-_107690608.23-P1P2	342	325	249	374	332	332	0.0183185	-0.188012	-0.0848467	-0.390844	0.256017	-0.0674136	-0.365187	0.0505232	-0.157332
ABCA1_-_107690639.23-P1P2	451	341	327	300	617	617	-0.476638	-1.01277	-0.744702	-0.39683	-0.131391	-0.264111	-0.866129	-1.16164	-1.01388
ABCA2_+_139922844.23-P1P2	598	627	515	546	529	529	0.152383	0.0879293	0.120156	-0.148566	-0.146146	-0.147356	0.0111556	-0.0756986	-0.0322715
ABCA2_+_139922862.23-P1P2	490	439	565	666	603	603	-0.323871	-0.615205	-0.469538	0.272476	0.654719	0.463598	-0.0440562	0.0220323	-0.0110119
ABCA2_+_139922959.23-P1P2	255	312	341	294	393	393	-0.648527	-0.490252	-0.569389	0.486281	-0.0323117	0.226985	-0.154907	-0.540045	-0.347476
ABCA2_-_139922859.23-P1P2	771	1097	794	931	709	709	0.0964507	0.472438	0.284444	0.109415	-0.183292	-0.0369387	0.213204	0.271664	0.242434
ABCA2_-_139923118.23-P1P2	787	973	754	684	764	764	0.0182964	0.191599	0.104948	0.00520758	-0.455025	-0.224909	0.0308428	-0.280908	-0.125033
ABCA3_+_2390869.23-P1P2	941	764	778	832	649	649	0.511482	0.0780858	0.294784	-0.207418	0.176429	-0.0154944	0.311403	0.237033	0.274218
ABCA3_+_2390930.23-P1P2	624	598	709	734	632	632	-0.0428731	-0.237047	-0.13996	0.251246	0.349053	0.30015	0.215712	0.0945237	0.155118
ABCA3_+_2390968.23-P1P2	633	701	495	741	535	535	0.218172	0.232607	0.22539	-0.28777	0.133477	-0.0771465	-0.0622595	0.348603	0.143172
ABCA3_+_2391032.23-P1P2	619	642	536	840	619	619	-0.0244946	-0.104635	-0.0645645	-0.1407	0.441234	0.150267	-0.157856	0.319118	0.0806313
ABCA3_-_2390945.23-P1P2	711	609	615	592	773	773	-0.145113	-0.501295	-0.323204	-0.142256	0.0125732	-0.0648417	-0.280031	-0.506203	-0.393117
ABCA4_+_94586768.23-P1P2	608	705	503	724	554	554	0.109691	0.190469	0.15008	-0.206506	0.0917846	-0.0573608	-0.0894767	0.264772	0.0876476
ABCA4_-_94586785.23-P1P2	256	269	190	354	274	274	-0.122527	-0.183838	-0.153182	-0.363138	0.449561	0.0432118	-0.478326	0.248242	-0.115042
ABCA4_-_94586803.23-P1P2	665	646	675	799	538	538	0.281254	0.10666	0.193957	0.0885399	0.36008	0.22431	0.377132	0.449257	0.413195
ABCA4_-_94586874.23-P1P2	589	704	535	602	759	759	-0.390327	-0.265793	-0.32806	-0.0717221	-0.172394	-0.122058	-0.45471	-0.455668	-0.455189
ABCA4_-_94586933.23-P1P2	1281	1483	1274	1425	1219	1219	0.0470778	0.125552	0.0863149	0.0591015	-0.00413847	0.0274815	0.113518	0.103932	0.108725
ABCA5_-_67323368.23-P1P2	503	581	512	455	485	485	0.0280791	0.103285	0.065682	0.0925921	-0.299253	-0.103331	0.12801	-0.21345	-0.04272
ABCA5_-_67323373.23-P1P2	331	385	321	345	347	347	-0.092599	-0.00734563	-0.0499723	0.0227488	-0.104844	-0.0410476	-0.0625115	-0.129671	-0.0960913
ABCA5_-_67323403.23-P1P2	647	452	431	686	580	580	0.133218	-0.516999	-0.19189	-0.519071	0.655304	0.0681164	-0.378514	0.120824	-0.128845
ABCA5_-_67323481.23-P1P2	381	423	454	373	573	573	-0.613239	-0.595146	-0.604192	0.319908	-0.128064	0.0959221	-0.285992	-0.740691	-0.513342
ABCA5_-_67323536.23-P1P2	555	439	507	639	445	445	0.294188	-0.176853	0.0586675	-0.0634953	0.595013	0.265759	0.238031	0.400679	0.319355
ABCA6_-_67138141.23-P1P2	771	958	851	945	987	987	-0.380814	-0.200293	-0.290553	0.209435	0.0337069	0.121571	-0.16404	-0.184068	-0.174054
ABCA6_-_67138145.23-P1P2	615	659	574	742	690	690	-0.190505	-0.223586	-0.207045	-0.032529	0.224559	0.096015	-0.215695	-0.016509	-0.116102
ABCA6_-_67138150.23-P1P2	815	944	834	967	889	889	-0.149878	-0.070665	-0.110271	0.100254	0.0881472	0.0942006	-0.0422851	6.38845e-07	-0.0211422
ABCA6_-_67138206.23-P1P2	577	733	577	889	644	644	-0.182984	0.0294841	-0.0767499	0.0670067	0.331788	0.199398	-0.108638	0.343791	0.117576
ABCA6_-_67138222.23-P1P2	655	758	687	814	629	629	0.0339403	0.111869	0.0729049	0.135822	0.156249	0.146036	0.177101	0.250637	0.213869
ABCA7_+_1039947.23-P1	120	98	104	117	82	82	0.524844	0.0998894	0.312367	-0.139444	0.309073	0.0848144	0.392739	0.391481	0.39211
ABCA7_+_1039975.23-P1	617	697	591	582	645	645	-0.0885232	-0.0454089	-0.0669661	0.00489433	-0.206721	-0.100913	-0.0762901	-0.269612	-0.172951
ABCA7_+_1039996.23-P1	264	389	399	367	451	451	-0.797084	-0.370626	-0.583855	0.662858	-0.0305719	0.316143	-0.126888	-0.418679	-0.272783
ABCA7_+_1040027.23-P1	786	830	894	872	825	825	-0.0943594	-0.148551	-0.121455	0.252752	0.124635	0.188694	0.165732	-0.0413978	0.0621669
ABCA7_+_1041087.23-P2	465	516	569	524	514	514	-0.169032	-0.151666	-0.160349	0.358205	0.075614	0.216909	0.196511	-0.0935334	0.0514889
ABCA7_+_1041114.23-P2	326	345	433	406	497	497	-0.632868	-0.683918	-0.658393	0.476502	0.288302	0.382402	-0.149028	-0.413098	-0.281063
ABCA7_+_1041166.23-P2	455	559	462	481	725	725	-0.696609	-0.532401	-0.614505	0.089033	-0.163393	-0.0371801	-0.600237	-0.713276	-0.656757
ABCA7_-_1040041.23-P1	834	935	851	773	994	994	-0.277693	-0.245548	-0.26162	0.0961184	-0.22108	-0.0624807	-0.174236	-0.484109	-0.329173
ABCA7_-_1041049.23-P2	213	305	259	171	333	333	-0.669163	-0.283981	-0.476572	0.349105	-0.781395	-0.216145	-0.312719	-1.08286	-0.697788
ABCA7_-_1041060.23-P2	469	698	594	765	728	728	-0.658845	-0.21798	-0.438412	0.407882	0.185651	0.296766	-0.243625	-0.0498105	-0.146718
ABCA8_+_66951555.23-P1P2	865	1121	929	995	952	952	-0.162756	0.0784844	-0.0421358	0.169985	-0.1186	0.0256928	0.0145679	-0.0575969	-0.0215145
ABCA8_-_66951528.23-P1P2	461	558	398	445	418	418	0.116769	0.259494	0.188132	-0.144992	-0.273042	-0.209017	-0.0208836	-0.0310294	-0.0259565
ABCA8_-_66951585.23-P1P2	605	490	390	662	539	539	0.142155	-0.294772	-0.0763083	-0.566454	0.487468	-0.0394933	-0.41696	0.175214	-0.120873
ABCA8_-_66951646.23-P1P2	639	766	689	760	731	731	-0.21855	-0.0897954	-0.154173	0.175695	0.0420732	0.108884	-0.0355165	-0.0652038	-0.0503602
ABCA8_-_66951671.23-P1P2	572	668	494	680	609	609	-0.114922	-0.0238625	-0.0693921	-0.144497	0.0791049	-0.0326963	-0.25208	0.0377607	-0.10716
ABCA9_+_67057158.23-P1P2	882	965	747	731	822	822	0.0771457	0.0741221	0.0756339	-0.172664	-0.347239	-0.259952	-0.0881793	-0.290599	-0.189389
ABCA9_+_67057187.23-P1P2	646	812	444	573	446	446	0.509996	0.707168	0.608582	-0.473968	-0.449526	-0.461747	0.0433669	0.24016	0.141763
ABCA9_+_67057247.23-P1P2	542	505	481	615	431	431	0.30611	0.0713271	0.188719	-0.105249	0.337721	0.116236	0.2082	0.391567	0.299883
ABCA9_+_67057323.23-P1P2	825	835	694	824	604	604	0.425351	0.309959	0.367655	-0.182452	0.0342863	-0.0740827	0.250238	0.326764	0.288501
ABCA9_-_67057286.23-P1P2	513	617	550	701	635	635	-0.332292	-0.198755	-0.265523	0.167479	0.237562	0.202521	-0.157474	0.021326	-0.068074
ABCB10_+_229694528.23-P1P2	614	790	591	968	650	650	-0.106696	0.124145	0.00872445	0.0119262	0.346573	0.179249	-0.0874307	0.453235	0.182902
ABCB10_+_229694567.23-P1P2	453	457	475	419	440	440	0.017513	-0.102578	-0.0425324	0.135423	-0.0718257	0.0317987	0.160275	-0.191885	-0.0158051
ABCB10_+_229694571.23-P1P2	1017	849	1067	1006	1099	1099	-0.136366	-0.529623	-0.332995	0.136247	0.298212	0.21723	0.00721969	-0.248893	-0.120837
ABCB10_+_229694605.23-P1P2	685	584	554	676	701	701	-0.057805	-0.420714	-0.23926	-0.239211	0.264473	0.0126309	-0.289678	-0.173723	-0.2317
ABCB10_-_229694617.23-P1P2	320	387	453	401	579	579	-0.879986	-0.738498	-0.809242	0.568446	0.104687	0.336566	-0.304201	-0.651293	-0.477747
ABCB11_+_169888003.23-P1P2	1131	1494	1176	1132	851	851	0.385873	0.654681	0.520277	0.123296	-0.346888	-0.111796	0.516508	0.290311	0.40341
ABCB11_+_169888067.23-P1P2	530	477	373	561	320	320	0.703426	0.418649	0.561037	-0.43981	0.28743	-0.0761902	0.270955	0.688597	0.479776
ABCB11_-_169887978.23-P1P2	674	954	546	740	710	710	-0.099565	0.268902	0.0846684	-0.236841	-0.313046	-0.274943	-0.329067	-0.0616256	-0.195346
ABCB11_-_169887992.23-P1P2	576	626	494	594	501	501	0.176764	0.164084	0.170424	-0.154551	-0.0222815	-0.0884163	0.0295513	0.12432	0.0769359
ABCB11_-_169888002.23-P1P2	548	390	511	618	484	484	0.154674	-0.468801	-0.157064	-0.0338459	0.717551	0.341853	0.128167	0.231268	0.179718
ABCB1_+_87342707.23-ENST00000265724.3	524	260	380	492	347	347	0.570137	-0.573692	-0.00177793	-0.396561	0.973565	0.288502	0.180915	0.382391	0.281653
ABCB1_-_87342674.23-ENST00000265724.3	966	1108	1016	989	944	944	0.00874177	0.0738307	0.0412862	0.139812	-0.110497	0.0146574	0.155893	-0.0541482	0.0508722
ABCB1_-_87342724.23-ENST00000265724.3	904	1022	870	1151	921	921	-0.0513729	-0.00714627	-0.0292596	0.0116993	0.224911	0.118305	-0.0323349	0.200283	0.083974
ABCB1_-_87342884.23-ENST00000265724.3	803	742	727	795	659	659	0.260627	0.0138723	0.13725	-0.0764379	0.152954	0.038258	0.191528	0.149345	0.170436
ABCB1_-_87342889.23-ENST00000265724.3	501	479	548	517	592	592	-0.265281	-0.46284	-0.364061	0.196372	0.163557	0.179964	-0.0615704	-0.316765	-0.189168
ABCB4_+_87105085.23-P1P2	390	374	383	284	355	355	0.111161	-0.0820492	0.0145557	0.040877	-0.343729	-0.151426	0.159376	-0.44326	-0.141942
ABCB4_+_87105112.23-P1P2	534	534	494	564	593	593	-0.175687	-0.308461	-0.242074	-0.045322	0.132274	0.0434758	-0.21367	-0.193669	-0.203669
ABCB4_+_87105150.23-P1P2	791	697	595	522	724	724	0.103193	-0.212099	-0.054453	-0.343781	-0.363691	-0.353736	-0.233249	-0.593272	-0.41326
ABCB4_-_87105166.23-P1P2	231	261	290	215	186	186	0.288096	0.331479	0.309787	0.395167	-0.226295	0.0844359	0.690601	0.0877022	0.389152
ABCB4_-_87105352.23-P1P2	1093	1245	1033	1188	871	871	0.303054	0.358133	0.330593	-0.0144465	-0.0141927	-0.0143196	0.295947	0.326458	0.311202
ABCB5_-_20686630.23-P1P2	469	720	490	634	619	619	-0.424846	0.0607891	-0.182028	0.130201	-0.130096	5.23278e-05	-0.287307	-0.0867884	-0.187048
ABCB5_-_20686798.23-P1P2	532	440	451	500	549	549	-0.0698745	-0.476571	-0.273223	-0.171292	0.237843	0.0332753	-0.233828	-0.25621	-0.245019
ABCB5_-_20686802.23-P1P2	278	515	360	361	296	296	-0.115007	0.641707	0.26335	0.439919	-0.459155	-0.00961834	0.332251	0.16507	0.24866
ABCB5_-_20686822.23-P1P2	492	602	446	580	378	378	0.355778	0.514109	0.434943	-0.0746079	-0.00029238	-0.0374501	0.288508	0.496335	0.392422
ABCB5_-_20686833.23-P1P2	328	473	264	365	327	327	-0.0200894	0.375281	0.177596	-0.246151	-0.320526	-0.283338	-0.258902	0.037274	-0.110814
ABCB6_+_220083820.23-P1P2	395	436	426	504	408	408	-0.0712111	-0.0615094	-0.0663602	0.176007	0.262514	0.219261	0.112135	0.183523	0.147829
ABCB6_+_220083910.23-P1P2	554	535	428	558	645	645	-0.243908	-0.427029	-0.335468	-0.305268	0.114144	-0.095562	-0.541837	-0.330366	-0.436102
ABCB6_-_220083771.23-P1P2	945	1099	1045	1204	597	597	0.638089	0.72312	0.680604	0.212123	0.185062	0.198593	0.857551	0.890701	0.874126
ABCB6_-_220083823.23-P1P2	255	312	243	349	265	265	-0.0799897	0.0782853	-0.000852207	-0.00253424	0.215099	0.106282	-0.0751851	0.275903	0.100359
ABCB6_-_220083828.23-P1P2	421	478	421	501	468	468	-0.177183	-0.126766	-0.151975	0.0670067	0.121218	0.0941124	-0.102837	-0.0230298	-0.0629336
ABCB7_+_74376207.23-P1P2	409	511	523	631	351	351	0.196135	0.384584	0.29036	0.421717	0.357735	0.389726	0.625191	0.724837	0.675014
ABCB7_+_74376501.23-P1P2	856	890	679	894	744	744	0.177814	0.101234	0.139524	-0.267193	0.0598877	-0.103652	-0.0820402	0.14364	0.0308001
ABCB7_-_74376157.23-P1P2	857	1064	586	761	730	730	0.206904	0.386261	0.296583	-0.481388	-0.430112	-0.45575	-0.267145	-0.0613318	-0.164238
ABCB7_-_74376168.23-P1P2	777	945	719	875	833	833	-0.124896	0.0247294	-0.0500835	-0.0449161	-0.0576131	-0.0512646	-0.162474	-0.0503653	-0.10642
ABCB7_-_74376223.23-P1P2	586	735	550	531	620	620	-0.105862	0.0882076	-0.00882724	-0.0244624	-0.415614	-0.220038	-0.122986	-0.344888	-0.233937
ABCB8_+_150725295.23-P1P2	969	1160	832	1116	1001	1001	-0.071368	0.0554144	-0.00797677	-0.152906	-0.00236957	-0.077638	-0.216936	0.0355632	-0.0906862
ABCB8_-_150725248.23-P1P2	1136	1417	963	1335	996	996	0.165251	0.351354	0.258302	-0.171348	-0.0325818	-0.101965	0.00124095	0.30129	0.151266
ABCB8_-_150725307.23-P1P2	425	529	444	776	559	559	-0.41988	-0.236849	-0.328364	0.130104	0.606207	0.368155	-0.282438	0.351877	0.0347194
ABCB8_-_150725382.23-P1P2	294	300	357	378	895	895	-1.63057	-1.73419	-1.68238	0.347115	0.386842	0.366978	-1.27611	-1.36483	-1.32047
ABCB8_-_150725517.23-P1P2	663	932	832	922	800	800	-0.295486	0.0630615	-0.116212	0.394581	0.037855	0.216218	0.106434	0.0834349	0.0949347
ABCB9_+_123451176.23-P1	1175	1004	1087	1246	822	822	0.490956	0.131281	0.311118	-0.0453021	0.364963	0.15983	0.452993	0.478762	0.465877
ABCB9_+_123465931.23-P2	740	704	612	622	693	693	0.0701754	-0.134548	-0.0321865	-0.206987	-0.125243	-0.166115	-0.129473	-0.277273	-0.203373
ABCB9_+_123465947.23-P2	408	437	310	406	512	512	-0.352069	-0.385779	-0.368924	-0.329294	-0.0527353	-0.191015	-0.674025	-0.455996	-0.56501
ABCB9_-_123451127.23-P1	556	573	629	551	414	414	0.40096	0.311636	0.356298	0.244982	-0.00306461	0.120959	0.65328	0.29109	0.472185
ABCB9_-_123451165.23-P1	193	214	120	206	290	290	-0.611947	-0.595711	-0.603829	-0.61856	-0.00154825	-0.310054	-1.22317	-0.61474	-0.918954
ABCB9_-_123451193.23-P1	679	686	678	516	543	543	0.297965	0.179988	0.238976	0.0648804	-0.357419	-0.146269	0.370184	-0.194913	0.0876355
ABCB9_-_123451202.23-P1	271	425	399	440	409	409	-0.618303	-0.101906	-0.360104	0.625103	0.103459	0.364281	0.0141388	-0.0159292	-0.000895176
ABCB9_-_123465891.23-P2	513	582	510	777	541	541	-0.101164	-0.0518779	-0.0765211	0.0585451	0.470314	0.264429	-0.0352805	0.400954	0.182837
ABCB9_-_123465915.23-P2	479	517	365	341	538	538	-0.192075	-0.21471	-0.203393	-0.325123	-0.546974	-0.436048	-0.509859	-0.779166	-0.644513
ABCB9_-_123465997.23-P2	368	315	301	424	384	384	-0.0858951	-0.443023	-0.264459	-0.222936	0.482131	0.129598	-0.301492	0.0216261	-0.139933
ABCC10_+_43395192.23-P1P2	531	538	373	448	435	435	0.263202	0.149322	0.206262	-0.44253	-0.210689	-0.326609	-0.171989	-0.0788485	-0.125419
ABCC10_+_43395315.23-P1P2	516	545	345	603	510	510	-0.00762074	-0.0615094	-0.0345651	-0.513768	0.19932	-0.157224	-0.51405	0.120329	-0.196861
ABCC10_-_43395154.23-P1P2	632	934	669	840	695	695	-0.161583	0.269141	0.0537791	0.149088	-0.099615	0.0247367	-0.00515587	0.152045	0.0734443
ABCC10_-_43395237.23-P1P2	589	604	584	642	704	704	-0.281802	-0.378295	-0.330049	0.0547074	0.141443	0.0980752	-0.219756	-0.254334	-0.237045
ABCC10_-_43395305.23-P1P2	461	618	511	497	467	467	-0.0431504	0.246916	0.101883	0.215563	-0.260943	-0.0226898	0.179752	-0.0315085	0.0741216
ABCC11_+_48278325.23-P1	876	961	909	823	664	664	0.375253	0.376085	0.375669	0.120356	-0.170226	-0.0249348	0.502948	0.188377	0.345663
ABCC11_+_48278372.23-P1	402	591	285	338	357	357	0.146777	0.569966	0.358371	-0.429227	-0.752717	-0.590972	-0.275111	-0.200233	-0.237672
ABCC11_+_48281540.23-P2	289	409	388	329	405	405	-0.511347	-0.143089	-0.327218	0.491994	-0.260595	0.115699	-0.0120144	-0.421166	-0.21659
ABCC11_+_48281632.23-P2	215	334	168	256	248	248	-0.230498	0.27224	0.0208708	-0.288869	-0.330286	-0.309577	-0.512028	-0.0755281	-0.293778
ABCC11_+_48281681.23-P2	606	695	522	637	583	583	0.0313273	0.0962487	0.063788	-0.148261	-0.0723014	-0.110281	-0.109595	0.00646566	-0.0515648
ABCC11_-_48278224.23-P1	1015	1155	1224	1376	1253	1253	-0.328401	-0.274762	-0.301582	0.337131	0.306006	0.321568	0.016068	0.0137622	0.0149151
ABCC11_-_48278290.23-P1	346	286	267	307	269	269	0.338671	-0.0688594	0.134906	-0.306926	0.155642	-0.0756419	0.0390845	0.0693007	0.0541926
ABCC11_-_48278360.23-P1	693	720	524	717	612	612	0.154829	0.0771968	0.116013	-0.336282	0.0473944	-0.144444	-0.174114	0.10711	-0.0335022
ABCC11_-_48281536.23-P2	862	901	730	925	732	732	0.21135	0.142415	0.176882	-0.172785	0.0913445	-0.0407201	0.0459037	0.216278	0.131091
ABCC11_-_48281708.23-P2	406	277	450	395	340	340	0.23145	-0.452917	-0.110733	0.215452	0.565385	0.390418	0.454241	0.0949861	0.274614
ABCC12_+_48180850.23-ENST00000311303.3	420	571	432	377	441	441	-0.0948839	0.215444	0.0602799	0.107649	-0.545508	-0.21893	0.0201036	-0.347546	-0.163721
ABCC12_+_48180952.23-ENST00000311303.3	828	1166	762	1046	651	651	0.322479	0.68357	0.503024	-0.0528331	-0.103267	-0.0780499	0.276984	0.562822	0.419903
ABCC12_+_48180955.23-ENST00000311303.3	887	666	810	837	705	705	0.306816	-0.239369	0.0337234	-0.0640055	0.383124	0.159559	0.25015	0.126273	0.188211
ABCC12_+_48181025.23-ENST00000311303.3	611	722	547	773	629	629	-0.0663822	0.0416704	-0.0123559	-0.0926249	0.151888	0.0296315	-0.151668	0.176077	0.0122041
ABCC12_-_48181024.23-ENST00000311303.3	851	1039	836	1079	802	802	0.0610623	0.216253	0.138658	0.0413505	0.107917	0.074634	0.109752	0.306689	0.20822
ABCC1_+_16043347.23-P1P2	1120	1140	1037	1020	899	899	0.292611	0.185372	0.238992	-0.0440761	-0.107046	-0.0755613	0.255874	0.0608443	0.158359
ABCC1_+_16043414.23-P1P2	229	331	256	228	207	207	0.121222	0.519932	0.320577	0.227803	-0.484379	-0.128288	0.356364	0.0180712	0.187218
ABCC1_-_16043124.23-P1P2	915	997	865	916	621	621	0.534684	0.525732	0.530208	-0.0140649	-0.0688277	-0.0414463	0.527958	0.439422	0.48369
ABCC1_-_16043343.23-P1P2	292	301	279	254	198	198	0.535973	0.446995	0.491484	0.00130344	-0.191517	-0.0951067	0.544616	0.237996	0.391306
ABCC1_-_16043374.23-P1P2	609	844	782	648	588	588	0.0261315	0.364158	0.195145	0.427733	-0.327831	0.049951	0.461203	0.0188458	0.240025
ABCC2_+_101542290.23-P1P2	111	137	92	124	96	96	0.184959	0.355801	0.27038	-0.203847	-0.0904176	-0.147132	-0.0115496	0.247902	0.118176
ABCC2_+_101542318.23-P1P2	874	897	788	898	912	912	-0.0858951	-0.181194	-0.133545	-0.082431	0.0550257	-0.0137026	-0.160987	-0.14365	-0.152319
ABCC2_+_101542377.23-P1P2	498	491	467	558	588	588	-0.264165	-0.417362	-0.340763	-0.0257165	0.23796	0.106122	-0.282543	-0.196883	-0.239713
ABCC2_-_101542206.23-P1P2	823	712	646	925	647	647	0.322632	-0.0191569	0.151738	-0.282352	0.430994	0.0743214	0.0476193	0.394356	0.220988
ABCC2_-_101542361.23-P1P2	746	689	682	593	542	542	0.436388	0.188943	0.312665	-0.0623972	-0.163054	-0.112725	0.38133	0.00840742	0.194869
ABCC3_+_48711927.23-P1P2	433	509	328	456	475	475	-0.158055	-0.0575303	-0.107793	-0.333665	-0.105214	-0.219439	-0.484381	-0.180226	-0.332303
ABCC3_-_48711944.23-P1P2	486	649	526	558	544	544	-0.187145	0.0973434	-0.0449007	0.181113	-0.164535	0.00828901	0.00130704	-0.0846734	-0.0416832
ABCC3_-_48712061.23-P1P2	57	103	78	152	216	216	-1.94649	-1.22566	-1.58607	0.519519	0.614845	0.567182	-1.41963	-0.628292	-1.02396
ABCC3_-_48712142.23-P1P2	321	598	481	280	379	379	-0.264119	0.500679	0.11828	0.65047	-1.0413	-0.195415	0.39369	-0.558103	-0.0822065
ABCC3_-_48712176.23-P1P2	1053	1199	914	1094	844	844	0.294696	0.349248	0.321972	-0.137233	-0.0788007	-0.108017	0.164802	0.252966	0.208884
ABCC4_+_95953837.23-P1P2	856	857	655	695	693	693	0.280261	0.149171	0.214716	-0.319109	-0.248864	-0.283987	-0.0315095	-0.117174	-0.0743419
ABCC4_+_95953902.23-P1P2	291	272	243	256	227	227	0.333832	0.103646	0.218739	-0.193056	-0.0340446	-0.11355	0.148115	0.0521197	0.100117
ABCC4_-_95953856.23-P1P2	762	653	741	858	758	758	-0.0169014	-0.372383	-0.194642	0.0266892	0.447313	0.237001	0.0171266	0.057448	0.0372873
ABCC4_-_95953919.23-P1P2	706	825	555	676	903	903	-0.379552	-0.2876	-0.333576	-0.280174	-0.233953	-0.257063	-0.652387	-0.539035	-0.595711
ABCC4_-_95953932.23-P1P2	493	617	396	344	314	314	0.626329	0.817238	0.721783	-0.249081	-0.789444	-0.519262	0.384587	0.0103122	0.197449
ABCC5_+_183735769.23-P1P2	132	159	121	250	437	437	-1.75159	-1.61587	-1.68373	-0.0585242	0.70632	0.323898	-1.80278	-0.927037	-1.36491
ABCC5_+_183735827.23-P1P2	759	797	896	865	765	765	-0.0358544	-0.0981484	-0.0670014	0.306406	0.171539	0.238972	0.27789	0.0559086	0.166899
ABCC5_+_183735858.23-P1P2	452	435	650	579	520	520	-0.226683	-0.414765	-0.320724	0.591124	0.465966	0.528545	0.371779	0.0337199	0.202749
ABCC5_+_183735865.23-P1P2	477	473	388	714	618	618	-0.398112	-0.543035	-0.470574	-0.230926	0.647502	0.208288	-0.621699	0.0869854	-0.267357
ABCC5_-_183735843.23-P1P2	258	227	319	392	503	503	-0.987682	-1.30513	-1.14641	0.373192	0.84158	0.607386	-0.607151	-0.481037	-0.544094
ABCC6_+_16317626.23-ENST00000205557.7	507	642	411	604	456	456	0.128457	0.336271	0.232364	-0.235841	-0.0346065	-0.135224	-0.100045	0.284183	0.0920692
ABCC6_-_16317468.23-ENST00000205557.7	524	531	563	590	589	589	-0.193195	-0.306824	-0.25001	0.170575	0.205421	0.187998	-0.0152818	-0.118885	-0.0670832
ABCC6_-_16317846.23-ENST00000205557.7	464	836	694	738	543	543	-0.251322	0.465282	0.10698	0.647818	-0.126464	0.260677	0.403834	0.321337	0.362586
ABCC6_-_16317851.23-ENST00000205557.7	607	640	441	573	660	660	-0.145264	-0.201663	-0.173463	-0.393911	-0.106119	-0.250015	-0.531836	-0.325263	-0.42855
ABCC6_-_16317856.23-ENST00000205557.7	792	656	757	706	626	626	0.314843	-0.0897353	0.112554	0.00179956	0.159391	0.0805951	0.323982	0.0521737	0.188078
ABCC8_+_17498524.23-P1P2	954	1068	909	860	904	904	0.0531719	0.0832486	0.0682102	-0.00270228	-0.259085	-0.130894	0.0578084	-0.193318	-0.0677548
ABCC8_-_17498531.23-P1P2	473	510	417	476	530	530	-0.188647	-0.212764	-0.200705	-0.114786	-0.0461175	-0.0804518	-0.296094	-0.276363	-0.286228
ABCC8_-_17498596.23-P1P2	354	531	306	428	504	504	-0.534169	-0.0819803	-0.308075	-0.143211	-0.257683	-0.200447	-0.670041	-0.357145	-0.513593
ABCC8_-_17498659.23-P1P2	848	797	990	847	783	783	0.0905574	-0.131701	-0.0205718	0.290371	0.1412	0.215786	0.388267	-0.00798217	0.190142
ABCC8_-_17498665.23-P1P2	1132	1183	1030	1314	1111	1111	0.00252058	-0.0666772	-0.0320783	-0.0692229	0.204933	0.0678552	-0.0593636	0.120775	0.0307055
ABCC9_+_22094392.23-P1P2	1084	1238	1023	1199	1127	1127	-0.0806173	-0.0217446	-0.051181	-0.0165519	0.00723855	-0.00465669	-0.0898305	-0.0319877	-0.0609091
ABCC9_+_22094538.23-P1P2	1106	1303	1243	1315	1281	1281	-0.236414	-0.132702	-0.184558	0.235482	0.0666439	0.151063	0.00640672	-0.0835395	-0.0385664
ABCC9_+_22094549.23-P1P2	701	549	569	608	724	724	-0.0710698	-0.556452	-0.313761	-0.233979	0.200683	-0.0166479	-0.29771	-0.37325	-0.33548
ABCC9_-_22094564.23-P1P2	735	981	1401	1229	494	494	0.548739	0.832474	0.690606	0.997647	0.378578	0.688113	1.55372	1.19357	1.37365
ABCC9_-_22094763.23-P1P2	1180	1034	846	942	987	987	0.23317	-0.0901542	0.071508	-0.413051	-0.081019	-0.247035	-0.172542	-0.188655	-0.180598
ABCD1_+_152990083.23-P1P2	764	765	704	1069	738	738	0.0254573	-0.105429	-0.0399861	-0.0509905	0.536148	0.242579	-0.0181945	0.413237	0.197521
ABCD1_+_152990254.23-P1P2	500	706	639	593	624	624	-0.344112	0.0208537	-0.161629	0.420895	-0.198218	0.111338	0.0841208	-0.194846	-0.0553625
ABCD1_-_152990127.23-P1P2	554	888	728	794	637	637	-0.225902	0.321998	0.048048	0.461059	-0.108002	0.176528	0.242496	0.196514	0.219505
ABCD1_-_152990165.23-P1P2	206	252	290	256	939	939	-2.21298	-2.05497	-2.13397	0.560415	0.0761383	0.318277	-1.64522	-1.99631	-1.82077
ABCD1_-_152990199.23-P1P2	974	981	845	1078	1224	1224	-0.354104	-0.476547	-0.415326	-0.137964	0.18945	0.0257433	-0.484729	-0.304578	-0.394654
ABCD2_+_40013661.23-P1P2	918	1101	945	1021	769	769	0.231016	0.360491	0.295753	0.108827	-0.0554134	0.0267067	0.347182	0.287596	0.317389
ABCD2_+_40013687.23-P1P2	479	710	624	728	555	555	-0.236957	0.198063	-0.0194469	0.448527	0.0895376	0.269032	0.218909	0.270119	0.244514
ABCD2_-_40013800.23-P1P2	691	665	670	795	560	560	0.278764	0.0906591	0.184712	0.0224821	0.311019	0.16675	0.308585	0.384196	0.346391
ABCD2_-_40013821.23-P1P2	583	577	477	435	491	491	0.223278	0.0755799	0.149429	-0.2225	-0.354138	-0.288319	0.00811714	-0.296039	-0.143961
ABCD2_-_40013834.23-P1P2	401	504	325	458	443	443	-0.168199	0.0288486	-0.0696752	-0.236156	-0.0846579	-0.160407	-0.397016	-0.0732909	-0.235154
ABCD3_+_94883763.23-P1P2	349	345	296	437	363	363	-0.0812371	-0.230642	-0.155939	-0.170623	0.394455	0.111916	-0.244521	0.146332	-0.0490948
ABCD3_+_94883803.23-P1P2	248	267	225	277	384	384	-0.655261	-0.681535	-0.668398	-0.0734084	0.106464	0.016528	-0.72133	-0.592552	-0.656941
ABCD3_+_94883819.23-P1P2	785	1022	628	840	759	759	0.0240982	0.271955	0.148027	-0.254921	-0.229516	-0.242219	-0.223484	0.0249576	-0.0992634
ABCD3_-_94883730.23-P1P2	732	744	635	628	758	758	-0.0748488	-0.184164	-0.129506	-0.13808	-0.19112	-0.1646	-0.20559	-0.392765	-0.299178
ABCD3_-_94883808.23-P1P2	263	543	313	441	621	621	-1.26403	-0.350909	-0.807467	0.318107	-0.246755	0.0356756	-0.93858	-0.615146	-0.776863
ABCD4_+_74769817.23-P1P2	837	949	879	826	845	845	-0.0382183	0.0101883	-0.014015	0.137642	-0.146848	-0.00460293	0.106763	-0.154141	-0.0236893
ABCD4_-_74769710.23-P1P2	306	418	340	373	817	817	-1.4413	-1.1241	-1.2827	0.21901	-0.110909	0.0540503	-1.21495	-1.25249	-1.23372
ABCD4_-_74769803.23-P1P2	1106	1321	1187	1129	1051	1051	0.0490942	0.172599	0.110847	0.168975	-0.173167	-0.00209577	0.225408	-0.018049	0.10368
ABCD4_-_74769806.23-P1P2	659	808	669	757	580	580	0.159731	0.321034	0.240382	0.0887344	-0.0406438	0.0240453	0.255804	0.262909	0.259356
ABCD4_-_74769830.23-P1P2	1136	1361	1000	1211	926	926	0.270384	0.398315	0.334349	-0.116956	-0.11505	-0.116003	0.160767	0.265783	0.213275
ABCE1_+_146019314.23-P1P2	208	328	330	448	356	356	-0.799788	-0.27545	-0.537619	0.732889	0.503221	0.618055	-0.0595603	0.21029	0.0753647
ABCE1_+_146019333.23-P1P2	891	911	794	822	1051	1051	-0.26276	-0.363508	-0.313134	-0.0992797	-0.0948945	-0.0970871	-0.354701	-0.475884	-0.415293
ABCE1_+_146019378.23-P1P2	1291	1306	1037	1150	968	968	0.390915	0.274808	0.332862	-0.249066	-0.130103	-0.189585	0.149188	0.127223	0.138205
ABCE1_+_146019382.23-P1P2	1180	1204	942	1135	1210	1210	-0.0607147	-0.16444	-0.112577	-0.257981	-0.0317249	-0.144853	-0.311357	-0.213647	-0.262502
ABCE1_-_146019352.23-P1P2	706	703	699	623	841	841	-0.276932	-0.41585	-0.346391	0.052631	-0.120874	-0.0341217	-0.216962	-0.554205	-0.385584
ABCF1_+_30539070.23-P1	447	434	314	239	455	455	-0.0500863	-0.22544	-0.137763	-0.442504	-0.807266	-0.624885	-0.485251	-1.05019	-0.767719
ABCF1_+_30539075.23-P1	520	465	497	454	453	453	0.174506	-0.119549	0.0274786	0.00174092	0.0188798	0.0103104	0.183586	-0.118151	0.0327176
ABCF1_+_30539093.23-P1	320	342	297	332	388	388	-0.302479	-0.339329	-0.320904	-0.0406023	0.0106051	-0.0149986	-0.335743	-0.346205	-0.340974
ABCF1_+_30539115.23-P1	632	495	534	562	385	385	0.690572	0.205302	0.447937	-0.176078	0.23656	0.0302408	0.521832	0.42438	0.473106
ABCF1_+_30545753.23-P2	956	896	889	966	905	905	0.0545983	-0.171687	-0.0585446	-0.0378205	0.161943	0.0620611	0.0241165	-0.0272264	-0.00155496
ABCF1_+_30546108.23-P2	732	662	930	763	631	631	0.189709	-0.0880772	0.0508159	0.412394	0.25827	0.335332	0.609442	0.152711	0.381076
ABCF1_+_30546111.23-P2	477	521	389	441	406	406	0.208015	0.202535	0.205275	-0.227212	-0.187087	-0.207149	-0.0118587	-0.0020329	-0.00694579
ABCF1_+_30546203.23-P2	962	1012	1022	1017	972	972	-0.039414	-0.0990873	-0.0692507	0.154293	0.0605286	0.107411	0.122218	-0.0560404	0.0330888
ABCF1_-_30539087.23-P1	696	703	770	873	701	701	-0.0348217	-0.153158	-0.0939899	0.212778	0.365875	0.289326	0.185295	0.195235	0.190265
ABCF1_-_30546149.23-P2	346	434	301	394	239	239	0.509267	0.703416	0.606341	-0.134002	-0.0860812	-0.110042	0.382604	0.599853	0.491228
ABCF2_+_150924394.23-P1P2	588	888	661	745	761	761	-0.396575	0.0653948	-0.16559	0.235841	-0.199901	0.0179699	-0.153395	-0.151988	-0.152692
ABCF2_+_150924431.23-P1P2	451	649	428	607	473	473	-0.0932073	0.29911	0.102951	-0.00850995	-0.0431038	-0.0258069	-0.0943785	0.238525	0.072073
ABCF2_+_150924458.23-P1P2	874	1111	817	906	939	939	-0.127986	0.0853933	-0.0212965	-0.0302905	-0.240858	-0.135574	-0.150938	-0.172946	-0.161942
ABCF2_+_150924501.23-P1P2	376	410	377	344	377	377	-0.0283264	-0.036209	-0.0322677	0.0708386	-0.199797	-0.0644793	0.0498509	-0.253488	-0.101818
ABCF2_-_150924475.23-P1P2	531	775	653	658	560	560	-0.10121	0.311501	0.105146	0.365378	-0.182691	0.0913436	0.271507	0.111329	0.191418
ABCF3_+_183903666.23-P1P2	668	600	457	531	642	642	0.0327802	-0.254879	-0.111049	-0.480647	-0.122832	-0.30174	-0.440528	-0.395193	-0.417861
ABCF3_+_183903820.23-P1P2	369	490	394	527	820	820	-1.1765	-0.900111	-1.0383	0.161582	0.158439	0.16001	-1.00758	-0.759153	-0.883365
ABCF3_+_183903847.23-P1P2	738	707	582	625	882	882	-0.281652	-0.476337	-0.378995	-0.275595	-0.124436	-0.200015	-0.549909	-0.618254	-0.584081
ABCF3_+_183903872.23-P1P2	254	313	284	339	264	264	-0.080204	0.0883563	0.00407616	0.228069	0.168541	0.198305	0.155204	0.239416	0.19731
ABCF3_-_183903928.23-P1P2	865	826	820	883	804	804	0.0810101	-0.118322	-0.018656	-0.0100695	0.14969	0.0698102	0.0782793	0.0138861	0.0460827
ABCG1_+_43638952.23-P1P2	848	1088	752	1033	1008	1008	-0.273854	-0.0470855	-0.16047	-0.106325	-0.0214201	-0.0638725	-0.37284	-0.0859872	-0.229414
ABCG1_+_43639008.23-P1P2	678	711	545	623	620	620	0.104522	0.0403129	0.0724177	-0.248022	-0.137199	-0.192611	-0.136161	-0.114368	-0.125264
ABCG1_+_43639053.23-P1P2	757	747	663	817	642	642	0.213225	0.0612665	0.137246	-0.124278	0.182646	0.0291842	0.0962865	0.226431	0.161359
ABCG1_+_43639186.23-P1P2	595	593	667	569	679	679	-0.215016	-0.352648	-0.283832	0.231804	-0.00618525	0.112809	0.0241261	-0.376315	-0.176094
ABCG1_-_43639082.23-P1P2	228	306	207	229	314	314	-0.486225	-0.194501	-0.340363	-0.0723964	-0.364766	-0.218581	-0.551283	-0.576749	-0.564016
ABCG2_+_89080067.23-P1P2	241	267	150	130	489	489	-1.0453	-1.03026	-1.03778	-0.617064	-0.98491	-0.800987	-1.65502	-2.03265	-1.84384
ABCG2_-_89079989.23-P1P2	412	449	433	592	612	612	-0.595382	-0.604085	-0.599733	0.138729	0.4523	0.295515	-0.449314	-0.169266	-0.30929
ABCG2_-_89080000.23-P1P2	164	205	97	218	128	128	0.333057	0.522212	0.427635	-0.690632	0.142122	-0.274255	-0.350236	0.646852	0.148308
ABCG2_-_89080233.23-P1P2	738	965	698	845	795	795	-0.131829	0.122306	-0.00476147	-0.0133871	-0.138159	-0.0757732	-0.137877	-0.0333354	-0.0856061
ABCG2_-_89080413.23-P1P2	628	662	481	503	569	569	0.117841	0.0611342	0.0894877	-0.317721	-0.342855	-0.330288	-0.192541	-0.299202	-0.245871
ABCG4_+_119019536.23-P1P2	343	366	243	193	399	399	-0.242675	-0.281814	-0.262244	-0.430246	-0.869825	-0.650035	-0.665582	-1.16912	-0.917351
ABCG4_+_119019549.23-P1P2	697	763	583	670	565	565	0.278413	0.276164	0.277289	-0.190656	-0.134104	-0.16238	0.0950959	0.124578	0.109837
ABCG4_+_119019610.23-P1P2	634	693	608	567	505	505	0.303705	0.299304	0.301504	0.00659517	-0.236088	-0.114747	0.317639	0.0457335	0.181686
ABCG4_+_119019678.23-P1P2	159	178	249	277	368	368	-1.23517	-1.2051	-1.22014	0.714126	0.691427	0.702776	-0.513709	-0.531152	-0.52243
ABCG4_+_119019715.23-P1P2	362	377	280	428	345	345	0.0448988	-0.0293002	0.00779926	-0.303556	0.236464	-0.0335459	-0.251319	0.189683	-0.030818
ABCG5_+_44066166.23-P1P2	648	647	484	578	529	529	0.268232	0.13323	0.200731	-0.35398	-0.109278	-0.231629	-0.0784098	0.00646994	-0.0359699
ABCG5_+_44066240.23-P1P2	1206	1220	1072	1361	757	757	0.64737	0.531248	0.589309	-0.102918	0.211204	0.0541429	0.551791	0.72497	0.63838
ABCG5_-_44066042.23-P1P2	708	734	674	684	556	556	0.32417	0.243427	0.283798	-0.00399408	-0.0483655	-0.0261798	0.327515	0.17758	0.252547
ABCG5_-_44066283.23-P1P2	773	718	658	712	798	798	-0.0704149	-0.309673	-0.190044	-0.165374	0.0413116	-0.0620313	-0.22845	-0.285843	-0.257147
ABCG5_-_44066429.23-P1P2	407	461	307	381	369	369	0.116913	0.163878	0.140395	-0.339783	-0.221558	-0.28067	-0.215531	-0.0751617	-0.145346
ABCG8_+_44065865.23-P1P2	900	981	917	1031	689	689	0.360926	0.352481	0.356704	0.0940034	0.125137	0.10957	0.462269	0.460137	0.461203
ABCG8_+_44065925.23-P1P2	356	462	396	463	410	410	-0.228241	0.0150005	-0.10662	0.22063	0.0565375	0.138584	-0.000272583	0.0540565	0.0268919
ABCG8_+_44065932.23-P1P2	400	543	350	365	389	389	0.0157353	0.323914	0.169824	-0.125638	-0.519638	-0.322638	-0.102564	-0.213206	-0.157885
ABCG8_-_44065795.23-P1P2	557	628	717	806	452	452	0.27686	0.317173	0.297017	0.431302	0.413433	0.422368	0.715501	0.713125	0.714313
ABCG8_-_44066042.23-P1P2	708	734	674	684	556	556	0.32417	0.243427	0.283798	-0.00399408	-0.0483655	-0.0261798	0.327515	0.17758	0.252547
ABHD10_+_111697651.23-P1P2	366	555	456	477	410	410	-0.188275	0.279595	0.0456603	0.384197	-0.16508	0.109558	0.203261	0.0970335	0.150147
ABHD10_+_111697814.23-P1P2	552	325	355	346	520	520	0.0616621	-0.83534	-0.386839	-0.569843	0.143751	-0.213046	-0.500842	-0.709071	-0.604957
ABHD10_+_111697851.23-P1P2	431	597	404	504	523	523	-0.303618	0.0336516	-0.134983	-0.0263259	-0.190889	-0.108607	-0.322605	-0.174719	-0.248662
ABHD10_-_111697797.23-P1P2	646	746	620	873	635	635	0.000283011	0.0751506	0.0377168	0.00774074	0.280224	0.143982	0.0153625	0.337893	0.176628
ABHD10_-_111697877.23-P1P2	654	802	650	598	636	636	0.0157693	0.177307	0.0965382	0.0581558	-0.370039	-0.155941	0.0812638	-0.210213	-0.0644746
ABHD11_+_73153239.23-P1P2	685	699	595	626	480	480	0.488575	0.38499	0.436782	-0.136208	-0.105712	-0.12096	0.359706	0.261796	0.310751
ABHD11_+_73153260.23-P1P2	393	537	384	478	481	481	-0.316002	0.00161678	-0.157193	0.0335837	-0.114493	-0.0404548	-0.27508	-0.130358	-0.202719
ABHD11_+_73153286.23-P1P2	240	382	245	339	254	254	-0.106289	0.431476	0.162594	0.096754	-0.118869	-0.0110576	-0.00219585	0.295125	0.146465
ABHD11_+_73153315.23-P1P2	398	282	344	413	495	495	-0.339155	-0.969002	-0.654078	-0.143353	0.603865	0.230256	-0.475169	-0.382619	-0.428894
ABHD11_+_73153319.23-P1P2	357	550	430	327	384	384	-0.129677	0.361057	0.11569	0.335419	-0.696723	-0.180652	0.213081	-0.353148	-0.0700331
ABHD12B_+_51338721.23-P1P2	556	688	448	538	637	637	-0.220703	-0.0461532	-0.133428	-0.244579	-0.301384	-0.272982	-0.457944	-0.365019	-0.411481
ABHD12B_+_51338757.23-P1P2	422	478	559	494	556	556	-0.422336	-0.375343	-0.39884	0.472612	0.100919	0.286765	0.0576143	-0.291906	-0.117146
ABHD12B_+_51338760.23-P1P2	1765	1587	1578	1535	1264	1264	0.457177	0.171037	0.314107	-0.0945643	0.00535473	-0.0446048	0.369952	0.15891	0.264431
ABHD12B_-_51338731.23-P1P2	1084	1284	1027	1050	1018	1018	0.0661326	0.177639	0.121886	-0.0109219	-0.236838	-0.12388	0.0625495	-0.0766801	-0.00706527
ABHD12B_-_51338748.23-P1P2	276	330	334	345	428	428	-0.657437	-0.532413	-0.594925	0.342187	0.117549	0.229868	-0.307912	-0.432346	-0.370129
ABHD12_+_25371569.23-P1P2	261	257	216	203	302	302	-0.234993	-0.390049	-0.312521	-0.206012	-0.28687	-0.246441	-0.433666	-0.694401	-0.564033
ABHD12_+_25371576.23-P1P2	297	437	344	236	409	409	-0.486132	-0.061736	-0.273934	0.278952	-0.835428	-0.278238	-0.199841	-0.914646	-0.557244
ABHD12_+_25371579.23-P1P2	1062	750	830	729	556	556	0.909132	0.274537	0.591835	-0.288594	0.0124464	-0.138074	0.627877	0.269502	0.44869
ABHD12_-_25371663.23-P1P2	443	422	495	444	405	405	0.10489	-0.0979473	0.00347146	0.227129	0.126735	0.176932	0.339358	0.0113059	0.175332
ABHD12_-_25371679.23-P1P2	601	894	533	1042	685	685	-0.213234	0.226902	0.00683444	-0.106223	0.274427	0.084102	-0.312118	0.483848	0.085865
ABHD13_+_108870666.23-P1P2	649	643	553	799	494	494	0.369213	0.223039	0.296126	-0.163932	0.366795	0.101431	0.212619	0.572353	0.392486
ABHD13_+_108870683.23-P1P2	447	737	482	602	569	569	-0.372648	0.215968	-0.0783404	0.175765	-0.238483	-0.031359	-0.189545	-0.039997	-0.114771
ABHD13_+_108870692.23-P1P2	1139	855	1080	1344	693	693	0.692346	0.145801	0.419073	-0.00972975	0.705955	0.348113	0.689955	0.834274	0.762115
ABHD13_+_108870695.23-P1P2	315	458	333	447	442	442	-0.513189	-0.105967	-0.309578	0.147177	0.0183454	0.0827612	-0.358673	-0.105103	-0.231888
ABHD13_-_108870764.23-P1P2	1453	1538	1482	1569	1363	1363	0.0677546	0.0170015	0.0423781	0.0955174	0.0822081	0.0888627	0.170611	0.081728	0.126169
ABHD14A_+_52008993.23-P1P2	134	155	80	99	133	133	-0.0136878	0.0635736	0.0249429	-0.677154	-0.59335	-0.635252	-0.683503	-0.547258	-0.615381
ABHD14A_+_52009025.23-P1P2	948	913	936	1287	1020	1020	-0.130105	-0.317151	-0.223628	0.0486282	0.548743	0.298686	-0.0741378	0.214111	0.0699866
ABHD14A_-_52008686.23-P1P2	692	528	675	717	571	571	0.252787	-0.270221	-0.00871725	0.0311222	0.494853	0.262988	0.291248	0.207151	0.249199
ABHD14A_-_52008702.23-P1P2	427	613	629	688	675	675	-0.685146	-0.296269	-0.490707	0.625831	0.21994	0.422885	-0.0519766	-0.0938108	-0.0728937
ABHD14A_-_52008948.23-P1P2	855	834	648	970	790	790	0.0895772	-0.0790737	0.00525176	-0.332924	0.271356	-0.0307842	-0.236008	0.1748	-0.0306038
ABHD14B_+_52008150.23-P1	754	1073	725	1158	909	909	-0.29421	0.0820295	-0.10609	0.0104232	0.163403	0.0869133	-0.276448	0.227951	-0.0242486
ABHD14B_+_52008190.23-P1	1321	1397	1203	1543	1194	1194	0.121333	0.0692608	0.0952969	-0.0679871	0.196824	0.0644186	0.0606847	0.248603	0.154644
ABHD14B_+_52017455.23-P2	749	731	809	610	649	649	0.182253	0.0143845	0.0983186	0.178181	-0.207644	-0.0147316	0.367772	-0.210741	0.0785155
ABHD14B_+_52017506.23-P2	893	812	815	806	782	782	0.166997	-0.102957	0.0320199	-0.0648534	0.0427183	-0.0110676	0.109482	-0.0777206	0.0158809
ABHD14B_-_52008086.23-P1	322	580	467	596	859	859	-1.44009	-0.723874	-1.08198	0.603369	0.0926776	0.348023	-0.829385	-0.648678	-0.739031
ABHD14B_-_52008218.23-P1	700	934	695	829	721	721	-0.0671389	0.216155	0.074508	0.0566647	-0.118632	-0.0309837	-0.00313539	0.080041	0.0384528
ABHD14B_-_52008297.23-P1	1525	1684	1365	1860	1483	1483	0.0157961	0.0261051	0.0209506	-0.0929016	0.196829	0.0519635	-0.0697668	0.205452	0.0678427
ABHD14B_-_52017521.23-P2	698	754	775	817	821	821	-0.25865	-0.280086	-0.269368	0.217976	0.16919	0.193583	-0.033335	-0.128378	-0.0808565
ABHD14B_-_52017533.23-P2	660	616	519	640	644	644	0.0109108	-0.221399	-0.105244	-0.279725	0.10856	-0.0855825	-0.261475	-0.130321	-0.195898
ABHD14B_-_52017631.23-P2	258	346	348	347	658	658	-1.37521	-1.08458	-1.2299	0.498723	0.0575818	0.278152	-0.869149	-1.04448	-0.956817
ABHD15_+_27894498.23-P1P2	650	561	553	557	568	568	0.170054	-0.175159	-0.00255217	-0.166154	0.0430948	-0.0615294	0.0112394	-0.149545	-0.069153
ABHD15_-_27894212.23-P1P2	311	328	404	292	288	288	0.0863512	0.0303586	0.0583549	0.444447	-0.114309	0.165069	0.538137	-0.101432	0.218353
ABHD15_-_27894236.23-P1P2	972	815	800	896	958	958	-0.0035639	-0.390494	-0.197029	-0.21395	0.190117	-0.0119164	-0.210175	-0.217859	-0.214017
ABHD15_-_27894315.23-P1P2	677	555	490	563	563	563	0.241526	-0.177916	0.0318054	-0.399367	0.0740654	-0.162651	-0.150502	-0.121332	-0.135917
ABHD15_-_27894474.23-P1P2	572	426	399	462	451	451	0.318393	-0.239542	0.0394254	-0.45262	0.170458	-0.141081	-0.126888	-0.0865664	-0.106727
ABHD16A_+_31671120.23-P1P2	1137	1170	1024	1312	978	978	0.192831	0.101334	0.147083	-0.0840099	0.218677	0.0673338	0.11616	0.30253	0.209345
ABHD16A_+_31671138.23-P1P2	491	542	495	619	375	375	0.364338	0.374134	0.369236	0.0787122	0.245065	0.161888	0.450389	0.601717	0.526053
ABHD16A_+_31671198.23-P1P2	363	367	298	407	351	351	0.024004	-0.0929594	-0.0344777	-0.217651	0.202667	-0.0074918	-0.186308	0.0922259	-0.0470409
ABHD16A_-_31670881.23-P1P2	714	669	486	709	751	751	-0.0973834	-0.324075	-0.210729	-0.487961	0.137198	-0.175382	-0.578006	-0.204359	-0.391182
ABHD16A_-_31671242.23-P1P2	296	468	350	262	790	790	-1.44075	-0.912613	-1.17668	0.308764	-0.783524	-0.23738	-1.12465	-1.71362	-1.41913
ABHD16B_+_62492726.23-P1P2	701	984	723	1000	766	766	-0.152425	0.204046	0.0258105	0.111588	0.076688	0.0941379	-0.0334978	0.263252	0.114877
ABHD16B_+_62492825.23-P1P2	662	908	727	744	707	707	-0.119374	0.203714	0.0421701	0.202131	-0.233971	-0.0159203	0.090096	-0.0477394	0.0211783
ABHD16B_-_62492635.23-P1P2	540	592	397	438	613	613	-0.207422	-0.207558	-0.20749	-0.376814	-0.381248	-0.379031	-0.576897	-0.606288	-0.591593
ABHD16B_-_62492639.23-P1P2	711	890	1039	795	563	563	0.31222	0.503402	0.407811	0.614281	-0.109432	0.252424	0.93384	0.376488	0.655164
ABHD16B_-_62492685.23-P1P2	408	680	552	603	627	627	-0.644391	-0.0401991	-0.342295	0.503106	-0.119959	0.191574	-0.133946	-0.177639	-0.155793
ABHD17A_+_1885661.23-P1P2	564	712	528	696	677	677	-0.287955	-0.084547	-0.186251	-0.0281505	0.0206283	-0.00376114	-0.308767	-0.0814004	-0.195084
ABHD17A_-_1885582.23-P1P2	1062	1168	962	1115	948	948	0.13933	0.143813	0.141572	-0.0756683	-0.0135784	-0.0446233	0.0710007	0.112753	0.0918768
ABHD17A_-_1885603.23-P1P2	489	555	451	579	432	432	0.154309	0.204188	0.179248	-0.0497003	0.114494	0.0323967	0.111947	0.3012	0.206574
ABHD17A_-_1885642.23-P1P2	596	668	583	627	650	650	-0.149622	-0.11786	-0.133741	0.0351902	-0.0379645	-0.00138711	-0.107093	-0.173306	-0.1402
ABHD17A_-_1885670.23-P1P2	484	478	523	618	604	604	-0.344036	-0.494806	-0.419421	0.178811	0.424014	0.301413	-0.157887	-0.0882735	-0.12308
ABHD17B_+_74526189.23-P1P2	432	514	348	418	376	376	0.175804	0.293767	0.234786	-0.244937	-0.244847	-0.244892	-0.0617945	0.0314384	-0.015178
ABHD17B_+_74526192.23-P1P2	416	526	363	537	451	451	-0.141038	0.064667	-0.0381858	-0.129607	0.0832775	-0.0231649	-0.263307	0.130463	-0.0664221
ABHD17B_+_74526310.23-P1P2	454	679	692	531	550	550	-0.301234	0.146712	-0.0772612	0.675086	-0.301282	0.186902	0.381191	-0.172052	0.10457
ABHD17B_+_74526412.23-P1P2	118	217	136	157	827	827	-2.8336	-2.08746	-2.46053	0.271826	-0.413512	-0.0708429	-2.55443	-2.51845	-2.53644
ABHD17B_-_74526219.23-P1P2	619	852	610	577	553	553	0.138165	0.466306	0.302235	0.0458765	-0.508864	-0.231494	0.191381	-0.06004	0.0656703
ABHD17C_+_80987533.23-P1P2	361	286	231	255	582	582	-0.713515	-1.18227	-0.947894	-0.577099	-0.1121	-0.344599	-1.28328	-1.31185	-1.29756
ABHD17C_+_80987552.23-P1P2	778	828	712	951	1037	1037	-0.439068	-0.481982	-0.460525	-0.0608862	0.253233	0.0961733	-0.492616	-0.24623	-0.369423
ABHD17C_+_80987555.23-P1P2	888	999	765	837	830	830	0.0729538	0.110105	0.0915294	-0.148093	-0.201839	-0.174966	-0.0678007	-0.109216	-0.0885081
ABHD17C_-_80987413.23-P1P2	500	564	657	667	704	704	-0.518142	-0.477149	-0.497645	0.460972	0.29541	0.378191	-0.0498312	-0.19922	-0.124526
ABHD17C_-_80987551.23-P1P2	648	937	484	584	532	532	0.260073	0.659354	0.459714	-0.35398	-0.628662	-0.491321	-0.0865683	0.0132103	-0.036679
ABHD1_-_27346456.23-P1P2	1037	1100	949	1038	1200	1200	-0.235113	-0.282799	-0.258956	-0.0609292	-0.0302789	-0.045604	-0.288704	-0.33056	-0.309632
ABHD1_-_27346510.23-P1P2	337	239	372	447	357	357	-0.10767	-0.736182	-0.421926	0.209561	0.956682	0.583122	0.109229	0.203019	0.156124
ABHD1_-_27346531.23-P1P2	451	723	630	585	640	640	-0.529439	0.0186553	-0.255392	0.549231	-0.252141	0.148545	0.0271308	-0.250967	-0.111918
ABHD1_-_27346534.23-P1P2	731	669	519	669	583	583	0.301881	0.0412419	0.171561	-0.42713	0.0534182	-0.186856	-0.11791	0.0771785	-0.020366
ABHD1_-_27346571.23-P1P2	375	368	331	402	310	310	0.250128	0.0901691	0.170148	-0.113053	0.180908	0.0339276	0.144414	0.253595	0.199005
ABHD2_+_89631401.23-P1P2	831	1068	940	1018	683	683	0.258468	0.487686	0.373077	0.244819	-0.0157559	0.114532	0.510626	0.454448	0.482537
ABHD2_-_89631532.23-P1P2	606	433	323	438	477	477	0.320834	-0.296891	0.0119717	-0.840777	0.0699821	-0.385397	-0.512604	-0.24439	-0.378497
ABHD2_-_89631578.23-P1P2	739	887	899	826	582	582	0.320061	0.450647	0.385354	0.349753	-0.0493741	0.15019	0.677153	0.383791	0.530472
ABHD2_-_89631602.23-P1P2	579	628	398	341	543	543	0.0681166	0.052544	0.0603303	-0.473788	-0.827575	-0.650681	-0.398333	-0.792512	-0.595423
ABHD2_-_89631642.23-P1P2	590	625	360	605	550	550	0.0767888	0.0271562	0.0519725	-0.645711	0.00649716	-0.319607	-0.561584	0.0161717	-0.272706
ABHD3_+_19284800.23-P1P2	529	504	554	471	578	578	-0.152296	-0.354914	-0.253605	0.133625	-0.0442785	0.0446732	-0.0113326	-0.416674	-0.214003
ABHD3_-_19284909.23-P1P2	309	225	270	257	571	571	-0.910378	-1.50083	-1.20561	-0.127641	0.245262	0.0588104	-1.03068	-1.27305	-1.15187
ABHD3_-_19284953.23-P1P2	791	666	612	578	757	757	0.0388898	-0.34204	-0.151575	-0.303139	-0.151034	-0.227087	-0.256911	-0.510556	-0.383733
ABHD3_-_19284965.23-P1P2	305	256	225	376	236	236	0.345528	-0.0399115	0.152808	-0.371878	0.608007	0.118065	-0.019011	0.550614	0.265802
ABHD3_-_19284969.23-P1P2	142	109	168	213	197	197	-0.496799	-1.01114	-0.753968	0.309577	1.01994	0.66476	-0.179884	-0.00867403	-0.0942788
ABHD4_+_23066970.23-P1P2	377	477	503	384	445	445	-0.263735	-0.0570845	-0.16041	0.483001	-0.259465	0.111768	0.226604	-0.334031	-0.0537134
ABHD4_+_23067000.23-P1P2	547	719	887	797	604	604	-0.167502	0.0941748	-0.0366637	0.7644	0.202006	0.483203	0.604236	0.278699	0.441468
ABHD4_+_23067075.23-P1P2	469	601	453	621	476	476	-0.0458682	0.179135	0.0666334	0.0169298	0.100646	0.0587882	-0.0215996	0.2623	0.12035
ABHD4_+_23067128.23-P1P2	554	601	727	712	485	485	0.167407	0.152112	0.159759	0.459076	0.29793	0.378503	0.633822	0.432561	0.533191
ABHD4_-_23067003.23-P1P2	452	370	355	536	487	487	-0.132094	-0.553665	-0.342879	-0.281497	0.588126	0.153314	-0.406252	0.0169794	-0.194636
ABHD5_-_43732225.23-P1P2	637	642	580	708	734	734	-0.228981	-0.350475	-0.289728	-0.0682338	0.194594	0.0631802	-0.289876	-0.173363	-0.231619
ABHD5_-_43732256.23-P1P2	475	657	357	533	659	659	-0.496846	-0.161654	-0.32925	-0.344997	-0.24834	-0.296668	-0.834503	-0.427475	-0.630989
ABHD5_-_43732268.23-P1P2	1051	1168	971	823	594	594	0.798733	0.818237	0.808485	-0.0472128	-0.451658	-0.249435	0.758859	0.349098	0.553978
ABHD5_-_43732287.23-P1P2	385	375	329	406	511	511	-0.432959	-0.603701	-0.51833	-0.159764	0.168007	0.00412158	-0.585385	-0.453175	-0.51928
ABHD5_-_43732293.23-P1P2	572	682	646	565	653	653	-0.215562	-0.0945797	-0.155071	0.242526	-0.218103	0.0122115	0.0343021	-0.330164	-0.147931
ABHD6_+_58223170.23-P1P2	310	344	221	235	458	458	-0.587574	-0.570207	-0.578891	-0.421215	-0.49633	-0.458772	-1.00145	-1.08402	-1.04273
ABHD6_+_58223253.23-P1P2	700	672	645	791	761	761	-0.145036	-0.336704	-0.24087	-0.0510491	0.288635	0.118793	-0.188746	-0.0655506	-0.127148
ABHD6_+_58223423.23-P1P2	514	553	473	559	812	812	-0.684206	-0.711469	-0.697837	-0.0529215	0.068987	0.00803276	-0.729789	-0.659963	-0.694876
ABHD6_-_58223389.23-P1P2	655	838	541	681	639	639	0.0111844	0.233866	0.122525	-0.20886	-0.245877	-0.227368	-0.190336	-0.029493	-0.109915
ABHD6_-_58223402.23-P1P2	356	452	344	356	338	338	0.0503594	0.262031	0.156195	0.017538	-0.291027	-0.136745	0.0752362	-0.0464778	0.0143792
ABHD8_+_17414325.23-P1P2	551	650	642	799	527	527	0.0397548	0.145368	0.0925616	0.287528	0.351174	0.319351	0.334621	0.479061	0.406841
ABHD8_+_17414344.23-P1P2	821	680	707	935	948	948	-0.231999	-0.636621	-0.43431	-0.148665	0.51285	0.182092	-0.373326	-0.141253	-0.257289
ABHD8_+_17414376.23-P1P2	85	118	72	85	173	173	-1.04973	-0.709254	-0.879493	-0.172459	-0.419834	-0.296147	-1.21485	-1.14657	-1.18071
ABHD8_-_17414352.23-P1P2	484	689	513	648	457	457	0.0583183	0.435041	0.24668	0.150958	-0.035092	0.0579333	0.216616	0.382468	0.299542
ABHD8_-_17414358.23-P1P2	285	315	287	372	477	477	-0.767522	-0.755906	-0.761714	0.0770955	0.293369	0.185232	-0.683088	-0.480018	-0.581553
ABI1_+_27149957.23-P1P2	214	329	358	340	488	488	-1.21376	-0.726062	-0.969913	0.809355	0.100865	0.45511	-0.397071	-0.642678	-0.519874
ABI1_+_27149964.23-P1P2	300	208	308	341	477	477	-0.693521	-1.35467	-1.0241	0.104975	0.766606	0.43579	-0.581208	-0.605549	-0.593379
ABI1_+_27149978.23-P1P2	643	579	681	585	555	555	0.187836	-0.0961928	0.0458218	0.149843	0.0682915	0.109067	0.345018	-0.045383	0.149817
ABI1_-_27150085.23-P1P2	968	948	757	994	769	769	0.307529	0.144635	0.226082	-0.287707	0.121777	-0.082965	0.0271606	0.24893	0.138046
ABI1_-_27150166.23-P1P2	465	640	460	539	650	650	-0.507704	-0.179636	-0.34367	0.0514098	-0.194368	-0.0714793	-0.448955	-0.391486	-0.420221
ABI2_+_204192729.23-P1P2	384	540	372	449	436	436	-0.207716	0.151363	-0.0281768	0.021203	-0.212826	-0.0958114	-0.179175	-0.0789445	-0.12906
ABI2_+_204192895.23-P1P2	507	641	537	575	519	519	-0.0582434	0.147321	0.044539	0.149943	-0.103344	0.0232994	0.0990384	0.0264956	0.062767
ABI2_+_204192901.23-P1P2	541	994	697	574	661	661	-0.313516	0.431327	0.0589055	0.432537	-0.738777	-0.15312	0.126359	-0.324931	-0.099286
ABI2_+_204193039.23-P1P2	417	433	582	468	369	369	0.151932	0.0734778	0.112705	0.547978	0.16556	0.356769	0.707249	0.221556	0.464403
ABI2_-_204192963.23-P1P2	1040	954	984	1108	814	814	0.328988	0.0716921	0.20034	-0.0128466	0.269315	0.128234	0.32348	0.323525	0.323503
ABI3BP_+_100712307.23-P1P2	909	939	797	879	931	931	-0.0589954	-0.144924	-0.10196	-0.122694	-0.0418438	-0.0822688	-0.174351	-0.20425	-0.1893
ABI3BP_+_100712343.23-P1P2	1125	1300	1051	1419	921	921	0.264157	0.33997	0.302064	-0.0311556	0.179781	0.0743128	0.240341	0.50227	0.371305
ABI3BP_-_100712323.23-P1P2	1479	1346	1655	2170	973	973	0.579616	0.310898	0.445257	0.229216	0.742435	0.485825	0.81617	1.03585	0.926011
ABI3BP_-_100712349.23-P1P2	659	642	547	812	638	638	0.0222275	-0.148252	-0.063012	-0.201731	0.392325	0.0952968	-0.172165	0.226591	0.0272134
ABI3BP_-_100712361.23-P1P2	644	649	435	566	564	564	0.166871	0.0452549	0.106063	-0.499039	-0.143998	-0.321518	-0.324829	-0.116225	-0.220527
ABI3_+_47287732.23-P1P2	305	301	268	206	311	311	-0.0525999	-0.20442	-0.12851	-0.11957	-0.493701	-0.306635	-0.164831	-0.715602	-0.440216
ABI3_+_47287750.23-P1P2	408	500	459	538	484	484	-0.270932	-0.110347	-0.19064	0.236932	0.159096	0.198014	-0.026662	0.0312673	0.00230265
ABI3_-_47287417.23-P1P2	632	627	554	613	596	596	0.0601177	-0.0841153	-0.0119988	-0.123032	0.0208398	-0.051096	-0.0555755	-0.0807571	-0.0681663
ABI3_-_47287527.23-P1P2	639	643	682	761	767	767	-0.287905	-0.411676	-0.349791	0.160962	0.296496	0.228729	-0.119604	-0.132662	-0.126133
ABI3_-_47288028.23-P1P2	694	785	541	691	840	840	-0.299948	-0.254965	-0.277457	-0.2923	-0.130589	-0.211445	-0.58491	-0.403035	-0.493973
ABL1_+_133588936.23-ENST00000372348.2	695	844	658	766	669	669	0.0305122	0.177968	0.10424	-0.0119187	-0.0864804	-0.0491996	0.0259323	0.0740063	0.0499693
ABL1_+_133588940.23-ENST00000372348.2	724	733	455	766	705	705	0.0138719	-0.101078	-0.0436033	-0.603116	0.116949	-0.243084	-0.581906	-0.0016107	-0.291758
ABL1_+_133589009.23-ENST00000372348.2	1084	997	798	1071	733	733	0.539985	0.286512	0.413248	-0.374897	0.156711	-0.109093	0.172426	0.425742	0.299084
ABL1_+_133589018.23-ENST00000372348.2	205	221	287	330	508	508	-1.3337	-1.35805	-1.34587	0.552434	0.631838	0.592136	-0.773927	-0.743694	-0.758811
ABL1_-_133589216.23-ENST00000372348.2	543	482	332	605	346	346	0.625686	0.320993	0.473339	-0.642762	0.38132	-0.130721	-0.0097379	0.684831	0.337547
ABL2_+_179112332.23-P1	510	648	539	706	747	747	-0.575106	-0.362383	-0.468744	0.146795	0.177093	0.161944	-0.420972	-0.202772	-0.311872
ABL2_+_179198988.23-P2	1075	1149	936	1170	1011	1011	0.0640591	0.0273274	0.0456932	-0.13275	0.0795479	-0.0266008	-0.0613517	0.0893937	0.014021
ABL2_+_179199028.23-P2	798	847	739	763	842	842	-0.101926	-0.148727	-0.125326	-0.0438077	-0.0972607	-0.0705342	-0.138395	-0.263469	-0.200932
ABL2_+_179199071.23-P2	172	229	187	240	336	336	-0.990547	-0.710382	-0.850465	0.187636	0.121105	0.154371	-0.795572	-0.606759	-0.701165
ABL2_-_179112315.23-P1	1039	1115	822	1069	957	957	0.0941103	0.0631845	0.0786474	-0.270979	-0.00736365	-0.139171	-0.16953	0.0383392	-0.0655952
ABL2_-_179112359.23-P1	356	320	360	336	394	394	-0.170813	-0.457392	-0.314103	0.0831264	0.123808	0.103467	-0.0803478	-0.351066	-0.215707
ABL2_-_179112398.23-P1	950	1129	1008	993	921	921	0.0202318	0.136504	0.0783679	0.152503	-0.131762	0.0103706	0.180073	-0.0127393	0.0836671
ABL2_-_179112762.23-P1	246	308	197	283	239	239	0.0171531	0.208651	0.112902	-0.253456	-0.0687101	-0.161083	-0.228964	0.12246	-0.0532522
ABL2_-_179198903.23-P2	161	84	108	115	572	572	-1.85345	-2.92482	-2.38914	-0.509023	0.506591	-0.00121593	-2.35513	-2.43571	-2.39542
ABL2_-_179199180.23-P2	662	623	396	522	575	575	0.178775	-0.0415982	0.0685882	-0.674324	-0.201764	-0.438044	-0.488211	-0.260844	-0.374527
ABLIM1_+_116418018.23-ENST00000277895.5	297	377	252	237	370	370	-0.341557	-0.130229	-0.235893	-0.170033	-0.616259	-0.393146	-0.504251	-0.76397	-0.63411
ABLIM1_+_116418129.23-ENST00000277895.5	910	862	671	852	735	735	0.283628	0.0726752	0.178151	-0.372547	0.0365838	-0.167982	-0.0815806	0.0917773	0.00509838
ABLIM1_+_116418171.23-ENST00000277895.5	301	128	130	184	162	162	0.869275	-0.497118	0.186078	-1.14425	0.57698	-0.283633	-0.267631	0.0623801	-0.102626
ABLIM1_-_116418175.23-ENST00000277895.5	898	785	735	803	690	690	0.355625	0.0288279	0.192226	-0.221965	0.0861255	-0.0679195	0.140999	0.0974718	0.119235
ABLIM1_-_116418330.23-ENST00000277895.5	846	938	755	798	805	805	0.0471743	0.0633307	0.0552525	-0.0971743	-0.179781	-0.138478	-0.0426612	-0.133932	-0.0882966
ABLIM2_+_8160651.23-P1P2	575	575	397	515	413	413	0.452926	0.320152	0.386539	-0.467416	-0.105571	-0.286494	-0.00715188	0.197099	0.0949735
ABLIM2_-_8160657.23-P1P2	417	469	454	398	649	649	-0.662666	-0.625899	-0.644282	0.189652	-0.183401	0.00312516	-0.465675	-0.826782	-0.646229
ABLIM2_-_8160715.23-P1P2	545	597	553	542	525	525	0.0294442	0.0281451	0.0287947	0.0880299	-0.0860199	0.00100503	0.124813	-0.0753564	0.0247283
ABLIM2_-_8160767.23-P1P2	530	492	591	564	466	466	0.161168	-0.07894	0.0411139	0.224172	0.250455	0.237314	0.392679	0.154033	0.273356
ABLIM2_-_8160770.23-P1P2	834	1244	785	947	782	782	0.0683842	0.512478	0.290431	-0.020348	-0.340132	-0.18024	0.0553749	0.154864	0.105119
ABLIM3_+_148520930.23-P1P2	832	864	812	739	768	768	0.0909827	0.0126566	0.0518196	0.0319029	-0.172039	-0.0700679	0.130224	-0.176864	-0.0233197
ABLIM3_+_148520962.23-P1P2	458	707	767	453	505	505	-0.16543	0.328158	0.081364	0.810886	-0.588781	0.111052	0.652794	-0.278104	0.187345
ABLIM3_-_148520884.23-P1P2	170	283	215	230	289	289	-0.790029	-0.187536	-0.488783	0.405809	-0.24575	0.0800293	-0.376882	-0.450767	-0.413825
ABLIM3_-_148520914.23-P1P2	638	661	602	634	809	809	-0.367078	-0.448758	-0.407918	-0.0167862	-0.00674922	-0.0117677	-0.376525	-0.472989	-0.424757
ABLIM3_-_148520948.23-P1P2	750	788	900	812	835	835	-0.17938	-0.240849	-0.210115	0.330041	0.0967023	0.213372	0.158	-0.161628	-0.0018143
ABO_+_136131048.23-P2	298	244	283	304	508	508	-0.794011	-1.21522	-1.00461	-0.00750359	0.370608	0.181552	-0.794176	-0.862089	-0.828132
ABO_+_136131066.23-P2	852	998	926	956	766	766	0.129014	0.224427	0.176721	0.187165	-0.00861099	0.0892772	0.323519	0.198334	0.260927
ABO_+_136131069.23-P2	433	734	574	592	423	423	0.0092148	0.637854	0.323534	0.47369	-0.256765	0.108463	0.490244	0.363608	0.426926
ABO_+_136150834.23-P1	646	890	637	799	609	609	0.0605974	0.390095	0.225346	0.0467659	-0.102192	-0.0277129	0.114702	0.270421	0.192562
ABO_-_136131057.23-P2	320	404	284	336	298	298	0.078265	0.281775	0.18002	-0.105174	-0.212476	-0.158825	-0.0195705	0.0518171	0.0161233
ABO_-_136131158.23-P2	328	421	288	354	329	329	-0.0288863	0.198464	0.084789	-0.12062	-0.196653	-0.158636	-0.142168	-0.0156701	-0.078919
ABO_-_136150725.23-P1	526	963	614	745	692	692	-0.420204	0.319495	-0.0503542	0.290183	-0.316877	-0.0133473	-0.122682	-0.0148634	-0.068773
ABO_-_136150729.23-P1	299	265	322	367	620	620	-1.07662	-1.38354	-1.23008	0.173922	0.523206	0.348564	-0.895357	-0.87782	-0.886588
ABO_-_136150767.23-P1	255	278	289	345	364	364	-0.537936	-0.546122	-0.542029	0.247579	0.36493	0.306254	-0.283018	-0.198674	-0.240846
ABO_-_136150814.23-P1	552	679	580	434	566	566	-0.0606283	0.105341	0.0223564	0.138391	-0.592298	-0.226954	0.0851017	-0.504439	-0.209669
ABRACL_+_139349742.23-P1P2	696	680	482	625	617	617	0.149322	-0.0170042	0.0661591	-0.463047	-0.0682603	-0.265654	-0.306386	-0.102746	-0.204566
ABRACL_+_139349757.23-P1P2	652	780	568	789	662	662	-0.0464538	0.0793745	0.0164603	-0.131974	0.0699694	-0.0310025	-0.171089	0.131862	-0.0196136
ABRACL_+_139349778.23-P1P2	541	708	497	552	475	475	0.163207	0.418553	0.29088	-0.0553761	-0.305663	-0.180519	0.115169	0.0954089	0.105289
ABRACL_+_139349879.23-P1P2	512	603	440	676	710	710	-0.49617	-0.392929	-0.44455	-0.151634	0.218283	0.0333249	-0.640465	-0.192128	-0.416296
ABRACL_-_139349725.23-P1P2	346	347	281	489	435	435	-0.354738	-0.483348	-0.419043	-0.233195	0.548317	0.157561	-0.580594	0.0474872	-0.266554
ABRA_-_107782516.23-P1P2	592	719	573	958	574	574	0.0200519	0.167673	0.0938623	0.0199447	0.467452	0.243698	0.0473353	0.617643	0.332489
ABRA_-_107782520.23-P1P2	460	337	202	398	280	280	0.691712	0.110053	0.400883	-1.12027	0.293438	-0.413417	-0.421221	0.38601	-0.0176054
ABRA_-_107782542.23-P1P2	649	873	545	699	634	634	0.00924108	0.30423	0.156736	-0.184956	-0.267271	-0.226113	-0.168376	0.0194778	-0.074449
ABRA_-_107782633.23-P1P2	353	479	311	367	292	292	0.249205	0.556789	0.402997	-0.115747	-0.330827	-0.223287	0.140797	0.20848	0.174638
ABRA_-_107782658.23-P1P2	372	273	368	350	309	309	0.243201	-0.335974	-0.0463865	0.0514098	0.411872	0.231641	0.30195	0.0584163	0.180183
ABR_+_1083266.23-P1P2	305	394	397	261	291	291	0.0432955	0.279908	0.161602	0.447336	-0.540728	-0.0466956	0.497971	-0.278301	0.109835
ABR_+_1083406.23-P1P2	855	973	893	918	770	770	0.126571	0.180313	0.153442	0.129742	-0.0305274	0.0496075	0.263653	0.132304	0.197978
ABR_-_1083422.23-P1P2	653	838	876	811	741	741	-0.206885	0.0202083	-0.0933384	0.490855	0.00616988	0.248512	0.291308	0.00889654	0.150102
ABR_-_1083425.23-P1P2	823	1025	1053	1234	689	689	0.231894	0.41578	0.323837	0.422548	0.321137	0.371842	0.66178	0.719435	0.690608
ABR_-_1083439.23-P1P2	675	679	648	655	615	615	0.109807	-0.0144432	0.0476816	0.008113	0.00150154	0.00480727	0.125258	-0.0304233	0.0474175
ABT1_+_26596978.23-P1P2	612	800	580	777	678	678	-0.172248	0.0814463	-0.0454009	-0.0104721	0.0113328	0.000430371	-0.175381	0.0752975	-0.050042
ABT1_+_26597028.23-P1P2	492	320	376	498	462	462	0.0662709	-0.687089	-0.310409	-0.320919	0.691492	0.185287	-0.247309	-0.0130789	-0.130194
ABT1_+_26597060.23-P1P2	91	78	93	96	245	245	-1.45334	-1.8085	-1.63092	0.0983709	0.352978	0.225675	-1.34763	-1.47301	-1.41032
ABT1_+_26597066.23-P1P2	680	793	805	691	731	731	-0.128831	-0.0398189	-0.0843251	0.310461	-0.145217	0.0826219	0.188968	-0.202518	-0.00677463
ABT1_+_26597128.23-P1P2	662	723	617	762	547	547	0.250796	0.245186	0.247991	-0.034554	0.129214	0.0473298	0.223581	0.356918	0.290249
ABTB1_+_127391554.23-P1P2	398	557	567	793	703	703	-0.845251	-0.493116	-0.669183	0.577587	0.563062	0.570324	-0.260325	0.0524643	-0.10393
ABTB1_+_127391600.23-P1P2	617	704	673	549	605	605	0.00384079	0.0613719	0.0326063	0.192343	-0.305351	-0.0565042	0.203522	-0.261461	-0.0289693
ABTB1_+_127391620.23-P1P2	649	668	629	914	685	685	-0.10238	-0.193524	-0.147952	0.0218482	0.505764	0.263806	-0.0731931	0.294758	0.110783
ABTB1_+_127391638.23-P1P2	514	446	492	482	536	536	-0.0849592	-0.422458	-0.253708	0.00389664	0.165408	0.0846521	-0.0737238	-0.274532	-0.174128
ABTB1_+_127391759.23-P1P2	587	562	612	658	600	600	-0.0560966	-0.251661	-0.153879	0.127178	0.280936	0.204057	0.07842	0.0117933	0.0451067
ABTB2_+_34379701.23-P1P2	343	295	211	279	318	318	0.0846872	-0.26558	-0.0904465	-0.633959	-0.0270316	-0.330495	-0.541933	-0.310093	-0.426013
ABTB2_+_34379742.23-P1P2	524	787	748	699	869	869	-0.754284	-0.300261	-0.527272	0.580478	-0.117653	0.231413	-0.166467	-0.435396	-0.300931
ABTB2_-_34379672.23-P1P2	419	260	476	360	470	470	-0.190205	-1.01142	-0.600811	0.251018	0.522903	0.386961	0.0681517	-0.505996	-0.218922
ABTB2_-_34379760.23-P1P2	636	876	624	781	851	851	-0.444627	-0.115497	-0.280062	0.039526	-0.11219	-0.0363321	-0.397762	-0.245168	-0.321465
ABTB2_-_34379880.23-P1P2	235	273	147	223	246	246	-0.0904921	-0.00702577	-0.0487589	-0.609838	-0.238439	-0.424138	-0.692991	-0.262946	-0.477969
ACAA1_+_38178706.23-P1P2	621	806	654	643	599	599	0.0275427	0.270955	0.149249	0.141704	-0.272543	-0.0654194	0.176586	-0.0190691	0.0787582
ACAA1_+_38178741.23-P1P2	685	744	601	633	597	597	0.173878	0.160303	0.167091	-0.121732	-0.179679	-0.150706	0.059485	-0.0368573	0.0113138
ACAA1_+_38178759.23-P1P2	577	550	566	541	647	647	-0.189689	-0.391603	-0.290646	0.0392374	0.0296152	0.0344263	-0.143113	-0.379469	-0.261291
ACAA1_+_38178792.23-P1P2	547	751	478	480	639	639	-0.24877	0.0757286	-0.0865205	-0.127524	-0.59236	-0.359942	-0.368954	-0.534113	-0.451534
ACAA1_-_38178773.23-P1P2	319	238	289	233	229	229	0.453714	-0.101654	0.17603	-0.0754802	0.0227866	-0.0263468	0.385573	-0.0963495	0.144612
ACAA2_+_47340025.23-P1P2	726	650	680	657	580	580	0.299422	0.00711841	0.15327	-0.0274281	0.0688719	0.0207219	0.279333	0.0585086	0.168921
ACAA2_+_47340045.23-P1P2	55	133	83	138	517	517	-3.25716	-2.11601	-2.68658	0.660686	0.10666	0.383673	-2.58913	-2.02683	-2.30798
ACAA2_+_47340186.23-P1P2	786	848	726	879	861	861	-0.155978	-0.179217	-0.167598	-0.0475531	0.105217	0.028832	-0.196193	-0.0914819	-0.143837
ACAA2_+_47340202.23-P1P2	906	964	784	843	708	708	0.331267	0.288015	0.309641	-0.141651	-0.140082	-0.140867	0.196955	0.130451	0.163703
ACAA2_-_47340018.23-P1P2	480	466	379	573	480	480	-0.0244946	-0.199973	-0.112234	-0.27383	0.351623	0.0388968	-0.290986	0.134169	-0.0784084
ACACA_+_35716160.23-P1P2	735	824	790	783	956	956	-0.403761	-0.371635	-0.387698	0.171115	-0.0202138	0.0754506	-0.225307	-0.40933	-0.317319
ACACA_+_35716176.23-P1P2	667	569	401	676	729	729	-0.152727	-0.514759	-0.333743	-0.667078	0.302013	-0.182533	-0.812466	-0.230227	-0.521347
ACACA_+_35716420.23-P1P2	1179	1218	1098	1106	1095	1095	0.0821383	-0.00368515	0.0392266	-0.035679	-0.0857445	-0.0607118	0.0537981	-0.106911	-0.0265566
ACACA_-_35716078.23-P1P2	1067	1242	1069	933	753	753	0.478344	0.564675	0.521509	0.0697084	-0.359298	-0.144795	0.555391	0.187895	0.371643
ACACA_-_35716150.23-P1P2	500	638	508	630	445	445	0.143628	0.362483	0.253055	0.0899071	0.0352136	0.0625604	0.240874	0.380215	0.310544
ACACB_+_109568920.23-P1	436	449	470	473	484	484	-0.175173	-0.26556	-0.220367	0.175339	0.128543	0.151941	0.00750461	-0.154499	-0.073497
ACACB_+_109568928.23-P1	584	769	772	870	799	799	-0.476722	-0.21248	-0.344601	0.469639	0.23145	0.350545	0.000256241	0.00148807	0.000872153
ACACB_+_109569097.23-P1	1237	1139	1078	1006	895	895	0.442391	0.19054	0.316466	-0.131482	-0.125719	-0.1286	0.318248	0.0473389	0.182794
ACACB_+_109592194.23-P2	699	810	552	692	726	726	-0.0791717	0.00068395	-0.0392439	-0.273618	-0.173732	-0.223675	-0.34545	-0.190529	-0.26799
ACACB_+_109592381.23-P2	535	675	767	740	632	632	-0.26488	-0.0623055	-0.163593	0.586694	0.186056	0.386375	0.329153	0.106269	0.217711
ACACB_-_109568981.23-P1	533	563	579	557	548	548	-0.0645349	-0.118309	-0.0914222	0.186435	0.0379606	0.112198	0.129238	-0.0978304	0.015704
ACACB_-_109569004.23-P1	616	710	656	729	701	701	-0.210979	-0.138864	-0.174921	0.157772	0.091518	0.124645	-0.0458677	-0.0648275	-0.0553476
ACACB_-_109592276.23-P2	1630	2239	1513	1833	1764	1764	-0.138473	0.186736	0.0241312	-0.0404533	-0.23523	-0.137841	-0.171588	-0.0659756	-0.118782
ACACB_-_109592361.23-P2	586	526	768	542	716	716	-0.313553	-0.602165	-0.457859	0.457212	0.0966483	0.27693	0.150998	-0.522999	-0.186
ACACB_-_109592373.23-P2	752	1052	805	821	839	839	-0.182433	0.169124	-0.00665457	0.165263	-0.304262	-0.0694998	-0.00983113	-0.15262	-0.0812258
ACAD10_+_112123731.23-P1P2	419	384	337	409	356	356	0.210578	-0.0480393	0.0812696	-0.247195	0.144413	-0.0513911	-0.0292778	0.0788918	0.024807
ACAD10_+_112123750.23-P1P2	987	1003	742	900	650	650	0.578116	0.468542	0.523329	-0.344624	-0.102906	-0.223765	0.24083	0.348153	0.294492
ACAD10_+_112123782.23-P1P2	819	815	705	1130	857	857	-0.0899263	-0.229764	-0.159845	-0.149234	0.524869	0.187818	-0.231821	0.277624	0.0229014
ACAD10_-_112123798.23-P1P2	1045	967	1238	1374	956	956	0.103926	-0.140763	-0.0184186	0.311515	0.560212	0.435864	0.42278	0.401968	0.412374
ACAD10_-_112123838.23-P1P2	2240	2603	2113	2237	1641	1641	0.424429	0.508332	0.46638	-0.0171993	-0.165192	-0.0911956	0.414568	0.325658	0.370113
ACAD11_+_132378672.23-P1P2	174	97	98	176	150	150	0.18963	-0.786174	-0.298272	-0.761227	0.912937	0.075855	-0.564258	0.109281	-0.227488
ACAD11_+_132378720.23-P1P2	1502	1926	1337	1516	1585	1585	-0.102093	0.123856	0.0108819	-0.100879	-0.29192	-0.196399	-0.195632	-0.185545	-0.190589
ACAD11_-_132378980.23-P1P2	592	625	619	648	549	549	0.0842965	0.0297816	0.057039	0.131349	0.105556	0.118452	0.222984	0.117856	0.17042
ACAD11_-_132379124.23-P1P2	715	935	769	875	718	718	-0.0305352	0.223714	0.0965895	0.172047	-0.0422651	0.064891	0.148851	0.163967	0.156409
ACAD11_-_132379184.23-P1P2	1052	1211	1555	1525	958	958	0.110543	0.180833	0.145688	0.630787	0.386029	0.508408	0.748668	0.54938	0.649024
ACAD8_+_134123328.23-P1P2	716	946	692	978	796	796	-0.177303	0.0918033	-0.04275	0.0178191	0.101412	0.0596158	-0.152145	0.175734	0.0117944
ACAD8_-_134123272.23-P1P2	385	572	347	534	448	448	-0.243135	0.195248	-0.0239434	-0.0829161	-0.0457572	-0.0643366	-0.318712	0.132009	-0.0933515
ACAD8_-_134123275.23-P1P2	877	1080	830	776	573	573	0.589547	0.757156	0.673352	-0.0124588	-0.423485	-0.217972	0.584427	0.31619	0.450308
ACAD8_-_134123391.23-P1P2	1426	1391	1120	1517	1424	1424	-0.0224697	-0.191095	-0.106782	-0.281469	0.178517	-0.0514758	-0.2966	-0.0300599	-0.16333
ACAD8_-_134123455.23-P1P2	1155	1239	1110	1221	1214	1214	-0.0963701	-0.127861	-0.112115	0.00967351	0.0323052	0.0209894	-0.0793578	-0.113037	-0.0961975
ACAD9_+_128598196.23-P1P2	229	194	255	292	222	222	0.0202934	-0.351771	-0.165739	0.222156	0.64333	0.432743	0.249788	0.274077	0.261933
ACAD9_+_128598208.23-P1P2	390	693	518	423	649	649	-0.759239	-0.0626315	-0.410935	0.476485	-0.658779	-0.0911474	-0.275415	-0.738893	-0.507154
ACAD9_+_128598251.23-P1P2	257	360	158	320	354	354	-0.486476	-0.133021	-0.309748	-0.634837	-0.116507	-0.375672	-1.11397	-0.267009	-0.690492
ACAD9_-_128598349.23-P1P2	1164	1069	1021	1256	1069	1069	0.0983346	-0.157268	-0.0294669	-0.122102	0.285993	0.0819457	-0.0164281	0.111243	0.0474073
ACAD9_-_128598356.23-P1P2	1048	1367	870	1260	899	899	0.196751	0.447352	0.322051	-0.201545	-0.0641713	-0.132858	0.00254518	0.365699	0.184122
ACADL_+_211090261.23-P1P2	731	657	542	680	580	580	0.309324	0.0225721	0.165948	-0.364572	0.10306	-0.130756	-0.0479092	0.10815	0.0301204
ACADL_+_211090665.23-P1P2	749	680	496	943	718	718	0.0364873	-0.235718	-0.0996151	-0.527619	0.525141	-0.00123884	-0.483793	0.271942	-0.105925
ACADL_-_211090152.23-P1P2	472	671	568	597	490	490	-0.0784895	0.296263	0.108887	0.334111	-0.115164	0.109474	0.26296	0.163617	0.213289
ACADL_-_211090294.23-P1P2	331	325	381	469	387	387	-0.249997	-0.409162	-0.32958	0.269966	0.582566	0.426266	0.0273083	0.155923	0.0916154
ACADL_-_211090307.23-P1P2	330	395	409	404	372	372	-0.197331	-0.0707184	-0.134025	0.376642	0.0859208	0.231281	0.186649	-0.00227916	0.092185
ACADM_+_76189998.23-P1P2	582	637	666	785	533	533	0.102389	0.0998894	0.101139	0.26151	0.354817	0.308164	0.371238	0.437225	0.404231
ACADM_+_76190205.23-P1P2	433	500	401	408	439	439	-0.0443485	0.0304387	-0.00695487	-0.0437581	-0.239941	-0.141849	-0.0807678	-0.226984	-0.153876
ACADM_+_76190222.23-P1P2	284	260	284	279	553	553	-0.985883	-1.24604	-1.11596	0.0670067	0.155172	0.111089	-0.911538	-1.10835	-1.00994
ACADM_+_76190358.23-P1P2	902	1119	834	861	754	754	0.234068	0.412305	0.323187	-0.0460734	-0.324707	-0.18539	0.195334	0.0701169	0.132725
ACADM_-_76190263.23-P1P2	623	688	706	697	598	598	0.0345921	0.0449947	0.0397934	0.247443	0.0721683	0.159806	0.289374	0.0996813	0.194527
ACADSB_+_124768268.23-P1P2	1194	1609	1228	1540	1386	1386	-0.239619	0.0579687	-0.0908252	0.107514	-0.00981577	0.0488493	-0.124766	0.0306713	-0.0470473
ACADSB_+_124768332.23-P1P2	543	497	454	353	405	405	0.398536	0.138056	0.268296	-0.191253	-0.440159	-0.315706	0.214621	-0.319586	-0.0524821
ACADSB_+_124768388.23-P1P2	659	829	761	1223	709	709	-0.130002	0.0683181	-0.0308418	0.274625	0.614399	0.444512	0.151962	0.665235	0.408598
ACADSB_-_124768367.23-P1P2	566	629	674	779	656	656	-0.237388	-0.217904	-0.227646	0.318953	0.361982	0.340467	0.0889037	0.126596	0.10775
ACADSB_-_124768371.23-P1P2	578	807	603	793	989	989	-0.799396	-0.45067	-0.625033	0.128095	0.0281704	0.0781328	-0.663962	-0.439981	-0.551972
ACADS_+_121163487.23-P1P2	694	781	725	820	862	862	-0.337247	-0.299634	-0.31844	0.130052	0.12372	0.126886	-0.199856	-0.193396	-0.196626
ACADS_+_121163587.23-P1P2	1222	1432	1303	1280	1074	1074	0.161756	0.257769	0.209762	0.159599	-0.108469	0.025565	0.328694	0.131818	0.230256
ACADS_-_121163513.23-P1P2	469	566	560	727	579	579	-0.32847	-0.19003	-0.25925	0.322846	0.414572	0.368709	0.00171438	0.20706	0.104387
ACADS_-_121163531.23-P1P2	308	301	279	373	425	425	-0.489027	-0.654968	-0.571997	-0.0756585	0.36283	0.143586	-0.557347	-0.309619	-0.433483
ACADS_-_121163542.23-P1P2	840	763	549	711	640	640	0.367823	0.0963427	0.232083	-0.546576	-0.0484153	-0.297496	-0.171415	0.0304458	-0.0704845
ACADVL_-_7123046.23-P1P2	785	879	727	786	761	761	0.0203016	0.0506983	0.0355	-0.0437306	-0.107916	-0.0758231	-0.0160902	-0.074699	-0.0453946
ACADVL_-_7123089.23-P1P2	601	599	556	652	664	664	-0.168313	-0.305896	-0.237104	-0.0452734	0.175734	0.0652304	-0.206247	-0.147643	-0.176945
ACADVL_-_7123126.23-P1P2	394	423	309	336	435	435	-0.167314	-0.197626	-0.18247	-0.283582	-0.278778	-0.28118	-0.443558	-0.493886	-0.468722
ACADVL_-_7123139.23-P1P2	349	457	439	361	365	365	-0.089164	0.167029	0.0389327	0.398001	-0.286777	0.0556117	0.316175	-0.137229	0.089473
ACADVL_-_7123220.23-P1P2	485	444	393	473	448	448	0.0899915	-0.170207	-0.040108	-0.236449	0.144699	-0.045875	-0.139119	-0.0429904	-0.0910545
ACAN_+_89346481.23-P1P2	828	975	846	813	777	777	0.0672216	0.170219	0.11872	0.0980336	-0.208729	-0.0553475	0.172594	-0.0559911	0.0583014
ACAN_+_89346492.23-P1P2	539	558	498	681	484	484	0.130784	0.0479897	0.0893867	-0.0471328	0.340808	0.146838	0.0909896	0.371316	0.231153
ACAN_+_89346533.23-P1P2	438	532	377	453	467	467	-0.116986	0.0307353	-0.0431255	-0.14936	-0.178497	-0.163928	-0.259007	-0.165243	-0.212125
ACAN_+_89346595.23-P1P2	367	326	212	267	326	326	0.146414	-0.157268	-0.00542744	-0.724709	-0.234614	-0.479662	-0.570957	-0.409364	-0.49016
ACAN_-_89346562.23-P1P2	1214	1252	1001	957	694	694	0.782266	0.693959	0.738112	-0.21132	-0.334226	-0.272773	0.578285	0.342251	0.460268
ACAP1_+_7239561.23-P1P2	627	790	584	787	660	660	-0.0984951	0.102118	0.00181154	-0.0354904	0.0479292	0.0062194	-0.126647	0.132566	0.00295951
ACAP1_+_7239809.23-P1P2	186	166	193	258	521	521	-1.51048	-1.80737	-1.65892	0.120305	0.689606	0.404955	-1.38283	-1.13524	-1.25904
ACAP1_-_7239650.23-P1P2	463	445	481	429	387	387	0.234184	0.0442034	0.139194	0.122031	0.000590518	0.061311	0.363554	0.0273122	0.195433
ACAP1_-_7239780.23-P1P2	667	591	506	589	615	615	0.0926058	-0.214697	-0.0610455	-0.331543	0.0485277	-0.141507	-0.231598	-0.183651	-0.207624
ACAP1_-_7239785.23-P1P2	196	331	370	355	637	637	-1.72493	-1.10173	-1.41333	0.983678	0.154406	0.569042	-0.733917	-0.964806	-0.849362
ACAP2_+_195163836.23-P1P2	247	320	293	320	380	380	-0.645983	-0.405196	-0.525589	0.313396	0.0534182	0.183407	-0.325248	-0.369259	-0.347254
ACAP2_+_195163965.23-P1P2	891	882	898	851	679	679	0.367519	0.220099	0.293809	0.0782967	0.00179868	0.0400477	0.453155	0.204416	0.328785
ACAP2_+_195163975.23-P1P2	794	710	685	849	681	681	0.19699	-0.0971042	0.0499427	-0.146028	0.311364	0.0826677	0.0583001	0.196778	0.127539
ACAP2_-_195163900.23-P1P2	711	602	937	935	672	672	0.0568938	-0.315966	-0.129536	0.465206	0.688621	0.576914	0.529439	0.355173	0.442306
ACAP2_-_195163913.23-P1P2	392	563	340	513	456	456	-0.242675	0.146833	-0.047921	-0.138312	-0.0807579	-0.109535	-0.373648	0.0485932	-0.162528
ACAP3_+_1243301.23-P1P2	526	553	432	525	615	615	-0.250018	-0.310575	-0.280297	-0.217025	-0.0215439	-0.119284	-0.459704	-0.349601	-0.404653
ACAP3_+_1243333.23-P1P2	673	928	780	672	635	635	0.0593554	0.3901	0.224728	0.279874	-0.412245	-0.0661855	0.346568	-0.0396272	0.153471
ACAP3_+_1243491.23-P1P2	433	552	371	421	371	371	0.198453	0.415981	0.307217	-0.155941	-0.33743	-0.246685	0.0498509	0.0610692	0.0554601
ACAP3_-_1243504.23-P1P2	329	286	380	381	371	371	-0.197826	-0.532672	-0.365249	0.274919	0.467194	0.371056	0.0844311	-0.08296	0.000735554
ACAP3_-_1243527.23-P1P2	1108	1150	1063	1266	1051	1051	0.0517007	-0.0273972	0.0121517	0.0071904	0.192062	0.0996261	0.0662298	0.147183	0.106706
ACAT1_+_107992111.23-P1P2	444	539	363	519	465	465	-0.0911656	0.0557861	-0.0176897	-0.223583	-0.00113253	-0.112358	-0.30741	0.037172	-0.135119
ACAT1_+_107992182.23-P1P2	430	319	342	365	389	389	0.120072	-0.443482	-0.161705	-0.263334	0.247758	-0.0077877	-0.135923	-0.213206	-0.174564
ACAT1_-_107992055.23-P1P2	793	1120	1006	934	758	758	0.0406285	0.405961	0.223295	0.410244	-0.208586	0.100829	0.458211	0.179893	0.319052
ACAT1_-_107992230.23-P1P2	938	906	631	929	760	760	0.279094	0.0962432	0.187669	-0.504941	0.0895858	-0.207678	-0.218509	0.168347	-0.0250806
ACAT1_-_107992267.23-P1P2	819	740	535	724	772	772	0.060768	-0.218344	-0.078788	-0.547318	0.0218826	-0.262718	-0.479211	-0.213943	-0.346577
ACAT2_+_160183137.23-P1P2	651	750	800	805	670	670	-0.0659981	0.00546109	-0.0302685	0.364349	0.155516	0.259933	0.30569	0.143496	0.224593
ACAT2_+_160183335.23-P1P2	467	437	416	648	337	337	0.446179	0.217616	0.331898	-0.0998323	0.621779	0.260973	0.353686	0.821913	0.5878
ACAT2_-_160182997.23-P1P2	469	575	448	587	573	573	-0.313442	-0.152242	-0.232842	0.000917498	0.0832168	0.0420671	-0.305186	-0.0865065	-0.195846
ACAT2_-_160183054.23-P1P2	1133	1233	1174	1320	1014	1014	0.135596	0.124847	0.130221	0.118291	0.151783	0.135037	0.261226	0.259148	0.260187
ACAT2_-_160183208.23-P1P2	825	998	1019	1080	1150	1150	-0.503662	-0.361791	-0.432726	0.371695	0.167338	0.269516	-0.124629	-0.211934	-0.168282
ACBD3_+_226374366.23-P1P2	213	151	270	211	598	598	-1.51379	-2.14287	-1.82833	0.409113	0.536113	0.472613	-1.09734	-1.62423	-1.36078
ACBD3_+_226374437.23-P1P2	736	795	743	764	619	619	0.225272	0.203747	0.214509	0.0806631	-0.00396402	0.0383496	0.313274	0.182301	0.247788
ACBD3_+_226374526.23-P1P2	627	534	452	685	553	553	0.156691	-0.207708	-0.0255084	-0.405136	0.412682	0.00377324	-0.241106	0.187493	-0.0268066
ACBD3_+_226374563.23-P1P2	558	742	536	615	447	447	0.295496	0.573876	0.434686	0.00897457	-0.217415	-0.10422	0.311809	0.33898	0.325394
ACBD3_+_226374628.23-P1P2	819	761	656	761	666	666	0.273847	0.0351059	0.154476	-0.253161	0.0534182	-0.0998714	0.0280245	0.0710424	0.0495335
ACBD4_+_43209852.23-P2	1068	1041	812	1051	1044	1044	0.00829537	-0.16142	-0.0765623	-0.328353	0.0672108	-0.130571	-0.312719	-0.111691	-0.212205
ACBD4_+_43212810.23-P1	494	422	520	498	416	416	0.223433	-0.136609	0.043412	0.141007	0.292321	0.216664	0.371779	0.13823	0.255005
ACBD4_+_43212843.23-P1	530	452	346	596	506	506	0.0423604	-0.320083	-0.138861	-0.548214	0.452408	-0.0479029	-0.498514	0.114843	-0.191836
ACBD4_+_43212871.23-P1	406	596	343	484	417	417	-0.0630622	0.357997	0.147467	-0.176264	-0.246887	-0.211576	-0.231988	0.0936278	-0.06918
ACBD4_+_43212875.23-P1	659	663	527	549	598	598	0.115638	-0.00840502	0.0536167	-0.255469	-0.218785	-0.237127	-0.132492	-0.244671	-0.188581
ACBD4_-_43209820.23-P2	382	444	294	367	326	326	0.204206	0.288419	0.246313	-0.31075	-0.221361	-0.266056	-0.0992049	0.0495763	-0.0248143
ACBD4_-_43209846.23-P2	600	722	673	672	659	659	-0.159811	-0.025548	-0.0926793	0.232651	-0.0501194	0.0912656	0.0801789	-0.0931491	-0.00648506
ACBD4_-_43209892.23-P2	529	714	486	810	563	563	-0.114362	0.185521	0.0355795	-0.0553047	0.235416	0.0900557	-0.162328	0.403455	0.120564
ACBD4_-_43209908.23-P2	23	21	27	35	222	222	-3.29535	-3.55937	-3.42736				-2.98968	-2.78646	-2.88807
ACBD4_-_43212959.23-P1	578	709	482	639	480	480	0.243541	0.405483	0.324512	-0.19503	-0.0965515	-0.145791	0.0558496	0.29145	0.17365
ACBD5_+_27529754.23-P1P2	958	1172	759	988	781	781	0.270209	0.42831	0.349259	-0.268919	-0.192971	-0.230945	0.00862823	0.217857	0.113242
ACBD5_+_27529765.23-P1P2	404	366	299	411	382	382	0.0562881	-0.218997	-0.0813547	-0.367203	0.220713	-0.0732451	-0.303576	-0.0157661	-0.159671
ACBD5_-_27529872.23-P1P2	440	402	364	451	538	538	-0.314597	-0.577679	-0.446138	-0.206558	0.21935	0.00639588	-0.513817	-0.375811	-0.444814
ACBD5_-_27529876.23-P1P2	142	173	269	153	635	635	-2.18536	-2.03325	-2.10931	0.988722	-0.123822	0.43245	-1.1893	-2.17456	-1.68193
ACBD5_-_27529882.23-P1P2	129	133	107	79	398	398	-1.64989	-1.73861	-1.69425	-0.202754	-0.698083	-0.450419	-1.84531	-2.45418	-2.14974
ACBD6_+_180471815.23-P1P2	564	651	438	379	618	618	-0.156406	-0.0822177	-0.119312	-0.297758	-0.727041	-0.5124	-0.446825	-0.826741	-0.636783
ACBD6_+_180472052.23-P1P2	550	540	495	610	595	595	-0.137953	-0.297199	-0.217576	-0.0849964	0.229268	0.0721358	-0.21561	-0.0854123	-0.150511
ACBD6_-_180471832.23-P1P2	471	511	502	406	478	478	-0.0457781	-0.0609557	-0.0533669	0.158967	-0.278425	-0.0597292	0.120528	-0.356863	-0.118168
ACBD6_-_180471955.23-P1P2	389	407	325	476	414	414	-0.114355	-0.18187	-0.148113	-0.192324	0.279351	0.0435136	-0.29934	0.079999	-0.109671
ACBD6_-_180472029.23-P1P2	431	472	464	562	438	438	-0.0477376	-0.0494124	-0.048575	0.173444	0.305201	0.239323	0.133045	0.238307	0.185676
ACBD7_+_15130776.23-P1P2	811	673	684	824	646	646	0.303673	-0.0981961	0.102739	-0.178699	0.345456	0.0833786	0.132313	0.229778	0.181046
ACBD7_+_15130807.23-P1P2	709	671	707	805	987	987	-0.501759	-0.714006	-0.607882	0.0629313	0.316094	0.189513	-0.431489	-0.415393	-0.423441
ACBD7_+_15130822.23-P1P2	1051	1251	1096	905	720	720	0.521199	0.639745	0.580472	0.127492	-0.413674	-0.143091	0.65603	0.208589	0.432309
ACBD7_-_15130872.23-P1P2	800	714	728	753	778	778	0.0157353	-0.281114	-0.13269	-0.0690549	0.130144	0.0305446	-0.0459808	-0.168452	-0.107216
ACBD7_-_15130938.23-P1P2	664	754	637	703	663	663	-0.0223202	0.0282872	0.00298353	0.00711682	-0.0476216	-0.0202524	-0.0078646	-0.036816	-0.0223403
ACCSL_+_44069382.23-ENST00000378832.1	255	240	276	321	140	140	0.840576	0.620339	0.730458	0.181178	0.472957	0.327067	1.02909	1.07581	1.05245
ACCSL_+_44069477.23-ENST00000378832.1	743	900	676	595	493	493	0.56728	0.711069	0.639174	-0.0693323	-0.543617	-0.306475	0.505286	0.14997	0.327628
ACCSL_-_44069270.23-ENST00000378832.1	444	430	486	429	417	417	0.0660177	-0.112979	-0.0234807	0.197403	0.0500592	0.123731	0.27076	-0.0804016	0.0951791
ACCSL_-_44069273.23-ENST00000378832.1	109	72	90	82	299	299	-1.48031	-2.21135	-1.84583	-0.209325	0.241045	0.0158603	-1.6823	-1.98778	-1.83504
ACCSL_-_44069432.23-ENST00000378832.1	680	797	759	768	628	628	0.0902756	0.186547	0.138411	0.225572	-5.52065e-05	0.112758	0.323186	0.16901	0.246098
ACCS_+_44087641.23-P1P2	291	368	200	298	255	255	0.166027	0.37194	0.268984	-0.474012	-0.250975	-0.362494	-0.300646	0.103483	-0.0985815
ACCS_+_44087724.23-P1P2	768	755	430	593	686	686	0.138403	-0.0190003	0.0597014	-0.769763	-0.295026	-0.532395	-0.624021	-0.331508	-0.477765
ACCS_+_44087774.23-P1P2	544	638	585	535	620	620	-0.213156	-0.11598	-0.164568	0.171837	-0.200599	-0.0143813	-0.0339807	-0.334061	-0.184021
ACCS_-_44087743.23-P1P2	677	1111	767	911	991	991	-0.574224	0.00763344	-0.283295	0.247077	-0.232918	0.00707989	-0.319808	-0.242766	-0.281287
ACCS_-_44087876.23-P1P2	433	336	306	496	296	296	0.524275	0.0255956	0.274935	-0.433829	0.615297	0.0907342	0.0977854	0.623411	0.360598
ACD_+_67694237.23-P1P2	1321	1517	938	1166	924	924	0.491171	0.557988	0.52458	-0.426964	-0.326235	-0.3766	0.071546	0.214271	0.142909
ACD_+_67694314.23-P1P2	1088	1058	960	1058	781	781	0.45379	0.280677	0.367233	-0.113566	0.0534182	-0.0300737	0.347563	0.316613	0.332088
ACD_-_67694270.23-P1P2	1038	1101	1029	1023	976	976	0.0643588	0.016593	0.0404759	0.0544432	-0.0525901	0.000926555	0.126141	-0.0534787	0.036331
ACD_-_67694284.23-P1P2	480	363	474	433	407	407	0.213511	-0.322328	-0.0544083	0.0488593	0.307816	0.178338	0.269709	-0.0319936	0.118858
ACD_-_67694307.23-P1P2	780	757	688	798	796	796	-0.0537889	-0.229744	-0.141766	-0.114059	0.129514	0.00772739	-0.160509	-0.117712	-0.13911
ACE2_+_15619116.23-P1P2	603	382	438	461	514	514	0.205895	-0.585464	-0.189785	-0.39422	0.324612	-0.0348041	-0.180987	-0.278333	-0.22966
ACE2_+_15619290.23-P1P2	611	737	653	504	538	538	0.159072	0.29679	0.227931	0.162917	-0.494823	-0.165953	0.329328	-0.215514	0.0569067
ACE2_+_15619304.23-P1P2	1014	1116	895	940	1153	1153	-0.209829	-0.204324	-0.207077	-0.113091	-0.194186	-0.153639	-0.315582	-0.415992	-0.365787
ACE2_-_15619216.23-P1P2	1203	1127	810	1245	1105	1105	0.0980957	-0.128827	-0.0153658	-0.503636	0.197076	-0.15328	-0.398202	0.0507675	-0.173717
ACE2_-_15619428.23-P1P2	778	700	770	868	820	820	-0.100348	-0.385537	-0.242943	0.052095	0.363758	0.207927	-0.0409146	-0.0392607	-0.0400876
ACER1_+_6333747.23-P1P2	115	195	154	176	165	165	-0.545327	0.0837397	-0.230794	0.488303	-0.0944805	0.196911	-0.0496848	-0.0282224	-0.0389536
ACER1_-_6333680.23-P1P2	330	332	420	344	507	507	-0.644014	-0.768071	-0.706043	0.41493	0.104644	0.259787	-0.221746	-0.680909	-0.451327
ACER1_-_6333720.23-P1P2	1072	1137	803	923	882	882	0.25696	0.209113	0.233037	-0.349826	-0.247411	-0.298619	-0.0855278	-0.0557798	-0.0706538
ACER1_-_6333764.23-P1P2	869	893	712	783	725	725	0.236881	0.143411	0.190146	-0.220472	-0.13623	-0.178351	0.0237471	-0.0103005	0.00672331
ACER1_-_6333854.23-P1P2	740	708	717	751	716	716	0.0230711	-0.173479	-0.0752038	0.0214545	0.138482	0.0799681	0.0518644	-0.0524785	-0.000307042
ACER2_+_19408797.23-P1P2	596	872	609	597	593	593	-0.0172143	0.399028	0.190907	0.0981366	-0.493179	-0.197521	0.088261	-0.111633	-0.011686
ACER2_+_19408824.23-P1P2	520	564	537	470	465	465	0.136786	0.121196	0.128991	0.113417	-0.209616	-0.0480995	0.257542	-0.105902	0.0758202
ACER2_+_19408842.23-P1P2	575	697	513	824	450	450	0.329142	0.473965	0.401554	-0.0975964	0.294904	0.0986537	0.238885	0.751388	0.495136
ACER2_-_19408852.23-P1P2	574	584	498	471	656	656	-0.21714	-0.324996	-0.271068	-0.137898	-0.256823	-0.197361	-0.347699	-0.599301	-0.4735
ACER2_-_19408914.23-P1P2	85	68	98	67	242	242	-1.53397	-1.98867	-1.76132	0.272326	0.0320446	0.152185	-1.2543	-1.97411	-1.6142
ACER3_+_76571786.23-P1P2	454	520	441	675	410	410	0.122574	0.185619	0.154097	0.025093	0.429794	0.227444	0.155006	0.597932	0.376469
ACER3_-_76571689.23-P1P2	1005	1175	863	1213	876	876	0.173698	0.26639	0.220044	-0.152756	0.099337	-0.0267097	0.0282806	0.348245	0.188263
ACER3_-_76571769.23-P1P2	493	342	452	438	354	354	0.453344	-0.207021	0.123161	-0.0582582	0.410353	0.176047	0.402424	0.18585	0.294137
ACER3_-_76571797.23-P1P2	1294	1157	1271	1313	982	982	0.373548	0.0793255	0.226437	0.0411331	0.235896	0.138515	0.42202	0.29774	0.35988
ACER3_-_76571867.23-P1P2	411	366	399	568	360	360	0.166647	-0.133422	0.0166126	0.024257	0.687465	0.355861	0.198243	0.536562	0.367402
ACE_+_61553993.23-P1	811	991	758	843	539	539	0.564922	0.721331	0.643127	-0.0304974	-0.179934	-0.105216	0.541763	0.523916	0.532839
ACE_+_61561999.23-P2	1020	836	965	879	731	731	0.456131	0.0363631	0.246247	-0.0129616	0.125778	0.0564084	0.450508	0.14466	0.297584
ACE_+_61562033.23-P2	853	1054	748	1013	809	809	0.0519115	0.224395	0.138153	-0.122501	-0.00382249	-0.0631616	-0.0632505	0.203091	0.0699201
ACE_-_61554169.23-P1	375	431	357	424	411	411	-0.156742	-0.0887189	-0.122731	-0.00395983	0.0297946	0.0129174	-0.153363	-0.076406	-0.114885
ACE_-_61554274.23-P1	408	509	582	490	435	435	-0.116941	0.0693818	-0.0237795	0.579457	-0.0014657	0.288995	0.469855	0.0504345	0.260145
ACE_-_61554351.23-P1	791	721	656	797	697	697	0.158024	-0.108428	0.0247983	-0.202975	0.197999	-0.00248826	-0.0376119	0.0720892	0.0172386
ACE_-_61554354.23-P1	267	322	329	294	449	449	-0.77437	-0.636923	-0.705647	0.368255	-0.0778263	0.145214	-0.398777	-0.732231	-0.565504
ACE_-_61561930.23-P2	690	671	556	620	701	701	-0.0473126	-0.22037	-0.133841	-0.244505	-0.0606263	-0.152566	-0.284479	-0.298478	-0.291478
ACE_-_61562051.23-P2	947	1170	945	1126	829	829	0.167498	0.339796	0.253647	0.0639566	-0.0018835	0.0310365	0.238793	0.320431	0.279612
ACE_-_61562117.23-P2	1073	1314	1136	1297	1097	1097	-0.056408	0.103133	0.0233627	0.149319	0.0346314	0.0919754	0.10025	0.120283	0.110267
ACHE_+_100493634.23-P1	606	803	664	620	779	779	-0.3868	-0.113492	-0.250146	0.198872	-0.319714	-0.0604207	-0.180589	-0.450687	-0.315638
ACHE_+_100493638.23-P1	502	630	484	545	430	430	0.198856	0.393747	0.296301	0.0143264	-0.155677	-0.0706755	0.220521	0.220588	0.220555
ACHE_+_100493652.23-P1	278	260	181	194	294	294	-0.105226	-0.334573	-0.219899	-0.552088	-0.369037	-0.460563	-0.649976	-0.721091	-0.685533
ACHE_+_100493697.23-P1	341	550	373	482	426	426	-0.345576	0.21131	-0.0671332	0.196411	-0.13698	0.0297152	-0.141827	0.0568479	-0.0424895
ACHE_+_100494723.23-P2	1166	1353	1157	1079	1027	1027	0.158637	0.240457	0.199547	0.0558278	-0.273049	-0.108611	0.221804	-0.0500731	0.0858652
ACHE_+_100494786.23-P2	392	495	429	460	500	500	-0.375569	-0.171768	-0.273668	0.197131	-0.0523765	0.0723771	-0.1711	-0.241626	-0.206363
ACHE_+_100494847.23-P2	602	446	535	792	653	653	-0.141814	-0.707308	-0.424561	-0.103218	0.881875	0.389329	-0.237693	0.157086	-0.0403038
ACHE_-_100493665.23-P1	1263	1320	1065	1247	1208	1208	0.0397396	-0.0293509	0.00519434	-0.178995	-0.0286583	-0.103826	-0.131916	-0.0754908	-0.103703
ACHE_-_100494778.23-P2	498	742	571	555	523	523	-0.0951598	0.34734	0.12609	0.264352	-0.365513	-0.0505808	0.176531	-0.035655	0.0704378
ACHE_-_100494875.23-P2	366	390	500	463	506	506	-0.491788	-0.532932	-0.51236	0.517091	0.300956	0.409024	0.0326416	-0.249457	-0.108408
ACIN1_+_23540956.23-P2	391	515	416	455	612	612	-0.670858	-0.406228	-0.538543	0.156422	-0.125288	0.015567	-0.507097	-0.548997	-0.528047
ACIN1_+_23564397.23-P1	873	707	834	807	874	874	-0.0261462	-0.463191	-0.244669	0.00107242	0.244277	0.122675	-0.017735	-0.236396	-0.127066
ACIN1_+_23564439.23-P1	816	793	795	867	536	536	0.581842	0.407819	0.494831	0.0293924	0.182129	0.105761	0.618573	0.572467	0.59552
ACIN1_+_23564521.23-P1	316	319	288	345	223	223	0.478386	0.359244	0.418815	-0.0668491	0.166458	0.0498045	0.418876	0.508221	0.463548
ACIN1_+_23564543.23-P1	1344	1432	1217	1298	1254	1254	0.0755012	0.0342257	0.0548635	-0.0761973	-0.0883229	-0.0822601	0.00664272	-0.0715788	-0.032468
ACIN1_-_23540887.23-P2	661	835	624	610	578	578	0.169086	0.373438	0.271262	-0.0160976	-0.399549	-0.207823	0.160327	-0.0435921	0.0583677
ACIN1_-_23540961.23-P2	213	280	231	247	378	378	-0.852027	-0.590228	-0.721128	0.184046	-0.127498	0.0282743	-0.660642	-0.735207	-0.697925
ACIN1_-_23540994.23-P2	656	729	695	571	423	423	0.608544	0.627993	0.618268	0.150324	-0.29901	-0.074343	0.766206	0.311501	0.538854
ACIN1_-_23541092.23-P2	1165	1238	1070	1321	1109	1109	0.046576	0.00148354	0.0240298	-0.0557125	0.147037	0.0456624	-0.00179767	0.131039	0.0646208
ACIN1_-_23564466.23-P1	437	332	409	408	390	390	0.139665	-0.389559	-0.124947	-0.0285257	0.350804	0.161139	0.118478	-0.0562368	0.0311204
ACKR2_+_42850731.23-P1P2	433	396	381	519	314	314	0.439108	0.177467	0.308288	-0.117569	0.443652	0.163041	0.328877	0.603638	0.466258
ACKR2_+_42850737.23-P1P2	779	826	700	711	774	774	-0.0152048	-0.0634602	-0.0393325	-0.0872617	-0.162874	-0.125068	-0.0951277	-0.243816	-0.169472
ACKR2_+_42850740.23-P1P2	705	850	616	852	695	695	-0.00388428	0.133181	0.0646486	-0.127686	0.0568088	-0.0354387	-0.124232	0.172509	0.0241384
ACKR2_+_42850788.23-P1P2	431	799	619	698	484	484	-0.191814	0.56592	0.187053	0.589258	-0.14155	0.223854	0.404783	0.406888	0.405836
ACKR2_-_42850889.23-P1P2	688	742	618	624	673	673	0.0073075	-0.0164557	-0.00457411	-0.087795	-0.196455	-0.142125	-0.0731488	-0.230392	-0.151771
ACKR3_+_237476203.23-P2	1154	1488	821	908	923	923	0.297746	0.531704	0.414725	-0.424182	-0.659192	-0.541687	-0.119098	-0.14497	-0.132034
ACKR3_+_237476250.23-P2	649	766	679	798	691	691	-0.114962	-0.00860973	-0.0617858	0.1322	0.112463	0.122331	0.0245768	0.0863712	0.055474
ACKR3_+_237476319.23-P2	81	64	83	9	316	316	-1.98843	-2.46105	-2.22474	0.102196	-2.77666	-1.33723	-1.87889	-5.25519	-3.56704
ACKR3_+_237476323.23-P2	798	847	734	821	622	622	0.33498	0.288179	0.311579	-0.053602	0.00843846	-0.0225818	0.288716	0.279136	0.283926
ACKR3_+_237478274.23-P1	83	95	78	89	46	46	0.826983	0.889025	0.858004	-0.0226305	-0.040704	-0.0316672	0.811691	0.83084	0.821265
ACKR3_+_237478402.23-P1	1177	1045	999	1110	991	991	0.223663	-0.0807224	0.0714702	-0.169551	0.140475	-0.0145381	0.0614505	0.0422709	0.0518607
ACKR3_-_237476409.23-P2	148	182	124	226	232	232	-0.673022	-0.507455	-0.590238	-0.18825	0.365803	0.0887761	-0.853934	-0.159134	-0.506534
ACKR3_-_237478314.23-P1	507	621	525	417	577	577	-0.21108	-0.0512465	-0.131163	0.117338	-0.521128	-0.201895	-0.086403	-0.589856	-0.338129
ACKR3_-_237478326.23-P1	549	848	724	704	645	645	-0.256988	0.237497	-0.00974544	0.46619	-0.215071	0.12556	0.216541	0.00494444	0.110743
ACKR3_-_237478329.23-P1	399	373	291	371	604	604	-0.622654	-0.852641	-0.737648	-0.388363	0.0456618	-0.171351	-1.00368	-0.824461	-0.91407
ACKR4_+_132315826.23-P1P2	550	589	456	614	566	566	-0.065865	-0.0998028	-0.0828339	-0.203391	0.113389	-0.0450009	-0.261917	-0.00389523	-0.132906
ACKR4_+_132315890.23-P1P2	425	564	374	414	397	397	0.0738293	0.349288	0.211559	-0.117418	-0.392646	-0.255032	-0.0362498	-0.0608401	-0.048545
ACKR4_+_132315966.23-P1P2	525	377	370	591	575	575	-0.155739	-0.766266	-0.461002	-0.437785	0.702012	0.132113	-0.586186	-0.0817357	-0.333961
ACKR4_-_132315833.23-P1P2	540	735	571	523	653	653	-0.298618	0.0133928	-0.142613	0.147538	-0.437515	-0.144989	-0.143741	-0.441604	-0.292673
ACKR4_-_132315917.23-P1P2	681	778	567	784	611	611	0.131988	0.191329	0.161659	-0.197299	0.0645017	-0.0663988	-0.0579727	0.238349	0.0901883
ACLY_+_40075309.23-P1P2	409	366	402	396	321	321	0.325033	0.0320019	0.178517	0.0421013	0.167075	0.104588	0.374473	0.181595	0.278034
ACLY_+_40075334.23-P1P2	334	372	305	427	347	347	-0.0795821	-0.0569015	-0.0682418	-0.0640322	0.252352	0.0941597	-0.136276	0.177969	0.0208465
ACLY_+_40075360.23-P1P2	868	1028	844	906	966	966	-0.178823	-0.0675232	-0.123173	0.0265546	-0.128839	-0.0511422	-0.144929	-0.213844	-0.179387
ACLY_-_40075349.23-P1P2	255	340	280	308	324	324	-0.369991	-0.0877275	-0.228859	0.201936	-0.0891862	0.056375	-0.160716	-0.194395	-0.177556
ACLY_-_40075370.23-P1P2	637	485	635	639	593	593	0.0787667	-0.447316	-0.184275	0.0624699	0.451249	0.25686	0.148575	-0.013548	0.0675137
ACMSD_+_135595919.23-P1P2	658	745	630	858	670	670	-0.0505681	-0.00418908	-0.0273786	0.00427093	0.257155	0.130713	-0.0389584	0.235485	0.0982632
ACMSD_+_135595993.23-P1P2	432	480	444	497	366	366	0.214693	0.233922	0.224308	0.106535	0.10363	0.105082	0.328567	0.32007	0.324319
ACMSD_+_135596015.23-P1P2	341	423	374	402	344	344	-0.0371314	0.140981	0.0519247	0.200273	-0.020044	0.0901146	0.170481	0.103455	0.136968
ACMSD_-_135596123.23-P1P2	757	812	659	796	682	682	0.126027	0.0944396	0.110233	-0.133008	0.0247069	-0.0541506	0.000357623	0.101665	0.0510112
ACMSD_-_135596149.23-P1P2	685	924	904	753	817	817	-0.278727	0.0202884	-0.129219	0.467225	-0.241825	0.1127	0.195838	-0.239018	-0.0215902
ACN9_+_96746862.23-P1P2	371	444	443	348	345	345	0.0803283	0.206695	0.143512	0.322894	-0.298054	0.01242	0.410561	-0.108841	0.15086
ACN9_+_96746913.23-P1P2	386	517	457	471	414	414	-0.125524	0.163265	0.0188703	0.3106	-0.081019	0.11479	0.192414	0.0647645	0.128589
ACN9_-_96746823.23-P1P2	609	662	621	617	593	593	0.0139156	0.0015307	0.00772313	0.0951577	-0.0481425	0.0235076	0.116412	-0.0640934	0.0261593
ACN9_-_96746878.23-P1P2	650	714	534	680	567	567	0.172596	0.175307	0.173952	-0.216593	-0.0169711	-0.116782	-0.0366581	0.140854	0.052098
ACN9_-_96746889.23-P1P2	838	815	601	805	552	552	0.577787	0.404863	0.491325	-0.412579	0.0356069	-0.188486	0.172548	0.422989	0.297768
ACO1_+_32384442.23-P1P2	455	722	655	801	649	649	-0.536846	-0.00348805	-0.270167	0.592635	0.203222	0.397928	0.0631273	0.182252	0.12269
ACO1_+_32384475.23-P1P2	784	1021	805	999	746	746	0.0471835	0.295467	0.171325	0.105142	0.0219919	0.0635669	0.159664	0.299977	0.229821
ACO1_+_32384489.23-P1P2	578	690	685	661	740	740	-0.38095	-0.258197	-0.319574	0.312041	-0.00852788	0.151757	-0.0615704	-0.284207	-0.172889
ACO1_+_32384509.23-P1P2	677	894	589	787	718	718	-0.109323	0.159023	0.02485	-0.133882	-0.130493	-0.132187	-0.235865	0.011048	-0.112409
ACO1_-_32384518.23-P1P2	466	428	529	674	613	613	-0.420052	-0.675545	-0.547798	0.249944	0.708556	0.47925	-0.162768	0.0155297	-0.0736194
ACO2_+_41864997.23-P1P2	916	1045	1166	1137	855	855	0.0749286	0.132238	0.103583	0.415155	0.175148	0.295151	0.497422	0.289904	0.393663
ACO2_+_41865000.23-P1P2	694	614	625	557	637	637	0.0991477	-0.210323	-0.0555877	-0.0840728	-0.0871431	-0.085608	0.0224137	-0.314948	-0.146267
ACO2_+_41865026.23-P1P2	503	396	581	471	571	571	-0.207427	-0.685259	-0.446343	0.274986	0.303645	0.289316	0.0748983	-0.399096	-0.162099
ACO2_+_41865057.23-P1P2	1056	947	864	1020	850	850	0.288581	-0.00136683	0.143607	-0.2225	0.160551	-0.0309745	0.0734194	0.141703	0.107561
ACO2_-_41865034.23-P1P2	296	269	303	239	339	339	-0.220183	-0.490948	-0.355565	0.100727	-0.117177	-0.00822502	-0.112117	-0.625606	-0.368862
ACOT11_+_55007739.23-P2	1278	1517	1169	1377	999	999	0.330837	0.445396	0.388116	-0.0616062	-0.0862743	-0.0739403	0.276569	0.34164	0.309105
ACOT11_+_55007792.23-P2	711	637	420	536	627	627	0.15689	-0.13444	0.0112245	-0.692454	-0.195642	-0.444048	-0.528225	-0.347564	-0.437895
ACOT11_+_55007843.23-P2	935	1070	1005	1094	1011	1011	-0.137239	-0.0754406	-0.10634	0.171164	0.0854201	0.128292	0.0412634	-0.00750209	0.0168807
ACOT11_+_55007912.23-P2	628	739	684	933	653	653	-0.080813	0.021223	-0.029795	0.190238	0.389721	0.28998	0.116764	0.393462	0.255113
ACOT11_+_55013701.23-P1	306	349	509	461	419	419	-0.477913	-0.420992	-0.449452	0.801141	0.454958	0.628049	0.330566	0.0164847	0.173525
ACOT11_+_55013737.23-P1	327	314	237	462	739	739	-1.20078	-1.39208	-1.29643	-0.397397	0.610546	0.106575	-1.59084	-0.799013	-1.19492
ACOT11_-_55007812.23-P2	850	1045	936	1026	878	878	-0.0712527	0.0939417	0.0113445	0.206052	0.026946	0.116499	0.142138	0.103406	0.122772
ACOT11_-_55013804.23-P1	487	678	762	658	699	699	-0.545865	-0.201276	-0.37357	0.712876	0.0102205	0.361548	0.174349	-0.208537	-0.0170936
ACOT11_-_55013822.23-P1	750	711	638	659	495	495	0.574968	0.365153	0.47006	-0.166327	-0.0561529	-0.11124	0.415979	0.291518	0.353748
ACOT11_-_55013844.23-P1	608	602	606	520	640	640	-0.0984951	-0.245577	-0.172036	0.0622532	-0.157834	-0.0477902	-0.0289032	-0.420892	-0.224898
ACOT12_+_80690102.23-P1P2	878	758	722	681	747	747	0.208618	-0.136179	0.0362197	-0.215215	-0.101125	-0.15817	0.000741491	-0.254785	-0.127022
ACOT12_-_80690107.23-P1P2	940	1026	783	908	1111	1111	-0.265621	-0.272096	-0.268859	-0.196642	-0.122848	-0.159745	-0.454924	-0.412426	-0.433675
ACOT12_-_80690160.23-P1P2	552	517	410	557	466	466	0.219844	-0.00743408	0.106205	-0.362038	0.160931	-0.100553	-0.134855	0.136016	0.000580196
ACOT12_-_80690194.23-P1P2	302	389	256	376	397	397	-0.419085	-0.186637	-0.302861	-0.171398	0.00438071	-0.0835087	-0.583144	-0.199738	-0.391441
ACOT12_-_80690199.23-P1P2	428	525	506	645	509	509	-0.274549	-0.112617	-0.193583	0.308533	0.3504	0.329467	0.0413226	0.220302	0.130812
ACOT13_+_24667097.23-P1P2	1572	2121	1632	1916	1261	1261	0.293538	0.592908	0.443223	0.121047	-0.0932289	0.0139088	0.421924	0.482197	0.452061
ACOT13_-_24667168.23-P1P2	238	304	238	340	234	234	-4.15182e-05	0.220294	0.110126	0.0670067	0.214882	0.140944	0.0743039	0.417694	0.245999
ACOT13_-_24667190.23-P1P2	1063	1366	1112	1333	1115	1115	-0.0933967	0.135645	0.0211243	0.132022	0.0181375	0.0750797	0.045964	0.136301	0.0911326
ACOT13_-_24667212.23-P1P2	439	424	382	385	495	495	-0.197702	-0.380633	-0.289167	-0.133642	-0.0857876	-0.109715	-0.324005	-0.483902	-0.403953
ACOT13_-_24667290.23-P1P2	829	927	833	1072	866	866	-0.0874895	-0.0590661	-0.0732778	0.0739511	0.263082	0.168516	-0.00619963	0.186534	0.0901673
ACOT1_+_74003620.23-P1P2	308	442	419	433	387	387	-0.353898	0.0344444	-0.159727	0.511027	0.0237389	0.267383	0.164468	0.0407016	0.102585
ACOT1_+_74003625.23-P1P2	520	617	497	563	600	600	-0.230945	-0.11696	-0.173953	0.00174092	-0.0787174	-0.0384882	-0.221866	-0.213159	-0.217513
ACOT1_+_74003818.23-P1P2	789	728	740	664	801	801	-0.0462715	-0.295132	-0.170702	-0.0254933	-0.079337	-0.0524152	-0.0644261	-0.391951	-0.228188
ACOT1_+_74003838.23-P1P2	573	624	676	756	561	561	0.00603981	-0.00372315	0.00115833	0.305495	0.330258	0.317877	0.318873	0.309054	0.313964
ACOT1_+_74003843.23-P1P2	627	632	501	757	654	654	-0.0853198	-0.206634	-0.145977	-0.256648	0.313787	0.0285694	-0.334629	0.0896708	-0.122479
ACOT2_+_74035431.23-P1P2	465	564	488	450	601	601	-0.394629	-0.248938	-0.321784	0.136657	-0.272352	-0.0678474	-0.250633	-0.538772	-0.394702
ACOT2_+_74035703.23-P1P2	525	468	419	638	408	408	0.339254	0.040671	0.189962	-0.25836	0.500466	0.121053	0.088232	0.523655	0.305944
ACOT2_+_74035734.23-P1P2	572	600	524	682	618	618	-0.136086	-0.199913	-0.168	-0.0594416	0.238227	0.0893929	-0.188189	0.0208331	-0.083678
ACOT2_+_74035740.23-P1P2	749	966	960	766	785	785	-0.0922215	0.142062	0.0249203	0.425075	-0.281261	0.0719074	0.340193	-0.15668	0.0917563
ACOT2_+_74035935.23-P1P2	496	315	365	339	426	426	0.194992	-0.59277	-0.198889	-0.375437	0.159352	-0.108043	-0.173106	-0.4509	-0.312003
ACOT4_+_74058416.23-P1P2	359	485	685	583	536	536	-0.602744	-0.301517	-0.45213	0.999127	0.318929	0.659028	0.403722	-6.89491e-05	0.201826
ACOT4_+_74058629.23-P1P2	348	394	396	355	419	419	-0.292357	-0.246023	-0.26919	0.25342	-0.0969584	0.0782307	-0.0315989	-0.360463	-0.196031
ACOT4_+_74058635.23-P1P2	518	557	436	575	451	451	0.17533	0.147281	0.161306	-0.181617	0.0993028	-0.0411572	0.0010516	0.229103	0.115077
ACOT4_+_74058714.23-P1P2	908	684	703	848	856	856	0.0605869	-0.480883	-0.210148	-0.302161	0.363486	0.0306626	-0.234235	-0.134878	-0.184557
ACOT4_-_74058526.23-P1P2	1020	1016	958	852	820	820	0.290379	0.151936	0.221157	-0.0234649	-0.200557	-0.112011	0.274253	-0.0661023	0.104075
[truncated: 103,655 more rows]

## Sheet: Sapisertib + Rapamycin
Sapanisertib + Rapamycin K562 CRISPRa genome-scale sgRNA counts and phenotypes
[truncated: 104,544 more rows]

[truncated: 1 more sheets: RapaLink-1]
