# Supplementary material for: IFITM proteins assist cellular uptake of diverse linked chemotypes
Source: Science. Author manuscript; Available in PMC 2023 Feb 13. (PMC9924227; doi:10.1126/science.abl5829)
Supplement: Data file S4 CRISPRa genes [file NIHMS1857200-supplement-Data_file_S4_CRISPRa_genes.xlsx]

## Sheet: Sapanisertib
Sapanisertib K562 CRISPRa gene phenotypes
	DMSO															Δ															Sapanisertib
	Rep1					Rep2					ave_Rep1_Rep2					Rep1					Rep2					ave_Rep1_Rep2					Rep1					Rep2					ave_Rep1_Rep2
	transcripts	Mann-Whitney p-value	average phenotype of strongest 3	sgRNA count_MW	sgRNA count_avg	transcripts	Mann-Whitney p-value	average phenotype of strongest 3	sgRNA count_MW	sgRNA count_avg	transcripts	Mann-Whitney p-value	average phenotype of strongest 3	sgRNA count_MW	sgRNA count_avg	transcripts	Mann-Whitney p-value	average phenotype of strongest 3	sgRNA count_MW	sgRNA count_avg	transcripts	Mann-Whitney p-value	average phenotype of strongest 3	sgRNA count_MW	sgRNA count_avg	transcripts	Mann-Whitney p-value	average phenotype of strongest 3	sgRNA count_MW	sgRNA count_avg	transcripts	Mann-Whitney p-value	average phenotype of strongest 3	sgRNA count_MW	sgRNA count_avg	transcripts	Mann-Whitney p-value	average phenotype of strongest 3	sgRNA count_MW	sgRNA count_avg	transcripts	Mann-Whitney p-value	average phenotype of strongest 3	sgRNA count_MW	sgRNA count_avg
gene
A1BG	P1	0.547046	-0.151708	5	5	P1	0.836226	-0.435077	5	5	P2	0.641987	-0.00566321	5	5	P1	0.32501	-0.203098	5	5	P1	0.246276	-0.130567	5	5	P1	0.130455	-0.244868	5	5	P1	0.366625	-0.442106	5	5	P1	0.119578	-0.548508	5	5	P1	0.178914	-0.421981	5	5
A1CF	P1P2	0.232891	0.168938	5	5	P1P2	0.30786	0.145085	5	5	P1P2	0.279332	0.187657	5	5	P1P2	0.78574	-0.143347	5	5	P1P2	0.858477	-0.00525067	5	5	P1P2	0.941192	-0.0390137	5	5	P1P2	0.600927	0.149809	5	5	P1P2	0.294867	0.210975	5	5	P1P2	0.378858	0.136641	5	5
A2M	P1P2	0.534609	-0.174424	5	5	P1P2	0.0158814	-0.528326	5	5	P1P2	0.0699403	-0.351375	5	5	P1P2	0.510329	-0.0870576	5	5	P1P2	0.871986	0.0655487	5	5	P1P2	0.733731	-0.054973	5	5	P1P2	0.382883	-0.408454	5	5	P1P2	0.0273747	-0.55151	5	5	P1P2	0.0810756	-0.406969	5	5
A2ML1	P1P2	0.499731	0.0999513	5	5	P1P2	0.958946	0.0897809	5	5	P1P2	0.694306	0.0948661	5	5	P1P2	0.0911787	-0.28698	5	5	P1P2	0.591279	-0.153022	5	5	P1P2	0.123917	-0.188709	5	5	P1P2	0.823259	-0.160316	5	5	P1P2	0.448053	-0.0278801	5	5	P1P2	0.509122	-0.123176	5	5
A3GALT2	ENST00000442999.3	0.909251	-0.0391043	5	5	ENST00000442999.3	0.663788	0.150421	5	5	ENST00000442999.3	0.97523	0.156672	5	5	ENST00000442999.3	0.965385	-0.0587598	5	5	ENST00000442999.3	0.651329	0.113614	5	5	ENST00000442999.3	0.744869	0.0384072	5	5	ENST00000442999.3	0.891197	0.127481	5	5	ENST00000442999.3	0.307472	0.11939	5	5	ENST00000442999.3	0.662009	0.123435	5	5
A4GALT	P1P2	0.469104	-0.26839	5	5	P1P2	0.40047	-0.186994	5	5	P1P2	0.356699	-0.196186	5	5	P1P2	0.103741	0.328813	5	5	P1P2	0.93546	0.0540569	5	5	P1P2	0.132131	0.156808	5	5	P1P2	0.524397	0.277573	5	5	P1P2	0.394999	-0.201922	5	5	P1P2	0.815228	0.100517	5	5
A4GNT	P1P2	0.0598701	-0.402056	5	5	P1P2	0.641402	-0.0209779	5	5	P1P2	0.135271	-0.224041	5	5	P1P2	0.0470297	0.619785	5	5	P1P2	0.891349	0.0253468	5	5	P1P2	0.144106	0.378088	5	5	P1P2	0.454672	0.23836	5	5	P1P2	0.635564	0.0569863	5	5	P1P2	0.821578	0.0821377	5	5
AAAS	P1P2	0.395908	-0.139774	5	5	P1P2	0.0873872	-0.3613	5	5	P1P2	0.15345	-0.280929	5	5	P1P2	0.290471	-0.184371	5	5	P1P2	0.84085	0.0448546	5	5	P1P2	0.633908	-0.0949175	5	5	P1P2	0.096616	-0.34461	5	5	P1P2	0.19221	-0.265942	5	5	P1P2	0.0332273	-0.2624	5	5
AACS	P1P2	0.419505	0.161609	5	5	P1P2	0.546502	0.174675	5	5	P1P2	0.402304	0.146811	5	5	P1P2	0.986934	-0.0144564	5	5	P1P2	0.370001	0.216701	5	5	P1P2	0.650935	0.142362	5	5	P1P2	0.395475	0.194545	5	5	P1P2	0.0813607	0.390439	5	5	P1P2	0.125513	0.366828	5	5
AADAC	P1P2	0.886621	0.101186	5	5	P1P2	0.977837	-0.00384535	5	5	P1P2	0.84773	0.0192786	5	5	P1P2	0.398559	-0.433429	5	5	P1P2	0.186506	-0.49969	5	5	P1P2	0.0652618	-0.547802	5	5	P1P2	0.464088	-0.403704	5	5	P1P2	0.187791	-0.507038	5	5	P1P2	0.125312	-0.587107	5	5
AADACL2	P1P2	0.845811	-0.0120115	5	5	P1P2	0.901159	0.00678967	5	5	P1P2	0.867617	0.0854203	5	5	P1P2	0.308391	-0.146818	5	5	P1P2	0.726277	-0.114935	5	5	P1P2	0.480857	-0.13737	5	5	P1P2	0.244697	-0.198316	5	5	P1P2	0.509384	-0.0995505	5	5	P1P2	0.276437	-0.0719678	5	5
AADACL3	P1P2	0.325429	-0.0135274	5	5	P1P2	0.739471	-0.130643	5	5	P1P2	0.432325	-0.0720853	5	5	P1P2	0.25064	0.221722	5	5	P1P2	0.90559	-0.268718	5	5	P1P2	0.543053	0.0205835	5	5	P1P2	0.813422	0.135582	5	5	P1P2	0.332921	-0.143583	5	5	P1P2	0.40047	0.034207	5	5
AADACL4	P1P2	0.840057	-0.133313	5	5	P1P2	0.454681	0.0881581	5	5	P1P2	0.560725	-0.0225775	5	5	P1P2	0.0510781	-0.425444	5	5	P1P2	0.0388926	-0.465622	5	5	P1P2	0.0130951	-0.429136	5	5	P1P2	0.330937	-0.556614	5	5	P1P2	0.84837	-0.344966	5	5	P1P2	0.650789	-0.50426	5	5
AADAT	P1P2	0.665568	0.0464733	5	5	P1P2	0.435204	0.159508	5	5	P1P2	0.429456	0.0438548	5	5	P1P2	0.495194	0.182148	5	5	P1P2	0.969986	0.0585057	5	5	P1P2	0.718967	0.112669	5	5	P1P2	0.254265	0.180961	5	5	P1P2	0.506504	0.109945	5	5	P1P2	0.274638	0.132143	5	5
AAED1	P1P2	0.901159	0.0616784	5	5	P1P2	0.324425	0.214296	5	5	P1P2	0.571786	0.156557	5	5	P1P2	0.498305	0.161778	5	5	P1P2	0.828398	0.0256061	5	5	P1P2	0.623435	0.121027	5	5	P1P2	0.163679	0.123025	5	5	P1P2	0.361408	0.168371	5	5	P1P2	0.324024	0.250811	5	5
AAGAB	P1P2	0.898572	-0.128295	5	5	P1P2	0.320429	-0.151161	5	5	P1P2	0.454681	-0.119495	5	5	P1P2	0.670266	0.108484	5	5	P1P2	0.578071	0.0445296	5	5	P1P2	0.439062	0.10256	5	5	P1P2	0.933289	-0.00722316	5	5	P1P2	0.585756	-0.084035	5	5	P1P2	0.876627	-0.0139438	5	5
AAK1	P1P2	0.127951	-0.691322	5	5	P1P2	0.553044	-0.518155	5	5	P1P2	0.218804	-0.482878	5	5	P1P2	0.669371	0.101924	5	5	P1P2	0.998042	-0.0615673	5	5	P1P2	0.646219	0.05149	5	5	P1P2	0.217063	-0.406925	5	5	P1P2	0.930981	-0.568236	5	5	P1P2	0.505459	-0.48758	5	5
AAMDC	P1P2	0.0632775	-0.417515	5	5	P1P2	0.0247455	-0.570804	5	5	P1P2	0.0247455	-0.49416	5	5	P1P2	0.375641	0.152869	5	5	P1P2	0.215274	0.235409	5	5	P1P2	0.118022	0.150822	5	5	P1P2	0.168675	-0.176226	5	5	P1P2	0.106052	-0.432928	5	5	P1P2	0.0870851	-0.338823	5	5
AAMP	P1P2	0.15558	0.16363	5	5	P1P2	0.895986	-0.331508	5	5	P1P2	0.66973	0.063255	5	5	P1P2	0.485409	-0.0508179	5	5	P1P2	0.0360464	0.437693	5	5	P1P2	0.23624	0.193437	5	5	P1P2	0.389148	0.166604	5	5	P1P2	0.195856	0.20311	5	5	P1P2	0.255037	0.304883	5	5
AANAT	P1P2	0.480974	-0.18733	5	5	P1P2	0.934878	-0.201891	5	5	P1P2	0.705807	-0.194611	5	5	P1P2	0.483874	-0.0142439	5	5	P1P2	0.230166	-0.642799	5	5	P1P2	0.356456	-0.328521	5	5	P1P2	0.551615	-0.165299	5	5	P1P2	0.0412428	-0.844986	5	5	P1P2	0.160392	-0.454654	5	5
AAR2	P1P2	0.724103	-0.165885	5	5	P1P2	0.927084	0.0361404	5	5	P1P2	0.9031	-0.10445	5	5	P1P2	0.257458	-0.272396	5	5	P1P2	0.334045	-0.107613	5	5	P1P2	0.184488	-0.173576	5	5	P1P2	0.438577	-0.23483	5	5	P1P2	0.430889	-0.150924	5	5	P1P2	0.403683	-0.188563	5	5
AARD	P1P2	0.177572	-0.222221	4	4	P1P2	0.354147	0.362215	5	5	P1P2	0.0541329	-0.371747	4	4	P1P2	0.186534	-0.379313	4	4	P1P2	0.762787	-1.02897	5	5	P1P2	0.503094	-0.118656	4	4	P1P2	0.0759017	-0.581605	4	4	P1P2	0.0433001	-0.379569	4	4	P1P2	0.0393021	-0.480587	4	4
AARS	P1P2	0.259843	0.216372	5	5	P1P2	0.313318	-0.188914	5	5	P1P2	0.886298	0.0244659	5	5	P1P2	0.961469	-0.010531	5	5	P1P2	0.222011	0.168409	5	5	P1P2	0.350925	0.0896128	5	5	P1P2	0.226014	0.220568	5	5	P1P2	0.934229	0.0232499	5	5	P1P2	0.411549	0.0813123	5	5
AARS2	P1P2	0.790583	-0.000442357	5	5	P1P2	0.482246	-0.0847165	5	5	P1P2	0.83495	-0.0559772	5	5	P1P2	0.463907	0.15937	5	5	P1P2	0.797937	-0.000940566	5	5	P1P2	0.78678	0.0653748	5	5	P1P2	0.215546	0.157054	5	5	P1P2	0.525509	-0.20065	5	5	P1P2	0.935528	-0.00576205	5	5
AARSD1	P1	0.00509491	-0.531081	5	5	P1	0.09784	-0.577649	5	5	P1	0.0136333	-0.520779	5	5	P1	0.0493019	0.349827	5	5	P1	0.279551	0.301025	5	5	P1	0.0289294	0.251194	5	5	P1	0.194824	-0.159522	5	5	P1	0.168072	-0.328727	5	5	P1	0.155818	-0.184268	5	5
AASDH	P1P2	0.011876	-0.608386	5	5	P1P2	0.0183682	-0.927387	5	5	P1P2	0.00888859	-0.746959	5	5	P1P2	0.110427	-0.16059	5	5	P1P2	0.674772	-0.0942791	5	5	P1P2	0.145915	-0.216012	5	5	P1P2	0.0144334	-0.959158	5	5	P1P2	0.00320635	-0.932759	5	5	P1P2	0.00585074	-0.945958	5	5
AASDHPPT	P1P2	0.990221	0.0338987	5	5	P1P2	0.513325	0.178655	5	5	P1P2	0.681676	0.121301	5	5	P1P2	0.343452	0.163077	5	5	P1P2	0.383245	-0.192918	5	5	P1P2	0.960775	-0.0463105	5	5	P1P2	0.254095	0.14039	5	5	P1P2	0.794362	-0.0254645	5	5	P1P2	0.550314	0.0703571	5	5
AASS	P1P2	0.97914	0.212617	5	5	P1P2	0.751221	0.0815532	5	5	P1P2	0.9031	0.147065	5	5	P1P2	0.100478	-0.223057	5	5	P1P2	0.778423	0.17081	5	5	P1P2	0.538713	-0.104327	5	5	P1P2	0.492462	-0.158858	5	5	P1P2	0.449276	0.172281	5	5	P1P2	0.76677	0.155003	5	5
AATF	P1P2	0.666162	0.0615591	5	5	P1P2	0.952437	0.00680874	5	5	P1P2	0.820307	-0.00440201	5	5	P1P2	0.458926	-0.150659	5	5	P1P2	0.345632	-0.221339	5	5	P1P2	0.195854	-0.162098	5	5	P1P2	0.960594	-0.0183658	5	5	P1P2	0.467099	-0.197446	5	5	P1P2	0.61244	-0.14238	5	5
AATK	ENST00000326724.4	0.491976	-0.655008	5	5	ENST00000326724.4	0.431367	-0.543073	5	5	ENST00000326724.4	0.47565	-0.599041	5	5	ENST00000326724.4	0.478013	-0.155725	5	5	ENST00000326724.4	0.710378	0.0631113	5	5	ENST00000326724.4	0.910589	-0.124388	5	5	ENST00000326724.4	0.589047	-0.820421	5	5	ENST00000326724.4	0.887589	-0.614871	5	5	ENST00000326724.4	0.797515	-0.717646	5	5
ABAT	P2	0.463603	-0.118329	5	5	P1	0.105699	-1.47171	5	5	P2	0.430411	-0.0404103	5	5	P1	0.508818	-0.0548451	4	4	P1	0.036153	0.30885	4	4	P1	0.200498	0.126791	4	4	P2	0.438577	-0.0933131	5	5	P2	0.873407	-0.0357053	5	5	P2	0.688882	-0.0429526	5	5
ABCA1	P1P2	0.632944	0.0310443	5	5	P1P2	0.306312	-0.248131	5	5	P1P2	0.788696	-0.159777	5	5	P1P2	0.286381	-0.234161	5	5	P1P2	0.0295133	0.466181	5	5	P1P2	0.195571	0.112005	5	5	P1P2	0.98534	-0.279512	5	5	P1P2	0.4247	0.134932	5	5	P1P2	0.630329	0.0125563	5	5
ABCA10	P1P2	0.712496	0.0302419	5	5	P1P2	0.739163	0.0692122	5	5	P1P2	0.659049	0.0571322	5	5	P1P2	0.0357063	0.354897	5	5	P1P2	0.942293	-0.0100901	5	5	P1P2	0.139659	0.244415	5	5	P1P2	0.0235632	0.419073	5	5	P1P2	0.602157	0.080186	5	5	P1P2	0.112562	0.313574	5	5
ABCA12	P1P2	0.998044	0.0116059	5	5	P1P2	0.707021	0.0306118	5	5	P1P2	0.930331	0.0211089	5	5	P1P2	0.470679	-0.150924	5	5	P1P2	0.962162	0.0577621	5	5	P1P2	0.770435	-0.122328	5	5	P1P2	0.535631	-0.165939	5	5	P1P2	0.964807	-0.034861	5	5	P1P2	0.794992	-0.101849	5	5
ABCA13	P1P2	0.729623	-0.064514	5	5	P1P2	0.606718	-0.097813	5	5	P1P2	0.655504	-0.060119	5	5	P1P2	0.467161	-0.127215	5	5	P1P2	0.47924	0.112106	5	5	P1P2	0.938584	-0.0351228	5	5	P1P2	0.310836	-0.180366	5	5	P1P2	0.791213	0.0531709	5	5	P1P2	0.651967	-0.0523269	5	5
ABCA2	P1P2	0.511747	-0.273338	5	5	P1P2	0.854777	-0.211007	5	5	P1P2	0.773017	-0.251494	5	5	P1P2	0.943209	-0.0709282	5	5	P1P2	0.412919	-0.106183	5	5	P1P2	0.572795	-0.100692	5	5	P1P2	0.270074	-0.352355	5	5	P1P2	0.110723	-0.242953	5	5	P1P2	0.144478	-0.296941	5	5
ABCA3	P1P2	0.468101	0.194847	5	5	P1P2	0.440512	-0.168578	5	5	P1P2	0.981095	0.0656564	5	5	P1P2	0.234472	-0.203647	5	5	P1P2	0.223097	0.124582	5	5	P1P2	0.845969	-0.00196976	5	5	P1P2	0.869293	-0.0235131	5	5	P1P2	0.912814	0.0914673	5	5	P1P2	0.947882	0.0188793	5	5
ABCA4	P1P2	0.953738	-0.0772	5	5	P1P2	0.971321	-0.0863874	5	5	P1P2	0.930331	-0.0957619	5	5	P1P2	0.661933	-0.0756483	5	5	P1P2	0.977813	-0.12354	5	5	P1P2	0.583441	-0.0901018	5	5	P1P2	0.920312	-0.102238	5	5	P1P2	0.89534	-0.0797748	5	5	P1P2	0.888234	-0.19281	5	5
ABCA5	P1P2	0.982399	-0.0619442	5	5	P1P2	0.114895	-0.429666	5	5	P1P2	0.340731	-0.243467	5	5	P1P2	0.837164	0.0118057	5	5	P1P2	0.289116	0.114604	5	5	P1P2	0.362472	0.0729119	5	5	P1P2	0.895717	-0.0283418	5	5	P1P2	0.333329	-0.171774	5	5	P1P2	0.581828	-0.11709	5	5
ABCA6	P1P2	0.122914	-0.251434	5	5	P1P2	0.468602	-0.104003	5	5	P1P2	0.201854	-0.202623	5	5	P1P2	0.300296	0.304328	5	5	P1P2	0.518693	0.127919	5	5	P1P2	0.249465	0.115895	5	5	P1P2	0.807724	-0.103591	5	5	P1P2	0.95862	-0.00654206	5	5	P1P2	0.813326	0.0256604	5	5
ABCA7	P2	0.00114925	-0.674872	5	5	P2	0.0075063	-0.5001	5	5	P2	0.00116253	-0.583157	5	5	P2	0.152348	0.313882	5	5	P1	0.0782309	0.350183	5	5	P2	0.666954	-0.00860224	5	5	P1	0.0246383	-0.611274	5	5	P2	0.00311437	-0.582546	5	5	P2	0.00583614	-0.587788	5	5
ABCA8	P1P2	0.711583	-0.0797169	5	5	P1P2	0.877916	-0.0416912	5	5	P1P2	0.731466	-0.0141165	5	5	P1P2	0.061802	-0.255716	5	5	P1P2	0.588175	-0.0746137	5	5	P1P2	0.128796	-0.198426	5	5	P1P2	0.0576545	-0.360704	5	5	P1P2	0.654619	-0.154124	5	5	P1P2	0.168325	-0.276191	5	5
ABCA9	P1P2	0.115366	0.201018	5	5	P1P2	0.237402	0.272791	5	5	P1P2	0.132516	0.236904	5	5	P1P2	0.629606	-0.128581	5	5	P1P2	0.113669	-0.375468	5	5	P1P2	0.114216	-0.217249	5	5	P1P2	0.485793	0.289942	5	5	P1P2	0.950484	-0.103833	5	5	P1P2	0.855418	0.196066	5	5
ABCB1	ENST00000265724.3	0.497139	0.188494	5	5	ENST00000265724.3	0.220954	-0.320901	5	5	ENST00000265724.3	0.825394	-0.0618416	5	5	ENST00000265724.3	0.291219	-0.213504	5	5	ENST00000265724.3	0.27485	0.440067	5	5	ENST00000265724.3	0.939888	0.0132427	5	5	ENST00000265724.3	0.948234	-0.0766492	5	5	ENST00000265724.3	0.840057	-0.00467788	5	5	ENST00000265724.3	0.894047	-0.00860125	5	5
ABCB10	P1P2	0.187517	-0.374349	5	5	P1P2	0.0397242	-0.562945	5	5	P1P2	0.0561937	-0.460499	5	5	P1P2	0.979096	-0.0254429	5	5	P1P2	0.573606	0.0742183	5	5	P1P2	0.693385	0.0376834	5	5	P1P2	0.281953	-0.445098	5	5	P1P2	0.151926	-0.371925	5	5	P1P2	0.196989	-0.495553	5	5
ABCB11	P1P2	0.0548903	0.422021	5	5	P1P2	0.126525	0.201509	5	5	P1P2	0.0819334	0.417246	5	5	P1P2	0.797728	-0.00916097	5	5	P1P2	0.940666	0.0965693	5	5	P1P2	0.997384	0.00541537	5	5	P1P2	0.0590664	0.376338	5	5	P1P2	0.0514229	0.374097	5	5	P1P2	0.0348828	0.372905	5	5
ABCB4	P1P2	0.202142	0.138488	5	5	P1P2	0.997392	0.12705	5	5	P1P2	0.518604	0.132769	5	5	P1P2	0.867984	-0.0257491	5	5	P1P2	0.134008	0.404247	5	5	P1P2	0.299785	0.181269	5	5	P1P2	0.566171	0.228283	5	5	P1P2	0.133994	0.230474	5	5	P1P2	0.360978	0.277988	5	5
ABCB5	P1P2	0.646382	-0.0613585	5	5	P1P2	0.135058	0.226415	5	5	P1P2	0.47565	0.14169	5	5	P1P2	0.0758669	0.287599	5	5	P1P2	0.825212	-0.00514164	5	5	P1P2	0.431345	0.0683167	5	5	P1P2	0.214037	0.294343	5	5	P1P2	0.745029	0.246218	5	5	P1P2	0.390024	0.219823	5	5
ABCB6	P1P2	0.712496	0.0723327	5	5	P1P2	0.875339	0.0564417	5	5	P1P2	0.742557	0.0643872	5	5	P1P2	0.815798	-0.126337	5	5	P1P2	0.575278	0.113849	5	5	P1P2	0.837635	0.0134903	5	5	P1P2	0.673467	-0.0320093	5	5	P1P2	0.927409	0.241115	5	5	P1P2	0.684075	0.0769437	5	5
ABCB7	P1P2	0.444882	0.193618	5	5	P1P2	0.103776	0.290693	5	5	P1P2	0.159421	0.242155	5	5	P1P2	0.54348	0.130902	5	5	P1P2	0.550985	-0.0782799	5	5	P1P2	0.9249	0.0212231	5	5	P1P2	0.312398	0.233849	5	5	P1P2	0.485308	0.261331	5	5	P1P2	0.309802	0.209992	5	5
ABCB8	P1P2	0.0895257	-0.781977	5	5	P1P2	0.681077	-0.539896	5	5	P1P2	0.276798	-0.584147	5	5	P1P2	0.791413	-0.0393003	5	5	P1P2	0.354064	-0.096473	5	5	P1P2	0.307879	-0.198479	5	5	P1P2	0.178351	-0.863982	5	5	P1P2	0.0738108	-0.6688	5	5	P1P2	0.0854386	-0.766391	5	5
ABCB9	P2	0.242632	-0.215103	5	5	P2	0.0381012	-0.347837	5	5	P2	0.0620099	-0.278925	5	5	P2	0.661933	-0.126643	5	5	P1	0.117741	0.314944	5	5	P2	0.463184	0.112058	5	5	P2	0.197651	-0.297593	5	5	P1	0.266818	0.222974	5	5	P2	0.238702	-0.122939	5	5
ABCC1	P1P2	0.0187971	0.454423	5	5	P1P2	0.00245415	0.497553	5	5	P1P2	0.00236924	0.447423	5	5	P1P2	0.917828	0.0260592	5	5	P1P2	0.0885737	-0.237606	5	5	P1P2	0.209504	-0.104626	5	5	P1P2	0.0221933	0.45373	5	5	P1P2	0.0343233	0.281751	5	5	P1P2	0.00936774	0.35892	5	5
ABCC10	P1P2	0.682275	-0.0600611	5	5	P1P2	0.614736	0.0459206	5	5	P1P2	0.843892	-0.00730131	5	5	P1P2	0.902248	-0.0711575	5	5	P1P2	0.953038	0.0252602	5	5	P1P2	0.827402	-0.0220566	5	5	P1P2	0.579789	-0.0995388	5	5	P1P2	0.630329	0.10049	5	5	P1P2	0.975882	0.00354645	5	5
ABCC11	P1	0.175634	0.128508	5	5	P1	0.406911	0.223763	5	5	P1	0.173947	0.144153	5	5	P2	0.590604	0.0934512	5	5	P2	0.834778	0.313356	5	5	P2	0.379566	0.153537	5	5	P1	0.4297	0.263025	5	5	P1	0.466599	0.0763625	5	5	P1	0.334965	0.154377	5	5
ABCC12	ENST00000311303.3	0.333738	0.178137	5	5	ENST00000311303.3	0.226239	0.220151	5	5	ENST00000311303.3	0.19221	0.233987	5	5	ENST00000311303.3	0.252333	0.391458	5	5	ENST00000311303.3	0.770906	-0.0869263	5	5	ENST00000311303.3	0.456218	0.0729152	5	5	ENST00000311303.3	0.0517912	0.465124	5	5	ENST00000311303.3	0.383747	0.243349	5	5	ENST00000311303.3	0.117457	0.377255	5	5
ABCC2	P1P2	0.315086	0.164952	5	5	P1P2	0.938778	0.0424608	5	5	P1P2	0.539999	0.0807607	5	5	P1P2	0.0215851	-0.355381	5	5	P1P2	0.823302	0.087826	5	5	P1P2	0.235916	-0.273553	5	5	P1P2	0.32168	-0.201012	5	5	P1P2	0.37908	-0.0575438	5	5	P1P2	0.996088	-0.0814288	5	5
ABCC3	P1P2	0.174465	-0.638638	5	5	P1P2	0.57401	-0.125243	5	5	P1P2	0.843892	-0.381941	5	5	P1P2	0.879597	-0.24136	5	5	P1P2	0.0298817	-0.668522	5	5	P1P2	0.0997807	-0.482999	5	5	P1P2	0.509607	-0.993331	5	5	P1P2	0.252318	-0.766659	5	5	P1P2	0.356273	-0.878743	5	5
ABCC4	P1P2	0.216062	0.193536	5	5	P1P2	0.895986	0.052418	5	5	P1P2	0.480212	0.202315	5	5	P1P2	0.800891	-0.108364	5	5	P1P2	0.627065	-0.0993471	5	5	P1P2	0.414271	-0.0472924	5	5	P1P2	0.29531	0.177408	5	5	P1P2	0.779905	0.00233961	5	5	P1P2	0.69793	0.159206	5	5
ABCC5	P1P2	0.00791839	-1.04579	5	5	P1P2	0.00210718	-1.15468	5	5	P1P2	0.0029376	-1.10024	5	5	P1P2	0.129614	0.362485	5	5	P1P2	0.0320126	0.567484	5	5	P1P2	0.0171428	0.410095	5	5	P1P2	0.0715532	-0.84915	5	5	P1P2	0.0280101	-0.679642	5	5	P1P2	0.0226758	-0.734273	5	5
ABCC6	ENST00000205557.7	0.802565	-0.0432247	5	5	ENST00000205557.7	0.925137	0.16491	5	5	ENST00000205557.7	0.863119	-0.063703	5	5	ENST00000205557.7	0.119379	0.26738	5	5	ENST00000205557.7	0.698232	0.140452	5	5	ENST00000205557.7	0.146598	0.186615	5	5	ENST00000205557.7	0.164173	0.27626	5	5	ENST00000205557.7	0.348237	0.0720725	5	5	ENST00000205557.7	0.209166	0.13343	5	5
ABCC8	P1P2	0.473126	-0.210753	5	5	P1P2	0.37709	-0.087072	5	5	P1P2	0.33949	-0.146856	5	5	P1P2	0.782594	0.0386618	5	5	P1P2	0.864905	-0.100723	5	5	P1P2	0.584567	-0.09636	5	5	P1P2	0.286359	-0.172114	5	5	P1P2	0.359906	-0.243167	5	5	P1P2	0.204464	-0.23273	5	5
ABCC9	P1P2	0.654324	0.181832	5	5	P1P2	0.634982	0.0477733	5	5	P1P2	0.866332	0.0640959	5	5	P1P2	0.192107	0.323927	5	5	P1P2	0.739206	-0.081898	5	5	P1P2	0.3392	0.0525257	5	5	P1P2	0.210446	0.458334	5	5	P1P2	0.692496	-0.0202381	5	5	P1P2	0.754323	0.167354	5	5
ABCD1	P1P2	0.0223619	-0.970397	5	5	P1P2	0.277159	-0.736506	5	5	P1P2	0.0764871	-0.903643	5	5	P1P2	0.669073	0.0514435	5	5	P1P2	0.659896	-0.125795	5	5	P1P2	0.809566	0.0727919	5	5	P1P2	0.0156888	-0.855371	5	5	P1P2	0.0356648	-0.795648	5	5	P1P2	0.0137896	-0.82551	5	5
ABCD2	P1P2	0.478688	0.0909412	5	5	P1P2	0.180504	0.216404	5	5	P1P2	0.235138	0.209965	5	5	P1P2	0.551111	-0.149325	5	5	P1P2	0.294734	-0.200205	5	5	P1P2	0.178859	-0.174765	5	5	P1P2	0.978174	0.0115364	5	5	P1P2	0.901159	0.0807819	5	5	P1P2	0.960899	0.0655819	5	5
ABCD3	P1P2	0.079242	-0.666841	5	5	P1P2	0.104297	-0.253496	5	5	P1P2	0.0735474	-0.543935	5	5	P1P2	0.236898	-0.215314	5	5	P1P2	0.471148	-0.14424	5	5	P1P2	0.274555	-0.150142	5	5	P1P2	0.0136985	-0.772295	5	5	P1P2	0.190267	-0.52708	5	5	P1P2	0.0464546	-0.698219	5	5
ABCD4	P1P2	0.874051	-0.337061	5	5	P1P2	0.435204	-0.134918	5	5	P1P2	0.518075	-0.235989	5	5	P1P2	0.18823	0.22795	5	5	P1P2	0.219237	-0.143945	5	5	P1P2	0.956203	-0.00427238	5	5	P1P2	0.425656	-0.162946	5	5	P1P2	0.823485	-0.344285	5	5	P1P2	0.707021	-0.208195	5	5
ABCE1	P1P2	0.225925	-0.228602	5	5	P1P2	0.119384	-0.351602	5	5	P1P2	0.116503	-0.183716	5	5	P1P2	0.414764	-0.0888813	5	5	P1P2	0.771532	0.0673608	5	5	P1P2	0.982343	-0.140386	5	5	P1P2	0.0278309	-0.388735	5	5	P1P2	0.091549	-0.247213	5	5	P1P2	0.0216752	-0.289295	5	5
ABCF1	P2	0.108009	0.30233	5	5	P1	0.240825	-0.119822	5	5	P2	0.286289	0.247455	5	5	P2	0.356964	-0.147877	5	5	P1	0.64486	0.0747504	5	5	P2	0.362472	-0.138186	5	5	P1	0.312985	0.124654	5	5	P1	0.517546	-0.140957	5	5	P2	0.493006	0.137574	5	5
ABCF2	P1P2	0.185338	-0.20859	5	5	P1P2	0.202721	0.232001	5	5	P1P2	0.966761	0.014169	5	5	P1P2	0.139858	0.211855	5	5	P1P2	0.159223	-0.303697	5	5	P1P2	0.933369	0.0333749	5	5	P1P2	0.823259	0.000351671	5	5	P1P2	0.91411	-0.0933983	5	5	P1P2	0.985658	-0.0626531	5	5
ABCF3	P1P2	0.247943	-0.459047	5	5	P1P2	0.0460966	-0.543776	5	5	P1P2	0.0953807	-0.509449	5	5	P1P2	0.264404	0.0916656	5	5	P1P2	0.832863	0.0424373	5	5	P1P2	0.268126	0.112457	5	5	P1P2	0.523067	-0.252108	5	5	P1P2	0.0778546	-0.537106	5	5	P1P2	0.226239	-0.373752	5	5
ABCG1	P1P2	0.374448	-0.325032	5	5	P1P2	0.379744	-0.161961	5	5	P1P2	0.311752	-0.261555	5	5	P1P2	0.869273	-0.00744204	5	5	P1P2	0.426111	-0.143986	5	5	P1P2	0.487514	-0.12673	5	5	P1P2	0.231063	-0.167234	5	5	P1P2	0.163086	-0.337018	5	5	P1P2	0.14972	-0.27923	5	5
ABCG2	P1P2	0.389123	-0.435873	5	5	P1P2	0.675693	-0.370712	5	5	P1P2	0.567903	-0.403293	5	5	P1P2	0.0220085	-0.357764	5	5	P1P2	0.418073	-0.1998	5	5	P1P2	0.0805406	-0.365175	5	5	P1P2	0.024769	-0.818677	5	5	P1P2	0.206512	-0.473521	5	5	P1P2	0.105523	-0.758652	5	5
ABCG4	P1P2	0.992829	-0.217685	5	5	P1P2	0.764276	-0.395869	5	5	P1P2	0.930331	-0.213781	5	5	P1P2	0.781965	-0.132978	5	5	P1P2	0.118994	-0.348988	5	5	P1P2	0.177012	-0.274059	5	5	P1P2	0.275071	-0.294638	5	5	P1P2	0.183178	-0.629331	5	5	P1P2	0.249284	-0.520022	5	5
ABCG5	P1P2	0.047726	0.413257	5	5	P1P2	0.226239	0.155	5	5	P1P2	0.0870851	0.357946	5	5	P1P2	0.529984	-0.117243	5	5	P1P2	0.615512	0.0724368	5	5	P1P2	0.963388	-0.0325556	5	5	P1P2	0.140575	0.410305	5	5	P1P2	0.193887	0.219036	5	5	P1P2	0.15298	0.24246	5	5
ABCG8	P1P2	0.177597	0.320652	5	5	P1P2	0.0303039	0.331189	5	5	P1P2	0.0503567	0.312506	5	5	P1P2	0.65128	-0.0300243	5	5	P1P2	0.194539	0.168049	5	5	P1P2	0.544685	0.0698633	5	5	P1P2	0.396384	0.176776	5	5	P1P2	0.00350651	0.44629	5	5	P1P2	0.0307436	0.383123	5	5
ABHD1	P1P2	0.773642	0.00752325	5	5	P1P2	0.328857	-0.309604	5	5	P1P2	0.367458	-0.312091	5	5	P1P2	0.324206	-0.0657504	5	5	P1P2	0.163383	0.435223	5	5	P1P2	0.485973	0.144699	5	5	P1P2	0.216759	-0.228049	5	5	P1P2	0.634399	0.110262	5	5	P1P2	0.698535	-0.0513633	5	5
ABHD10	P1P2	0.492749	-0.14341	5	5	P1P2	0.761161	-0.126146	5	5	P1P2	0.625113	-0.141761	5	5	P1P2	0.869273	-0.00774915	5	5	P1P2	0.697627	0.170248	5	5	P1P2	0.55343	0.0298128	5	5	P1P2	0.539943	-0.135275	5	5	P1P2	0.863761	-0.0722272	5	5	P1P2	0.923839	-0.130505	5	5
ABHD11	P1P2	0.390925	-0.0555273	5	5	P1P2	0.266115	-0.0508455	5	5	P1P2	0.782414	-0.0182341	5	5	P1P2	0.658374	-0.00915546	5	5	P1P2	0.469136	-0.0558858	5	5	P1P2	0.93402	-0.00827468	5	5	P1P2	0.769073	0.0251505	5	5	P1P2	0.985006	-0.138285	5	5	P1P2	0.783041	0.0283515	5	5
ABHD12	P1P2	0.606718	0.0626689	5	5	P1P2	0.969366	0.0371304	5	5	P1P2	0.754323	0.00179323	5	5	P1P2	0.6501	0.0929649	5	5	P1P2	0.969334	0.0459782	5	5	P1P2	0.766677	0.0192162	5	5	P1P2	0.827711	0.0534496	5	5	P1P2	0.812692	-0.113911	5	5	P1P2	0.794992	0.0308258	5	5
ABHD12B	P1P2	0.35034	-0.207532	5	5	P1P2	0.469104	-0.243372	5	5	P1P2	0.432325	-0.226552	5	5	P1P2	0.072094	-0.274651	5	5	P1P2	0.0883444	-0.268191	5	5	P1P2	0.0146132	-0.225733	5	5	P1P2	0.0322193	-0.548754	5	5	P1P2	0.0540184	-0.517875	5	5	P1P2	0.0337715	-0.533315	5	5
ABHD13	P1P2	0.806992	-0.0644972	5	5	P1P2	0.348237	0.194936	5	5	P1P2	0.536762	0.135207	5	5	P1P2	0.670564	0.00961727	5	5	P1P2	0.197652	0.207709	5	5	P1P2	0.176487	0.154327	5	5	P1P2	0.544814	0.188841	5	5	P1P2	0.0838173	0.295037	5	5	P1P2	0.19841	0.241939	5	5
ABHD14A	P1P2	0.755565	-0.187488	5	5	P1P2	0.105172	-0.294547	5	5	P1P2	0.281151	-0.229797	5	5	P1P2	0.943209	-0.0293821	5	5	P1P2	0.779678	-0.126547	5	5	P1P2	0.847253	-0.0779645	5	5	P1P2	0.548073	-0.100835	5	5	P1P2	0.0271468	-0.374733	5	5	P1P2	0.094572	-0.227217	5	5
ABHD14B	P1	0.273921	-0.537656	5	5	P2	0.0582243	-0.52869	5	5	P2	0.229706	-0.534836	5	5	P1	0.0820066	0.295684	5	5	P1	0.103238	-0.243166	5	5	P2	0.362472	0.190826	5	5	P2	0.387576	-0.175233	5	5	P1	0.176287	-0.387642	5	5	P2	0.302848	-0.26634	5	5
ABHD15	P1P2	0.102394	0.243325	5	5	P1P2	0.0838173	-0.269317	5	5	P1P2	0.94463	-0.0330829	5	5	P1P2	0.0118348	-0.480125	5	5	P1P2	0.162643	0.304419	5	5	P1P2	0.40496	-0.161228	5	5	P1P2	0.112659	-0.277792	5	5	P1P2	0.860229	-0.107723	5	5	P1P2	0.321226	-0.155821	5	5
ABHD16A	P1P2	0.897602	-0.294527	5	5	P1P2	0.47464	-0.287518	5	5	P1P2	0.784297	-0.339392	5	5	P1P2	0.430873	-0.0946708	5	5	P1P2	0.135073	-0.274882	5	5	P1P2	0.115158	-0.206946	5	5	P1P2	0.745777	-0.480954	5	5	P1P2	0.176025	-0.541721	5	5	P1P2	0.435204	-0.536521	5	5
ABHD16B	P1P2	0.273562	-0.179864	5	5	P1P2	0.317453	0.16663	5	5	P1P2	0.843253	-0.0473247	5	5	P1P2	0.0747919	0.324139	5	5	P1P2	0.836695	-0.115301	5	5	P1P2	0.216735	0.140696	5	5	P1P2	0.915127	0.146289	5	5	P1P2	0.681676	0.172642	5	5	P1P2	0.855418	0.103187	5	5
ABHD17A	P1P2	0.477168	-0.159228	5	5	P1P2	0.656685	-0.0489351	5	5	P1P2	0.530317	-0.142141	5	5	P1P2	0.415702	0.0814878	5	5	P1P2	0.465628	0.227284	5	5	P1P2	0.248455	0.159116	5	5	P1P2	0.944334	-0.0477693	5	5	P1P2	0.586599	0.101933	5	5	P1P2	0.730237	0.0436956	5	5
ABHD17B	P1P2	0.380631	-0.986342	5	5	P1P2	0.400928	-0.442463	5	5	P1P2	0.940078	-0.641169	5	5	P1P2	0.0530079	0.367708	5	5	P1P2	0.154314	-0.215964	5	5	P1P2	0.510934	0.0502699	5	5	P1P2	0.446828	-0.677989	5	5	P1P2	0.789011	-0.561082	5	5	P1P2	0.664381	-0.630857	5	5
ABHD17C	P1P2	0.163827	-0.556908	5	5	P1P2	0.248948	-0.334967	5	5	P1P2	0.220338	-0.635355	5	5	P1P2	0.702175	0.0387611	5	5	P1P2	0.949781	-0.0887476	5	5	P1P2	0.887882	-0.0318094	5	5	P1P2	0.307534	-0.303354	5	5	P1P2	0.623956	-0.522723	5	5	P1P2	0.440028	-0.413038	5	5
ABHD2	P1P2	0.043231	0.299788	5	5	P1P2	0.333738	0.213814	5	5	P1P2	0.0980058	0.27292	5	5	P1P2	0.542936	-0.12825	5	5	P1P2	0.0384309	-0.262247	5	5	P1P2	0.0767789	-0.224255	5	5	P1P2	0.185977	0.242062	5	5	P1P2	0.548679	-0.0331825	5	5	P1P2	0.682275	0.0518074	5	5
ABHD3	P1P2	0.29865	-0.353883	5	5	P1P2	0.00576363	-0.955628	5	5	P1P2	0.0460967	-0.737726	5	5	P1P2	0.474718	-0.209322	5	5	P1P2	0.243455	0.130415	5	5	P1P2	0.876885	0.0527323	5	5	P1P2	0.0865744	-0.592886	5	5	P1P2	0.0707008	-0.720508	5	5	P1P2	0.0595378	-0.691699	5	5
ABHD4	P1P2	0.424226	-0.0879437	5	5	P1P2	0.987614	-0.0741394	5	5	P1P2	0.61531	-0.11451	5	5	P1P2	0.0478078	0.428086	5	5	P1P2	0.0533096	0.362563	5	5	P1P2	0.00483148	0.294987	5	5	P1P2	0.195387	0.239511	5	5	P1P2	0.0944109	0.302859	5	5	P1P2	0.076759	0.334199	5	5
ABHD5	P1P2	0.156056	-0.0436905	5	5	P1P2	0.281516	-0.0453131	5	5	P1P2	0.142466	-0.0130315	5	5	P1P2	0.419465	0.120785	5	5	P1P2	0.274131	-0.227945	5	5	P1P2	0.907989	-0.107377	5	5	P1P2	0.704438	0.158348	5	5	P1P2	0.0764871	-0.210614	5	5	P1P2	0.263315	-0.113779	5	5
ABHD6	P1P2	0.113864	-0.472272	5	5	P1P2	0.279332	-0.53946	5	5	P1P2	0.193887	-0.505866	5	5	P1P2	0.911332	-0.023188	5	5	P1P2	0.261766	-0.244306	5	5	P1P2	0.368116	-0.110613	5	5	P1P2	0.0630107	-0.384335	5	5	P1P2	0.154868	-0.735543	5	5	P1P2	0.0646846	-0.54522	5	5
ABHD8	P1P2	0.0910788	-0.683084	5	5	P1P2	0.209463	-0.700593	5	5	P1P2	0.15181	-0.691839	5	5	P1P2	0.486434	-0.139645	5	5	P1P2	0.991516	-0.12725	5	5	P1P2	0.687343	-0.224454	5	5	P1P2	0.0505263	-0.818119	5	5	P1P2	0.223119	-0.634703	5	5	P1P2	0.0884513	-0.782964	5	5
ABI1	P1P2	0.224987	-0.804997	5	5	P1P2	0.0743398	-0.753457	5	5	P1P2	0.132516	-0.779227	5	5	P1P2	0.97126	-0.0940697	5	5	P1P2	0.167876	0.242813	5	5	P1P2	0.350079	0.0850482	5	5	P1P2	0.112844	-0.487865	5	5	P1P2	0.124108	-0.416197	5	5	P1P2	0.108727	-0.452031	5	5
ABI2	P1P2	0.896632	-0.0640815	5	5	P1P2	0.128978	0.243337	5	5	P1P2	0.334965	0.123984	5	5	P1P2	0.45521	0.176407	5	5	P1P2	0.247444	-0.14249	5	5	P1P2	0.455722	0.00836514	5	5	P1P2	0.655379	0.182781	5	5	P1P2	0.980118	-0.0187314	5	5	P1P2	0.872764	0.156249	5	5
ABI3	P1P2	0.139817	-0.286262	5	5	P1P2	0.0516188	-0.290354	5	5	P1P2	0.057362	-0.272629	5	5	P1P2	0.967996	-0.180697	5	5	P1P2	0.18031	-0.30362	5	5	P1P2	0.693385	-0.215244	5	5	P1P2	0.231063	-0.248574	5	5	P1P2	0.00831048	-0.546063	5	5	P1P2	0.0260314	-0.454251	5	5
ABI3BP	P1P2	0.121335	0.336881	5	5	P1P2	0.561275	0.167539	5	5	P1P2	0.239027	0.284461	5	5	P1P2	0.0397786	-0.346457	5	5	P1P2	0.480257	-0.0748199	5	5	P1P2	0.0567883	-0.209868	5	5	P1P2	0.672573	-0.0479429	5	5	P1P2	0.992503	0.0732186	5	5	P1P2	0.778651	0.105559	5	5
ABL1	ENST00000372348.2	0.411549	-0.0560095	5	5	ENST00000372348.2	0.672709	-0.250182	5	5	ENST00000372348.2	0.420918	-0.153096	5	5	ENST00000372348.2	0.103741	-0.416209	5	5	ENST00000372348.2	0.33898	0.188785	5	5	ENST00000372348.2	0.58908	-0.172608	5	5	ENST00000372348.2	0.673169	-0.452289	5	5	ENST00000372348.2	0.40047	-0.160104	5	5	ENST00000372348.2	0.653734	-0.278152	5	5
ABL2	P2	0.232092	-0.888407	5	5	P2	0.0628141	-1.26131	5	5	P2	0.128772	-1.12164	5	5	P1	0.0981268	0.308739	5	5	P1	0.835417	-0.0143493	5	5	P1	0.262151	0.15667	5	5	P2	0.0106216	-0.982131	5	5	P2	0.0130834	-1.21433	5	5	P2	0.00716599	-1.09823	5	5
ABLIM1	ENST00000277895.5	0.140475	0.294448	5	5	ENST00000277895.5	0.510433	-0.184891	5	5	ENST00000277895.5	0.338252	0.0474705	5	5	ENST00000277895.5	0.294601	-0.18528	5	5	ENST00000277895.5	0.285412	0.345036	5	5	ENST00000277895.5	0.674123	0.0798783	5	5	ENST00000277895.5	0.313965	0.210913	5	5	ENST00000277895.5	0.330073	0.261853	5	5	ENST00000277895.5	0.260189	0.229157	5	5
ABLIM2	P1P2	0.580708	-0.0161907	5	5	P1P2	0.694306	0.0689101	5	5	P1P2	0.488892	0.0108958	5	5	P1P2	0.618598	-0.144275	5	5	P1P2	0.557011	-0.0514606	5	5	P1P2	0.396689	-0.0486263	5	5	P1P2	0.809939	-0.146258	5	5	P1P2	0.768018	0.0171536	5	5	P1P2	0.798776	-0.115126	5	5
ABLIM3	P1P2	0.073679	-0.445496	5	5	P1P2	0.363993	-0.120483	5	5	P1P2	0.135271	-0.368938	5	5	P1P2	0.615427	0.0641095	5	5	P1P2	0.513407	-0.140535	5	5	P1P2	0.89112	0.0161568	5	5	P1P2	0.134731	-0.411509	5	5	P1P2	0.11054	-0.150501	5	5	P1P2	0.0845511	-0.362963	5	5
ABO	P1	0.037125	-0.678252	5	5	P2	0.190267	-0.0985291	5	5	P1	0.306698	-0.515588	5	5	P1	0.0216551	0.379743	5	5	P1	0.257445	-0.113831	5	5	P1	0.322089	0.0837246	5	5	P2	0.460607	0.0852311	5	5	P1	0.26314	-0.548003	5	5	P2	0.335785	-0.108221	5	5
ABR	P1P2	0.464601	0.0505267	5	5	P1P2	0.134632	0.292	5	5	P1P2	0.201277	0.21296	5	5	P1P2	0.283063	0.239091	5	5	P1P2	0.94392	-0.289633	5	5	P1P2	0.419445	-0.0105655	5	5	P1P2	0.0597276	0.309547	5	5	P1P2	0.517546	0.199892	5	5	P1P2	0.241974	0.212211	5	5
ABRA	P1P2	0.0672091	0.394706	5	5	P1P2	0.219417	0.175015	5	5	P1P2	0.0629297	0.320205	5	5	P1P2	0.00405263	-0.502884	5	5	P1P2	0.0540707	-0.389554	5	5	P1P2	0.00437154	-0.407553	5	5	P1P2	0.232338	-0.275329	5	5	P1P2	0.33784	-0.0556377	5	5	P1P2	0.214247	-0.172096	5	5
ABRACL	P1P2	0.499731	-0.229234	5	5	P1P2	0.593083	-0.152575	5	5	P1P2	0.568457	-0.190904	5	5	P1P2	0.951032	-0.00300837	5	5	P1P2	0.0910504	-0.289014	5	5	P1P2	0.346289	-0.211994	5	5	P1P2	0.56341	-0.183007	5	5	P1P2	0.049593	-0.433203	5	5	P1P2	0.0963584	-0.32007	5	5
ABT1	P1P2	0.491461	-0.458263	5	5	P1P2	0.334146	-0.750136	5	5	P1P2	0.26717	-0.564446	5	5	P1P2	0.74885	0.0757722	5	5	P1P2	0.229531	0.355818	5	5	P1P2	0.200426	0.136551	5	5	P1P2	0.368362	-0.365176	5	5	P1P2	0.57931	-0.340138	5	5	P1P2	0.478181	-0.345534	5	5
ABTB1	P1P2	0.212444	-0.344197	5	5	P1P2	0.0396456	-0.389078	5	5	P1P2	0.0640952	-0.358923	5	5	P1P2	0.343452	-0.140149	5	5	P1P2	0.0876591	0.286208	5	5	P1P2	0.759178	0.0962668	5	5	P1P2	0.0253249	-0.464417	5	5	P1P2	0.446344	-0.08804	5	5	P1P2	0.075676	-0.348642	5	5
ABTB2	P1P2	0.0806495	-0.463039	5	5	P1P2	0.0418145	-0.525753	5	5	P1P2	0.0196168	-0.469382	5	5	P1P2	0.990854	0.0591821	5	5	P1P2	0.171947	-0.123551	5	5	P1P2	0.715904	-0.138736	5	5	P1P2	0.0560605	-0.331202	5	5	P1P2	0.00418477	-0.741879	5	5	P1P2	0.00176607	-0.441885	5	5
ACAA1	P1P2	0.757429	0.00508522	5	5	P1P2	0.917352	0.0132187	5	5	P1P2	0.678682	0.0174917	5	5	P1P2	0.491577	-0.158845	5	5	P1P2	0.55866	-0.0692307	5	5	P1P2	0.342524	-0.178819	5	5	P1P2	0.765331	-0.0801041	5	5	P1P2	0.926435	-0.111882	5	5	P1P2	0.771141	-0.125483	5	5
ACAA2	P1P2	0.982399	-0.875489	5	5	P1P2	0.324425	-0.675988	5	5	P1P2	0.660232	-0.848179	5	5	P1P2	0.868629	0.0716378	5	5	P1P2	0.214367	-0.111785	5	5	P1P2	0.59191	-0.0795441	5	5	P1P2	0.452704	-0.851413	5	5	P1P2	0.0668436	-0.946885	5	5	P1P2	0.185881	-0.86454	5	5
ACACA	P1P2	0.768643	-0.0260479	5	5	P1P2	0.982399	-0.107239	5	5	P1P2	0.91087	-0.0666437	5	5	P1P2	0.912631	-0.0265062	5	5	P1P2	0.404107	0.113767	5	5	P1P2	0.489572	0.0588524	5	5	P1P2	0.917719	0.027716	5	5	P1P2	0.585756	0.19785	5	5	P1P2	0.680478	0.166679	5	5
ACACB	P2	0.0710836	-0.253622	5	5	P1	0.281881	-0.0958335	5	5	P1	0.274997	-0.0828341	5	5	P1	0.285272	0.171114	5	5	P2	0.257617	-0.0978861	5	5	P1	0.342941	0.102248	5	5	P2	0.137737	-0.253708	5	5	P1	0.269644	-0.0385209	5	5	P2	0.160636	-0.303307	5	5
ACAD10	P1P2	0.0578997	0.404374	5	5	P1P2	0.593648	0.249037	5	5	P1P2	0.210949	0.276621	5	5	P1P2	0.385874	0.0845629	5	5	P1P2	0.240492	0.389462	5	5	P1P2	0.167734	0.111617	5	5	P1P2	0.00989703	0.459372	5	5	P1P2	0.0170757	0.339317	5	5	P1P2	0.00501804	0.38183	5	5
ACAD11	P1P2	0.561275	0.0660267	5	5	P1P2	0.74194	-0.127209	5	5	P1P2	0.822849	-0.0186649	5	5	P1P2	0.882181	-0.106721	5	5	P1P2	0.53849	-0.160212	5	5	P1P2	0.556176	-0.137181	5	5	P1P2	0.797934	0.0413641	5	5	P1P2	0.63091	-0.120928	5	5	P1P2	0.966109	-0.0397818	5	5
ACAD8	P1P2	0.759917	0.0563696	5	5	P1P2	0.511747	0.25377	5	5	P1P2	0.913462	0.151485	5	5	P1P2	0.251316	0.251092	5	5	P1P2	0.890056	-0.0110611	5	5	P1P2	0.375578	0.0427898	5	5	P1P2	0.207781	0.246494	5	5	P1P2	0.251304	0.254121	5	5	P1P2	0.161613	0.234999	5	5
ACAD9	P1P2	0.4676	-0.349654	5	5	P1P2	0.508598	-0.0205627	5	5	P1P2	0.278969	-0.132877	5	5	P1P2	0.175896	-0.162493	5	5	P1P2	0.96803	-0.0743331	5	5	P1P2	0.350502	-0.106625	5	5	P1P2	0.117555	-0.456692	5	5	P1P2	0.532193	-0.0871092	5	5	P1P2	0.131676	-0.229426	5	5
ACADL	P1P2	0.734541	-0.0460014	5	5	P1P2	0.495587	-0.116206	5	5	P1P2	0.637897	-0.0992188	5	5	P1P2	0.663121	-0.12737	5	5	P1P2	0.472155	0.200173	5	5	P1P2	0.966655	0.0822886	5	5	P1P2	0.695364	-0.150993	5	5	P1P2	0.988917	-0.00553435	5	5	P1P2	0.634982	-0.0876758	5	5
ACADM	P1P2	0.951786	-0.216475	5	5	P1P2	0.84837	-0.244614	5	5	P1P2	0.826666	-0.230545	5	5	P1P2	0.080152	0.258585	5	5	P1P2	0.452727	0.0972496	5	5	P1P2	0.0808251	0.177917	5	5	P1P2	0.163679	-0.0798218	5	5	P1P2	0.47464	-0.134315	5	5	P1P2	0.180238	-0.109769	5	5
ACADS	P1P2	0.415749	-0.152817	5	5	P1P2	0.325228	-0.232277	5	5	P1P2	0.391828	-0.383229	5	5	P1P2	0.234795	0.156338	5	5	P1P2	0.829036	0.0196724	5	5	P1P2	0.53493	0.113092	5	5	P1P2	0.765331	0.0616984	5	5	P1P2	0.484286	-0.35185	5	5	P1P2	0.656094	-0.168219	5	5
ACADSB	P1P2	0.214247	-0.213493	5	5	P1P2	0.57123	-0.17684	5	5	P1P2	0.340317	-0.194795	5	5	P1P2	0.768793	0.0524778	5	5	P1P2	0.636666	0.0614802	5	5	P1P2	0.637415	0.0832136	5	5	P1P2	0.193422	-0.297485	5	5	P1P2	0.764899	0.059853	5	5	P1P2	0.444882	-0.287785	5	5
ACADVL	P1P2	0.565137	-0.0818786	5	5	P1P2	0.397729	-0.224576	5	5	P1P2	0.427075	-0.153227	5	5	P1P2	0.0377711	0.300745	5	5	P1P2	0.14138	0.28574	5	5	P1P2	0.0172194	0.277838	5	5	P1P2	0.135371	0.327717	5	5	P1P2	0.49507	0.134613	5	5	P1P2	0.165067	0.233581	5	5
ACAN	P1P2	0.188888	0.353154	5	5	P1P2	0.370942	0.235636	5	5	P1P2	0.2253	0.315407	5	5	P1P2	0.909384	-0.0640705	5	5	P1P2	0.635207	0.0765278	5	5	P1P2	0.920344	0.0186657	5	5	P1P2	0.308696	0.317006	5	5	P1P2	0.139269	0.319356	5	5	P1P2	0.192489	0.400123	5	5
ACAP1	P1P2	0.302848	-1.00041	5	5	P1P2	0.0950566	-1.04127	5	5	P1P2	0.198125	-0.977687	5	5	P1P2	0.406382	-0.272213	5	5	P1P2	0.588739	-0.211749	5	5	P1P2	0.12472	-0.238093	5	5	P1P2	0.0395537	-1.25269	5	5	P1P2	0.13916	-1.27727	5	5	P1P2	0.0567223	-1.23278	5	5
ACAP2	P1P2	1	-0.173713	5	5	P1P2	0.504154	-0.167021	5	5	P1P2	0.688281	-0.120439	5	5	P1P2	0.718639	0.073469	5	5	P1P2	0.716478	-0.0214444	5	5	P1P2	0.644454	0.0130043	5	5	P1P2	0.935887	0.103899	5	5	P1P2	0.517546	-0.151897	5	5	P1P2	0.681676	-0.111834	5	5
ACAP3	P1P2	0.885653	-0.0831304	5	5	P1P2	0.975882	0.091136	5	5	P1P2	0.966761	-0.112776	5	5	P1P2	0.887353	0.0295678	5	5	P1P2	0.774349	-0.0670366	5	5	P1P2	0.941845	-0.0457298	5	5	P1P2	0.98534	0.0151262	5	5	P1P2	0.648437	-0.106181	5	5	P1P2	0.76677	-0.077919	5	5
ACAT1	P1P2	0.378858	0.102667	5	5	P1P2	0.87856	-0.0852885	5	5	P1P2	0.72349	0.083086	5	5	P1P2	0.852546	0.0512153	5	5	P1P2	0.608626	-0.124211	5	5	P1P2	0.91709	-0.10225	5	5	P1P2	0.279041	0.200142	5	5	P1P2	0.340317	-0.141464	5	5	P1P2	0.861192	0.0294767	5	5
ACAT2	P1P2	0.702167	-0.123642	5	5	P1P2	0.82603	-0.0988053	5	5	P1P2	0.762407	-0.111223	5	5	P1P2	0.597406	-0.0581822	5	5	P1P2	0.933834	0.0371341	5	5	P1P2	0.800051	-0.0313122	5	5	P1P2	0.47563	-0.159826	5	5	P1P2	0.879204	-0.0759611	5	5	P1P2	0.72043	-0.160487	5	5
ACBD3	P1P2	0.250292	-0.314815	5	5	P1P2	0.985006	-0.592233	5	5	P1P2	0.459626	-0.393044	5	5	P1P2	0.0772283	-0.371178	5	5	P1P2	0.93546	-0.102876	5	5	P1P2	0.196989	-0.232028	5	5	P1P2	0.602064	-0.58354	5	5	P1P2	0.481737	-0.558253	5	5	P1P2	0.507027	-0.528421	5	5
ACBD4	P1	0.234655	0.194204	5	5	P1	0.707021	0.147799	5	5	P1	0.360978	0.111039	5	5	P1	0.546744	0.0329373	5	5	P1	0.666128	0.204444	5	5	P1	0.319692	0.0521041	5	5	P1	0.201082	0.203137	5	5	P1	0.213344	0.134181	5	5	P1	0.139597	0.158248	5	5
ACBD5	P1P2	0.160636	-1.38328	5	5	P1P2	0.0445144	-1.44985	5	5	P1P2	0.0747387	-1.41657	5	5	P1P2	0.540225	0.130737	5	5	P1P2	0.519223	0.0876261	5	5	P1P2	0.425608	0.118391	5	5	P1P2	0.130109	-1.23262	5	5	P1P2	0.0539166	-1.3441	5	5	P1P2	0.0934491	-1.28836	5	5
ACBD6	P1P2	0.304	-0.136238	5	5	P1P2	0.184526	-0.187096	5	5	P1P2	0.195574	-0.161667	5	5	P1P2	0.724157	-0.0716293	5	5	P1P2	0.366518	0.229674	5	5	P1P2	0.260064	0.109378	5	5	P1P2	0.666327	-0.154276	5	5	P1P2	0.749982	0.0532178	5	5	P1P2	0.613587	-0.0505289	5	5
ACBD7	P1P2	0.557427	0.107704	5	5	P1P2	0.497657	-0.118459	5	5	P1P2	0.986962	-0.0533667	5	5	P1P2	0.645392	0.0366346	5	5	P1P2	0.264909	0.206072	5	5	P1P2	0.230135	0.104676	5	5	P1P2	0.525728	0.187258	5	5	P1P2	0.874695	0.0955671	5	5	P1P2	0.653145	0.112481	5	5
ACCS	P1P2	0.790583	-0.0877015	5	5	P1P2	0.713715	0.0938519	5	5	P1P2	0.729623	0.0868747	5	5	P1P2	0.42705	-0.164177	5	5	P1P2	0.640465	-0.220556	5	5	P1P2	0.725721	-0.228609	5	5	P1P2	0.417166	-0.0838017	5	5	P1P2	0.569565	-0.092663	5	5	P1P2	0.4247	-0.0700086	5	5
ACCSL	ENST00000378832.1	0.272133	-0.024152	5	5	ENST00000378832.1	0.402304	-0.293312	5	5	ENST00000378832.1	0.293363	-0.158732	5	5	ENST00000378832.1	0.0412208	-0.598429	5	5	ENST00000378832.1	0.499798	0.253057	5	5	ENST00000378832.1	0.857537	-0.146228	5	5	ENST00000378832.1	0.616933	-0.575117	5	5	ENST00000378832.1	0.379523	-0.0896977	5	5	ENST00000378832.1	0.794992	-0.285669	5	5
ACD	P1P2	0.0597591	0.386157	5	5	P1P2	0.792787	0.172112	5	5	P1P2	0.29149	0.250015	5	5	P1P2	0.106731	-0.272776	5	5	P1P2	0.439061	0.182681	5	5	P1P2	0.854321	-0.097187	5	5	P1P2	0.660104	-0.0254448	5	5	P1P2	0.296754	0.233352	5	5	P1P2	0.434243	0.199136	5	5
ACE	P2	0.339077	0.189074	5	5	P2	0.406449	0.114607	5	5	P2	0.241974	0.212682	5	5	P1	0.609393	0.0744149	5	5	P2	0.59609	-0.103672	5	5	P2	0.586257	-0.0673062	5	5	P2	0.304447	0.0878474	5	5	P2	0.690086	0.0289102	5	5	P2	0.348237	0.02918	5	5
ACE2	P1P2	0.685276	0.0517124	5	5	P1P2	0.138942	-0.224737	5	5	P1P2	0.374448	-0.0740296	5	5	P1P2	0.394	-0.150923	5	5	P1P2	0.168128	0.29642	5	5	P1P2	0.4829	0.112076	5	5	P1P2	0.590738	-0.107341	5	5	P1P2	0.836226	0.0357934	5	5	P1P2	0.854136	-0.0114665	5	5
ACER1	P1P2	0.707021	-0.310794	5	5	P1P2	0.819672	-0.244145	5	5	P1P2	0.648437	-0.2346	5	5	P1P2	0.302594	-0.299621	5	5	P1P2	0.392233	-0.137516	5	5	P1P2	0.120549	-0.20334	5	5	P1P2	0.183006	-0.369322	5	5	P1P2	0.317651	-0.395092	5	5	P1P2	0.237077	-0.382207	5	5
ACER2	P1P2	0.750601	-0.473988	5	5	P1P2	0.821578	-0.371892	5	5	P1P2	0.88888	-0.543611	5	5	P1P2	0.154708	0.411822	5	5	P1P2	0.934159	0.0397878	5	5	P1P2	0.590777	0.228517	5	5	P1P2	0.626742	0.122477	5	5	P1P2	0.626849	-0.396847	5	5	P1P2	0.95504	-0.219542	5	5
ACER3	P1P2	0.0191716	0.33353	5	5	P1P2	0.754013	0.0816625	5	5	P1P2	0.08179	0.200192	5	5	P1P2	0.914579	0.0325519	5	5	P1P2	0.797937	0.0918922	5	5	P1P2	0.712846	0.0208334	5	5	P1P2	0.0151006	0.342182	5	5	P1P2	0.464102	0.0339563	5	5	P1P2	0.0624684	0.240801	5	5
ACHE	P2	0.161124	-0.23624	5	5	P2	0.45715	-0.297633	5	5	P2	0.246275	-0.40353	5	5	P2	0.554946	-0.127326	5	5	P2	0.290234	0.130471	5	5	P1	0.4096	0.145464	5	5	P2	0.0853807	-0.269473	5	5	P1	0.310191	0.217679	5	5	P2	0.180504	-0.16693	5	5
ACIN1	P1	0.0608759	0.399964	5	5	P2	0.994133	-0.122821	5	5	P1	0.450256	0.222992	5	5	P1	0.328646	-0.244534	5	5	P2	0.04386	-0.384394	5	5	P2	0.164724	-0.229489	5	5	P1	0.379331	0.226343	5	5	P2	0.330073	-0.433789	5	5	P1	0.687078	0.129397	5	5
ACKR2	P1P2	0.774268	0.0773631	5	5	P1P2	0.250292	0.29219	5	5	P1P2	0.257432	0.186663	5	5	P1P2	0.38185	-0.02634	5	5	P1P2	0.892319	0.0147004	5	5	P1P2	0.687947	-0.0397058	5	5	P1P2	0.882489	0.0747253	5	5	P1P2	0.140916	0.251118	5	5	P1P2	0.473126	0.157932	5	5
ACKR3	P2	0.566795	-0.775489	5	5	P2	0.810157	-0.812267	5	5	P2	0.722266	-0.800084	5	5	P2	0.376082	0.111983	5	5	P1	0.419485	-0.36355	5	5	P2	0.448329	0.128143	5	5	P1	0.367124	-0.153238	4	4	P2	0.325228	-0.584795	5	5	P1	0.513239	-0.239276	4	4
ACKR4	P1P2	0.625113	-0.107456	5	5	P1P2	0.988265	-0.0752162	5	5	P1P2	0.729623	-0.0292618	5	5	P1P2	0.92563	0.141975	5	5	P1P2	0.980423	-0.0655502	5	5	P1P2	0.712846	0.0447203	5	5	P1P2	0.898302	0.0844053	5	5	P1P2	0.521255	-0.0326873	5	5	P1P2	0.580708	-0.0294054	5	5
ACLY	P1P2	0.739471	-0.0745936	5	5	P1P2	0.275356	-0.200855	5	5	P1P2	0.35798	-0.0782055	5	5	P1P2	0.0820066	-0.27148	5	5	P1P2	0.404568	-0.0836654	5	5	P1P2	0.0959586	-0.228832	5	5	P1P2	0.137304	-0.38674	5	5	P1P2	0.0379496	-0.284817	5	5	P1P2	0.0493091	-0.335778	5	5
ACMSD	P1P2	0.966109	0.0206645	5	5	P1P2	0.354571	0.156448	5	5	P1P2	0.567903	0.0684406	5	5	P1P2	0.35547	0.154396	5	5	P1P2	0.197368	-0.311371	5	5	P1P2	0.703091	-0.0736595	5	5	P1P2	0.332972	0.206874	5	5	P1P2	0.644916	-0.186855	5	5	P1P2	0.849651	0.0706543	5	5
ACN9	P1P2	0.280422	0.208286	5	5	P1P2	0.0882986	0.262288	5	5	P1P2	0.113491	0.269596	5	5	P1P2	0.905491	-0.0722918	5	5	P1P2	0.505532	-0.125465	5	5	P1P2	0.67592	-0.0538826	5	5	P1P2	0.15355	0.307261	5	5	P1P2	0.595912	0.18977	5	5	P1P2	0.234816	0.233897	5	5
ACO1	P1P2	0.0405174	-0.44595	5	5	P1P2	0.70035	-0.212758	5	5	P1P2	0.169337	-0.37918	5	5	P1P2	0.0552579	0.219165	5	5	P1P2	0.712206	0.010544	5	5	P1P2	0.300167	0.125134	5	5	P1P2	0.502816	-0.0897572	5	5	P1P2	0.246941	-0.24343	5	5	P1P2	0.287398	-0.229902	5	5
ACO2	P1P2	0.899219	-0.046343	5	5	P1P2	0.117457	-0.462176	5	5	P1P2	0.411549	-0.219434	5	5	P1P2	0.754443	-0.0575607	5	5	P1P2	0.224498	0.277661	5	5	P1P2	0.307491	0.101397	5	5	P1P2	0.637782	0.0101435	5	5	P1P2	0.735157	0.0153793	5	5	P1P2	0.95504	0.0127614	5	5
ACOT1	P1P2	0.200701	-0.223388	5	5	P1P2	0.258808	-0.206242	5	5	P1P2	0.148568	-0.168127	5	5	P1P2	0.770045	-0.0304667	5	5	P1P2	0.299662	0.151815	5	5	P1P2	0.687343	0.104321	5	5	P1P2	0.344934	-0.225659	5	5	P1P2	0.860229	0.10583	5	5	P1P2	0.438577	-0.0872331	5	5
ACOT11	P1	0.107472	-0.390559	5	5	P1	0.0980058	-0.482639	5	5	P1	0.0764871	-0.425274	5	5	P2	0.470175	0.0198533	5	5	P1	0.691585	0.20022	5	5	P2	0.716517	0.0460071	5	5	P1	0.267951	-0.707416	5	5	P1	0.487354	-0.260007	5	5	P1	0.376649	-0.688883	5	5
ACOT12	P1P2	0.483776	-0.319752	5	5	P1P2	0.157972	-0.198304	5	5	P1P2	0.243952	-0.255101	5	5	P1P2	0.712831	-0.0143431	5	5	P1P2	0.482804	0.11919	5	5	P1P2	0.941845	0.0524233	5	5	P1P2	0.511181	-0.146389	5	5	P1P2	0.444395	-0.0762478	5	5	P1P2	0.403223	-0.107214	5	5
ACOT13	P1P2	0.844531	0.000813186	5	5	P1P2	0.489405	0.14419	5	5	P1P2	0.759295	0.0880607	5	5	P1P2	0.220288	0.127082	5	5	P1P2	0.624168	-0.0453162	5	5	P1P2	0.539797	0.0668002	5	5	P1P2	0.257683	0.147482	5	5	P1P2	0.597612	0.0618098	5	5	P1P2	0.473126	0.130818	5	5
ACOT2	P1P2	0.953738	0.046539	5	5	P1P2	0.220954	-0.347207	5	5	P1P2	0.370943	-0.110237	5	5	P1P2	0.753821	-0.181108	5	5	P1P2	0.924084	-0.161989	5	5	P1P2	0.584003	-0.028958	5	5	P1P2	0.476135	-0.0324395	5	5	P1P2	0.310386	-0.295885	5	5	P1P2	0.273562	-0.205263	5	5
ACOT4	P1P2	0.87856	-0.201574	5	5	P1P2	0.281881	-0.342808	5	5	P1P2	0.425649	-0.166721	5	5	P1P2	0.729997	0.0181358	5	5	P1P2	0.583113	0.0767777	5	5	P1P2	0.806391	-0.00289621	5	5	P1P2	0.554621	-0.0845598	5	5	P1P2	0.294114	-0.0821672	5	5	P1P2	0.363561	-0.0703314	5	5
ACOT6	P1P2	0.897925	-0.0796731	5	5	P1P2	0.703986	-0.195489	5	5	P1P2	0.672709	-0.149123	5	5	P1P2	0.306838	0.297114	5	5	P1P2	0.680159	0.453914	5	5	P1P2	0.440032	0.342102	5	5	P1P2	0.199075	0.339085	5	5	P1P2	0.474135	0.228089	5	5	P1P2	0.246941	0.195352	5	5
ACOT7	P1P2	0.0590973	0.319503	5	5	P1P2	0.629168	0.105594	5	5	P1P2	0.144703	0.244695	5	5	P1P2	0.346379	-0.250243	5	5	P1P2	0.365217	-0.200792	5	5	P1P2	0.18206	-0.261906	5	5	P1P2	0.326488	0.0173688	5	5	P1P2	0.542704	-0.114095	5	5	P1P2	0.756186	0.00747858	5	5
ACOT8	P1P2	0.454188	0.138421	5	5	P1P2	0.590824	0.126272	5	5	P1P2	0.481228	0.136553	5	5	P1P2	0.467662	0.20439	5	5	P1P2	0.387723	0.126265	5	5	P1P2	0.32692	0.165327	5	5	P1P2	0.0946653	0.429816	5	5	P1P2	0.174465	0.149578	5	5	P1P2	0.0873872	0.364497	5	5
ACOT9	P1P2	0.617611	0.0738786	5	5	P1P2	0.388224	0.357884	5	5	P1P2	0.328857	0.167544	5	5	P1P2	0.899007	-0.0462929	5	5	P1P2	0.0872046	-0.40865	5	5	P1P2	0.226967	-0.163131	5	5	P1P2	0.616358	0.0496647	5	5	P1P2	0.791213	-0.0305273	5	5	P1P2	0.805094	-0.0108822	5	5
ACOX1	P1P2	0.565689	-0.0932054	5	5	P1P2	0.7052	-0.0882516	5	5	P1P2	0.479196	-0.0383191	5	5	P1P2	0.418993	0.0968547	5	5	P1P2	0.897818	-0.0240227	5	5	P1P2	0.743008	0.0175734	5	5	P1P2	0.712336	-0.168945	5	5	P1P2	0.547046	-0.0794908	5	5	P1P2	0.696117	-0.129696	5	5
ACOX2	P1	0.457397	-0.3495	5	5	P2	0.422334	0.236753	5	5	P1	0.693702	-0.385876	5	5	P2	0.0810037	0.784286	5	5	P1	0.439061	0.0405161	5	5	P2	0.248455	0.390106	5	5	P2	0.00739241	0.547527	5	5	P2	0.184256	0.278776	5	5	P2	0.0166258	0.413151	5	5
ACOX3	P1	0.488636	0.174748	5	5	P1	0.13916	0.411109	5	5	P1	0.235783	0.263186	5	5	P1	0.559896	-0.123464	5	5	P1	0.0254412	-0.455326	5	5	P1	0.105123	-0.357397	5	5	P2	0.781585	-0.161204	5	5	P1	0.881138	-0.228989	5	5	P1	0.850932	-0.0994225	5	5
ACOXL	P1P2	0.103256	-0.368119	5	5	P1P2	0.490947	-0.24162	5	5	P1P2	0.249619	-0.300936	5	5	P1P2	0.134235	0.38801	5	5	P1P2	0.414321	0.180356	5	5	P1P2	0.158826	0.284183	5	5	P1P2	0.808673	0.00237478	5	5	P1P2	0.897925	-0.0707214	5	5	P1P2	0.759917	-0.0154509	5	5
ACP1	P1P2	0.167569	-0.853445	5	5	P1P2	0.687679	-0.316846	5	5	P1P2	0.42328	-0.491216	5	5	P1P2	0.154234	0.259744	5	5	P1P2	0.632294	-0.114746	5	5	P1P2	0.257299	0.0821957	5	5	P1P2	0.817544	-0.42539	5	5	P1P2	0.273562	-0.295167	5	5	P1P2	0.458139	-0.351944	5	5
ACP2	P1P2	0.373131	-0.272508	5	5	P1P2	0.169083	0.222803	5	5	P1P2	0.998696	-0.0789954	5	5	P1P2	0.0699809	0.675971	5	5	P1P2	0.00881692	-0.495326	5	5	P1P2	0.926854	-0.0882827	5	5	P1P2	0.161222	0.434117	5	5	P1P2	0.0854386	-0.381105	5	5	P1P2	0.819037	0.0263518	5	5
ACP5	P2	0.0595378	0.378713	5	5	P1	0.675693	0.0248688	5	5	P2	0.190821	0.281237	5	5	P1	0.0663296	0.374691	5	5	P2	0.767156	0.0199185	5	5	P1	0.144106	0.176784	5	5	P2	0.212835	0.422333	5	5	P1	0.688281	-0.0319901	5	5	P2	0.509646	0.226909	5	5
ACP6	P1P2	0.703077	-0.0289608	5	5	P1P2	0.106406	-0.333706	5	5	P1P2	0.485819	-0.168684	5	5	P1P2	0.302594	-0.19569	5	5	P1P2	0.68436	-0.0371906	5	5	P1P2	0.38807	-0.091958	5	5	P1P2	0.456646	-0.146536	5	5	P1P2	0.20534	-0.371192	5	5	P1P2	0.247609	-0.345038	5	5
ACPL2	P1P2	0.613587	-0.19115	5	5	P1P2	0.640817	0.197997	5	5	P1P2	0.906984	0.0503647	5	5	P1P2	0.210284	0.227118	5	5	P1P2	0.627645	-0.157217	5	5	P1P2	0.693385	0.0817275	5	5	P1P2	0.478667	0.100947	5	5	P1P2	0.561826	-0.0254211	5	5	P1P2	0.390024	0.0221878	5	5
ACPP	P1P2	0.454188	-0.143476	5	5	P1P2	0.975556	-0.000509571	5	5	P1P2	0.751841	-0.0610691	5	5	P1P2	0.109426	0.277512	5	5	P1P2	0.983033	-0.0272414	5	5	P1P2	0.270258	0.0822803	5	5	P1P2	0.282318	0.198759	5	5	P1P2	0.906337	0.0619599	5	5	P1P2	0.456161	0.0480715	5	5
ACPT	ENST00000270593.1	0.640233	-0.307578	5	5	ENST00000270593.1	0.304	-0.75113	5	5	ENST00000270593.1	0.460619	-0.529354	5	5	ENST00000270593.1	0.127556	-0.236452	5	5	ENST00000270593.1	0.988906	0.0319973	5	5	ENST00000270593.1	0.436642	-0.0924255	5	5	ENST00000270593.1	0.25206	-0.495107	5	5	ENST00000270593.1	0.0712115	-0.521734	5	5	ENST00000270593.1	0.118225	-0.50842	5	5
ACR	P1P2	0.576239	0.102119	5	5	P1P2	0.828576	0.0958713	5	5	P1P2	0.832399	0.083046	5	5	P1P2	0.394455	0.165123	5	5	P1P2	0.27485	0.143628	5	5	P1P2	0.18612	0.195338	5	5	P1P2	0.18007	0.249448	5	5	P1P2	0.177859	0.159306	5	5	P1P2	0.135485	0.262969	5	5
ACRBP	P1P2	0.11613	0.286637	4	4	P1P2	0.00837204	0.534512	4	4	P1P2	0.0121157	0.410574	4	4	P1P2	0.753108	-0.301495	4	4	P1P2	0.0261979	-0.669046	4	4	P1P2	0.459171	-0.485271	4	4	P1P2	0.0534944	0.338346	3	3	P1P2	0.181156	0.225837	3	3	P1P2	0.0522706	0.282092	3	3
ACRC	P1P2	0.0580077	-1.17563	5	5	P1P2	0.0336347	-0.990615	5	5	P1P2	0.045564	-1.08312	5	5	P1P2	0.269697	-0.160274	5	5	P1P2	0.729348	-0.0704359	5	5	P1P2	0.77357	-0.0959531	5	5	P1P2	0.00779869	-1.1581	5	5	P1P2	0.195292	-1.06753	5	5	P1P2	0.0274893	-1.11202	5	5
ACRV1	P1P2	0.0851419	0.490214	5	5	P1P2	0.136128	0.387011	5	5	P1P2	0.0921789	0.438613	5	5	P1P2	0.95038	0.176859	5	5	P1P2	0.264208	0.207955	5	5	P1P2	0.586257	0.263198	5	5	P1P2	0.103524	0.687002	5	5	P1P2	0.0242262	0.52101	5	5	P1P2	0.030429	0.604006	5	5
ACSBG1	P1P2	0.115555	-0.38519	5	5	P1P2	0.424226	-0.113753	5	5	P1P2	0.200701	-0.272805	5	5	P1P2	0.466659	0.156112	5	5	P1P2	0.54282	-0.193887	5	5	P1P2	0.941845	-0.0254744	5	5	P1P2	0.261306	-0.161543	5	5	P1P2	0.0845511	-0.323458	5	5	P1P2	0.0968503	-0.22917	5	5
ACSBG2	P1P2	0.456655	-0.0725939	5	5	P1P2	0.289253	-0.341146	5	5	P1P2	0.942679	-0.174632	5	5	P1P2	0.807226	-0.162165	5	5	P1P2	0.919862	-0.0162117	5	5	P1P2	0.772316	0.0128638	5	5	P1P2	0.864796	-0.0852706	5	5	P1P2	0.644916	-0.376314	5	5	P1P2	0.879204	-0.241348	5	5
ACSF2	P1P2	0.0533091	0.406517	5	5	P1P2	0.587443	0.251518	5	5	P1P2	0.237077	0.305498	5	5	P1P2	0.664904	-0.122122	5	5	P1P2	0.174269	0.251591	5	5	P1P2	0.712846	0.0647343	5	5	P1P2	0.300236	0.434632	5	5	P1P2	0.116884	0.459744	5	5	P1P2	0.186425	0.442352	5	5
ACSF3	P1P2	0.536223	-0.243382	5	5	P1P2	0.749982	0.0853434	5	5	P1P2	0.4247	-0.0593058	5	5	P1P2	0.60253	-0.0870244	5	5	P1P2	0.640465	0.00689216	5	5	P1P2	0.557828	0.0221757	5	5	P1P2	0.183813	-0.201505	5	5	P1P2	0.742249	0.0621392	5	5	P1P2	0.56348	-0.116791	5	5
ACSL1	P1P2	0.491976	-0.447537	5	5	P1P2	0.440028	-0.596242	5	5	P1P2	0.249956	-0.596835	5	5	P1P2	0.198319	-0.213339	5	5	P1P2	0.475184	0.296145	5	5	P1P2	0.791828	-0.0591343	5	5	P1P2	0.740528	-0.708958	5	5	P1P2	0.327645	-0.425607	5	5	P1P2	0.422807	-0.585069	5	5
ACSL3	P1P2	0.231613	0.246301	5	5	P1P2	0.294114	0.188125	5	5	P1P2	0.208279	0.227026	5	5	P1P2	0.528912	-0.10727	5	5	P1P2	0.225436	-0.23636	5	5	P1P2	0.240811	-0.219089	5	5	P1P2	0.338713	0.0882674	5	5	P1P2	0.610435	-0.0180689	5	5	P1P2	0.361838	0.025092	5	5
ACSL4	P1P2	0.354571	-0.0956049	5	5	P1P2	0.532461	-0.175896	5	5	P1P2	0.378858	-0.141113	5	5	P1P2	0.70339	0.087528	5	5	P1P2	0.945548	0.0523923	5	5	P1P2	0.612462	0.0478952	5	5	P1P2	0.807408	-0.0156923	5	5	P1P2	0.444152	-0.103006	5	5	P1P2	0.522848	-0.113934	5	5
ACSL5	P1	0.142688	-0.380263	5	5	P1	0.353723	-0.253272	5	5	P1	0.144928	-0.350718	5	5	P2	0.305677	0.236004	5	5	P1	0.59609	0.0559669	5	5	P2	0.540881	0.0494752	5	5	P1	0.0498559	-0.413892	5	5	P1	0.585756	-0.236072	5	5	P1	0.0907665	-0.277582	5	5
ACSL6	P1	0.240334	-1.26733	5	5	P2	0.263664	0.1338	5	5	P2	0.18077	0.201867	5	5	P1	0.445872	0.560242	5	5	P1	0.154508	-0.318746	4	4	P1	0.239742	-0.133742	4	4	P2	0.255799	0.234867	5	5	P1	0.0411616	-1.14497	5	5	P1	0.140475	-0.916065	5	5
ACSM1	P1P2	0.254355	0.0686694	5	5	P1P2	0.435685	0.252545	5	5	P1P2	0.246275	0.136231	5	5	P1P2	0.59627	0.165366	5	5	P1P2	0.320316	-0.167575	5	5	P1P2	0.808296	-0.0494428	5	5	P1P2	0.110455	0.273963	5	5	P1P2	0.992177	-0.00832259	5	5	P1P2	0.515434	0.184183	5	5
ACSM2A	P1P2	0.66854	0.100565	5	5	P1P2	0.0701931	0.122459	5	5	P1P2	0.156533	0.0794012	5	5	P1P2	0.127863	0.194638	5	5	P1P2	0.635207	0.0166116	5	5	P1P2	0.459694	0.112649	5	5	P1P2	0.0711686	0.311005	5	5	P1P2	0.0920211	0.305127	5	5	P1P2	0.047818	0.308066	5	5
ACSM2B	P1P2	0.237402	0.267678	5	5	P1P2	0.0844775	0.0672606	5	5	P1P2	0.12491	0.10816	5	5	P1P2	0.76036	-0.0499125	5	5	P1P2	0.653983	0.0245315	5	5	P1P2	0.998692	-0.0152129	5	5	P1P2	0.244697	0.27404	5	5	P1P2	0.144703	0.275153	5	5	P1P2	0.132516	0.274597	5	5
ACSM3	P1P2	0.0128454	-0.710006	5	5	P1P2	0.0582243	-0.583186	5	5	P1P2	0.0188177	-0.646596	5	5	P1P2	0.917828	-0.0181436	5	5	P1P2	0.441969	-0.148087	5	5	P1P2	0.658628	-0.0695437	5	5	P1P2	0.0880854	-0.785232	5	5	P1P2	0.0125244	-0.666985	5	5	P1P2	0.0222422	-0.726108	5	5
ACSM4	ENST00000399422.4	0.659049	0.0746025	5	5	ENST00000399422.4	0.843572	0.119171	5	5	ENST00000399422.4	0.828576	0.119093	5	5	ENST00000399422.4	0.138109	-0.292177	5	5	ENST00000399422.4	0.852059	0.0243494	5	5	ENST00000399422.4	0.326515	-0.0876996	5	5	ENST00000399422.4	0.587921	-0.232578	5	5	ENST00000399422.4	0.702167	0.0854577	5	5	ENST00000399422.4	0.94593	-0.019753	5	5
ACSM5	P1P2	0.466349	-0.263423	5	5	P1P2	0.691893	-0.0809734	5	5	P1P2	0.545416	-0.183808	5	5	P1P2	0.837804	-0.0738467	5	5	P1P2	0.480257	-0.221013	5	5	P1P2	0.652116	-0.129947	5	5	P1P2	0.272564	-0.314058	5	5	P1P2	0.23968	-0.401733	5	5	P1P2	0.206512	-0.357896	5	5
ACSS1	P1P2	0.574567	0.0456128	5	5	P1P2	0.917028	-0.260091	5	5	P1P2	0.69793	-0.0484127	5	5	P1P2	0.449299	-0.17213	5	5	P1P2	0.685562	0.158103	5	5	P1P2	0.99673	-0.0316694	5	5	P1P2	0.943684	-0.0251191	5	5	P1P2	0.979792	-0.0119305	5	5	P1P2	0.87019	-0.0185248	5	5
ACSS2	P1P2	0.474135	0.0767763	5	5	P1P2	0.824121	0.384963	5	5	P1P2	0.789954	0.268733	5	5	P1P2	0.855758	0.105187	5	5	P1P2	0.677164	0.184413	5	5	P1P2	0.311001	0.0201807	5	5	P1P2	0.878945	0.288054	5	5	P1P2	0.168072	0.305859	5	5	P1P2	0.394545	0.284042	5	5
ACSS3	P1P2	0.55633	-0.030526	5	5	P1P2	0.113864	-0.305335	5	5	P1P2	0.53784	-0.138635	5	5	P1P2	0.684646	-0.0967343	5	5	P1P2	0.262114	0.288752	5	5	P1P2	0.349657	0.110343	5	5	P1P2	0.884745	0.0706955	5	5	P1P2	0.805726	-0.0667796	5	5	P1P2	0.916055	0.08557	5	5
ACTA1	P1	0.0189835	-0.783824	5	5	P1	0.324826	-0.429265	5	5	P1	0.0743398	-0.67091	5	5	P2	0.356537	0.144975	5	5	P2	0.130435	0.243368	5	5	P2	0.136825	0.249334	5	5	P1	0.0454574	-0.829451	5	5	P1	0.249619	-0.440866	5	5	P1	0.0931302	-0.643844	5	5
ACTA2	P1	0.0889104	0.481628	5	5	P2	0.178123	-0.355147	5	5	P1	0.104646	0.298069	5	5	P2	0.773177	-0.0559618	5	5	P1	0.797937	0.147289	5	5	P1	0.73188	0.0700587	5	5	P1	0.057119	0.494384	5	5	P1	0.119966	0.486455	5	5	P1	0.076216	0.490419	5	5
ACTB	P1P2	0.929682	-0.979023	5	5	P1P2	0.996414	-0.523483	5	5	P1P2	0.888234	-0.766265	5	5	P1P2	0.95509	0.00465472	4	4	P1P2	0.564173	0.4373	5	5	P1P2	0.343445	-0.124843	4	4	P1P2	0.881522	-0.77743	5	5	P1P2	0.383301	-0.205488	5	5	P1P2	0.573454	-0.545956	5	5
ACTBL2	P1P2	0.714324	0.0784744	5	5	P1P2	0.440512	-0.113768	5	5	P1P2	0.810157	-0.0519422	5	5	P1P2	0.919777	0.150712	5	5	P1P2	0.145407	0.323403	5	5	P1P2	0.164226	0.214895	5	5	P1P2	0.365326	0.156374	5	5	P1P2	0.382632	0.132316	5	5	P1P2	0.28592	0.207449	5	5
ACTC1	P1P2	0.249956	0.136419	5	5	P1P2	0.513588	-0.0200984	5	5	P1P2	0.708237	0.0779284	5	5	P1P2	0.17278	-0.296534	5	5	P1P2	0.23384	0.204295	5	5	P1P2	0.8614	-0.0265201	5	5	P1P2	0.867044	-0.153117	5	5	P1P2	0.538919	0.152296	5	5	P1P2	0.953738	0.124839	5	5
ACTG1	P1P2	0.504415	-0.457839	5	5	P1P2	0.905042	-0.146668	5	5	P1P2	0.712496	-0.350611	5	5	P1P2	0.865408	0.0310956	5	5	P1P2	0.445376	-0.163224	5	5	P1P2	0.414271	-0.0389255	5	5	P1P2	0.884745	-0.365396	5	5	P1P2	0.713105	-0.394044	5	5	P1P2	0.964807	-0.338894	5	5
ACTG2	P2	0.798776	0.153506	5	5	P1	0.37709	-0.134332	5	5	P1	0.610721	-0.0792426	5	5	P2	0.0812892	-0.341411	5	5	P1	0.890702	-0.0377861	5	5	P2	0.18206	-0.111431	5	5	P2	0.234902	-0.170643	5	5	P1	0.436648	-0.207443	5	5	P1	0.323223	-0.322085	5	5
ACTL10	P1P2	0.349077	-0.287625	5	5	P1P2	0.528178	0.0775778	5	5	P1P2	0.947882	-0.0540423	5	5	P1P2	0.407772	0.310086	5	5	P1P2	0.356618	-0.202166	5	5	P1P2	0.650935	-0.0255806	5	5	P1P2	0.796673	0.148786	5	5	P1P2	0.450747	-0.148217	5	5	P1P2	0.985658	-0.138092	5	5
ACTL6A	P1P2	0.00614972	-0.862728	5	5	P1P2	0.0306174	-1.06614	5	5	P1P2	0.010819	-0.964433	5	5	P1P2	0.533746	-0.0899653	5	5	P1P2	0.675968	0.167759	5	5	P1P2	0.715904	0.0412815	5	5	P1P2	0.000727733	-0.807086	5	5	P1P2	0.0439972	-0.868796	5	5	P1P2	0.0021775	-0.837941	5	5
ACTL6B	P1P2	0.485819	0.120674	5	5	P1P2	0.238051	0.346926	5	5	P1P2	0.36313	0.230178	5	5	P1P2	0.390376	-0.119385	5	5	P1P2	0.109256	-0.399358	5	5	P1P2	0.134676	-0.295311	5	5	P1P2	0.908651	0.0212179	5	5	P1P2	0.647263	-0.0603471	5	5	P1P2	0.876627	-0.0269253	5	5
ACTL7A	P1P2	0.289625	-0.445215	5	5	P1P2	0.242632	-0.473575	5	5	P1P2	0.235783	-0.459395	5	5	P1P2	0.222142	0.326273	5	5	P1P2	0.0913639	0.463213	5	5	P1P2	0.061186	0.375088	5	5	P1P2	0.407389	-0.0981153	5	5	P1P2	0.655504	-0.0764338	5	5	P1P2	0.411083	-0.0744906	5	5
ACTL7B	P1P2	0.0604272	-0.315639	5	5	P1P2	0.502851	0.232042	5	5	P1P2	0.598179	-0.0810205	5	5	P1P2	0.519047	0.103082	5	5	P1P2	0.13106	-0.377217	5	5	P1P2	0.371616	-0.0709413	5	5	P1P2	0.412493	-0.233469	5	5	P1P2	0.323223	-0.184062	5	5	P1P2	0.326032	-0.198226	5	5
ACTL8	P1P2	0.762407	-0.359993	5	5	P1P2	0.555781	-0.477362	5	5	P1P2	0.578472	-0.418677	5	5	P1P2	0.435197	-0.24865	5	5	P1P2	0.862333	0.0133285	5	5	P1P2	0.307491	-0.151984	5	5	P1P2	0.841098	-0.460447	5	5	P1P2	0.838461	-0.667155	5	5	P1P2	0.856059	-0.465303	5	5
ACTL9	P1P2	0.123311	-0.5271	5	5	P1P2	0.0775796	-0.502142	5	5	P1P2	0.0637437	-0.467131	5	5	P1P2	0.492092	0.160958	5	5	P1P2	0.790368	0.094425	5	5	P1P2	0.457706	0.0738738	5	5	P1P2	0.223829	-0.444063	5	5	P1P2	0.0727619	-0.434115	5	5	P1P2	0.0929711	-0.410625	5	5
ACTN1	P1P2	0.334965	0.143173	5	5	P1P2	0.83878	0.0531453	5	5	P1P2	0.472622	0.0740339	5	5	P1P2	0.602245	0.0160938	5	5	P1P2	0.958251	-0.00402702	5	5	P1P2	0.772943	-0.0159895	5	5	P1P2	0.470091	0.1435	5	5	P1P2	0.95081	0.0562578	5	5	P1P2	0.677485	0.124205	5	5
ACTN2	P1P2	0.215456	-0.356365	5	5	P1P2	0.641987	-0.179201	5	5	P1P2	0.294114	-0.267783	5	5	P1P2	0.801524	0.120126	5	5	P1P2	0.0206914	-0.48391	5	5	P1P2	0.307102	-0.155285	5	5	P1P2	0.206018	-0.197385	5	5	P1P2	0.0120422	-0.631856	5	5	P1P2	0.0314456	-0.467092	5	5
ACTN3	P1P2	0.687679	-0.119806	5	5	P1P2	0.176287	-0.329315	5	5	P1P2	0.266818	-0.194601	5	5	P1P2	0.217832	-0.202879	5	5	P1P2	0.850776	-0.0201817	5	5	P1P2	0.399894	-0.0808764	5	5	P1P2	0.166914	-0.289523	5	5	P1P2	0.109994	-0.279269	5	5	P1P2	0.104646	-0.284396	5	5
ACTN4	P1P2	0.889203	-0.126518	5	5	P1P2	0.72349	-0.0834277	5	5	P1P2	0.681676	-0.056302	5	5	P1P2	0.462659	-0.147707	5	5	P1P2	0.0999914	-0.318217	5	5	P1P2	0.0857876	-0.105317	5	5	P1P2	0.794783	-0.294107	5	5	P1P2	0.184526	-0.295378	5	5	P1P2	0.484797	-0.309045	5	5
ACTR10	P1P2	0.729009	-0.237427	5	5	P1P2	0.546502	-0.201593	5	5	P1P2	0.335785	-0.130917	5	5	P1P2	0.260221	0.50735	5	5	P1P2	0.763722	0.082357	5	5	P1P2	0.173878	0.237905	5	5	P1P2	0.454672	0.13322	5	5	P1P2	0.416218	-0.112714	5	5	P1P2	0.906984	0.0333213	5	5
ACTR1A	P1P2	0.826985	0.114344	5	5	P1P2	0.901806	0.0175051	5	5	P1P2	0.808891	0.0526623	5	5	P1P2	0.879597	0.00836036	5	5	P1P2	0.746627	0.113703	5	5	P1P2	0.920994	0.0625766	5	5	P1P2	0.905415	0.0700118	5	5	P1P2	0.967412	0.18093	5	5	P1P2	0.938778	0.161781	5	5
ACTR1B	P1P2	0.111089	-0.903662	5	5	P1P2	0.256061	-1.30267	5	5	P1P2	0.112377	-1.14716	5	5	P1P2	0.468667	-0.534774	5	5	P1P2	0.356618	0.507466	5	5	P1P2	0.901496	-0.00211874	5	5	P1P2	0.110637	-1.42896	5	5	P1P2	0.538919	-0.9383	5	5	P1P2	0.116313	-1.02706	5	5
ACTR2	P1P2	0.0996756	-0.626786	5	5	P1P2	0.768643	-0.553297	5	5	P1P2	0.28592	-0.599056	5	5	P1P2	0.706431	-0.0715713	5	5	P1P2	0.850776	0.124241	5	5	P1P2	0.793724	0.0175828	5	5	P1P2	0.104045	-0.639108	5	5	P1P2	0.348237	-0.340496	5	5	P1P2	0.160636	-0.503409	5	5
ACTR3	P1P2	0.98631	-0.0846378	5	5	P1P2	0.166815	-0.29344	5	5	P1P2	0.516489	-0.250427	5	5	P1P2	0.00602715	-0.574904	5	5	P1P2	0.997063	-0.282038	5	5	P1P2	0.0553127	-0.454036	5	5	P1P2	0.0106966	-0.650578	5	5	P1P2	0.637897	-0.57351	5	5	P1P2	0.0667221	-0.6452	5	5
ACTR3B	P1P2	0.875983	-0.0585538	5	5	P1P2	0.387326	-0.156671	5	5	P1P2	0.61531	-0.12173	5	5	P1P2	0.708257	-0.115153	5	5	P1P2	0.400431	0.227174	5	5	P1P2	0.9249	0.0808933	5	5	P1P2	0.610051	-0.141349	5	5	P1P2	0.821896	-0.10516	5	5	P1P2	0.654914	-0.0824869	5	5
ACTR3C	P1P2	0.578472	-1.01783	5	5	P1P2	0.388449	-1.23665	5	5	P1P2	0.534609	-1.12724	5	5	P1P2	0.99118	-0.36098	5	5	P1P2	0.392686	0.256487	5	5	P1P2	0.928156	-0.0427822	5	5	P1P2	0.592995	-1.4828	5	5	P1P2	0.774893	-1.13293	5	5	P1P2	0.844531	-1.31093	5	5
ACTR5	P1P2	0.779278	-0.838103	5	5	P1P2	0.364425	-1.62528	5	5	P1P2	0.831125	-1.17274	5	5	P1P2	0.980402	0.22412	5	5	P1P2	0.273143	0.190253	4	4	P1P2	0.544263	0.0319731	4	4	P1P2	0.704438	-0.611411	5	5	P1P2	0.840696	-0.653791	5	5	P1P2	0.983051	-0.628968	5	5
ACTR6	P1P2	0.36313	-0.199874	5	5	P1P2	0.415281	-0.178427	5	5	P1P2	0.263664	-0.199471	5	5	P1P2	0.184953	-0.251629	5	5	P1P2	0.906886	-0.252995	5	5	P1P2	0.226652	-0.162975	5	5	P1P2	0.0173828	-0.389564	5	5	P1P2	0.511221	-0.389587	5	5	P1P2	0.0793819	-0.390573	5	5
ACTR8	P1P2	0.771141	0.0147352	5	5	P1P2	0.518075	-0.171564	5	5	P1P2	0.559624	-0.156409	5	5	P1P2	0.0982933	0.408015	5	5	P1P2	0.455933	0.137832	5	5	P1P2	0.0709566	0.270532	5	5	P1P2	0.370322	0.254554	5	5	P1P2	0.843892	-0.00771422	5	5	P1P2	0.62627	0.136635	5	5
ACTRT1	P1P2	0.553591	-0.0613756	5	5	P1P2	0.855418	-0.0812643	5	5	P1P2	0.661417	-0.07132	5	5	P1P2	0.977137	-0.00353231	5	5	P1P2	0.849494	0.0194887	5	5	P1P2	0.859468	0.0684273	5	5	P1P2	0.56341	-0.0836403	5	5	P1P2	0.755565	0.0588266	5	5	P1P2	0.91411	0.0069237	5	5
ACTRT2	P1P2	0.694306	-0.114709	5	5	P1P2	0.0369028	0.557619	5	5	P1P2	0.146058	0.144718	5	5	P1P2	0.0521098	0.487327	5	5	P1P2	0.0367777	-0.570727	5	5	P1P2	0.969923	-0.0679938	5	5	P1P2	0.104917	0.495252	5	5	P1P2	0.963504	-0.0473362	5	5	P1P2	0.224675	0.170962	5	5
ACTRT3	P1P2	0.0375729	0.341633	5	5	P1P2	0.42328	0.337819	5	5	P1P2	0.107472	0.352797	5	5	P1P2	0.34848	0.191131	5	5	P1P2	0.76903	-0.0853969	5	5	P1P2	0.685535	0.103784	5	5	P1P2	0.00579661	0.487981	5	5	P1P2	0.204902	0.163908	5	5	P1P2	0.0282443	0.402291	5	5
ACVR1	P1P2	0.559075	-0.159897	5	5	P1P2	0.4676	-0.00196618	5	5	P1P2	0.795623	-0.0809314	5	5	P1P2	0.122917	0.294877	5	5	P1P2	0.489461	-0.132954	5	5	P1P2	0.548502	0.0878185	5	5	P1P2	0.538324	0.138163	5	5	P1P2	0.786181	-0.144226	5	5	P1P2	0.532998	-0.00303141	5	5
ACVR1B	P1P2	0.871798	0.0144873	5	5	P1P2	0.614736	0.0342487	5	5	P1P2	0.661417	0.024368	5	5	P1P2	0.787	-0.124824	5	5	P1P2	0.791313	-0.0736155	5	5	P1P2	0.529549	-0.123318	5	5	P1P2	0.835355	-0.114813	5	5	P1P2	0.774893	-0.0347245	5	5	P1P2	0.611867	-0.109707	5	5
ACVR1C	P1P2	0.520724	-0.0572198	5	5	P1P2	0.408299	-0.176699	5	5	P1P2	0.534072	-0.123367	5	5	P1P2	0.713136	0.0307798	5	5	P1P2	0.930258	-0.161026	5	5	P1P2	0.880763	-0.065123	5	5	P1P2	0.940434	0.0168201	5	5	P1P2	0.466599	-0.353962	5	5	P1P2	0.61531	-0.222856	5	5
ACVR2A	P1P2	0.21911	-1.45741	5	5	P1P2	0.0449492	-1.57184	5	5	P1P2	0.144478	-1.51462	5	5	P1P2	0.75351	-0.0212881	5	5	P1P2	0.930258	-0.0626256	5	5	P1P2	0.729414	-0.0555996	5	5	P1P2	0.123807	-1.39387	5	5	P1P2	0.00539954	-1.45379	5	5	P1P2	0.0194887	-1.42383	5	5
ACVR2B	P1P2	0.165815	-1.00163	5	5	P1P2	0.00095354	-1.02688	5	5	P1P2	0.00631996	-0.998905	5	5	P1P2	0.736469	-0.0151557	5	5	P1P2	0.759048	0.119124	5	5	P1P2	0.798151	-0.0520383	5	5	P1P2	0.0990994	-0.996857	5	5	P1P2	0.264013	-1.4986	5	5	P1P2	0.204464	-1.24773	5	5
ACVRL1	P1P2	0.000384881	-0.988231	5	5	P1P2	0.000338709	-1.14987	5	5	P1P2	0.00026993	-1.06905	5	5	P1P2	0.0566245	0.660206	5	5	P1P2	0.081468	0.394248	5	5	P1P2	0.0322737	0.509971	5	5	P1P2	0.0326825	-0.689959	5	5	P1P2	0.00120668	-0.844365	5	5	P1P2	0.00152714	-0.767162	5	5
ACY1	P1P2	0.182105	0.239942	5	5	P1P2	0.565137	-0.11964	5	5	P1P2	0.693702	0.0530593	5	5	P1P2	0.985628	0.0409888	5	5	P1P2	0.420428	0.120475	5	5	P1P2	0.540339	0.0565888	5	5	P1P2	0.17954	0.232239	5	5	P1P2	0.894047	0.0459417	5	5	P1P2	0.375768	0.0589213	5	5
ACY3	P1	0.690688	-0.0309604	5	5	P2	0.372724	0.207424	4	4	P1	0.477674	-0.106706	5	5	P1	0.478775	-0.198791	5	5	P2	0.122903	-0.237896	4	4	P2	0.55159	-0.0793977	4	4	P1	0.336245	-0.178407	5	5	P1	0.191931	-0.0800716	5	5	P1	0.173947	-0.123253	5	5
ACYP1	P1	0.124108	0.124702	5	5	P1	0.0352364	0.345199	5	5	P1	0.0586594	0.344645	5	5	P1	0.554123	0.0831457	5	5	P2	0.260378	-0.264708	5	5	P2	0.726336	-0.0596697	5	5	P1	0.107926	0.265503	5	5	P1	0.177334	0.22486	5	5	P1	0.110358	0.245181	5	5
ACYP2	P1P2	0.929032	0.170196	5	5	P1P2	0.658162	0.0620082	5	5	P1P2	0.694909	0.0876504	5	5	P1P2	0.387221	0.055733	5	5	P1P2	0.762787	-0.0853622	5	5	P1P2	0.74673	0.00203003	5	5	P1P2	0.361017	0.166011	5	5	P1P2	0.948532	-0.0904946	5	5	P1P2	0.539459	0.0966216	5	5
ADA	P1P2	0.732696	-0.335758	5	5	P1P2	0.970018	0.112704	5	5	P1P2	0.889526	-0.208474	5	5	P1P2	0.640112	-0.0631439	5	5	P1P2	0.29852	-0.244671	5	5	P1P2	0.193878	-0.0858654	5	5	P1P2	0.335425	-0.270613	5	5	P1P2	0.137638	-0.279358	5	5	P1P2	0.142911	-0.187812	5	5
ADAD1	P1P2	0.875339	-0.0563636	5	5	P1P2	0.764899	-0.115807	5	5	P1P2	0.824121	-0.112663	5	5	P1P2	0.904194	0.0152881	5	5	P1P2	0.465628	-0.12814	5	5	P1P2	0.620539	-0.0332764	5	5	P1P2	0.913184	-0.0266833	5	5	P1P2	0.292988	-0.22524	5	5	P1P2	0.582389	-0.100916	5	5
ADAD2	P1P2	0.593083	-0.147919	5	5	P1P2	0.0534099	0.281416	5	5	P1P2	0.280787	0.311764	5	5	P1P2	0.525702	0.095619	5	5	P1P2	0.927008	0.0181737	5	5	P1P2	0.793724	0.0451975	5	5	P1P2	0.730067	0.272958	5	5	P1P2	0.09784	0.387678	5	5	P1P2	0.12939	0.268392	5	5
ADAL	P1P2	0.754323	0.101951	5	5	P1P2	0.809524	-0.178382	5	5	P1P2	0.942028	-0.000622907	5	5	P1P2	0.959185	0.00637222	5	5	P1P2	0.817578	0.126623	5	5	P1P2	0.958163	0.0828883	5	5	P1P2	0.667218	0.121839	5	5	P1P2	0.916704	0.00638808	5	5	P1P2	0.753703	0.135397	5	5
ADAM10	P1P2	0.697326	-0.0724094	5	5	P1P2	0.339077	-0.299599	5	5	P1P2	0.780532	-0.186004	5	5	P1P2	0.16368	-0.432573	5	5	P1P2	0.98499	-0.0222919	5	5	P1P2	0.322089	-0.146892	5	5	P1P2	0.125612	-0.256477	5	5	P1P2	0.209166	-0.465998	5	5	P1P2	0.120161	-0.361238	5	5
ADAM11	P1P2	0.452712	0.114234	5	5	P1P2	0.316466	0.219148	5	5	P1P2	0.266115	0.166691	5	5	P1P2	0.545655	-0.123178	5	5	P1P2	0.967378	-0.0576909	5	5	P1P2	0.681923	-0.11003	5	5	P1P2	0.95669	-0.0474668	5	5	P1P2	0.240334	0.0742029	5	5	P1P2	0.483266	0.0637215	5	5
ADAM12	P1P2	0.13001	-0.365185	5	5	P1P2	0.94528	-0.217194	5	5	P1P2	0.479704	-0.29119	5	5	P1P2	0.711915	0.0611728	5	5	P1P2	0.604625	-0.13403	5	5	P1P2	0.883351	-0.0445217	5	5	P1P2	0.357592	-0.293418	5	5	P1P2	0.894047	-0.355268	5	5	P1P2	0.585756	-0.324343	5	5
ADAM15	P1P2	0.971321	0.0461447	5	5	P1P2	0.966109	-0.193994	5	5	P1P2	0.984354	-0.0739248	5	5	P1P2	0.569305	0.15692	5	5	P1P2	0.703992	0.135108	5	5	P1P2	0.45325	0.121873	5	5	P1P2	0.238298	0.205581	5	5	P1P2	0.562929	0.020301	5	5	P1P2	0.978489	0.238205	5	5
ADAM17	P1P2	0.0483262	0.452367	5	5	P1P2	0.0843304	0.375122	5	5	P1P2	0.0245887	0.365072	5	5	P1P2	0.89512	0.0244192	5	5	P1P2	0.802994	-0.042275	5	5	P1P2	0.897603	0.0149805	5	5	P1P2	0.0515949	0.496714	5	5	P1P2	0.058878	0.316474	5	5	P1P2	0.0337715	0.406594	5	5
ADAM18	P1P2	0.206218	-0.279854	5	5	P1P2	0.155342	-0.418003	5	5	P1P2	0.190544	-0.370188	5	5	P1P2	0.537521	-0.214	5	5	P1P2	0.623011	0.0192773	5	5	P1P2	0.647397	-0.0453002	5	5	P1P2	0.490405	-0.595492	5	5	P1P2	0.217582	-0.344177	5	5	P1P2	0.367892	-0.47736	5	5
ADAM19	P1P2	0.268228	-0.39892	5	5	P1P2	0.402534	-0.203432	5	5	P1P2	0.24561	-0.351563	5	5	P1P2	0.120354	0.284816	5	5	P1P2	0.988253	-0.0069099	5	5	P1P2	0.237214	0.146422	5	5	P1P2	0.98078	0.0337908	5	5	P1P2	0.443909	-0.17552	5	5	P1P2	0.722266	-0.109394	5	5
ADAM2	P1P2	0.384193	-0.25344	5	5	P1P2	0.809524	-0.079654	5	5	P1P2	0.484797	-0.168367	5	5	P1P2	0.886059	0.0938332	5	5	P1P2	0.703081	-0.151645	5	5	P1P2	0.717129	-0.0438834	5	5	P1P2	0.337889	-0.201729	5	5	P1P2	0.621068	-0.235236	5	5	P1P2	0.467099	-0.221871	5	5
ADAM20	P1P2	0.659641	0.0926602	5	5	P1P2	0.834312	-0.19416	5	5	P1P2	0.981747	-0.0845922	5	5	P1P2	0.2038	-0.903456	5	5	P1P2	0.394046	0.136653	5	5	P1P2	0.422757	-0.365085	5	5	P1P2	0.531873	-0.867858	5	5	P1P2	0.542162	0.00856841	5	5	P1P2	0.883717	-0.421959	5	5
ADAM21	P1P2	0.423753	-0.206179	5	5	P1P2	0.564584	-0.0616029	5	5	P1P2	0.40969	-0.158267	5	5	P1P2	0.790151	-0.0145174	5	5	P1P2	0.525606	-0.165587	5	5	P1P2	0.78678	-0.0900523	5	5	P1P2	0.51909	-0.120142	5	5	P1P2	0.164075	-0.252654	5	5	P1P2	0.195574	-0.153962	5	5
ADAM22	P1P2	0.87212	0.0542236	5	5	P1P2	0.94528	-0.0715526	5	5	P1P2	0.958946	0.0196164	5	5	P1P2	0.24561	-0.333811	5	5	P1P2	0.945873	0.0216595	5	5	P1P2	0.553978	-0.129534	5	5	P1P2	0.196516	-0.203097	5	5	P1P2	0.673902	0.0344521	5	5	P1P2	0.372255	-0.0504595	5	5
ADAM23	P1P2	0.644916	0.22347	5	5	P1P2	0.729009	0.163915	5	5	P1P2	0.33784	0.171261	5	5	P1P2	0.399017	0.152938	5	5	P1P2	0.490489	0.348321	5	5	P1P2	0.268126	0.217242	5	5	P1P2	0.148667	0.434074	5	5	P1P2	0.224987	0.57148	5	5	P1P2	0.148568	0.502777	5	5
ADAM28	P1P2	0.111456	0.245398	5	5	P1P2	0.593648	0.0985992	5	5	P1P2	0.197841	0.185291	5	5	P1P2	0.115732	-0.294358	5	5	P1P2	0.364351	-0.201538	5	5	P1P2	0.108508	-0.239598	5	5	P1P2	0.915775	-0.043441	5	5	P1P2	0.679879	-0.124392	5	5	P1P2	0.737005	-0.0468635	5	5
ADAM29	P1P2	0.19841	0.332591	5	5	P1P2	0.408994	0.189542	5	5	P1P2	0.27752	0.203117	5	5	P1P2	0.862189	-0.0643962	5	5	P1P2	0.55976	0.0556849	5	5	P1P2	0.642104	0.0132977	5	5	P1P2	0.190363	0.304853	5	5	P1P2	0.195856	0.3232	5	5	P1P2	0.075676	0.219877	5	5
ADAM30	P1P2	0.429456	-0.281069	5	5	P1P2	0.724715	-0.163546	5	5	P1P2	0.352029	-0.135596	5	5	P1P2	0.214638	0.177093	5	5	P1P2	0.262288	-0.238975	5	5	P1P2	0.953591	-0.00474892	5	5	P1P2	0.818813	0.0635293	5	5	P1P2	0.0358807	-0.338888	5	5	P1P2	0.232891	-0.21587	5	5
ADAM32	P1P2	0.208574	-0.423638	5	5	P1P2	0.871477	-0.685864	5	5	P1P2	0.4676	-0.579271	5	5	P1P2	0.634266	0.142857	5	5	P1P2	0.22481	0.593454	5	5	P1P2	0.0573232	0.400218	5	5	P1P2	0.618659	-0.373814	5	5	P1P2	0.705807	-0.157479	5	5	P1P2	0.522317	-0.265647	5	5
ADAM33	P1P2	0.0667221	-0.383991	5	5	P1P2	0.106229	-0.512997	5	5	P1P2	0.0569348	-0.448494	5	5	P1P2	0.719252	-0.00701242	5	5	P1P2	0.994126	0.0826945	5	5	P1P2	0.858825	-0.00459104	5	5	P1P2	0.119676	-0.2952	5	5	P1P2	0.0805078	-0.513498	5	5	P1P2	0.0475426	-0.404349	5	5
ADAM7	P1P2	0.713105	-0.165638	5	5	P1P2	0.488892	-0.260022	5	5	P1P2	0.670325	-0.230895	5	5	P1P2	0.723543	0.129224	5	5	P1P2	0.171947	0.332933	5	5	P1P2	0.354748	0.108329	5	5	P1P2	0.869615	-0.314721	5	5	P1P2	0.618186	-0.168712	5	5	P1P2	0.657867	-0.241716	5	5
ADAM8	P1P2	0.249283	0.380843	5	5	P1P2	0.366156	0.174499	5	5	P1P2	0.276076	0.199974	5	5	P1P2	0.8228	-0.00158987	5	5	P1P2	0.690379	-0.0784914	5	5	P1P2	0.728798	-0.0660536	5	5	P1P2	0.13094	0.322417	5	5	P1P2	0.921892	0.04705	5	5	P1P2	0.290743	0.259	5	5
ADAM9	P1P2	0.0353075	0.46626	5	5	P1P2	0.0457853	0.35574	5	5	P1P2	0.0204898	0.38273	5	5	P1P2	0.477251	0.140661	5	5	P1P2	0.734888	-0.0266908	5	5	P1P2	0.433748	0.0876647	5	5	P1P2	0.0081557	0.51103	5	5	P1P2	0.0626411	0.507419	5	5	P1P2	0.0143005	0.509224	5	5
ADAMDEC1	P1P2	0.752151	-0.112707	5	5	P1P2	0.378195	0.162457	5	5	P1P2	0.717375	0.069863	5	5	P1P2	0.070999	0.386111	5	5	P1P2	0.480511	-0.185986	5	5	P1P2	0.533313	0.152653	5	5	P1P2	0.537246	0.384947	5	5	P1P2	0.851893	0.0581375	5	5	P1P2	0.789954	0.176855	5	5
ADAMTS1	P2	0.52338	0.0953461	5	5	P2	0.0315747	0.364912	5	5	P2	0.0616679	0.194246	5	5	P2	0.0697282	0.347529	5	5	P2	0.189523	0.313367	5	5	P2	0.0252389	0.272127	5	5	P2	0.0172676	0.391038	5	5	P2	0.00215382	0.506696	5	5	P2	0.00197819	0.429365	5	5
ADAMTS10	P1P2	0.228125	-0.421504	5	5	P1P2	0.279332	-0.285287	5	5	P1P2	0.191653	-0.22664	5	5	P1P2	0.836525	0.159586	5	5	P1P2	0.199222	0.323753	5	5	P1P2	0.287354	0.182594	5	5	P1P2	0.143681	-0.106723	5	5	P1P2	0.962202	0.0382645	5	5	P1P2	0.356273	-0.0342293	5	5
ADAMTS12	P1P2	0.881138	-0.068726	5	5	P1P2	0.455668	-0.0346965	5	5	P1P2	0.597612	-0.0196516	5	5	P1P2	0.688862	0.150517	5	5	P1P2	0.843729	0.235031	5	5	P1P2	0.427993	0.150474	5	5	P1P2	0.717213	0.174772	5	5	P1P2	0.21911	0.25971	5	5	P1P2	0.382855	0.193984	5	5
ADAMTS13	P1P2	0.806359	0.12523	5	5	P1P2	0.37138	0.182412	5	5	P1P2	0.54433	0.171088	5	5	P1P2	0.34054	0.144871	5	5	P1P2	0.776542	-0.0894206	5	5	P1P2	0.577826	0.0472292	5	5	P1P2	0.258198	0.177129	5	5	P1P2	0.730237	0.0948527	5	5	P1P2	0.439061	0.186869	5	5
ADAMTS14	P1P2	0.0447748	-0.881972	5	5	P1P2	0.0799432	-0.967833	5	5	P1P2	0.0472687	-0.924903	5	5	P1P2	0.67146	-0.0504508	5	5	P1P2	0.604625	-0.137536	5	5	P1P2	0.596449	-0.109123	5	5	P1P2	0.0279471	-0.889737	5	5	P1P2	0.0446879	-1.09097	5	5	P1P2	0.0313812	-0.971906	5	5
ADAMTS15	P1P2	0.603866	0.0829398	5	5	P1P2	0.863119	0.0207213	5	5	P1P2	0.645502	0.0312654	5	5	P1P2	0.984321	-0.0916229	5	5	P1P2	0.308125	-0.0920288	5	5	P1P2	0.757307	-0.0659052	5	5	P1P2	0.660992	0.0924941	5	5	P1P2	0.42328	-0.12555	5	5	P1P2	0.973275	-0.111407	5	5
ADAMTS16	P2	0.545959	-0.0204336	5	5	P1	0.618762	0.275675	5	5	P1	0.581828	0.178818	5	5	P1	0.0688498	-0.431801	5	5	P2	0.784389	-0.0657809	5	5	P1	0.354748	-0.206982	5	5	P1	0.426605	-0.160917	5	5	P1	0.259843	0.296423	5	5	P2	0.676888	-0.322553	5	5
ADAMTS17	P1P2	0.850291	-0.0275095	5	5	P1P2	0.982073	0.0147742	5	5	P1P2	0.798145	0.0085461	5	5	P1P2	0.818024	0.334623	5	5	P1P2	0.379241	0.255205	5	5	P1P2	0.94054	0.252026	5	5	P1P2	0.706258	0.189465	5	5	P1P2	0.510171	0.176577	5	5	P1P2	0.585756	0.183021	5	5
ADAMTS18	P1P2	0.451729	0.148574	5	5	P1P2	0.773642	-0.0377195	5	5	P1P2	0.855418	-0.0133765	5	5	P1P2	0.49623	-0.23552	5	5	P1P2	0.892642	0.00139227	5	5	P1P2	0.569453	-0.0935409	5	5	P1P2	0.65774	-0.0117934	5	5	P1P2	0.84709	-0.0398556	5	5	P1P2	0.66973	-0.0200902	5	5
ADAMTS19	P1P2	0.220954	0.319289	5	5	P1P2	0.711887	-0.118616	5	5	P1P2	0.688281	0.105075	5	5	P1P2	0.175113	-0.456003	5	5	P1P2	0.261072	0.344119	5	5	P1P2	0.91644	-0.0331962	5	5	P1P2	0.379331	-0.187083	5	5	P1P2	0.206806	0.277666	5	5	P1P2	0.881138	0.0399217	5	5
ADAMTS2	P1P2	0.928383	0.0497933	5	5	P1P2	0.231294	0.26223	5	5	P1P2	0.453696	0.0855204	5	5	P1P2	0.0673652	0.361473	5	5	P1P2	0.0523584	-0.532085	5	5	P1P2	0.56501	-0.0269066	5	5	P1P2	0.0844942	0.373082	5	5	P1P2	0.16782	-0.270152	5	5	P1P2	0.740705	0.0514651	5	5
ADAMTS20	P1P2	0.400013	-0.620618	5	5	P1P2	0.310191	-0.92556	5	5	P1P2	0.335375	-0.773089	5	5	P1P2	0.583839	-0.274495	5	5	P1P2	0.337948	0.170649	5	5	P1P2	0.969923	-0.00855402	5	5	P1P2	0.698384	-0.896777	5	5	P1P2	0.349077	-0.714303	5	5	P1P2	0.483266	-0.80554	5	5
ADAMTS3	P1P2	0.87019	0.00447993	5	5	P1P2	0.628588	-0.0788257	5	5	P1P2	0.918	-0.0159215	5	5	P1P2	0.969954	-0.00816134	5	5	P1P2	0.34647	-0.126796	5	5	P1P2	0.570566	-0.0805403	5	5	P1P2	0.97101	0.0538247	5	5	P1P2	0.217582	-0.304149	5	5	P1P2	0.469605	-0.131538	5	5
ADAMTS4	P1P2	0.0295017	0.317185	5	5	P1P2	0.271064	0.138804	5	5	P1P2	0.0599811	0.27968	5	5	P1P2	0.292719	-0.184696	5	5	P1P2	0.419485	0.185086	5	5	P1P2	0.988882	-0.0123582	5	5	P1P2	0.251722	0.244122	5	5	P1P2	0.144254	0.480493	5	5	P1P2	0.126931	0.340098	5	5
ADAMTS5	P1P2	0.754323	-0.022833	5	5	P1P2	0.749982	0.0573054	5	5	P1P2	0.996088	-0.0867753	5	5	P1P2	0.622644	0.114385	5	5	P1P2	0.511301	0.255401	5	5	P1P2	0.391232	0.0928454	5	5	P1P2	0.86608	0.135465	5	5	P1P2	0.776771	0.160429	5	5	P1P2	0.900512	0.177265	5	5
ADAMTS6	P1P2	0.890817	0.231858	5	5	P1P2	0.572341	-0.0144432	5	5	P1P2	0.576239	0.108707	5	5	P1P2	0.763168	0.0443684	5	5	P1P2	0.11536	0.222126	5	5	P1P2	0.244446	0.127383	5	5	P1P2	0.538863	0.17165	5	5	P1P2	0.145154	0.313021	5	5	P1P2	0.254696	0.3101	5	5
ADAMTS7	P1P2	0.829213	0.0696752	5	5	P1P2	0.907308	0.060631	5	5	P1P2	0.990873	-0.0536725	5	5	P1P2	0.439546	0.0815369	5	5	P1P2	0.759671	-0.0669361	5	5	P1P2	0.63683	0.0278047	5	5	P1P2	0.337066	0.213716	5	5	P1P2	0.740705	-0.0627175	5	5	P1P2	0.640233	0.0329254	5	5
ADAMTS8	P1P2	0.875983	0.098064	5	5	P1P2	0.714324	-0.0180212	5	5	P1P2	0.828576	-0.0637348	5	5	P1P2	0.42872	-0.230009	5	5	P1P2	0.28726	-0.297599	5	5	P1P2	0.3392	-0.288393	5	5	P1P2	0.882167	-0.320452	5	5	P1P2	0.59026	-0.364171	5	5	P1P2	0.745648	-0.342312	5	5
ADAMTS9	P1P2	0.289625	0.311627	5	5	P1P2	0.342182	0.123792	5	5	P1P2	0.210949	0.198698	5	5	P1P2	0.753821	0.0970418	5	5	P1P2	0.965095	-0.151947	5	5	P1P2	0.98692	-0.00932474	5	5	P1P2	0.0927464	0.263134	5	5	P1P2	0.44732	0.0780276	5	5	P1P2	0.147195	0.221112	5	5
ADAMTSL1	P1P2	0.277882	-0.263744	5	5	P1P2	0.782414	0.00807731	5	5	P1P2	0.392733	-0.100872	5	5	P1P2	0.230946	0.151694	5	5	P1P2	0.290981	-0.223693	5	5	P1P2	0.954897	-0.0251222	5	5	P1P2	0.844932	-0.098453	5	5	P1P2	0.214851	-0.238158	5	5	P1P2	0.381076	-0.116178	5	5
ADAMTSL2	P1P2	0.693099	0.292539	5	5	P1P2	0.780532	-0.140995	5	5	P1P2	0.980444	0.0160525	5	5	P1P2	0.177207	-0.36335	5	5	P1P2	0.737354	-0.0339453	5	5	P1P2	0.345031	-0.162228	5	5	P1P2	0.576719	-0.106913	5	5	P1P2	0.82603	-0.157209	5	5	P1P2	0.745648	-0.169274	5	5
ADAMTSL3	P1P2	0.309802	-0.00631701	5	5	P1P2	0.303231	-0.0781396	5	5	P1P2	0.199553	-0.0138901	5	5	P1P2	0.304133	0.20385	5	5	P1P2	0.0282542	0.358834	5	5	P1P2	0.0341012	0.304917	5	5	P1P2	0.581188	0.148988	5	5	P1P2	0.418799	0.28551	5	5	P1P2	0.521255	0.18724	5	5
ADAMTSL4	P1P2	0.0267518	-1.84106	5	5	P1P2	0.0095476	-1.9985	5	5	P1P2	0.017	-1.91978	5	5	P1P2	0.65187	-0.24297	5	5	P1P2	0.640519	-0.19765	4	4	P1P2	0.908412	-0.126218	4	4	P1P2	0.0383171	-2.0641	5	5	P1P2	0.0440831	-2.46033	5	5	P1P2	0.0469054	-2.26222	5	5
ADAMTSL5	P1P2	0.183716	-0.352915	5	5	P1P2	0.646089	0.108573	5	5	P1P2	0.667945	-0.120647	5	5	P1P2	0.235764	0.281924	5	5	P1P2	0.18801	-0.252914	5	5	P1P2	0.876239	-0.0155083	5	5	P1P2	0.576719	-0.00780177	5	5	P1P2	0.836226	-0.0896142	5	5	P1P2	0.698535	-0.119306	5	5
ADAP1	P1P2	0.423753	-0.205649	5	5	P1P2	0.475145	0.363069	5	5	P1P2	0.899865	0.170005	5	5	P1P2	0.376524	0.212892	5	5	P1P2	0.22669	-0.151048	5	5	P1P2	0.606721	0.00276573	5	5	P1P2	0.865438	-0.128312	5	5	P1P2	0.743175	0.134474	5	5	P1P2	0.74194	-0.11196	5	5
ADAP2	P1P2	0.0450366	0.379162	5	5	P1P2	0.00895261	0.447171	5	5	P1P2	0.00897404	0.401314	5	5	P1P2	0.354405	-0.152307	5	5	P1P2	0.0275557	-0.296722	5	5	P1P2	0.0238301	-0.236896	5	5	P1P2	0.151442	0.279154	5	5	P1P2	0.494038	0.148282	5	5	P1P2	0.2071	0.156619	5	5
ADAR	P1	0.0164782	-0.637734	5	5	P2	0.739471	-0.356594	5	5	P1	0.130633	-0.326383	5	5	P2	0.765354	0.0321958	5	5	P1	0.0543777	-0.4076	5	5	P1	0.515688	-0.143251	5	5	P1	0.00930503	-0.417114	5	5	P1	0.0516188	-0.328827	5	5	P1	0.0116305	-0.35572	5	5
ADARB1	P1P2	0.438095	-0.0725238	5	5	P1P2	0.743793	0.160791	5	5	P1P2	0.883072	-0.0626915	5	5	P1P2	0.245943	0.352603	5	5	P1P2	0.717701	-0.118047	5	5	P1P2	0.783629	0.112323	5	5	P1P2	0.38422	0.0536341	5	5	P1P2	0.991525	0.0190285	5	5	P1P2	0.56348	0.027338	5	5
ADARB2	ENST00000381312.1	0.0948948	-0.903664	5	5	ENST00000381312.1	0.186698	-0.929783	5	5	ENST00000381312.1	0.14972	-0.916723	5	5	ENST00000381312.1	0.183465	-0.411213	5	5	ENST00000381312.1	0.547712	0.189807	5	5	ENST00000381312.1	0.743008	-0.0848226	5	5	ENST00000381312.1	0.0336942	-1.06978	5	5	ENST00000381312.1	0.108367	-0.567351	5	5	ENST00000381312.1	0.0493091	-0.818564	5	5
ADAT1	P1P2	0.586318	-0.00523109	5	5	P1P2	0.47565	0.156074	5	5	P1P2	0.512273	0.141363	5	5	P1P2	0.725078	0.161723	5	5	P1P2	0.917914	-0.0119428	5	5	P1P2	0.791828	0.0400764	5	5	P1P2	0.181667	0.177958	5	5	P1P2	0.426124	0.152658	5	5	P1P2	0.191931	0.155199	5	5
ADAT2	P1P2	0.892109	-0.0943163	5	5	P1P2	0.0459185	-0.598882	5	5	P1P2	0.192768	-0.182443	5	5	P1P2	0.0138098	-0.364152	5	5	P1P2	0.755315	0.167207	5	5	P1P2	0.189693	-0.0721876	5	5	P1P2	0.126623	-0.420767	5	5	P1P2	0.149258	-0.498355	5	5	P1P2	0.114238	-0.492442	5	5
ADAT3	P1	0.622223	-0.31206	5	5	P2	0.881138	0.0876066	5	5	P1	0.707021	-0.285899	5	5	P1	0.407772	0.303852	5	5	P1	0.287631	0.176716	5	5	P1	0.262849	0.226813	5	5	P2	0.421399	-0.169562	5	5	P1	0.361408	-0.180544	5	5	P1	0.326838	-0.0931895	5	5
ADC	P1P2	0.0839636	-0.395623	5	5	P1P2	0.0250617	-0.558694	5	5	P1P2	0.0276043	-0.463163	5	5	P1P2	0.187955	0.187486	5	5	P1P2	0.0609413	0.521508	5	5	P1P2	0.032539	0.336082	5	5	P1P2	0.415527	-0.188208	5	5	P1P2	0.602726	-0.0803099	5	5	P1P2	0.442937	-0.0979961	5	5
ADCK1	P1P2	0.800039	-0.093572	5	5	P1P2	0.532998	0.210753	5	5	P1P2	0.857342	0.0781953	5	5	P1P2	0.82822	0.127641	5	5	P1P2	0.564726	0.00107832	5	5	P1P2	0.847253	0.0756325	5	5	P1P2	0.827711	-0.0153985	5	5	P1P2	0.625981	0.162842	5	5	P1P2	0.694909	0.0612116	5	5
ADCK2	P1P2	0.90213	-0.0312953	5	5	P1P2	0.085736	-0.471814	5	5	P1P2	0.249619	-0.251555	5	5	P1P2	0.112174	-0.300649	5	5	P1P2	0.270559	0.212136	5	5	P1P2	0.734965	-0.0732962	5	5	P1P2	0.192027	-0.360085	5	5	P1P2	0.297891	-0.324934	5	5	P1P2	0.218192	-0.36054	5	5
ADCK3	P1P2	0.0291376	-0.398987	5	5	P1P2	0.822849	0.0634228	5	5	P1P2	0.246941	-0.211072	5	5	P1P2	0.058727	0.3727	5	5	P1P2	0.936111	-0.0234685	5	5	P1P2	0.258679	0.187991	5	5	P1P2	0.876692	-0.0301961	5	5	P1P2	0.754944	-0.0476999	5	5	P1P2	0.696721	-0.000655563	5	5
ADCK4	P1P2	0.531925	0.0623852	5	5	P1P2	0.444395	-0.0304451	5	5	P1P2	0.962202	-0.0179716	5	5	P1P2	0.807226	-0.00352813	5	5	P1P2	0.856551	0.0182557	5	5	P1P2	0.695201	0.0372693	5	5	P1P2	0.573934	0.199005	5	5	P1P2	0.539459	-0.0659497	5	5	P1P2	0.898572	0.0592908	5	5
ADCK5	P1P2	0.391377	-0.133342	5	5	P1P2	0.256061	-0.275827	5	5	P1P2	0.258464	-0.196382	5	5	P1P2	0.372999	-0.0873435	5	5	P1P2	0.628226	0.0845253	5	5	P1P2	0.625756	0.00458891	5	5	P1P2	0.219506	-0.412348	5	5	P1P2	0.325228	-0.176503	5	5	P1P2	0.189164	-0.204962	5	5
ADCY1	P1P2	0.0995076	0.297587	5	5	P1P2	0.0136333	0.354719	5	5	P1P2	0.0189005	0.31497	5	5	P1P2	0.659559	-0.102394	5	5	P1P2	0.109801	-0.369586	5	5	P1P2	0.187214	-0.258886	5	5	P1P2	0.201658	0.296892	5	5	P1P2	0.520724	0.0885769	5	5	P1P2	0.303615	0.136532	5	5
ADCY10	P1P2	0.358835	-0.281084	5	5	P1P2	0.0921789	-0.358915	5	5	P1P2	0.141579	-0.375153	5	5	P1P2	0.156376	0.122484	5	5	P1P2	0.351944	-0.0731854	5	5	P1P2	0.711624	0.0547845	5	5	P1P2	0.850689	-0.0120351	5	5	P1P2	0.0399607	-0.483304	5	5	P1P2	0.201854	-0.187987	5	5
ADCY2	P1P2	0.722878	0.0849378	5	5	P1P2	0.543788	-0.0902861	5	5	P1P2	0.940078	-0.0712178	5	5	P1P2	0.956902	-0.0103248	5	5	P1P2	0.937412	-0.0638997	5	5	P1P2	0.962735	-0.0460323	5	5	P1P2	0.625584	0.0740213	5	5	P1P2	0.593648	-0.119053	5	5	P1P2	0.922541	-0.0274986	5	5
ADCY3	P1P2	0.82794	-0.0327335	5	5	P1P2	0.340731	0.160174	5	5	P1P2	0.610148	0.0666441	5	5	P1P2	0.707648	-0.0339189	5	5	P1P2	0.912074	-0.0245483	5	5	P1P2	0.75108	-0.0532868	5	5	P1P2	0.644211	-0.0624256	5	5	P1P2	0.484031	0.0570866	5	5	P1P2	0.875983	0.0270326	5	5
ADCY4	P1P2	0.31884	0.0900719	5	5	P1P2	0.943329	0.0792158	5	5	P1P2	0.588569	0.0790326	5	5	P1P2	0.237385	-0.359983	5	5	P1P2	0.459152	0.130743	5	5	P1P2	0.560033	-0.133788	5	5	P1P2	0.928745	-0.107017	5	5	P1P2	0.657276	0.129221	5	5	P1P2	0.88888	0.0111022	5	5
ADCY5	P1P2	0.898572	-0.0189907	5	5	P1P2	0.520724	-0.0681969	5	5	P1P2	0.69793	-0.0720399	5	5	P1P2	0.946794	-0.14093	5	5	P1P2	0.414789	0.18462	5	5	P1P2	0.51463	0.0488948	5	5	P1P2	0.710511	-0.0164077	5	5	P1P2	0.722266	0.0837635	5	5	P1P2	0.924488	0.0443728	5	5
ADCY6	P1P2	0.817132	-0.0582608	5	5	P1P2	0.951135	0.02712	5	5	P1P2	0.823485	-0.0303222	5	5	P1P2	0.493125	0.0724296	5	5	P1P2	0.715868	0.0266996	5	5	P1P2	0.898901	0.0677175	5	5	P1P2	0.764708	0.251771	5	5	P1P2	0.875339	0.167578	5	5	P1P2	0.985006	0.104576	5	5
ADCY7	P1P2	0.679879	0.128573	5	5	P1P2	0.048652	0.311852	5	5	P1P2	0.260189	0.199179	5	5	P1P2	0.457189	0.192824	5	5	P1P2	0.711596	0.0369385	5	5	P1P2	0.560585	0.150337	5	5	P1P2	0.158794	0.148804	5	5	P1P2	0.0542225	0.434752	5	5	P1P2	0.0675763	0.185059	5	5
ADCY8	P1P2	0.111456	-0.668463	5	5	P1P2	0.0744726	-0.626258	5	5	P1P2	0.0802251	-0.647361	5	5	P1P2	0.355257	-0.146749	5	5	P1P2	0.67956	-0.149449	5	5	P1P2	0.40774	-0.115791	5	5	P1P2	0.0539923	-1.11783	5	5	P1P2	0.0589876	-0.979142	5	5	P1P2	0.0544272	-1.04849	5	5
ADCY9	P1P2	0.0898346	-0.702768	5	5	P1P2	0.385086	-0.525019	5	5	P1P2	0.249619	-0.594229	5	5	P1P2	0.257114	-0.0167445	5	5	P1P2	0.469639	-0.0644714	5	5	P1P2	0.642692	-0.0290636	5	5	P1P2	0.786605	-0.660255	5	5	P1P2	0.31884	-0.661895	5	5	P1P2	0.657867	-0.670899	5	5
ADCYAP1	P1P2	0.724715	0.0642771	5	5	P1P2	0.301699	-0.169948	5	5	P1P2	0.624534	-0.0778247	5	5	P1P2	0.905167	-0.012317	5	5	P1P2	0.76497	0.0870641	5	5	P1P2	0.911239	0.0113468	5	5	P1P2	0.73837	0.069792	5	5	P1P2	0.285551	-0.17138	5	5	P1P2	0.663788	-0.0639788	5	5
ADCYAP1R1	P1P2	0.48072	0.123318	5	5	P1P2	0.533535	0.133816	5	5	P1P2	0.430411	0.133323	5	5	P1P2	0.550017	-0.131089	5	5	P1P2	0.55866	-0.128225	5	5	P1P2	0.44149	-0.114843	5	5	P1P2	0.952787	-0.0372256	5	5	P1P2	0.903424	-0.0304617	5	5	P1P2	0.934878	0.0646399	5	5
ADD1	P1P2	0.658458	-0.352618	5	5	P1P2	0.0640952	-0.468125	5	5	P1P2	0.278606	-0.400282	5	5	P1P2	0.604814	0.118572	5	5	P1P2	0.569713	0.0910574	5	5	P1P2	0.497851	0.101432	5	5	P1P2	0.619811	-0.20685	5	5	P1P2	0.0535109	-0.36395	5	5	P1P2	0.175765	-0.289033	5	5
ADD2	P1P2	0.591388	-0.191415	5	5	P1P2	0.388224	-0.146455	5	5	P1P2	0.431367	-0.132083	5	5	P1P2	0.811668	-0.0135343	5	5	P1P2	0.430881	-0.164402	5	5	P1P2	0.594178	-0.0635956	5	5	P1P2	0.32972	-0.10463	5	5	P1P2	0.26717	-0.311152	5	5	P1P2	0.14972	-0.125535	5	5
ADD3	P1P2	0.119869	0.257862	5	5	P1P2	0.00914715	0.322848	5	5	P1P2	0.0143656	0.288731	5	5	P1P2	0.548652	-0.199851	5	5	P1P2	0.554542	-0.061516	5	5	P1P2	0.465687	-0.144199	5	5	P1P2	0.560656	0.133692	5	5	P1P2	0.0954619	0.400084	5	5	P1P2	0.243952	0.36005	5	5
ADGB	P1P2	0.330885	0.149193	5	5	P1P2	0.975882	0.0490272	5	5	P1P2	0.49507	0.0579854	5	5	P1P2	0.288793	-0.152318	5	5	P1P2	0.301189	-0.037984	5	5	P1P2	0.849822	-0.0128489	5	5	P1P2	0.813739	0.00619261	5	5	P1P2	0.517018	0.0632113	5	5	P1P2	0.775519	0.061241	5	5
ADH1A	P1P2	0.654914	-0.190207	5	5	P1P2	0.795623	-0.0865749	5	5	P1P2	0.677485	-0.138391	5	5	P1P2	0.636018	0.17005	5	5	P1P2	0.844369	-0.075379	5	5	P1P2	0.674722	0.125156	5	5	P1P2	0.981431	0.103126	5	5	P1P2	0.863761	0.126324	5	5	P1P2	0.956993	0.114725	5	5
ADH1B	P1P2	0.650201	-0.090776	5	5	P1P2	0.37357	-0.257788	5	5	P1P2	0.390024	-0.142982	5	5	P1P2	0.561551	-0.135511	5	5	P1P2	0.42279	0.122107	5	5	P1P2	0.827402	0.0133034	5	5	P1P2	0.228055	-0.0942879	5	5	P1P2	0.508598	-0.118267	5	5	P1P2	0.254355	-0.092623	5	5
ADH1C	P1P2	0.875339	-0.112123	5	5	P1P2	0.657276	-0.109933	5	5	P1P2	0.799408	-0.019995	5	5	P1P2	0.670863	0.230482	5	5	P1P2	0.886179	0.049327	5	5	P1P2	0.605004	0.0924053	5	5	P1P2	0.440995	0.158141	5	5	P1P2	0.641987	-0.0573349	5	5	P1P2	0.756186	0.0594033	5	5
ADH4	P1P2	0.505981	-0.306105	5	5	P1P2	0.440754	-0.136095	5	5	P1P2	0.303615	-0.249876	5	5	P1P2	0.716192	0.235516	5	5	P1P2	0.580869	0.134644	5	5	P1P2	0.361178	0.145165	5	5	P1P2	0.698988	-0.0567869	5	5	P1P2	0.80541	-0.0112055	5	5	P1P2	0.733311	-0.0446551	5	5
ADH5	P1P2	0.0620099	-0.456848	5	5	P1P2	0.498175	-0.30998	5	5	P1P2	0.184526	-0.324489	5	5	P1P2	0.378294	0.172163	5	5	P1P2	0.903646	-0.0275452	5	5	P1P2	0.449802	0.0723091	5	5	P1P2	0.203104	-0.373469	5	5	P1P2	0.317256	-0.242353	5	5	P1P2	0.23643	-0.225129	5	5
ADH6	P1P2	0.729623	0.0241929	5	5	P1P2	0.725941	0.0542212	5	5	P1P2	0.666162	0.0641425	5	5	P1P2	0.548925	-0.10061	5	5	P1P2	0.351944	0.124531	5	5	P1P2	0.754191	0.0523993	5	5	P1P2	0.880234	0.00271467	5	5	P1P2	0.24561	0.212675	5	5	P1P2	0.499212	0.0876696	5	5
ADH7	P1P2	0.0980058	0.382662	5	5	P1P2	0.426837	0.206689	5	5	P1P2	0.0802251	0.320448	5	5	P1P2	0.982362	-0.152729	5	5	P1P2	0.793519	-0.109461	5	5	P1P2	0.670535	-0.0146149	5	5	P1P2	0.237163	0.317549	5	5	P1P2	0.4676	0.168105	5	5	P1P2	0.305154	0.24479	5	5
ADHFE1	P1P2	0.978489	0.0714263	5	5	P1P2	0.745648	-0.165684	5	5	P1P2	0.888234	0.0055871	5	5	P1P2	0.565976	-0.116737	5	5	P1P2	0.766531	0.0884012	5	5	P1P2	0.8614	-0.0382459	5	5	P1P2	0.933289	-0.133581	5	5	P1P2	0.35798	-0.0275589	5	5	P1P2	0.311752	-0.0228425	5	5
ADI1	P1P2	0.183986	-0.221527	5	5	P1P2	0.0357366	-0.398138	5	5	P1P2	0.0426429	-0.272423	5	5	P1P2	0.476237	-0.241503	5	5	P1P2	0.736737	0.0167076	5	5	P1P2	0.855607	-0.126609	5	5	P1P2	0.0721981	-0.442778	5	5	P1P2	0.0454758	-0.326849	5	5	P1P2	0.0336347	-0.378858	5	5
ADIG	P1P2	0.366156	-0.39377	5	5	P1P2	0.182909	-0.31917	5	5	P1P2	0.227495	-0.301608	5	5	P1P2	0.389473	0.227119	5	5	P1P2	0.55921	0.14202	5	5	P1P2	0.183947	0.167895	5	5	P1P2	0.947584	-0.148871	5	5	P1P2	0.514379	-0.172164	5	5	P1P2	0.919297	-0.238333	5	5
ADIPOQ	P1P2	0.634982	0.0430776	5	5	P1P2	0.514379	-0.0388667	5	5	P1P2	0.735157	0.00647184	5	5	P1P2	0.531058	-0.058222	5	5	P1P2	0.891349	0.149481	5	5	P1P2	0.757307	-0.0348455	5	5	P1P2	0.789748	0.0275674	5	5	P1P2	0.94463	-0.046213	5	5	P1P2	0.738854	0.00349951	5	5
ADIPOR1	P1P2	0.264362	0.143106	5	5	P1P2	0.410154	0.163428	5	5	P1P2	0.24561	0.171341	5	5	P1P2	0.368622	0.182711	5	5	P1P2	0.220467	0.23719	5	5	P1P2	0.0700646	0.161103	5	5	P1P2	0.0638251	0.340954	5	5	P1P2	0.0810756	0.389912	5	5	P1P2	0.0292585	0.342261	5	5
ADIPOR2	P1P2	0.155105	-0.585955	5	5	P1P2	0.0121541	-0.602768	5	5	P1P2	0.0234149	-0.565326	5	5	P1P2	0.637771	0.0958903	5	5	P1P2	0.945873	-0.0766304	5	5	P1P2	0.690966	0.0211428	5	5	P1P2	0.260959	-0.470136	5	5	P1P2	0.0590973	-0.733633	5	5	P1P2	0.0364617	-0.550392	5	5
ADIRF	P1P2	0.0408787	-0.252583	5	5	P1P2	0.112192	-0.304615	5	5	P1P2	0.0343928	-0.249188	5	5	P1P2	0.0429591	0.353463	5	5	P1P2	0.667615	-0.0327991	5	5	P1P2	0.233656	0.206433	5	5	P1P2	0.775947	0.0524078	5	5	P1P2	0.143581	-0.433371	5	5	P1P2	0.339903	-0.182812	5	5
ADK	P1	0.371817	-0.230337	5	5	P1	0.882428	-0.188265	5	5	P1	0.557427	-0.211032	5	5	P1	0.345541	0.261393	5	5	P2	0.40966	-0.122455	5	5	P2	0.2343	-0.120904	5	5	P1	0.711728	-0.145265	5	5	P2	0.479704	-0.148579	5	5	P2	0.637897	-0.0644712	5	5
ADM	P1P2	0.249619	-0.328891	5	5	P1P2	0.113119	-0.313323	5	5	P1P2	0.13357	-0.321107	5	5	P1P2	0.918478	0.0966046	5	5	P1P2	0.315955	0.243627	5	5	P1P2	0.263198	0.162314	5	5	P1P2	0.232977	-0.177401	5	5	P1P2	0.788696	-0.0880639	5	5	P1P2	0.373131	-0.103909	5	5
ADM2	P1P2	0.0841102	-1.68565	5	5	P1P2	0.179708	-1.24051	5	5	P1P2	0.135271	-1.46308	5	5	P1P2	0.054328	0.705116	5	5	P1P2	0.0711693	-0.457776	5	5	P1P2	0.544685	0.123051	5	5	P1P2	0.438095	-0.926238	5	5	P1P2	0.0970147	-1.64552	5	5	P1P2	0.249619	-1.40232	5	5
ADM5	P1P2	0.484286	0.0465556	5	5	P1P2	0.516489	0.102904	5	5	P1P2	0.398185	0.167017	5	5	P1P2	0.0549465	-0.397349	5	5	P1P2	0.776229	-0.100605	5	5	P1P2	0.0420721	-0.219198	5	5	P1P2	0.107212	-0.278594	5	5	P1P2	0.964155	0.0613242	5	5	P1P2	0.323223	-0.132237	5	5
ADNP	P1P2	0.691291	-0.506086	5	5	P1P2	0.678084	-0.247998	5	5	P1P2	0.794992	-0.413076	5	5	P1P2	0.563761	-0.112328	5	5	P1P2	0.780934	0.0726142	5	5	P1P2	0.849179	-0.0109308	5	5	P1P2	0.199934	-0.535372	5	5	P1P2	0.878238	-0.243442	5	5	P1P2	0.586318	-0.36584	5	5
ADNP2	P1P2	0.354147	-0.143771	5	5	P1P2	0.279695	-0.0617292	5	5	P1P2	0.288882	-0.0830128	5	5	P1P2	0.984975	-0.0719952	5	5	P1P2	0.179514	0.388699	5	5	P1P2	0.313749	0.165478	5	5	P1P2	0.5049	-0.142343	5	5	P1P2	0.547046	0.173174	5	5	P1P2	0.936178	0.110618	5	5
ADO	P1P2	0.456903	-0.042295	5	5	P1P2	0.103949	0.510075	5	5	P1P2	0.58351	0.187808	5	5	P1P2	0.0692252	0.396941	5	5	P1P2	0.112183	-0.122163	5	5	P1P2	0.825486	0.108886	5	5	P1P2	0.140795	0.262913	5	5	P1P2	0.811107	0.271764	5	5	P1P2	0.424227	0.267339	5	5
ADORA1	P1P2	0.156056	0.194659	5	5	P1P2	0.604151	-0.0503169	5	5	P1P2	0.614736	0.0740527	5	5	P1P2	0.154471	-0.27607	5	5	P1P2	0.10463	0.443046	5	5	P1P2	0.646219	0.0564415	5	5	P1P2	0.97101	-0.0262018	5	5	P1P2	0.094572	0.271486	5	5	P1P2	0.386877	0.0911534	5	5
ADORA2A	P1P2	0.775519	-1.01235	5	5	P1P2	0.332106	-0.957441	5	5	P1P2	0.657867	-0.984896	5	5	P1P2	0.227459	-0.0415081	5	5	P1P2	0.932859	0.0451027	5	5	P1P2	0.320091	0.0145374	5	5	P1P2	0.0969442	-0.94199	5	5	P1P2	0.0899894	-0.818539	5	5	P1P2	0.0924951	-0.880264	5	5
ADORA2B	P1P2	0.136989	0.132162	5	5	P1P2	0.639064	0.0634366	5	5	P1P2	0.201854	0.0450893	5	5	P1P2	0.0119037	-0.446251	5	5	P1P2	0.516047	0.0628276	5	5	P1P2	0.126338	-0.238922	5	5	P1P2	0.420927	-0.208604	5	5	P1P2	0.575124	0.168089	5	5	P1P2	1	-0.0097672	5	5
ADORA3	P2	0.0801546	0.282652	5	5	P2	0.765523	-0.0648155	5	5	P2	0.355847	0.0802372	5	5	P2	0.138109	-0.261069	5	5	P2	0.0308203	0.333161	5	5	P2	0.522062	0.0865104	5	5	P1	0.434245	0.115002	5	5	P2	0.0389828	0.29245	5	5	P2	0.186698	0.247457	5	5
ADPGK	P1P2	0.76677	-0.0575033	5	5	P1P2	0.132937	-0.324752	5	5	P1P2	0.496621	-0.139744	5	5	P1P2	0.547289	-0.198185	5	5	P1P2	0.618392	0.168333	5	5	P1P2	0.621697	-0.0149265	5	5	P1P2	0.943034	-0.0519123	5	5	P1P2	0.321624	-0.146706	5	5	P1P2	0.664974	-0.241357	5	5
ADPRH	P1P2	0.985658	0.0653427	5	5	P1P2	0.169336	0.252438	5	5	P1P2	0.454188	0.11609	5	5	P1P2	0.885413	-0.067006	5	5	P1P2	0.204278	-0.30298	5	5	P1P2	0.414739	-0.120696	5	5	P1P2	0.855814	0.0972342	5	5	P1P2	0.831125	-0.0403534	5	5	P1P2	0.977837	-0.00404423	5	5
ADPRHL1	P1	0.0229199	-0.381997	5	5	P1	0.0584415	-0.505802	5	5	P1	0.021489	-0.428411	5	5	P2	0.264404	-0.39427	5	5	P1	0.176353	0.24155	5	5	P1	0.115727	0.229828	5	5	P1	0.160248	-0.227047	5	5	P1	0.293738	-0.302711	5	5	P1	0.180504	-0.22108	5	5
ADPRHL2	P1P2	0.984354	-0.27055	5	5	P1P2	0.283712	-0.73268	5	5	P1P2	0.463105	-0.501615	5	5	P1P2	0.18306	-0.213793	5	5	P1P2	0.270203	0.161207	5	5	P1P2	0.942497	-0.0147409	5	5	P1P2	0.287098	-0.592351	5	5	P1P2	0.670921	-0.560247	5	5	P1P2	0.432325	-0.558329	5	5
ADPRM	P1P2	0.649613	-0.102742	5	5	P1P2	0.301317	-0.201328	5	5	P1P2	0.419505	-0.166914	5	5	P1P2	0.287492	0.177832	5	5	P1P2	0.463131	-0.038225	5	5	P1P2	0.313749	0.0698035	5	5	P1P2	0.545356	0.0477128	5	5	P1P2	0.602726	-0.176234	5	5	P1P2	0.993481	-0.0986956	5	5
ADRA1A	P1P2	0.152277	-0.255888	5	5	P1P2	0.253335	-0.119535	5	5	P1P2	0.130633	-0.187662	5	5	P1P2	0.293095	0.257565	5	5	P1P2	0.0767202	0.290183	5	5	P1P2	0.0546901	0.232599	5	5	P1P2	0.288579	-0.0597978	5	5	P1P2	0.946906	0.0807246	5	5	P1P2	0.509646	0.0104634	5	5
ADRA1B	P1P2	0.964807	-0.903028	5	5	P1P2	0.120943	-0.869125	5	5	P1P2	0.476156	-0.830773	5	5	P1P2	0.498825	0.127332	5	5	P1P2	0.913047	0.0199414	5	5	P1P2	0.987574	0.0595959	5	5	P1P2	0.134518	-0.663983	5	5	P1P2	0.310971	-0.821914	5	5	P1P2	0.201565	-0.819196	5	5
ADRA1D	P1P2	0.283171	0.172991	4	4	P1P2	0.577566	0.165889	4	4	P1P2	0.41581	0.179194	4	4	P1P2	0.357186	-0.147997	4	4	P1P2	0.814141	-0.153083	4	4	P1P2	0.57261	-0.145168	4	4	P1P2	0.697569	0.0488752	4	4	P1P2	0.83889	0.0320181	4	4	P1P2	0.829617	0.0201259	4	4
ADRA2A	P1P2	0.913462	-0.601339	5	5	P1P2	0.145605	-1.28594	5	5	P1P2	0.482246	-0.946471	5	5	P1P2	0.0903971	-0.0796583	5	5	P1P2	0.968989	0.0225069	4	4	P1P2	0.0533735	-0.266827	4	4	P1P2	0.012819	-0.799778	5	5	P1P2	0.181837	-2.22716	5	5	P1P2	0.0398029	-1.54028	5	5
ADRA2B	P1P2	0.999674	-0.233155	5	5	P1P2	0.852213	0.0548744	5	5	P1P2	0.617035	-0.0891406	5	5	P1P2	0.745129	0.168918	5	5	P1P2	0.913371	-0.442601	5	5	P1P2	0.58908	-0.0850345	5	5	P1P2	0.633124	0.0259326	5	5	P1P2	0.186971	-0.21672	5	5	P1P2	0.282613	-0.0949081	5	5
ADRA2C	P1P2	0.211845	-0.501237	5	5	P1P2	0.703077	-0.241051	5	5	P1P2	0.216669	-0.432164	5	5	P1P2	0.6331	0.135613	5	5	P1P2	0.59609	-0.115474	5	5	P1P2	0.903443	0.00555362	5	5	P1P2	0.250374	-0.16786	5	5	P1P2	0.121925	-0.131777	5	5	P1P2	0.131676	-0.147241	5	5
ADRB1	P1P2	0.126931	-0.435259	5	5	P1P2	0.163333	-0.279244	5	5	P1P2	0.0755415	-0.312845	5	5	P1P2	0.43592	0.0788151	5	5	P1P2	0.857835	-0.124192	5	5	P1P2	0.817835	-0.0482745	5	5	P1P2	0.193142	-0.144066	5	5	P1P2	0.186289	-0.235099	5	5	P1P2	0.141136	-0.189583	5	5
ADRB2	P1P2	0.177072	-0.871744	5	5	P1P2	0.852213	-0.652675	5	5	P1P2	0.334555	-0.662216	5	5	P1P2	0.134448	0.356436	5	5	P1P2	0.631131	-0.0514968	5	5	P1P2	0.36377	0.15093	5	5	P1P2	0.755379	-0.409591	5	5	P1P2	0.40047	-0.632201	5	5	P1P2	0.881783	-0.468979	5	5
ADRB3	P1P2	0.0552527	-0.821726	5	5	P1P2	0.0872361	-0.46443	5	5	P1P2	0.0750055	-0.737	5	5	P1P2	0.327634	-0.0157875	5	5	P1P2	0.986948	0.0403505	5	5	P1P2	0.596449	0.0122815	5	5	P1P2	0.073897	-0.69385	5	5	P1P2	0.281151	-0.754594	5	5	P1P2	0.0408384	-0.619546	5	5
ADRBK1	P1P2	0.918	0.0271449	5	5	P1P2	0.988917	-0.0100741	5	5	P1P2	0.940078	0.00853539	5	5	P1P2	0.218444	0.341816	5	5	P1P2	0.225436	0.20916	5	5	P1P2	0.0859372	0.25265	5	5	P1P2	0.120064	0.321002	5	5	P1P2	0.189164	0.179358	5	5	P1P2	0.098671	0.247037	5	5
ADRBK2	P1P2	0.960248	-0.0806266	5	5	P1P2	0.950484	0.0430434	5	5	P1P2	0.96155	0.0457415	5	5	P1P2	0.896091	-0.0125208	5	5	P1P2	0.48587	-0.228517	5	5	P1P2	0.760426	-0.0714345	5	5	P1P2	0.841737	0.0633892	5	5	P1P2	0.353723	-0.263435	5	5	P1P2	0.674498	-0.189996	5	5
ADRM1	P1P2	0.743175	-0.0825847	5	5	P1P2	0.60786	-0.194161	5	5	P1P2	0.673902	-0.156771	5	5	P1P2	0.3319	0.242373	5	5	P1P2	0.669402	0.0771783	5	5	P1P2	0.515159	0.159776	5	5	P1P2	0.300236	0.146987	5	5	P1P2	0.587443	-0.069014	5	5	P1P2	0.775519	0.0938884	5	5
ADSL	P1P2	0.276437	-0.142688	5	5	P1P2	0.515434	-0.083609	5	5	P1P2	0.29827	-0.100107	5	5	P1P2	0.280318	0.137246	5	5	P1P2	0.163877	0.313616	5	5	P1P2	0.0826943	0.207736	5	5	P1P2	0.686333	0.00687621	5	5	P1P2	0.513325	0.201795	5	5	P1P2	0.923839	0.124081	5	5
ADSS	P1P2	0.395453	-0.192684	5	5	P1P2	0.0617817	-0.314205	5	5	P1P2	0.11054	-0.253445	5	5	P1P2	0.800891	-0.0318758	5	5	P1P2	0.593824	-0.0945377	5	5	P1P2	0.90734	0.0404718	5	5	P1P2	0.650079	-0.0823957	5	5	P1P2	0.0358807	-0.435385	5	5	P1P2	0.115178	-0.252239	5	5
ADSSL1	P1P2	0.0492619	-0.689252	5	5	P1P2	0.00472093	-0.842463	5	5	P1P2	0.00874079	-0.739986	5	5	P1P2	0.74358	0.11491	5	5	P1P2	0.0862265	0.520726	5	5	P1P2	0.0524572	0.258083	5	5	P1P2	0.064885	-0.560717	5	5	P1P2	0.271776	-0.535096	5	5	P1P2	0.107472	-0.547906	5	5
ADTRP	P1P2	0.264712	-0.49474	5	5	P1P2	0.252657	-0.818913	5	5	P1P2	0.183986	-0.658102	5	5	P1P2	0.235764	-0.0544734	5	5	P1P2	0.0109135	0.46884	5	5	P1P2	0.239826	0.17665	5	5	P1P2	0.132825	-0.562946	5	5	P1P2	0.721042	-0.220522	5	5	P1P2	0.602157	-0.404867	5	5
AEBP1	P1P2	0.0838173	-0.443433	5	5	P1P2	0.416218	-0.0283333	5	5	P1P2	0.148568	-0.116098	5	5	P1P2	0.161217	0.484506	5	5	P1P2	0.217707	-0.287151	5	5	P1P2	0.53116	0.0772092	5	5	P1P2	0.659513	0.0272061	5	5	P1P2	0.141357	-0.281592	5	5	P1P2	0.546502	-0.13834	5	5
AEBP2	P1P2	0.198125	-0.223255	5	5	P1P2	0.0851419	-0.350058	5	5	P1P2	0.0926536	-0.286656	5	5	P1P2	0.844848	0.108596	5	5	P1P2	0.627065	0.0586532	5	5	P1P2	0.601576	0.0658649	5	5	P1P2	0.416698	-0.114439	5	5	P1P2	0.0955431	-0.254743	5	5	P1P2	0.204756	-0.170227	5	5
AEN	P1P2	0.312926	-0.285462	5	5	P1P2	0.0966861	-0.798515	5	5	P1P2	0.145605	-0.559098	5	5	P1P2	0.535362	-0.0359246	5	5	P1P2	0.488947	0.400482	5	5	P1P2	0.397603	0.179485	5	5	P1P2	0.650667	-0.387469	5	5	P1P2	0.079242	-0.398329	5	5	P1P2	0.285551	-0.369796	5	5
AES	P1P2	0.0551489	-1.63024	5	5	P1P2	0.0180075	-1.94983	5	5	P1P2	0.0282443	-1.79003	5	5	P1P2	0.666586	0.0996088	4	4	P1P2	0.214518	0.620675	5	5	P1P2	0.481716	0.0844568	4	4	P1P2	0.0885428	-1.15025	5	5	P1P2	0.0273176	-1.38256	5	5	P1P2	0.0484656	-1.41128	5	5
AFAP1	P1P2	0.703986	0.137084	5	5	P1P2	0.823485	0.0151792	5	5	P1P2	0.798776	0.0800449	5	5	P1P2	0.60025	-0.0330685	5	5	P1P2	0.686164	0.114883	5	5	P1P2	0.966002	0.0479531	5	5	P1P2	0.929394	0.0287429	5	5	P1P2	0.947231	0.163631	5	5	P1P2	0.999348	0.137814	5	5
AFAP1L1	P1P2	0.330479	0.102113	5	5	P1P2	0.951786	-0.0852071	5	5	P1P2	0.540539	0.0733942	5	5	P1P2	0.890588	0.157625	5	5	P1P2	0.158981	0.269744	5	5	P1P2	0.402653	0.177576	5	5	P1P2	0.136442	0.305976	5	5	P1P2	0.168072	0.247771	5	5	P1P2	0.101028	0.260787	5	5
AFAP1L2	P1P2	0.404143	-1.09989	5	5	P1P2	0.0983379	-0.96076	5	5	P1P2	0.213044	-1.03033	5	5	P1P2	0.45521	-0.11531	5	5	P1P2	0.573049	0.298043	5	5	P1P2	0.956856	0.0713336	5	5	P1P2	0.106679	-1.08274	5	5	P1P2	0.160636	-0.720748	5	5	P1P2	0.077717	-0.846505	5	5
AFF1	P1P2	0.708845	-0.0750859	5	5	P1P2	0.537031	-0.0331145	5	5	P1P2	0.608432	-0.0625989	5	5	P1P2	0.412426	0.108999	5	5	P1P2	0.711596	0.179673	5	5	P1P2	0.348391	0.171867	5	5	P1P2	0.644797	0.0734081	5	5	P1P2	0.714934	0.0234914	5	5	P1P2	0.611294	0.00953746	5	5
AFF2	P1P2	0.263664	-0.189729	5	5	P1P2	0.182641	-0.222753	5	5	P1P2	0.180504	-0.333266	5	5	P1P2	0.930184	-0.0258364	5	5	P1P2	0.853662	-0.144815	5	5	P1P2	0.981035	-0.0553848	5	5	P1P2	0.368797	-0.0983866	5	5	P1P2	0.0274893	-0.254561	5	5	P1P2	0.0872361	-0.229176	5	5
AFF3	P1P2	0.957644	-0.00494554	5	5	P1P2	0.513325	0.0954873	5	5	P1P2	0.675693	0.0397014	5	5	P1P2	0.63077	-0.0783069	5	5	P1P2	0.2989	0.175029	5	5	P1P2	0.544685	0.0656351	5	5	P1P2	0.632542	-0.0918734	5	5	P1P2	0.153686	0.253379	5	5	P1P2	0.421862	0.109365	5	5
AFF4	P1P2	0.659641	-0.194026	5	5	P1P2	0.664974	-0.0806647	5	5	P1P2	0.663788	-0.131965	5	5	P1P2	0.683443	-0.211489	5	5	P1P2	0.257445	-0.326579	5	5	P1P2	0.337133	-0.219325	5	5	P1P2	0.258542	-0.285929	5	5	P1P2	0.103256	-0.408193	5	5	P1P2	0.115744	-0.379239	5	5
AFG3L2	P1P2	0.728395	-0.0421211	5	5	P1P2	0.722878	0.0124323	5	5	P1P2	0.613587	-0.0442359	5	5	P1P2	0.68044	0.0651128	5	5	P1P2	0.672383	0.111908	5	5	P1P2	0.503063	0.0172144	5	5	P1P2	0.612341	0.0700386	5	5	P1P2	0.550314	0.0726591	5	5	P1P2	0.517546	0.0564146	5	5
AFM	P1P2	0.0164232	0.436803	5	5	P1P2	0.324024	0.210702	5	5	P1P2	0.057362	0.3998	5	5	P1P2	0.128376	-0.235984	5	5	P1P2	0.871986	0.0279412	5	5	P1P2	0.278171	-0.132087	5	5	P1P2	0.259922	0.36553	5	5	P1P2	0.36313	0.166417	5	5	P1P2	0.15111	0.208101	5	5
AFMID	P1P2	0.744411	-0.0575212	5	5	P1P2	0.837503	-0.122544	5	5	P1P2	0.814594	-0.122346	5	5	P1P2	0.871207	0.0243957	5	5	P1P2	0.244779	-0.160829	5	5	P1P2	0.385372	-0.109687	5	5	P1P2	0.759107	-0.197939	5	5	P1P2	0.732696	-0.402643	5	5	P1P2	0.834312	-0.300291	5	5
AFP	P2	0.0540184	-0.313781	5	5	P2	0.302465	-0.326839	5	5	P2	0.105875	-0.289899	5	5	P1	0.202347	0.194052	5	5	P2	0.0679012	-0.375513	5	5	P2	0.0387122	-0.249193	5	5	P2	0.0228205	-0.448888	5	5	P2	0.00440578	-0.529947	5	5	P2	0.00427194	-0.450302	5	5
AFTPH	P1P2	0.461612	0.161652	5	5	P1P2	0.635564	-0.119141	5	5	P1P2	0.796253	0.0359402	5	5	P1P2	0.790782	-0.113301	5	5	P1P2	0.0621921	0.291101	5	5	P1P2	0.451278	0.17068	5	5	P1P2	0.557909	0.0989828	5	5	P1P2	0.139379	0.207272	5	5	P1P2	0.208279	0.182205	5	5
AGA	P1P2	0.00654276	0.464836	5	5	P1P2	0.138289	0.357629	5	5	P1P2	0.0104202	0.370975	5	5	P1P2	0.209391	-0.208409	5	5	P1P2	0.871986	0.0471948	5	5	P1P2	0.495774	-0.120577	5	5	P1P2	0.105268	0.310154	5	5	P1P2	0.133994	0.272488	5	5	P1P2	0.0940894	0.361986	5	5
AGAP1	P1P2	0.629458	0.0344631	5	5	P1P2	0.786181	-7.56871e-05	5	5	P1P2	0.904395	0.0298576	5	5	P1P2	0.677142	-0.101634	5	5	P1P2	0.997716	-0.0678838	5	5	P1P2	0.826125	-0.0870904	5	5	P1P2	0.796673	0.0112495	5	5	P1P2	0.874695	-0.156155	5	5	P1P2	0.970018	-0.072453	5	5
AGAP10	ENST00000413193.2	0.779905	0.0410143	5	5	ENST00000413193.2	0.422334	0.12454	5	5	ENST00000413193.2	0.557427	0.116941	5	5	ENST00000413193.2	0.63485	0.148919	5	5	ENST00000413193.2	0.332819	-0.198227	5	5	ENST00000413193.2	0.815925	-0.0510644	5	5	ENST00000413193.2	0.356953	0.155669	5	5	ENST00000413193.2	0.939428	-0.10562	5	5	ENST00000413193.2	0.605576	0.0372211	5	5
AGAP11	P1P2	0.0167373	-0.324533	5	5	P1P2	0.0890639	-0.311043	5	5	P1P2	0.0215819	-0.317788	5	5	P1P2	0.27255	0.1055	5	5	P1P2	0.88295	-0.0540292	5	5	P1P2	0.523128	0.0453015	5	5	P1P2	0.0997701	-0.205977	5	5	P1P2	0.0624684	-0.369962	5	5	P1P2	0.0449492	-0.266	5	5
AGAP2	P1P2	0.714934	0.11743	5	5	P1P2	0.64433	0.0496753	5	5	P1P2	0.564584	0.0420687	5	5	P1P2	0.969954	0.0768406	5	5	P1P2	0.882304	0.0752575	5	5	P1P2	0.775454	-0.00222853	5	5	P1P2	0.532945	0.0388501	5	5	P1P2	0.620491	0.102677	5	5	P1P2	0.462607	0.0496566	5	5
AGAP3	P1P2	0.239027	-0.287	5	5	P1P2	0.16782	-0.285237	5	5	P1P2	0.091549	-0.234399	5	5	P1P2	0.549471	-0.0800595	5	5	P1P2	0.853662	0.018453	5	5	P1P2	0.701875	-0.0611716	5	5	P1P2	0.0787729	-0.284892	5	5	P1P2	0.146285	-0.220927	5	5	P1P2	0.0426429	-0.272559	5	5
AGAP6	P1P2	0.714324	-0.0663942	5	5	P1P2	0.228441	-0.348482	5	5	P1P2	0.331699	-0.193951	5	5	P1P2	0.434234	-0.176551	5	5	P1P2	0.0497323	0.365952	5	5	P1P2	0.481367	0.132674	5	5	P1P2	0.620964	-0.258033	5	5	P1P2	0.852213	-0.197695	5	5	P1P2	0.962202	-0.233599	5	5
AGAP9	ENST00000453919.1	0.779905	0.0410143	5	5	ENST00000453919.1	0.422334	0.12454	5	5	ENST00000453919.1	0.557427	0.116941	5	5	ENST00000453919.1	0.63485	0.148919	5	5	ENST00000453919.1	0.332819	-0.198227	5	5	ENST00000453919.1	0.815925	-0.0510644	5	5	ENST00000453919.1	0.356953	0.155669	5	5	ENST00000453919.1	0.939428	-0.10562	5	5	ENST00000453919.1	0.605576	0.0372211	5	5
AGBL1	ENST00000421325.2	0.0234649	0.396437	5	5	ENST00000441037.2	0.684075	0.035761	5	5	ENST00000421325.2	0.0920211	0.265976	5	5	ENST00000441037.2	0.164176	0.352507	5	5	ENST00000421325.2	0.226062	0.401329	5	5	ENST00000441037.2	0.730647	0.0560534	5	5	ENST00000421325.2	0.502816	0.271516	5	5	ENST00000421325.2	0.203011	0.485656	5	5	ENST00000421325.2	0.328857	0.378586	5	5
AGBL2	P1P2	0.758673	-0.0176127	5	5	P1P2	0.498693	-0.103706	5	5	P1P2	0.595912	-0.0497907	5	5	P1P2	0.851262	-0.0902589	5	5	P1P2	0.978466	-0.0521582	5	5	P1P2	0.983651	-0.0535162	5	5	P1P2	0.769697	-0.104609	5	5	P1P2	0.312534	-0.270485	5	5	P1P2	0.340731	-0.175156	5	5
AGBL3	P1P2	0.517282	-0.203815	5	5	P1P2	0.840057	-0.196054	5	5	P1P2	0.732696	-0.191756	5	5	P1P2	0.76192	-0.142757	5	5	P1P2	0.709769	0.0721678	5	5	P1P2	0.964695	0.0328693	5	5	P1P2	0.417166	-0.16868	5	5	P1P2	0.898572	-0.0926868	5	5	P1P2	0.784925	-0.218016	5	5
AGBL4	P1P2	0.0638607	0.309617	5	5	P1P2	0.592517	0.21678	5	5	P1P2	0.186153	0.300619	5	5	P1P2	0.551384	-0.0432295	5	5	P1P2	0.202824	-0.280347	5	5	P1P2	0.239499	-0.161788	5	5	P1P2	0.117363	0.213386	5	5	P1P2	0.628588	-0.0926674	5	5	P1P2	0.633817	0.0631911	5	5
AGBL5	P2	0.743793	-0.0606047	5	5	P1	0.463105	0.118339	5	5	P2	0.680478	-0.0127733	5	5	P1	0.551111	0.120016	5	5	P1	0.847571	-0.0437511	5	5	P2	0.44882	0.077626	5	5	P2	0.387576	0.129343	5	5	P1	0.276076	0.227859	5	5	P1	0.362268	0.129024	5	5
AGER	P1P2	0.0145293	-0.415585	5	5	P1P2	0.562377	-0.150799	5	5	P1P2	0.0763514	-0.283192	5	5	P1P2	0.101073	0.280023	5	5	P1P2	0.817578	0.0670478	5	5	P1P2	0.20187	0.154487	5	5	P1P2	0.402323	-0.158988	5	5	P1P2	0.671516	-0.129986	5	5	P1P2	0.478181	-0.130822	5	5
AGFG1	P1P2	0.0332949	-0.439376	5	5	P1P2	0.942028	-0.274504	5	5	P1P2	0.271776	-0.458115	5	5	P1P2	0.132119	0.437385	5	5	P1P2	0.739823	0.0377386	5	5	P1P2	0.0991074	0.206552	5	5	P1P2	0.915127	-0.0441795	5	5	P1P2	0.87856	-0.275005	5	5	P1P2	0.958295	-0.159592	5	5
AGFG2	P1P2	0.0845511	0.442144	5	5	P1P2	0.702773	0.198008	5	5	P1P2	0.304769	0.297389	5	5	P1P2	0.906788	0.066661	5	5	P1P2	0.281191	0.265982	5	5	P1P2	0.480857	0.192514	5	5	P1P2	0.106679	0.56263	5	5	P1P2	0.144703	0.584758	5	5	P1P2	0.125513	0.573694	5	5
AGGF1	P1P2	0.286289	0.306309	5	5	P1P2	0.57123	0.129708	5	5	P1P2	0.336606	0.280213	5	5	P1P2	0.734618	-0.0962416	5	5	P1P2	0.197937	-0.279436	5	5	P1P2	0.138782	-0.105478	5	5	P1P2	0.283416	0.144865	5	5	P1P2	0.4651	-0.275648	5	5	P1P2	0.921244	-0.00806858	5	5
AGK	P1P2	0.0685635	-0.30765	5	5	P1P2	0.784925	0.0485807	5	5	P1P2	0.328857	-0.13583	5	5	P1P2	0.0833838	0.341051	5	5	P1P2	0.164621	-0.283684	5	5	P1P2	0.91709	-0.00709515	5	5	P1P2	0.950836	0.0305446	5	5	P1P2	0.158695	-0.352799	5	5	P1P2	0.365723	-0.1327	5	5
AGL	P1P2	0.272847	-0.643881	5	5	P1P2	0.171886	-0.417477	5	5	P1P2	0.20534	-0.530679	5	5	P1P2	0.86734	-0.0335738	5	5	P1P2	0.496167	-0.107061	5	5	P1P2	0.714681	-0.024647	5	5	P1P2	0.218894	-0.336666	5	5	P1P2	0.214851	-0.406883	5	5	P1P2	0.200701	-0.371774	5	5
AGMAT	P1P2	0.789011	0.118901	5	5	P1P2	0.552498	0.0614982	5	5	P1P2	0.543246	0.0403656	5	5	P1P2	0.534284	0.123007	5	5	P1P2	0.580869	0.132596	5	5	P1P2	0.419917	0.127802	5	5	P1P2	0.480189	0.219071	5	5	P1P2	0.206512	0.196295	5	5	P1P2	0.273921	0.230406	5	5
AGMO	P1P2	0.366589	-0.355595	5	5	P1P2	0.624534	-0.244004	5	5	P1P2	0.492491	-0.309242	5	5	P1P2	0.487974	0.105634	5	5	P1P2	0.683159	0.0550208	5	5	P1P2	0.407276	0.0534609	5	5	P1P2	0.55298	-0.304164	5	5	P1P2	0.653734	-0.129026	5	5	P1P2	0.661417	-0.216657	5	5
AGO1	P1P2	0.157611	-0.229403	5	5	P1P2	0.681676	0.030782	5	5	P1P2	0.601588	-0.0823908	5	5	P1P2	0.03747	0.302928	5	5	P1P2	0.66702	0.115984	5	5	P1P2	0.113093	0.25537	5	5	P1P2	0.377342	0.157291	5	5	P1P2	0.473126	0.150548	5	5	P1P2	0.350762	0.190604	5	5
AGO2	P1P2	0.61531	0.110521	5	5	P1P2	0.857342	0.0895391	5	5	P1P2	0.888234	0.0585065	5	5	P1P2	0.414296	0.182996	5	5	P1P2	0.63988	0.00334925	5	5	P1P2	0.36377	0.0601819	5	5	P1P2	0.176123	0.176198	5	5	P1P2	0.601019	0.108834	5	5	P1P2	0.261228	0.144389	5	5
AGO3	P1P2	0.817132	-0.0259545	5	5	P1P2	0.330479	-0.150733	5	5	P1P2	0.543788	-0.149683	5	5	P1P2	0.0968031	-0.214737	5	5	P1P2	0.670594	0.0110408	5	5	P1P2	0.462685	-0.123817	5	5	P1P2	0.106236	-0.341261	5	5	P1P2	0.390024	-0.0583855	5	5	P1P2	0.155105	-0.24869	5	5
AGO4	P1P2	0.478435	-0.161655	5	5	P1P2	0.593083	-0.125528	5	5	P1P2	0.433763	-0.143592	5	5	P1P2	0.974525	-0.222669	5	5	P1P2	0.0479512	-0.363192	5	5	P1P2	0.451771	-0.276276	5	5	P1P2	0.303294	-0.187989	5	5	P1P2	0.17681	-0.413039	5	5	P1P2	0.180504	-0.281536	5	5
AGPAT1	P2	0.172143	-0.502391	5	5	P2	0.389123	-0.127398	5	5	P2	0.854777	-0.434216	5	5	P2	0.119963	0.364805	5	5	P1	0.0831995	0.350666	5	5	P1	0.249128	0.175906	5	5	P2	0.762839	-0.191082	5	5	P1	0.69099	0.185358	5	5	P2	0.799408	-0.286315	5	5
AGPAT2	P1P2	0.120356	-0.224725	5	5	P1P2	0.78681	-0.0940338	5	5	P1P2	0.33784	-0.168861	5	5	P1P2	0.954945	0.164475	5	5	P1P2	0.0899601	-0.379794	5	5	P1P2	0.271327	-0.101603	5	5	P1P2	0.342022	-0.126409	5	5	P1P2	0.0357366	-0.36301	5	5	P1P2	0.117457	-0.379798	5	5
AGPAT3	P1P2	0.502851	-0.174371	5	5	P1P2	0.622222	0.193194	5	5	P1P2	0.968063	0.0428709	5	5	P1P2	0.677741	0.185948	5	5	P1P2	0.552899	-0.124658	5	5	P1P2	0.902794	0.0152881	5	5	P1P2	0.838545	-0.0991589	5	5	P1P2	0.996088	-0.0385876	5	5	P1P2	0.895986	-0.0688732	5	5
AGPAT4	P1P2	0.218498	0.408626	5	5	P1P2	0.0440831	0.507623	5	5	P1P2	0.037874	0.370018	5	5	P1P2	0.657782	0.0803406	5	5	P1P2	0.119479	-0.285218	5	5	P1P2	0.53547	-0.125251	5	5	P1P2	0.0588473	0.356171	5	5	P1P2	0.273921	0.20021	5	5	P1P2	0.0743398	0.292046	5	5
AGPAT5	P1P2	0.890171	-0.124637	5	5	P1P2	0.461115	-0.149328	5	5	P1P2	0.96155	-0.107898	5	5	P1P2	0.882181	0.0735595	5	5	P1P2	0.554268	-0.200238	5	5	P1P2	0.610737	-0.0658697	5	5	P1P2	0.982083	-0.0311486	5	5	P1P2	0.0738108	-0.326576	5	5	P1P2	0.300935	-0.1855	5	5
AGPAT6	P1P2	0.841335	-0.213927	5	5	P1P2	0.925786	-0.155572	5	5	P1P2	0.942028	-0.0685167	5	5	P1P2	0.742032	-0.11164	5	5	P1P2	0.0753676	-0.26395	5	5	P1P2	0.0718579	-0.0911381	5	5	P1P2	0.481205	-0.186636	5	5	P1P2	0.217125	-0.514205	5	5	P1P2	0.317256	-0.299071	5	5
AGPAT9	P1P2	0.617611	-0.3372	5	5	P1P2	0.36313	-0.208818	5	5	P1P2	0.400013	-0.257842	5	5	P1P2	0.05142	0.566427	5	5	P1P2	0.392233	-0.234648	5	5	P1P2	0.666954	0.223821	5	5	P1P2	0.141015	0.202199	5	5	P1P2	0.324425	-0.530005	5	5	P1P2	0.50129	-0.162135	5	5
AGPS	P1P2	0.189164	0.345282	5	5	P1P2	0.510696	0.207137	5	5	P1P2	0.294114	0.276209	5	5	P1P2	0.306838	-0.194709	5	5	P1P2	0.727505	-0.186129	5	5	P1P2	0.447348	-0.152777	5	5	P1P2	0.875082	0.279616	5	5	P1P2	0.530853	-0.0191309	5	5	P1P2	0.637313	0.128586	5	5
AGR2	P1P2	0.964155	-0.045197	5	5	P1P2	0.0690616	-0.419575	5	5	P1P2	0.210652	-0.250699	5	5	P1P2	0.701568	-0.0645375	5	5	P1P2	0.897818	-0.0737604	5	5	P1P2	0.647397	-0.0480093	5	5	P1P2	0.541023	-0.0367813	5	5	P1P2	0.172657	-0.493632	5	5	P1P2	0.106938	-0.256993	5	5
AGR3	P1P2	0.318443	0.150092	5	5	P1P2	0.507027	0.178563	5	5	P1P2	0.277159	0.117801	5	5	P1P2	0.951684	-0.00713694	5	5	P1P2	0.100583	-0.360371	5	5	P1P2	0.272042	-0.192734	5	5	P1P2	0.358019	0.117038	5	5	P1P2	0.183447	-0.265729	5	5	P1P2	0.820943	-0.0744004	5	5
AGRN	P1P2	0.0516188	-1.06571	5	5	P1P2	0.0768953	-0.667945	5	5	P1P2	0.0669653	-0.866828	5	5	P1P2	0.0255282	0.50686	5	5	P1P2	0.733656	-0.0294338	5	5	P1P2	0.0832764	0.238713	5	5	P1P2	0.165166	-0.538923	5	5	P1P2	0.0557215	-0.697674	5	5	P1P2	0.0991723	-0.618298	5	5
AGRP	P1P2	0.140695	0.298882	5	5	P1P2	0.637897	0.0830217	5	5	P1P2	0.144478	0.214383	5	5	P1P2	0.0451968	-0.291344	5	5	P1P2	0.789108	-0.0993286	5	5	P1P2	0.0803987	-0.303106	5	5	P1P2	0.354613	-0.0758745	5	5	P1P2	0.609004	-0.0131693	5	5	P1P2	0.957644	-0.0424692	5	5
AGT	P1P2	0.569011	-0.104951	5	5	P1P2	0.269467	-0.190909	5	5	P1P2	0.401845	-0.189689	5	5	P1P2	0.884766	-0.146512	5	5	P1P2	0.759671	0.102325	5	5	P1P2	0.635076	0.0296455	5	5	P1P2	0.867365	-0.257885	5	5	P1P2	0.754944	-0.117175	5	5	P1P2	0.968715	-0.207187	5	5
AGTPBP1	P1P2	0.129184	-0.998462	5	5	P1P2	0.246275	-1.16694	5	5	P1P2	0.12232	-1.05716	5	5	P1P2	0.0598051	0.26378	4	4	P1P2	0.80996	0.182152	5	5	P1P2	0.42436	0.0941519	4	4	P1P2	0.465585	-1.03363	5	5	P1P2	0.216365	-1.29209	5	5	P1P2	0.293363	-1.04671	5	5
AGTR1	P1P2	0.1297	-0.917687	5	5	P1P2	0.348237	-0.564299	5	5	P1P2	0.19221	-0.731628	5	5	P1P2	0.470175	-0.10736	5	5	P1P2	0.420428	-0.244488	5	5	P1P2	0.555627	-0.169015	5	5	P1P2	0.216456	-0.91496	5	5	P1P2	0.295244	-0.782391	5	5	P1P2	0.154631	-0.816332	5	5
AGTR2	P1P2	0.461115	0.199848	5	5	P1P2	0.459626	-0.0494176	5	5	P1P2	0.927734	0.105642	5	5	P1P2	0.231904	-0.201915	5	5	P1P2	0.582551	0.0492462	5	5	P1P2	0.777967	-0.0911367	5	5	P1P2	0.891843	-0.0152114	5	5	P1P2	0.974579	0.0489841	5	5	P1P2	0.936178	0.0334228	5	5
AGTRAP	P1P2	0.0743398	0.431541	5	5	P1P2	0.0623535	-0.315947	5	5	P1P2	0.803197	-0.0687371	5	5	P1P2	0.0974631	-0.636218	5	5	P1P2	0.0143278	0.548866	5	5	P1P2	0.738056	-0.0874157	5	5	P1P2	0.518031	-0.120316	5	5	P1P2	0.206512	0.296528	5	5	P1P2	0.854136	0.11982	5	5
AGXT	P1P2	0.297133	-0.393568	5	5	P1P2	0.306312	-0.160162	5	5	P1P2	0.328857	-0.276074	5	5	P1P2	0.886706	0.113852	5	5	P1P2	0.946525	-0.0367413	5	5	P1P2	0.979728	-0.0402406	5	5	P1P2	0.436649	-0.228669	5	5	P1P2	0.0636269	-0.275629	5	5	P1P2	0.143805	-0.268091	5	5
AGXT2	P1P2	0.827621	0.0961063	5	5	P1P2	0.933904	-0.167903	5	5	P1P2	0.624534	-0.0246011	5	5	P1P2	0.191689	0.134212	5	5	P1P2	0.915318	-0.00713223	5	5	P1P2	0.220725	0.0928706	5	5	P1P2	0.351227	0.309179	5	5	P1P2	0.613587	-0.128767	5	5	P1P2	0.958295	0.107501	5	5
AHCTF1	P1P2	0.0303664	0.379106	5	5	P1P2	0.767394	0.0300561	5	5	P1P2	0.123112	0.244346	5	5	P1P2	0.21479	-0.33952	5	5	P1P2	0.84117	-0.140024	5	5	P1P2	0.201002	-0.287147	5	5	P1P2	0.733138	0.106374	5	5	P1P2	0.922866	0.0428367	5	5	P1P2	0.832399	0.0339593	5	5
AHCY	P1P2	0.595345	-0.255091	5	5	P1P2	0.985332	0.0357632	5	5	P1P2	0.674498	-0.138727	5	5	P1P2	0.195195	0.383415	5	5	P1P2	0.55756	-0.207922	5	5	P1P2	0.624595	0.0373246	5	5	P1P2	0.314555	0.242946	5	5	P1P2	0.353087	-0.108568	5	5	P1P2	0.891463	0.0362512	5	5
AHCYL1	P1	0.0655173	-0.579373	5	5	P2	0.550587	0.297526	5	5	P1	0.174984	-0.342225	5	5	P1	0.246611	0.321686	5	5	P1	0.500318	-0.103807	5	5	P1	0.363337	0.124524	5	5	P2	0.200795	0.230517	5	5	P1	0.234173	-0.23975	5	5	P2	0.333329	0.229306	5	5
AHCYL2	P1P2	0.0444711	-0.842551	5	5	P1P2	0.0315101	-0.623342	5	5	P1P2	0.0302415	-0.732946	5	5	P1P2	0.497786	-0.205891	5	5	P1P2	0.873919	0.0894487	5	5	P1P2	0.659222	-0.112427	5	5	P1P2	0.029802	-0.933718	5	5	P1P2	0.508598	-0.71273	5	5	P1P2	0.150182	-0.778937	5	5
AHDC1	P1P2	0.0132645	-0.527939	5	5	P1P2	0.028957	-0.613979	5	5	P1P2	0.0123808	-0.570959	5	5	P1P2	0.67984	-0.0351599	5	5	P1P2	0.801097	-0.106198	5	5	P1P2	0.715904	-0.0943322	5	5	P1P2	0.00534942	-0.517164	5	5	P1P2	0.00270403	-0.490775	5	5	P1P2	0.00179574	-0.502593	5	5
AHI1	P1P2	0.0132039	-1.38485	5	5	P1P2	0.15558	-1.22219	5	5	P1P2	0.0626987	-1.30352	5	5	P1P2	0.00116459	0.649549	5	5	P1P2	0.55866	0.122422	5	5	P1P2	0.00559671	0.389893	5	5	P1P2	0.586234	-0.604306	5	5	P1P2	0.0861838	-1.0642	5	5	P1P2	0.211248	-0.903808	5	5
AHNAK	P1	0.576797	-0.330817	5	5	P1	0.277159	-0.283073	5	5	P1	0.443422	-0.337053	5	5	P1	0.204092	-0.162545	5	5	P2	0.332411	-0.0954953	5	5	P1	0.560585	-0.0194788	5	5	P1	0.180867	-0.467805	5	5	P2	0.261228	-0.231096	5	5	P2	0.641402	-0.0754141	5	5
AHNAK2	P2	0.00927894	0.419599	5	5	P2	0.0961949	0.368232	5	5	P2	0.0155465	0.393685	5	5	P2	0.437127	-0.0703939	5	5	P1	0.564726	0.0986365	5	5	P1	0.312177	0.0493002	5	5	P2	0.136657	0.463512	5	5	P2	0.0258676	0.350793	5	5	P2	0.0382533	0.407152	5	5
AHR	P1P2	0.0138526	-2.66402	5	5	P1P2	0.00254184	-3.4601	5	5	P1P2	0.00263238	-3.06206	5	5	P1P2	0.416923	-0.0874754	4	4	P1P2	0.485499	0.387645	4	4	P1P2	0.714892	0.135757	4	4	P1P2	0.0165536	-3.89029	5	5	P1P2	0.00791839	-2.52316	5	5	P1P2	0.00625757	-3.19097	5	5
AHRR	P1P2	0.0873872	-0.396081	5	5	P1P2	0.341974	-0.276115	5	5	P1P2	0.162594	-0.394542	5	5	P1P2	0.478267	0.158426	5	5	P1P2	0.277736	0.216795	5	5	P1P2	0.191359	0.185914	5	5	P1P2	0.29682	-0.162984	5	5	P1P2	0.590824	-0.110624	5	5	P1P2	0.419505	-0.125624	5	5
AHSA1	P1P2	0.489149	-0.186316	5	5	P1P2	0.398641	0.135192	5	5	P1P2	0.887589	-0.0595181	5	5	P1P2	0.0120846	0.512962	5	5	P1P2	0.160926	-0.303889	5	5	P1P2	0.454238	0.104537	5	5	P1P2	0.0608433	0.38336	5	5	P1P2	0.47565	-0.255758	5	5	P1P2	0.673305	0.0219317	5	5
AHSA2	P1P2	0.819037	0.110641	5	5	P1P2	0.730851	0.113676	5	5	P1P2	0.717986	0.0360131	5	5	P1P2	0.339711	-0.0805774	5	5	P1P2	0.872308	-0.0644964	5	5	P1P2	0.303236	-0.0211765	5	5	P1P2	0.88668	-0.122851	5	5	P1P2	0.691291	-0.0798943	5	5	P1P2	0.76303	-0.101373	5	5
AHSG	P1P2	0.281516	-0.0175081	5	5	P1P2	0.876627	0.0702792	5	5	P1P2	0.730851	-0.0548253	5	5	P1P2	0.696112	-0.104566	5	5	P1P2	0.385032	-0.150493	5	5	P1P2	0.67173	-0.192101	5	5	P1P2	0.646263	-0.262371	5	5	P1P2	0.856059	-0.242932	5	5	P1P2	0.883717	-0.252651	5	5
AHSP	P1P2	0.42328	-0.254388	5	5	P1P2	0.989569	-0.0882734	5	5	P1P2	0.651378	-0.171331	5	5	P1P2	0.419465	0.0833509	5	5	P1P2	0.731193	-0.162643	5	5	P1P2	0.869136	-0.0622432	5	5	P1P2	0.646556	-0.0485881	5	5	P1P2	0.927734	-0.268013	5	5	P1P2	0.711887	-0.145943	5	5
AICDA	P1P2	0.581268	-0.181247	5	5	P1P2	0.937803	-0.265723	5	5	P1P2	0.873407	-0.1393	5	5	P1P2	0.311121	-0.14592	5	5	P1P2	0.84565	-0.0427898	5	5	P1P2	0.540339	-0.0790754	5	5	P1P2	0.317709	-0.3042	5	5	P1P2	0.483776	-0.247179	5	5	P1P2	0.448787	-0.317572	5	5
AIDA	P1P2	0.492491	0.13176	5	5	P1P2	0.158695	0.136686	5	5	P1P2	0.250292	0.145961	5	5	P1P2	0.9902	0.0166445	5	5	P1P2	0.189523	-0.273288	5	5	P1P2	0.522595	-0.128322	5	5	P1P2	0.400032	0.133773	5	5	P1P2	0.993481	0.0305668	5	5	P1P2	0.61244	0.0699127	5	5
AIF1	P1P2	0.318443	-0.283064	5	5	P1P2	0.901159	0.11168	5	5	P1P2	0.519134	-0.114217	5	5	P1P2	0.0409774	0.270161	5	5	P1P2	0.812498	-0.0922581	5	5	P1P2	0.21857	0.149261	5	5	P1P2	0.754138	0.0911998	5	5	P1P2	0.902453	0.0823126	5	5	P1P2	0.879204	0.0867562	5	5
AIF1L	P1P2	0.146967	-0.610872	5	5	P1P2	0.47061	-0.270362	5	5	P1P2	0.150182	-0.262431	5	5	P1P2	0.370369	-0.427797	5	5	P1P2	0.346051	-0.368348	5	5	P1P2	0.398518	-0.413046	5	5	P1P2	0.103351	-0.980457	5	5	P1P2	0.568457	-0.679929	5	5	P1P2	0.200127	-0.726099	5	5
AIFM1	P1P2	0.243622	0.121526	5	5	P1P2	0.27249	0.194207	5	5	P1P2	0.204464	0.157866	5	5	P1P2	0.691577	-0.323237	5	5	P1P2	0.395409	-0.215199	5	5	P1P2	0.487514	-0.244945	5	5	P1P2	0.963198	-0.129716	5	5	P1P2	0.833356	0.0369161	5	5	P1P2	0.947882	-0.00321587	5	5
AIFM2	P1P2	0.0346371	0.328044	5	5	P1P2	0.229706	0.196232	5	5	P1P2	0.0600924	0.25845	5	5	P1P2	0.126739	-0.252678	5	5	P1P2	0.26843	-0.226917	5	5	P1P2	0.0497259	-0.176547	5	5	P1P2	0.437613	0.0835238	5	5	P1P2	0.906984	0.0176746	5	5	P1P2	0.6228	0.0499109	5	5
AIFM3	P2	0.122517	-0.513589	5	5	P1	0.731466	-0.0452726	5	5	P2	0.36529	-0.346135	5	5	P2	0.0619163	0.406847	5	5	P1	0.0305676	-0.664216	5	5	P1	0.077327	-0.395099	5	5	P1	0.302336	-0.174069	5	5	P1	0.0170946	-0.653601	5	5	P1	0.019574	-0.411764	5	5
AIG1	P1P2	0.00467299	-0.647696	5	5	P1P2	0.044862	-0.720826	5	5	P1P2	0.00784199	-0.674393	5	5	P1P2	0.132962	0.307035	5	5	P1P2	0.8527	-0.054313	5	5	P1P2	0.305939	0.0749618	5	5	P1P2	0.0577621	-0.477584	5	5	P1P2	0.0392546	-0.741356	5	5	P1P2	0.0371993	-0.596997	5	5
AIM1	P1P2	0.438095	-0.155681	5	5	P1P2	0.499731	-0.0851971	5	5	P1P2	0.434243	-0.168049	5	5	P1P2	0.895767	0.0121155	5	5	P1P2	0.558935	0.0852226	5	5	P1P2	0.532774	0.0578375	5	5	P1P2	0.59356	-0.0861943	5	5	P1P2	0.958946	0.00186367	5	5	P1P2	0.736389	-0.0154255	5	5
AIM1L	P2	0.241974	-0.325628	5	5	P2	0.0672091	-0.328635	5	5	P2	0.0944109	-0.370276	5	5	P2	0.145434	0.34254	5	5	P2	0.211662	0.0865002	5	5	P2	0.0708286	0.2785	5	5	P1	0.370976	-0.120561	5	5	P1	0.182909	-0.212394	5	5	P1	0.223119	-0.128179	5	5
AIM2	P1P2	0.190267	-0.282508	5	5	P1P2	0.00646239	-0.596453	5	5	P1P2	0.0333626	-0.528154	5	5	P1P2	0.128376	-0.315862	5	5	P1P2	0.631712	0.0676525	5	5	P1P2	0.250477	-0.229164	5	5	P1P2	0.0262477	-0.767296	5	5	P1P2	0.00576363	-0.501904	5	5	P1P2	0.00636712	-0.631659	5	5
AIMP1	P1P2	0.474892	-0.255777	5	5	P1P2	0.419975	-0.147057	5	5	P1P2	0.345305	-0.265615	5	5	P1P2	0.4223	0.112235	5	5	P1P2	0.609771	-0.11457	5	5	P1P2	0.903443	0.078064	5	5	P1P2	0.773133	-0.00515114	5	5	P1P2	0.253675	-0.261922	5	5	P1P2	0.496104	-0.163657	5	5
AIMP2	P1P2	0.726554	0.165745	5	5	P1P2	0.455174	0.170335	5	5	P1P2	0.485308	0.147147	5	5	P1P2	0.455704	-0.0384587	5	5	P1P2	0.96151	-0.0258225	5	5	P1P2	0.620539	-0.0453126	5	5	P1P2	0.866723	0.0456136	5	5	P1P2	0.398185	0.0905893	5	5	P1P2	0.681077	0.000620859	5	5
AIP	P1P2	0.0921789	0.356158	5	5	P1P2	0.344471	0.13236	5	5	P1P2	0.121728	0.189622	5	5	P1P2	0.273266	-0.264215	5	5	P1P2	0.915318	0.0312611	5	5	P1P2	0.384027	-0.116477	5	5	P1P2	0.620387	0.110399	5	5	P1P2	0.317256	0.139988	5	5	P1P2	0.412946	0.243471	5	5
AIPL1	P1P2	0.887589	-0.0562662	5	5	P1P2	0.071468	0.370454	5	5	P1P2	0.261575	0.213723	5	5	P1P2	0.241144	0.259414	5	5	P1P2	0.124914	-0.44179	5	5	P1P2	0.707963	-0.0264909	5	5	P1P2	0.15355	0.324315	5	5	P1P2	0.439061	-0.136783	5	5	P1P2	0.233852	0.0297434	5	5
AIRE	P1P2	0.719208	0.0452878	5	5	P1P2	0.83878	0.0332516	5	5	P1P2	0.713105	0.0392697	5	5	P1P2	0.411026	-0.083553	5	5	P1P2	0.144504	-0.347461	5	5	P1P2	0.0758274	-0.205393	5	5	P1P2	0.675555	0.0508763	5	5	P1P2	0.335375	-0.243767	5	5	P1P2	0.544873	-0.209422	5	5
AJAP1	P1P2	0.048652	-0.841495	5	5	P1P2	0.0200055	-0.659985	5	5	P1P2	0.0171898	-0.712817	5	5	P1P2	0.0802935	0.245813	5	5	P1P2	0.634624	-0.136764	5	5	P1P2	0.424657	0.076468	5	5	P1P2	0.205433	-0.468687	5	5	P1P2	0.00211007	-0.626887	5	5	P1P2	0.0126112	-0.578554	5	5
AJUBA	P1P2	0.224052	-0.195799	5	5	P1P2	0.418564	-0.191191	5	5	P1P2	0.177072	-0.185524	5	5	P1P2	0.519843	-0.10547	5	5	P1P2	0.793834	0.0597104	5	5	P1P2	0.874947	0.0189908	5	5	P1P2	0.132615	-0.324776	5	5	P1P2	0.555233	-0.0893633	5	5	P1P2	0.19984	-0.188379	5	5
AK1	P1P2	0.57596	0.0735604	5	5	P1P2	0.689484	0.0586361	5	5	P1P2	0.577355	0.0660983	5	5	P1P2	0.580469	0.0561141	5	5	P1P2	0.778423	0.00689647	5	5	P1P2	0.706134	0.0382846	5	5	P1P2	0.357166	0.274235	5	5	P1P2	0.732696	0.0652367	5	5	P1P2	0.365723	0.127716	5	5
AK2	P1P2	0.399098	0.128685	5	5	P1P2	0.321624	-0.115335	5	5	P1P2	0.984354	-0.0501593	5	5	P1P2	0.238851	0.170212	5	5	P1P2	0.158497	0.240741	5	5	P1P2	0.0845984	0.205477	5	5	P1P2	0.0834694	0.374594	5	5	P1P2	0.87856	0.135737	5	5	P1P2	0.243622	0.165134	5	5
AK3	P1P2	0.57012	-0.291862	5	5	P1P2	0.414814	-0.141325	5	5	P1P2	0.385981	-0.216593	5	5	P1P2	0.804057	-0.0410045	5	5	P1P2	0.175048	0.228263	5	5	P1P2	0.423232	0.0936293	5	5	P1P2	0.982083	-0.171451	5	5	P1P2	0.0993398	-0.0490412	5	5	P1P2	0.245278	-0.123421	5	5
AK4	P1P2	0.641402	-0.132876	5	5	P1P2	0.486842	-0.0304168	5	5	P1P2	0.767394	-0.0965175	5	5	P1P2	0.981056	-0.071758	5	5	P1P2	0.364351	-0.169039	5	5	P1P2	0.615341	-0.0473103	5	5	P1P2	0.568937	-0.165189	5	5	P1P2	0.577355	-0.15483	5	5	P1P2	0.605006	-0.166134	5	5
AK5	P1P2	0.411083	-0.16983	5	5	P1P2	0.42328	-0.193628	5	5	P1P2	0.431367	-0.194215	5	5	P1P2	0.947772	0.0165755	5	5	P1P2	0.624168	-0.0959094	5	5	P1P2	0.708572	-0.0353479	5	5	P1P2	0.55298	-0.16923	5	5	P1P2	0.173947	-0.289834	5	5	P1P2	0.330073	-0.216587	5	5
AK7	P1P2	0.87019	0.0330135	5	5	P1P2	0.471113	0.0602383	5	5	P1P2	0.508074	0.0736511	5	5	P1P2	0.132962	0.217837	5	5	P1P2	0.890056	0.0252081	5	5	P1P2	0.395321	0.144454	5	5	P1P2	0.0773929	0.272054	5	5	P1P2	0.656094	0.0947347	5	5	P1P2	0.149028	0.180091	5	5
AK8	P1P2	0.975882	-0.152576	5	5	P1P2	0.971321	0.0749174	5	5	P1P2	0.951135	0.0462621	5	5	P1P2	0.767542	0.168155	5	5	P1P2	0.939364	-0.0137565	5	5	P1P2	0.712846	0.105869	5	5	P1P2	0.841098	0.134158	5	5	P1P2	0.947882	0.136666	5	5	P1P2	0.97914	0.135412	5	5
AK9	P1P2	0.375327	-0.235902	5	5	P1P2	0.160879	-0.398887	5	5	P1P2	0.209463	-0.317395	5	5	P1P2	0.971913	0.00174476	5	5	P1P2	0.0301296	0.382581	5	5	P1P2	0.0856382	0.192163	5	5	P1P2	0.272921	-0.193247	5	5	P1P2	0.856059	0.0607038	5	5	P1P2	0.551405	-0.147333	5	5
AKAP1	P1P2	0.315677	-0.430615	5	5	P1P2	0.727781	-0.281387	5	5	P1P2	0.514379	-0.360512	5	5	P1P2	0.553301	0.153343	5	5	P1P2	0.901703	0.00444968	5	5	P1P2	0.720807	0.0970152	5	5	P1P2	0.309473	-0.0844833	5	5	P1P2	0.323223	-0.367855	5	5	P1P2	0.242632	-0.226169	5	5
AKAP10	P1P2	0.0329245	-1.15501	5	5	P1P2	0.16782	-1.215	5	5	P1P2	0.065997	-1.16846	5	5	P1P2	0.678041	0.246071	5	5	P1P2	0.707334	0.267301	5	5	P1P2	0.205955	0.242047	5	5	P1P2	0.260267	-0.816013	5	5	P1P2	0.0355931	-0.864419	5	5	P1P2	0.149028	-0.965973	5	5
AKAP11	P1P2	0.533803	0.156912	5	5	P1P2	0.321226	0.192299	5	5	P1P2	0.38241	0.19459	5	5	P1P2	0.629606	0.109938	5	5	P1P2	0.325521	0.123941	5	5	P1P2	0.301699	0.153959	5	5	P1P2	0.162939	0.178859	5	5	P1P2	0.0755415	0.345518	5	5	P1P2	0.0618958	0.296219	5	5
AKAP12	P2	0.625113	0.108788	5	5	P2	0.331699	0.101813	5	5	P2	0.426124	0.105301	5	5	P1	0.463657	-0.232092	5	5	P1	0.379685	0.194959	5	5	P2	0.496812	-0.0966358	5	5	P1	0.406004	-0.185262	5	5	P2	0.613587	0.0241841	5	5	P1	0.643744	-0.051146	5	5
AKAP13	P1P2	0.950484	-0.0719176	5	5	P1P2	0.707629	-0.0633221	5	5	P1P2	0.760539	-0.0656355	5	5	P1P2	0.432792	0.319472	5	5	P1P2	0.677763	-0.123813	5	5	P1P2	0.397603	0.0630218	5	5	P1P2	0.218894	0.236569	5	5	P1P2	0.253165	-0.127713	5	5	P1P2	0.753703	0.0735777	5	5
AKAP14	P1P2	0.618762	-0.100095	5	5	P1P2	0.794992	-0.0362074	5	5	P1P2	0.646089	-0.069202	5	5	P1P2	0.685248	-0.0766929	5	5	P1P2	0.45076	-0.0989547	5	5	P1P2	0.818472	-0.101918	5	5	P1P2	0.588203	-0.0848448	5	5	P1P2	0.27142	-0.0934908	5	5	P1P2	0.411083	-0.134245	5	5
AKAP17A	P1P2	0.569011	0.063991	5	5	P1P2	0.341767	-0.211479	5	5	P1P2	0.770516	-0.0637016	5	5	P1P2	0.696718	-0.0736853	5	5	P1P2	0.902998	0.100365	5	5	P1P2	0.883998	-0.039593	5	5	P1P2	0.800458	0.0249012	5	5	P1P2	0.327241	-0.154918	5	5	P1P2	0.62627	-0.0573806	5	5
AKAP2	P1P2	0.152277	-0.76885	5	5	P1P2	0.252318	-0.503796	5	5	P1P2	0.17343	-0.584057	5	5	P1P2	0.809763	0.226483	5	5	P1P2	0.836056	0.0420909	5	5	P1P2	0.642104	0.109695	5	5	P1P2	0.121237	-0.642678	5	5	P1P2	0.122122	-0.36469	5	5	P1P2	0.107472	-0.435799	5	5
AKAP3	P2	0.437612	0.305247	5	5	P2	0.596478	0.273682	5	5	P2	0.484797	0.268417	5	5	P2	0.48746	-0.0946437	5	5	P2	0.686164	0.0763875	5	5	P1	0.74673	-0.00148283	5	5	P1	0.794153	-0.0992215	5	5	P2	0.650201	0.335628	5	5	P2	0.845811	0.268034	5	5
AKAP4	P1P2	0.0592072	-0.282936	5	5	P1P2	0.295998	-0.162623	5	5	P1P2	0.105347	-0.247613	5	5	P1P2	0.469672	0.168515	5	5	P1P2	0.870698	0.0182019	5	5	P1P2	0.445391	0.0875652	5	5	P1P2	0.412959	-0.0580984	5	5	P1P2	0.250966	-0.202966	5	5	P1P2	0.278244	-0.0884845	5	5
AKAP5	P1P2	0.537301	0.163913	5	5	P1P2	0.807625	0.0839756	5	5	P1P2	0.542704	0.0734019	5	5	P1P2	0.57655	0.159276	5	5	P1P2	0.906886	0.0619919	5	5	P1P2	0.443438	0.081913	5	5	P1P2	0.157831	0.179259	5	5	P1P2	0.610721	0.151961	5	5	P1P2	0.160636	0.0746898	5	5
AKAP6	P1P2	0.430622	-0.103686	4	4	P1P2	0.400013	0.199377	5	5	P1P2	0.728073	-0.0751413	4	4	P1P2	0.259065	-0.281754	4	4	P1P2	0.473164	-0.170177	5	5	P1P2	0.224347	-0.172185	4	4	P1P2	0.110699	-0.36551	4	4	P1P2	0.754634	0.134687	5	5	P1P2	0.26749	-0.190881	4	4
AKAP7	P1P2	0.798776	-0.0477754	5	5	P1P2	0.836226	-0.141227	5	5	P1P2	0.999348	-0.0910336	5	5	P1P2	0.74389	0.0340282	5	5	P1P2	0.770281	-0.0140416	5	5	P1P2	0.633324	0.0721858	5	5	P1P2	0.919016	0.0397579	5	5	P1P2	0.987614	0.048327	5	5	P1P2	0.873407	0.0811195	5	5
AKAP8	P1P2	0.532461	0.0261445	5	5	P1P2	0.476156	-0.224555	5	5	P1P2	0.819672	0.0155921	5	5	P1P2	0.157576	-0.374594	5	5	P1P2	0.0427587	0.407971	5	5	P1P2	0.714681	0.0667148	5	5	P1P2	0.649491	-0.335697	5	5	P1P2	0.34156	0.187731	5	5	P1P2	0.861192	-0.149543	5	5
AKAP8L	P1P2	0.274997	-0.136584	5	5	P1P2	0.345514	-0.0102271	5	5	P1P2	0.232891	-0.0726395	5	5	P1P2	0.458181	-0.0645474	5	5	P1P2	0.952061	-0.155299	5	5	P1P2	0.509881	-0.138981	5	5	P1P2	0.174822	-0.252242	5	5	P1P2	0.113305	-0.298178	5	5	P1P2	0.0759456	-0.27521	5	5
AKAP9	P1P2	0.00968452	0.467112	5	5	P1P2	0.157972	0.291742	5	5	P1P2	0.0178098	0.398619	5	5	P1P2	0.153289	-0.610665	5	5	P1P2	0.715257	-0.0688181	5	5	P1P2	0.113467	-0.322304	5	5	P1P2	0.957341	0.235933	5	5	P1P2	0.42139	0.311602	5	5	P1P2	0.413412	0.168694	5	5
AKIP1	P1P2	0.962202	-0.232987	5	5	P1P2	0.817132	-0.313468	5	5	P1P2	0.858625	-0.273227	5	5	P1P2	0.700961	0.171131	5	5	P1P2	0.500058	0.0390652	5	5	P1P2	0.455722	0.117191	5	5	P1P2	0.875082	0.0676712	5	5	P1P2	0.707021	-0.240145	5	5	P1P2	0.763653	-0.158313	5	5
AKIRIN1	P1P2	0.259843	-0.801476	5	5	P1P2	0.717375	-0.69024	5	5	P1P2	0.551405	-0.783429	5	5	P1P2	0.996733	0.202313	5	5	P1P2	0.258305	0.135985	5	5	P1P2	0.444414	0.154487	5	5	P1P2	0.126218	-0.654377	5	5	P1P2	0.935528	-0.378435	5	5	P1P2	0.478688	-0.604896	5	5
AKIRIN2	P1P2	0.685276	0.188045	5	5	P1P2	0.767394	-0.0349244	5	5	P1P2	0.983703	0.0610025	5	5	P1P2	0.479538	0.13652	5	5	P1P2	0.936761	0.22553	5	5	P1P2	0.507778	0.116293	5	5	P1P2	0.253076	0.428394	5	5	P1P2	0.806992	0.236137	5	5	P1P2	0.636147	0.228174	5	5
AKNA	P1	0.108727	-0.247673	5	5	P1	0.128156	-0.405648	5	5	P1	0.0754072	-0.303819	5	5	P2	0.22809	-0.303647	5	5	P2	0.178455	-0.222585	5	5	P2	0.075288	-0.258306	5	5	P1	0.140355	-0.359069	5	5	P2	0.0356648	-0.292418	5	5	P2	0.0480023	-0.280406	5	5
AKNAD1	ENST00000370001.3	0.176548	-0.267868	5	5	ENST00000370001.3	0.0980058	-0.46184	5	5	ENST00000370001.3	0.110906	-0.426162	5	5	ENST00000370001.3	0.638648	0.047573	5	5	ENST00000370001.3	0.335685	-0.168831	5	5	ENST00000370001.3	0.760426	-0.0377488	5	5	ENST00000370001.3	0.259922	-0.227381	5	5	ENST00000370001.3	0.0390991	-0.588931	5	5	ENST00000370001.3	0.0547356	-0.380505	5	5
AKR1A1	P1P2	0.943329	0.0452385	5	5	P1P2	0.781786	-0.047984	5	5	P1P2	0.990873	-0.00137276	5	5	P1P2	0.544023	0.0521097	5	5	P1P2	0.98499	-0.0447654	5	5	P1P2	0.812108	-0.0177023	5	5	P1P2	0.354188	0.132266	5	5	P1P2	0.840057	-0.049789	5	5	P1P2	0.826666	0.0165889	5	5
AKR1B1	P1P2	0.110358	-1.34595	5	5	P1P2	0.0074698	-1.24502	5	5	P1P2	0.0330251	-1.29549	5	5	P1P2	0.150016	-0.403367	5	5	P1P2	0.0485078	-0.334183	5	5	P1P2	0.0146796	-0.295503	5	5	P1P2	0.00102576	-1.35556	5	5	P1P2	0.00165181	-1.53006	5	5	P1P2	0.000690412	-1.44281	5	5
AKR1B10	P1P2	0.606718	-0.342563	5	5	P1P2	0.258808	-0.231864	5	5	P1P2	0.346979	-0.270738	5	5	P1P2	0.239996	-0.233178	5	5	P1P2	0.625326	0.141594	5	5	P1P2	0.935976	-0.0457921	5	5	P1P2	0.117746	-0.522903	5	5	P1P2	0.764899	-0.20683	5	5	P1P2	0.408299	-0.349713	5	5
AKR1B15	P1P2	0.0109977	-1.59878	5	5	P1P2	0.00527843	-1.08882	5	5	P1P2	0.00155747	-1.31233	5	5	P1P2	0.336408	0.228126	5	5	P1P2	0.237069	0.478675	5	5	P1P2	0.0537672	0.293722	5	5	P1P2	0.00623069	-1.25453	5	5	P1P2	0.00878279	-0.833068	5	5	P1P2	0.00252135	-1.0088	5	5
AKR1C1	P1P2	0.135058	-0.525203	5	5	P1P2	0.073416	-0.770843	5	5	P1P2	0.101709	-0.713118	5	5	P1P2	0.30529	-0.271626	5	5	P1P2	0.112368	-0.457063	5	5	P1P2	0.0332105	-0.311825	5	5	P1P2	0.0767104	-0.688721	5	5	P1P2	0.0237669	-1.21567	5	5	P1P2	0.0245366	-0.993103	5	5
AKR1C2	P1	0.148568	-0.525203	5	5	P2	0.11164	0.555379	5	5	P2	0.220954	0.548384	5	5	P1	0.564315	-0.0968983	5	5	P2	0.117261	-0.183478	5	5	P1	0.232371	-0.204305	5	5	P2	0.0748253	0.428751	5	5	P1	0.0732848	-0.819883	5	5	P1	0.14788	-0.718462	5	5
AKR1C3	P1P2	0.532998	-0.118016	5	5	P1P2	0.595912	0.0754846	5	5	P1P2	0.912166	0.00869285	5	5	P1P2	0.256771	0.284958	5	5	P1P2	0.512354	0.0783353	5	5	P1P2	0.110507	0.221821	5	5	P1P2	0.362306	0.203844	5	5	P1P2	0.292238	0.0769853	5	5	P1P2	0.314103	0.331604	5	5
AKR1C4	P1P2	0.83878	-0.0712856	5	5	P1P2	0.745648	-0.168836	5	5	P1P2	0.813326	-0.120061	5	5	P1P2	0.164922	-0.282906	5	5	P1P2	0.043264	-0.488492	5	5	P1P2	0.0266631	-0.34472	5	5	P1P2	0.252399	-0.386262	5	5	P1P2	0.0565104	-0.630528	5	5	P1P2	0.106052	-0.508395	5	5
AKR1D1	P1P2	0.87856	-0.0425052	5	5	P1P2	0.356273	-0.279962	5	5	P1P2	0.4676	-0.0531522	5	5	P1P2	0.0987941	-0.354348	5	5	P1P2	0.27485	0.280738	5	5	P1P2	0.728182	-0.0552356	5	5	P1P2	0.0836152	-0.323212	5	5	P1P2	0.729623	0.0795361	5	5	P1P2	0.460619	-0.179086	5	5
AKR1E2	P1P2	0.898572	0.0545805	5	5	P1P2	0.703986	0.127842	5	5	P1P2	0.849011	0.071574	5	5	P1P2	0.911332	-0.0434146	5	5	P1P2	0.0927852	-0.376633	5	5	P1P2	0.331797	-0.18277	5	5	P1P2	0.899272	-0.13929	5	5	P1P2	0.12341	-0.213902	5	5	P1P2	0.557427	-0.173829	5	5
AKR7A2	P1P2	0.0950566	0.241867	5	5	P1P2	0.0437406	0.305583	5	5	P1P2	0.037125	0.273725	5	5	P1P2	0.921728	-0.00973876	5	5	P1P2	0.285781	-0.1482	5	5	P1P2	0.400353	-0.142983	5	5	P1P2	0.158312	0.267377	5	5	P1P2	0.291117	0.186939	5	5	P1P2	0.15181	0.211797	5	5
AKR7A3	P1P2	0.116503	0.575569	5	5	P1P2	0.0810756	0.415473	5	5	P1P2	0.0295627	0.495521	5	5	P1P2	0.331492	-0.221847	5	5	P1P2	0.519223	-0.0975159	5	5	P1P2	0.153798	-0.102935	5	5	P1P2	0.262	0.307618	5	5	P1P2	0.345723	0.431154	5	5	P1P2	0.31686	0.390252	5	5
AKT1	P1P2	0.184256	0.407275	5	5	P1P2	0.146058	0.294022	5	5	P1P2	0.116123	0.397445	5	5	P1P2	0.604243	-0.139458	5	5	P1P2	0.295111	0.195532	5	5	P1P2	0.734348	-0.0119949	5	5	P1P2	0.229793	0.371247	5	5	P1P2	0.071468	0.518782	5	5	P1P2	0.0932895	0.410601	5	5
AKT1S1	P1P2	0.964155	0.000958769	5	5	P1P2	0.983051	0.0695775	5	5	P1P2	0.948532	0.0504478	5	5	P1P2	0.727843	0.0962308	5	5	P1P2	0.778423	-0.0791425	5	5	P1P2	0.97123	-0.0252384	5	5	P1P2	0.648317	0.134426	5	5	P1P2	0.916055	-0.00117163	5	5	P1P2	0.818402	0.016747	5	5
AKT2	P1P2	0.645502	-0.0100539	5	5	P1P2	0.188339	0.3483	5	5	P1P2	0.240989	0.135314	5	5	P1P2	0.0879322	0.38726	5	5	P1P2	0.36565	0.116446	5	5	P1P2	0.0506874	0.265331	5	5	P1P2	0.0300489	0.350262	5	5	P1P2	0.0209842	0.372812	5	5	P1P2	0.0110751	0.361537	5	5
AKT3	P1P2	0.024798	0.400522	5	5	P1P2	0.0210297	0.441833	5	5	P1P2	0.014075	0.421177	5	5	P1P2	0.603386	-0.0719377	5	5	P1P2	0.661674	0.0781261	5	5	P1P2	0.977113	-0.0361461	5	5	P1P2	0.0561656	0.355045	5	5	P1P2	0.0298696	0.545549	5	5	P1P2	0.0202684	0.428723	5	5
AKTIP	P1P2	0.589132	-0.19506	5	5	P1P2	0.0628141	-0.401843	5	5	P1P2	0.170863	-0.307206	5	5	P1P2	0.935392	-0.0182365	5	5	P1P2	0.389523	-0.155018	5	5	P1P2	0.650345	-0.0812464	5	5	P1P2	0.616933	-0.121307	5	5	P1P2	0.011876	-0.457516	5	5	P1P2	0.0655173	-0.323094	5	5
ALAD	P1P2	0.97523	0.0103793	5	5	P1P2	0.586318	-0.23354	5	5	P1P2	0.685276	-0.120657	5	5	P1P2	0.111436	-0.281753	5	5	P1P2	0.452234	0.135753	5	5	P1P2	0.612462	-0.0759648	5	5	P1P2	0.157831	-0.24185	5	5	P1P2	0.693099	-0.0526376	5	5	P1P2	0.395908	-0.135216	5	5
ALAS1	P1P2	0.023691	-0.913914	5	5	P1P2	0.10035	-1.0479	5	5	P1P2	0.0311248	-0.974664	5	5	P1P2	0.942558	-0.0441068	5	5	P1P2	0.47721	0.126088	5	5	P1P2	0.758554	0.115083	5	5	P1P2	0.026469	-0.890184	5	5	P1P2	0.121925	-0.863478	5	5	P1P2	0.0523093	-0.936667	5	5
ALAS2	P1P2	0.870833	-0.0518716	5	5	P1P2	0.740705	-0.0366245	5	5	P1P2	0.806992	-0.0512669	5	5	P1P2	0.283982	0.162778	5	5	P1P2	0.668806	0.213468	5	5	P1P2	0.281454	0.229752	5	5	P1P2	0.312203	0.177285	5	5	P1P2	0.640233	0.119847	5	5	P1P2	0.335375	0.0897765	5	5
ALB	P1	0.266818	-0.183082	5	5	P1	0.258808	-0.272114	5	5	P1	0.214247	-0.203456	5	5	P2	0.32501	0.128247	5	5	P1	0.171947	0.0785314	5	5	P2	0.228547	0.199161	5	5	P2	0.106148	0.250199	5	5	P2	0.164819	0.258358	5	5	P2	0.0735474	0.356265	5	5
ALCAM	P1P2	0.0469054	0.360587	5	5	P1P2	0.158213	0.361765	5	5	P1P2	0.0451242	0.336159	5	5	P1P2	0.39582	-0.194256	5	5	P1P2	0.960858	0.0307592	5	5	P1P2	0.397603	-0.04145	5	5	P1P2	0.287467	0.20152	5	5	P1P2	0.108727	0.347894	5	5	P1P2	0.142022	0.204426	5	5
ALDH16A1	P1P2	0.392733	-0.404173	5	5	P1P2	0.300553	-0.383504	5	5	P1P2	0.310971	-0.393245	5	5	P1P2	0.755687	0.152585	5	5	P1P2	0.645741	0.0503662	5	5	P1P2	0.557828	0.087192	5	5	P1P2	0.419514	-0.262518	5	5	P1P2	0.287028	-0.324789	5	5	P1P2	0.30786	-0.277116	5	5
ALDH18A1	P1P2	0.19501	0.244843	5	5	P1P2	0.104909	0.430479	5	5	P1P2	0.157491	0.489523	5	5	P1P2	0.354831	-0.265775	5	5	P1P2	0.31714	-0.0902303	5	5	P1P2	0.194441	-0.164694	5	5	P1P2	0.543729	0.147095	5	5	P1P2	0.347817	0.16519	5	5	P1P2	0.30554	0.130126	5	5
ALDH1A1	P1P2	0.993807	-0.0295421	5	5	P1P2	0.764899	-0.00387914	5	5	P1P2	0.808891	0.00478167	5	5	P1P2	0.966038	0.00932862	5	5	P1P2	0.890056	0.108772	5	5	P1P2	0.843403	-0.0327707	5	5	P1P2	0.732524	0.0369254	5	5	P1P2	0.681676	0.0848208	5	5	P1P2	0.890817	0.0130703	5	5
ALDH1A2	P1P2	0.955691	0.0418722	5	5	P1P2	0.254015	0.32363	5	5	P1P2	0.524444	0.182751	5	5	P1P2	0.936695	-0.0458414	5	5	P1P2	0.121138	-0.285599	5	5	P1P2	0.260064	-0.0934899	5	5	P1P2	0.921609	0.0569975	5	5	P1P2	0.994785	-0.047665	5	5	P1P2	0.983703	-0.0478909	5	5
ALDH1A3	P1	0.00664039	0.394174	5	5	P1	0.0274893	0.448309	5	5	P1	0.00725417	0.421242	5	5	P2	0.333944	0.22097	5	5	P1	0.241149	-0.304277	5	5	P1	0.398518	-0.110966	5	5	P1	0.01095	0.426285	5	5	P1	0.424226	0.271419	5	5	P1	0.0611013	0.40272	5	5
ALDH1B1	P1P2	0.131886	-0.665943	5	5	P1P2	0.0373484	-1.09974	5	5	P1P2	0.0620099	-0.882842	5	5	P1P2	0.554946	-0.206144	5	5	P1P2	0.506055	-0.211386	5	5	P1P2	0.420862	-0.241027	5	5	P1P2	0.229318	-0.765874	5	5	P1P2	0.0607635	-1.37595	5	5	P1P2	0.113305	-1.11405	5	5
ALDH1L1	P1P2	0.694909	-0.29923	5	5	P1P2	0.845171	-0.301993	5	5	P1P2	0.810157	-0.300611	5	5	P1P2	0.936043	-0.00826984	5	5	P1P2	0.333227	-0.206049	5	5	P1P2	0.531698	-0.0818163	5	5	P1P2	0.93264	-0.189071	5	5	P1P2	0.655799	-0.450428	5	5	P1P2	0.960899	-0.319749	5	5
ALDH1L2	P1P2	0.0480023	-0.399348	5	5	P1P2	0.551405	-0.145127	5	5	P1P2	0.156056	-0.275933	5	5	P1P2	0.625541	0.0419618	5	5	P1P2	0.726891	0.0213437	5	5	P1P2	0.898252	0.0715876	5	5	P1P2	0.389148	-0.316566	5	5	P1P2	0.433763	-0.152048	5	5	P1P2	0.361838	-0.19049	5	5
ALDH2	P1P2	0.366589	0.0968462	5	5	P1P2	0.836226	0.249112	5	5	P1P2	0.656094	0.102805	5	5	P1P2	0.729074	-0.0897363	5	5	P1P2	0.318726	-0.136379	5	5	P1P2	0.47021	-0.149456	5	5	P1P2	0.5049	-0.0259825	5	5	P1P2	0.956342	-0.128238	5	5	P1P2	0.683475	-0.0771104	5	5
ALDH3A1	P1P2	0.0178098	0.354289	5	5	P1P2	0.320429	0.22785	5	5	P1P2	0.0434852	0.270568	5	5	P1P2	0.38453	-0.201238	5	5	P1P2	0.635207	0.101726	5	5	P1P2	0.797519	-0.00168214	5	5	P1P2	0.148208	0.30413	5	5	P1P2	0.140695	0.36644	5	5	P1P2	0.0651593	0.292095	5	5
ALDH3A2	P1P2	0.464102	-0.530211	5	5	P1P2	0.839418	-0.427751	5	5	P1P2	0.670921	-0.502493	5	5	P1P2	0.215699	0.591122	5	5	P1P2	0.161905	-0.232129	5	5	P1P2	0.653298	0.140254	5	5	P1P2	0.996416	-0.0363853	5	5	P1P2	0.316071	-0.611817	5	5	P1P2	0.577355	-0.365199	5	5
ALDH3B1	P1P2	0.349919	-0.286787	5	5	P1P2	0.105347	-0.561898	5	5	P1P2	0.213645	-0.488245	5	5	P1P2	0.613988	-0.082756	5	5	P1P2	0.254194	0.246533	5	5	P1P2	0.505679	0.106023	5	5	P1P2	0.196516	-0.340451	5	5	P1P2	0.746885	-0.28399	5	5	P1P2	0.393185	-0.321823	5	5
ALDH3B2	P1P2	0.0125822	-0.655646	5	5	P1P2	0.21911	-0.310798	5	5	P1P2	0.0361702	-0.508007	5	5	P1P2	0.189056	0.202923	5	5	P1P2	0.0257655	-0.336615	5	5	P1P2	0.632157	-0.0992043	5	5	P1P2	0.0293742	-0.326564	5	5	P1P2	0.00223165	-0.574751	5	5	P1P2	0.00228702	-0.422247	5	5
ALDH4A1	P1P2	0.506504	0.118521	5	5	P1P2	0.256746	0.18949	5	5	P1P2	0.295998	0.154006	5	5	P1P2	0.541038	-0.114557	5	5	P1P2	0.930258	-0.0769711	5	5	P1P2	0.572237	-0.0878587	5	5	P1P2	0.983385	0.167259	5	5	P1P2	0.477168	0.0978397	5	5	P1P2	0.731466	0.132549	5	5
ALDH5A1	P1P2	0.0258132	-0.567921	5	5	P1P2	0.00209566	-0.670766	5	5	P1P2	0.00381215	-0.611609	5	5	P1P2	0.756587	-0.0538741	4	4	P1P2	0.380351	0.107182	5	5	P1P2	0.867861	0.00545353	4	4	P1P2	0.013222	-0.830839	5	5	P1P2	0.00756134	-0.607793	5	5	P1P2	0.00514674	-0.719316	5	5
ALDH6A1	P1P2	0.143134	-0.279962	5	5	P1P2	0.34156	-0.148222	5	5	P1P2	0.165067	-0.18758	5	5	P1P2	0.760048	0.0455574	5	5	P1P2	0.721372	0.0619493	5	5	P1P2	0.707353	0.0781876	5	5	P1P2	0.347233	-0.28893	5	5	P1P2	0.708237	-0.0865686	5	5	P1P2	0.471616	-0.131403	5	5
ALDH7A1	P1P2	0.117457	-0.364732	5	5	P1P2	0.126322	-0.445732	5	5	P1P2	0.0953807	-0.367357	5	5	P1P2	0.631352	0.10864	5	5	P1P2	0.468133	0.114495	5	5	P1P2	0.479837	0.10193	5	5	P1P2	0.166914	-0.290612	5	5	P1P2	0.267523	-0.373454	5	5	P1P2	0.165565	-0.332033	5	5
ALDH8A1	P1P2	0.927734	-0.0261243	5	5	P1P2	0.660232	-0.0233117	5	5	P1P2	0.737005	0.0387751	5	5	P1P2	0.3752	0.31464	5	5	P1P2	0.707943	-0.116823	5	5	P1P2	0.975152	0.0357351	5	5	P1P2	0.372726	0.205502	5	5	P1P2	0.925137	-0.242544	5	5	P1P2	0.571786	0.0510487	5	5
ALDH9A1	P1P2	0.507812	0.153746	5	5	P1P2	0.399555	0.131627	5	5	P1P2	0.453203	0.17042	5	5	P1P2	0.923028	0.00114978	5	5	P1P2	0.366952	-0.157141	5	5	P1P2	0.471218	-0.0368694	5	5	P1P2	0.342022	0.0856278	5	5	P1P2	0.867617	-0.0342006	5	5	P1P2	0.564584	0.0673544	5	5
ALDOA	P1P2	0.639648	-0.0864093	5	5	P1P2	0.875661	0.0671912	5	5	P1P2	0.863761	0.0723712	5	5	P1P2	0.812938	-0.054813	5	5	P1P2	0.937412	0.0395954	5	5	P1P2	0.883351	-0.059039	5	5	P1P2	0.746087	-0.138248	5	5	P1P2	0.977837	0.0486006	5	5	P1P2	0.810791	-0.0746506	5	5
ALDOB	P2	0.30554	0.0693919	5	5	P2	0.221571	0.390371	5	5	P2	0.215153	0.155336	5	5	P1	0.321801	-0.165792	5	5	P2	0.149983	-0.310161	5	5	P2	0.204782	-0.284494	5	5	P1	0.656559	-0.201042	5	5	P1	0.160879	-0.244453	5	5	P1	0.334146	-0.18732	5	5
ALDOC	P1P2	0.33784	-0.343264	5	5	P1P2	0.273383	0.276816	5	5	P1P2	0.927084	-0.0214598	5	5	P1P2	0.649806	0.0873999	5	5	P1P2	0.0132281	-0.494501	5	5	P1P2	0.0580791	-0.20355	5	5	P1P2	0.373164	-0.220703	5	5	P1P2	0.142577	-0.404547	5	5	P1P2	0.2253	-0.373196	5	5
ALG1	P1P2	0.942679	-0.0964895	5	5	P1P2	0.659936	0.0309205	5	5	P1P2	0.898572	-0.0327845	5	5	P1P2	0.99412	0.110409	5	5	P1P2	0.904294	-0.123302	5	5	P1P2	0.965348	0.000703305	5	5	P1P2	0.627321	0.0620011	5	5	P1P2	0.704896	-0.0268405	5	5	P1P2	0.930331	0.00144293	5	5
ALG10	P1P2	0.604436	-0.0258297	5	5	P1P2	0.727168	-0.0928186	5	5	P1P2	0.561826	0.0154736	5	5	P1P2	0.827582	0.0389272	5	5	P1P2	0.874564	-0.146405	5	5	P1P2	0.855607	-0.114396	5	5	P1P2	0.900564	0.00769441	5	5	P1P2	0.916704	0.100059	5	5	P1P2	0.969366	0.0407357	5	5
ALG10B	P1P2	0.758051	0.158986	5	5	P1P2	0.769891	0.0136175	5	5	P1P2	0.690688	0.0754886	5	5	P1P2	0.189885	-0.394635	5	5	P1P2	0.052061	0.370477	5	5	P1P2	0.950327	-0.0906738	5	5	P1P2	0.0894634	-0.288548	5	5	P1P2	0.0494982	0.380225	5	5	P1P2	0.643744	0.0134573	5	5
ALG11	P1P2	0.364425	-0.13133	5	5	P1P2	0.312926	-0.149635	5	5	P1P2	0.282979	-0.162736	5	5	P1P2	0.73894	0.100964	5	5	P1P2	0.631131	0.0989517	5	5	P1P2	0.551237	0.0855668	5	5	P1P2	0.617508	-0.0645123	5	5	P1P2	0.481228	-0.0960917	5	5	P1P2	0.504937	-0.0782564	5	5
ALG12	P1P2	0.468101	-0.474779	5	5	P1P2	0.388898	-0.442059	5	5	P1P2	0.456161	-0.472517	5	5	P1P2	0.637186	-0.182451	5	5	P1P2	0.0633476	-0.420416	5	5	P1P2	0.0740858	-0.245042	5	5	P1P2	0.137521	-0.637301	5	5	P1P2	0.0940092	-0.912155	5	5	P1P2	0.0957057	-0.736486	5	5
ALG13	P1P2	0.969366	-0.246374	5	5	P1P2	0.256061	0.151006	5	5	P1P2	0.662009	0.0668858	5	5	P1P2	0.848695	0.240687	5	5	P1P2	0.0818981	-0.483025	5	5	P1P2	0.238518	-0.150155	5	5	P1P2	0.589047	-0.00379898	5	5	P1P2	0.257776	-0.204011	5	5	P1P2	0.753082	-0.131464	5	5
ALG14	P1P2	0.461115	0.138809	5	5	P1P2	0.461115	-0.0840315	5	5	P1P2	0.966761	-0.0105923	5	5	P1P2	0.428959	-0.132099	5	5	P1P2	0.659304	-0.188972	5	5	P1P2	0.415678	-0.153844	5	5	P1P2	0.904121	0.0280517	5	5	P1P2	0.171118	-0.340072	5	5	P1P2	0.367892	-0.175174	5	5
ALG2	P1P2	0.872764	-0.0378118	5	5	P1P2	0.967738	0.050019	5	5	P1P2	0.962853	-0.0065518	5	5	P1P2	0.792359	-0.0562814	5	5	P1P2	0.377028	-0.131092	5	5	P1P2	0.464685	-0.0914571	5	5	P1P2	0.889906	-0.0645652	5	5	P1P2	0.499731	-0.200873	5	5	P1P2	0.695513	-0.136285	5	5
ALG3	P1P2	0.664974	-0.0972022	5	5	P1P2	0.326636	-0.3256	5	5	P1P2	0.524977	-0.135695	5	5	P1P2	0.488488	0.187913	5	5	P1P2	0.846931	0.0526642	5	5	P1P2	0.566674	0.183455	5	5	P1P2	0.383774	0.203112	5	5	P1P2	0.476156	-0.100773	5	5	P1P2	0.903747	0.0355485	5	5
ALG5	P1P2	0.529782	0.0722148	5	5	P1P2	0.793732	-0.272534	5	5	P1P2	0.81396	-0.0622314	5	5	P1P2	0.230628	-0.19085	5	5	P1P2	0.794781	0.0180838	5	5	P1P2	0.554528	-0.132319	5	5	P1P2	0.807408	-0.172768	5	5	P1P2	0.44732	-0.235674	5	5	P1P2	0.765523	-0.248899	5	5
ALG6	P1P2	0.674498	-0.351671	5	5	P1P2	0.23034	-0.544906	5	5	P1P2	0.415749	-0.383129	5	5	P1P2	0.399017	-0.15462	5	5	P1P2	0.618392	-0.171494	5	5	P1P2	0.507253	-0.183979	5	5	P1P2	0.434245	-0.579058	5	5	P1P2	0.415281	-0.607241	5	5	P1P2	0.492491	-0.61376	5	5
ALG8	P1P2	0.285551	0.0725593	5	5	P1P2	0.10035	0.341246	5	5	P1P2	0.103776	0.250225	5	5	P1P2	0.835885	-0.0413228	5	5	P1P2	0.620122	-0.114748	5	5	P1P2	0.732496	-0.0683122	5	5	P1P2	0.215849	0.0205971	5	5	P1P2	0.191653	0.262663	5	5	P1P2	0.169083	0.0991838	5	5
ALG9	P1P2	0.385086	0.158494	5	5	P1P2	0.75774	0.0907424	5	5	P1P2	0.416686	0.137053	5	5	P1P2	0.645686	-0.125944	5	5	P1P2	0.653393	-0.0703951	5	5	P1P2	0.471723	-0.0878682	5	5	P1P2	0.70808	0.0661094	5	5	P1P2	0.892755	0.0374656	5	5	P1P2	0.831762	0.018134	5	5
ALK	P1P2	0.0389441	-0.376587	5	5	P1P2	0.234173	-0.205987	5	5	P1P2	0.0848461	-0.336618	5	5	P1P2	0.380514	-0.246452	5	5	P1P2	0.917265	-0.0250076	5	5	P1P2	0.411464	-0.177311	5	5	P1P2	0.0609558	-0.656769	5	5	P1P2	0.174205	-0.305619	5	5	P1P2	0.0700666	-0.458781	5	5
ALKBH1	P1P2	0.918649	0.0845915	5	5	P1P2	0.354996	0.214622	5	5	P1P2	0.585756	0.183543	5	5	P1P2	0.329052	-0.0848811	5	5	P1P2	0.85912	-0.0667469	5	5	P1P2	0.306714	-0.0334121	5	5	P1P2	0.753518	-0.0654535	5	5	P1P2	0.418094	0.138558	5	5	P1P2	0.768643	0.0790985	5	5
ALKBH2	P1P2	0.204756	-0.257588	5	5	P1P2	0.819037	-0.077322	5	5	P1P2	0.40047	-0.142437	5	5	P1P2	0.951032	-0.0154666	5	5	P1P2	0.394046	-0.205298	5	5	P1P2	0.608441	-0.0631769	5	5	P1P2	0.244036	-0.251321	5	5	P1P2	0.549223	-0.23288	5	5	P1P2	0.334965	-0.231786	5	5
ALKBH3	P1P2	0.0398817	0.330451	5	5	P1P2	0.0140111	0.454263	5	5	P1P2	0.00550929	0.315104	5	5	P1P2	0.570417	-0.135289	5	5	P1P2	0.231439	-0.190795	5	5	P1P2	0.194159	-0.249047	5	5	P1P2	0.246025	0.337163	5	5	P1P2	0.166815	0.276982	5	5	P1P2	0.123112	0.254372	5	5
ALKBH4	P1P2	0.036829	-0.715591	5	5	P1P2	0.0268079	-0.820357	5	5	P1P2	0.0182473	-0.726695	5	5	P1P2	0.922378	-0.0736332	5	5	P1P2	0.292104	0.302393	5	5	P1P2	0.453744	0.192471	5	5	P1P2	0.0251119	-0.679248	5	5	P1P2	0.390925	-0.435702	5	5	P1P2	0.0812181	-0.586939	5	5
ALKBH5	P1P2	0.626849	0.13264	5	5	P1P2	0.917676	0.028965	5	5	P1P2	0.724103	0.0808025	5	5	P1P2	0.569305	0.024066	5	5	P1P2	0.580869	0.0746003	5	5	P1P2	0.994114	0.0106731	5	5	P1P2	0.810572	0.120211	5	5	P1P2	0.604151	0.087197	5	5	P1P2	0.530317	0.0441579	5	5
ALKBH6	P1P2	0.385534	-0.114343	5	5	P1P2	0.808257	0.107805	5	5	P1P2	0.69793	-0.0545011	5	5	P1P2	0.468164	-0.0982196	5	5	P1P2	0.150679	-0.277772	5	5	P1P2	0.0933695	-0.205613	5	5	P1P2	0.282318	-0.207373	5	5	P1P2	0.52152	-0.293223	5	5	P1P2	0.312143	-0.250298	5	5
ALKBH7	P1P2	0.469104	-0.541061	5	5	P1P2	0.959597	-0.293484	5	5	P1P2	0.840057	-0.493208	5	5	P1P2	0.0614602	0.254201	5	5	P1P2	0.31007	-0.153783	5	5	P1P2	0.200426	0.0540309	5	5	P1P2	0.0564819	-0.284225	5	5	P1P2	0.746885	-0.599434	5	5	P1P2	0.193047	-0.370765	5	5
ALKBH8	P1P2	0.0535109	-0.327604	5	5	P1P2	0.0307436	-0.335386	5	5	P1P2	0.0210297	-0.323296	5	5	P1P2	0.88412	-0.0864979	5	5	P1P2	0.993474	0.00299565	5	5	P1P2	0.796253	-0.101654	5	5	P1P2	0.0578699	-0.391724	5	5	P1P2	0.100688	-0.484136	5	5	P1P2	0.0443414	-0.43793	5	5
ALLC	P1P2	0.395453	0.115076	5	5	P1P2	0.394545	0.0763724	5	5	P1P2	0.342805	0.115288	5	5	P1P2	0.734001	0.127969	5	5	P1P2	0.33898	-0.163898	5	5	P1P2	0.751702	-0.0828116	5	5	P1P2	0.15121	0.191698	5	5	P1P2	0.640817	-0.0172635	5	5	P1P2	0.524977	0.124588	5	5
ALMS1	P1P2	0.191653	0.250185	5	5	P1P2	0.94463	-0.0183525	5	5	P1P2	0.446344	0.116205	5	5	P1P2	0.194349	-0.347661	5	5	P1P2	0.545535	0.105274	5	5	P1P2	0.68674	-0.198769	5	5	P1P2	0.538324	-0.119578	5	5	P1P2	0.545416	0.0600762	5	5	P1P2	0.916055	-0.0194181	5	5
ALOX12	P1P2	0.403683	-0.229319	5	5	P1P2	0.286659	-0.1628	5	5	P1P2	0.301317	-0.19997	5	5	P1P2	0.35675	-0.196224	5	5	P1P2	0.614362	0.1148	5	5	P1P2	0.913839	-0.0344298	5	5	P1P2	0.0962887	-0.446574	5	5	P1P2	0.619915	-0.0936207	5	5	P1P2	0.198696	-0.209657	5	5
ALOX12B	P1P2	0.564032	0.26398	5	5	P1P2	0.483776	0.261486	5	5	P1P2	0.528712	0.262733	5	5	P1P2	0.990854	-0.0382352	5	5	P1P2	0.257961	-0.222754	5	5	P1P2	0.473238	-0.107143	5	5	P1P2	0.368362	0.200818	5	5	P1P2	0.906984	-0.0600113	5	5	P1P2	0.588569	0.125708	5	5
ALOX15	P1P2	0.420446	0.168305	5	5	P1P2	0.592517	0.13345	5	5	P1P2	0.449277	0.150878	5	5	P1P2	0.9016	-0.0547145	5	5	P1P2	0.0518635	-0.319037	5	5	P1P2	0.259371	-0.209481	5	5	P1P2	0.267951	0.088308	5	5	P1P2	0.23968	-0.228539	5	5	P1P2	0.893401	-0.0487871	5	5
ALOX15B	P1P2	0.84645	-0.0845066	5	5	P1P2	0.459626	0.0248374	5	5	P1P2	0.900512	0.085319	5	5	P1P2	0.899007	0.0103958	5	5	P1P2	0.749726	-0.182456	5	5	P1P2	0.728182	-0.0675279	5	5	P1P2	0.872187	0.0222815	5	5	P1P2	0.888234	0.0686476	5	5	P1P2	0.897925	0.0867712	5	5
ALOX5	P1P2	0.372255	-0.451969	5	5	P1P2	0.639648	-0.0902651	5	5	P1P2	0.45715	-0.275108	5	5	P1P2	0.292719	0.409611	5	5	P1P2	0.403647	0.270234	5	5	P1P2	0.192475	0.306667	5	5	P1P2	0.409241	-0.0496942	5	5	P1P2	0.449276	0.123554	5	5	P1P2	0.827303	0.0413753	5	5
ALOX5AP	P1P2	0.91087	0.12223	5	5	P1P2	0.440028	0.155604	5	5	P1P2	0.566242	0.0860897	5	5	P1P2	0.564868	0.0494678	5	5	P1P2	0.464129	0.0308172	5	5	P1P2	0.463684	0.0359375	5	5	P1P2	0.544814	0.144265	5	5	P1P2	0.369197	0.164678	5	5	P1P2	0.348237	0.147991	5	5
ALOXE3	P1P2	0.0259221	-0.345497	5	5	P1P2	0.0300551	-0.306118	5	5	P1P2	0.0136022	-0.304183	5	5	P1P2	0.402229	0.159343	5	5	P1P2	0.692188	0.0502906	5	5	P1P2	0.430385	0.061959	5	5	P1P2	0.226484	-0.305096	5	5	P1P2	0.224052	-0.274263	5	5	P1P2	0.188614	-0.25847	5	5
ALPI	P1P2	0.580149	0.163749	5	5	P1P2	0.31884	0.193498	5	5	P1P2	0.357552	0.136927	5	5	P1P2	0.656597	-0.0127721	5	5	P1P2	0.820757	-0.166143	5	5	P1P2	0.966002	-0.0719073	5	5	P1P2	0.652433	0.137393	5	5	P1P2	0.746267	-0.0757108	5	5	P1P2	0.702167	0.0980597	5	5
ALPK1	P1P2	0.492491	0.125562	5	5	P1P2	0.850291	-0.0245537	5	5	P1P2	0.584633	0.100489	5	5	P1P2	0.709476	-0.0751506	5	5	P1P2	0.848212	0.0369065	5	5	P1P2	0.930762	-0.0794276	5	5	P1P2	0.818178	0.121897	5	5	P1P2	0.951786	0.150778	5	5	P1P2	0.924488	0.130641	5	5
ALPK2	ENST00000361673.3	0.7052	0.128477	5	5	ENST00000361673.3	0.707629	0.109664	5	5	ENST00000361673.3	0.67629	0.119071	5	5	ENST00000361673.3	0.849978	0.0203888	5	5	ENST00000361673.3	0.945873	-0.106222	5	5	ENST00000361673.3	0.655665	-0.0543084	5	5	ENST00000361673.3	0.875726	0.168265	5	5	ENST00000361673.3	0.909575	-0.0245604	5	5	ENST00000361673.3	0.962202	0.0471381	5	5
ALPK3	P1P2	0.633817	0.134361	5	5	P1P2	0.947882	-0.0958654	5	5	P1P2	0.745648	-0.0548707	5	5	P1P2	0.397645	-0.177001	5	5	P1P2	0.701868	0.101943	5	5	P1P2	0.840838	-0.0517012	5	5	P1P2	0.828984	-0.0564048	5	5	P1P2	0.859909	0.132617	5	5	P1P2	0.901806	-0.0637292	5	5
ALPL	P1	0.158213	-0.681116	5	5	P1	0.0343928	-0.805511	5	5	P1	0.0498782	-0.716523	5	5	P2	0.707648	0.0817729	5	5	P2	0.506579	-0.206749	5	5	P2	0.647397	-0.0422158	5	5	P1	0.428032	-0.56946	5	5	P1	0.476662	-0.675491	5	5	P1	0.488892	-0.622476	5	5
ALPP	P1P2	0.683775	-0.141895	5	5	P1P2	0.532998	-0.0963308	5	5	P1P2	0.530317	-0.0883983	5	5	P1P2	0.747609	-0.0678367	5	5	P1P2	0.385928	-0.0959837	5	5	P1P2	0.294845	-0.0415796	5	5	P1P2	0.349962	-0.134076	5	5	P1P2	0.121925	-0.248718	5	5	P1P2	0.135914	-0.187123	5	5
ALPPL2	P1P2	0.0148281	-0.721065	5	5	P1P2	0.0260862	-1.05522	5	5	P1P2	0.0134785	-0.88814	5	5	P1P2	0.352706	-0.225796	5	5	P1P2	0.239838	0.381476	5	5	P1P2	0.862045	0.0226489	5	5	P1P2	0.00934942	-0.926932	5	5	P1P2	0.0160064	-0.579834	5	5	P1P2	0.00675595	-0.753383	5	5
ALS2	P1P2	0.370942	-0.215127	5	5	P1P2	0.349077	-0.0450524	5	5	P1P2	0.366156	-0.123702	5	5	P1P2	0.846771	-0.0333307	5	5	P1P2	0.542278	-0.0630117	5	5	P1P2	0.686138	-0.103035	5	5	P1P2	0.190916	-0.159717	5	5	P1P2	0.268935	-0.350955	5	5	P1P2	0.150414	-0.249653	5	5
ALS2CL	P1P2	0.240989	-0.307782	5	5	P1P2	0.2071	-0.285377	5	5	P1P2	0.186971	-0.296579	5	5	P1P2	0.946468	-0.0490388	5	5	P1P2	0.340221	-0.0601978	5	5	P1P2	0.615918	-0.0756158	5	5	P1P2	0.258887	-0.164462	5	5	P1P2	0.0459185	-0.361285	5	5	P1P2	0.0585504	-0.29585	5	5
ALS2CR11	P1P2	0.305733	-0.299235	5	5	P1P2	0.538379	-0.119335	5	5	P1P2	0.36529	-0.255479	5	5	P1P2	0.510329	0.156823	5	5	P1P2	0.936761	-0.0604457	5	5	P1P2	0.767303	0.114412	5	5	P1P2	0.805511	-0.0420502	5	5	P1P2	0.413879	-0.154172	5	5	P1P2	0.585194	-0.0851215	5	5
ALS2CR12	P1P2	0.940078	0.0407889	5	5	P1P2	0.487867	0.0853953	5	5	P1P2	0.619338	0.0630921	5	5	P1P2	0.500385	-0.141398	5	5	P1P2	0.711596	0.0552016	5	5	P1P2	0.77671	-0.0554845	5	5	P1P2	0.575604	-0.108889	5	5	P1P2	0.357339	0.13318	5	5	P1P2	0.76303	0.0367564	5	5
ALX1	P1P2	0.268935	-0.13344	5	5	P1P2	0.66973	-0.0099331	5	5	P1P2	0.357552	-0.0534167	5	5	P1P2	0.329052	0.203487	5	5	P1P2	0.917265	-0.0650579	5	5	P1P2	0.403113	0.111984	5	5	P1P2	0.875404	0.0524477	5	5	P1P2	0.555233	-0.0540403	5	5	P1P2	0.826666	-0.0137974	5	5
ALX3	P1P2	0.789325	0.120117	5	5	P1P2	0.0983379	0.138588	5	5	P1P2	0.252657	0.129352	5	5	P1P2	0.0565184	0.305333	5	5	P1P2	0.0665562	-0.383914	5	5	P1P2	0.932065	-0.0304479	5	5	P1P2	0.0668051	0.440884	5	5	P1P2	0.660824	-0.0474299	5	5	P1P2	0.248948	0.2368	5	5
ALX4	P1P2	0.156414	-0.178921	5	5	P1P2	0.212144	-0.280866	5	5	P1P2	0.122914	-0.303195	5	5	P1P2	0.604243	-0.104263	5	5	P1P2	0.58199	-0.132531	5	5	P1P2	0.365939	-0.135333	5	5	P1P2	0.0460777	-0.455369	5	5	P1P2	0.109631	-0.413692	5	5	P1P2	0.0491206	-0.411537	5	5
ALYREF	P1P2	0.734541	-0.0229016	5	5	P1P2	0.748743	0.0568219	5	5	P1P2	0.672112	0.0423433	5	5	P1P2	0.897711	0.0149448	5	5	P1P2	0.63084	0.0171886	5	5	P1P2	0.777338	-0.0164964	5	5	P1P2	0.781585	0.112366	5	5	P1P2	0.819037	0.0486244	5	5	P1P2	0.940728	-0.019411	5	5
AMACR	P1P2	0.996088	-0.536319	5	5	P1P2	0.513325	-0.662903	5	5	P1P2	0.927734	-0.651801	5	5	P1P2	0.646862	0.0491298	5	5	P1P2	0.155858	0.450422	5	5	P1P2	0.164226	0.249776	5	5	P1P2	0.963849	-0.317081	5	5	P1P2	0.791213	-0.26427	5	5	P1P2	0.803829	-0.309208	5	5
AMBN	P1P2	0.86055	0.0397746	5	5	P1P2	0.275356	-0.255878	5	5	P1P2	0.611294	-0.163303	5	5	P1P2	0.115165	-0.419904	5	5	P1P2	0.248113	0.432278	5	5	P1P2	0.979074	0.0118544	5	5	P1P2	0.0791908	-0.318192	5	5	P1P2	0.535685	0.143709	5	5	P1P2	0.532998	-0.0901756	5	5
AMBP	P1P2	0.287028	0.153436	5	5	P1P2	0.813326	0.0366853	5	5	P1P2	0.374448	0.138761	5	5	P1P2	0.552753	-0.221022	5	5	P1P2	0.304259	0.158496	5	5	P1P2	0.964042	-0.0480889	5	5	P1P2	0.997068	0.0607033	5	5	P1P2	0.153686	0.24264	5	5	P1P2	0.405525	0.108984	5	5
AMBRA1	P1P2	0.229231	-0.405447	5	5	P1P2	0.348237	-0.245856	5	5	P1P2	0.267523	-0.323172	5	5	P1P2	0.857203	0.0118747	4	4	P1P2	0.781876	-0.174629	5	5	P1P2	0.562671	0.0575469	4	4	P1P2	0.346186	-0.412285	5	5	P1P2	0.580708	-0.420781	5	5	P1P2	0.440028	-0.397598	5	5
AMD1	P1P2	0.411083	-0.425325	5	5	P1P2	0.490433	-0.146681	5	5	P1P2	0.352029	-0.535928	5	5	P1P2	0.359535	0.220053	5	5	P1P2	0.544177	0.093612	5	5	P1P2	0.197274	0.096415	5	5	P1P2	0.629639	-0.202544	5	5	P1P2	0.729009	-0.0924914	5	5	P1P2	0.511221	-0.107117	5	5
AMDHD1	P1P2	0.178914	0.162106	5	5	P1P2	0.877916	-0.00577929	5	5	P1P2	0.410154	0.157573	5	5	P1P2	0.584964	-0.102759	5	5	P1P2	0.153723	0.266235	5	5	P1P2	0.610737	0.0957028	5	5	P1P2	0.641286	0.188245	5	5	P1P2	0.231932	0.2581	5	5	P1P2	0.347817	0.185693	5	5
AMDHD2	P1P2	0.107116	0.232522	5	5	P1P2	0.350762	0.102007	5	5	P1P2	0.159179	0.215763	5	5	P1P2	0.219364	-0.2897	5	5	P1P2	0.5024	-0.0587735	5	5	P1P2	0.261454	-0.222211	5	5	P1P2	0.884101	0.0921013	5	5	P1P2	0.841974	0.0157892	5	5	P1P2	0.994785	0.0539453	5	5
AMELX	P1P2	0.308636	-0.210527	5	5	P1P2	0.0167373	-0.451572	5	5	P1P2	0.0466345	-0.331049	5	5	P1P2	0.90906	0.0421352	5	5	P1P2	0.655755	-0.0466614	5	5	P1P2	0.736201	-0.0582768	5	5	P1P2	0.469589	-0.209331	5	5	P1P2	0.00521221	-0.498529	5	5	P1P2	0.0325576	-0.366161	5	5
AMELY	P1P2	0.758051	-0.572933	5	5	P1P2	0.0781305	-0.626259	5	5	P1P2	0.792472	-0.695063	5	5	P1P2	0.487974	-0.281282	5	5	P1P2	0.239184	0.119208	5	5	P1P2	0.954897	-0.0810367	5	5	P1P2	0.209851	-0.617902	5	5	P1P2	0.0572549	-0.61608	5	5	P1P2	0.108547	-0.692704	5	5
AMER1	P1P2	0.64433	-0.112878	5	5	P1P2	0.362268	0.159941	5	5	P1P2	0.771141	0.0511496	5	5	P1P2	0.658966	0.0208207	5	5	P1P2	0.674174	-0.0892878	5	5	P1P2	0.975805	-0.0201035	5	5	P1P2	0.938485	-0.000163885	5	5	P1P2	0.859267	0.139654	5	5	P1P2	0.901806	0.100424	5	5
AMER2	P1P2	0.404143	-0.293364	5	5	P1P2	0.159906	-0.0646381	5	5	P1P2	0.160636	-0.15975	5	5	P1P2	0.757555	0.0530468	5	5	P1P2	0.431839	0.120271	5	5	P1P2	0.443926	0.0952127	5	5	P1P2	0.395475	-0.220388	5	5	P1P2	0.569565	-0.0450201	5	5	P1P2	0.45715	-0.132704	5	5
AMER3	P1P2	0.964651	0.0238171	4	4	P1P2	0.944998	0.0217426	4	4	P1P2	0.899291	0.0227798	4	4	P1P2	0.793306	0.424512	5	5	P1P2	0.734678	-0.0263196	4	4	P1P2	0.330985	-0.13518	4	4	P1P2	0.977523	-0.0928976	5	5	P1P2	0.748066	-0.0474939	4	4	P1P2	0.507369	-0.102583	4	4
AMFR	P1P2	0.0285987	0.284127	5	5	P1P2	0.84709	0.0462223	5	5	P1P2	0.218192	0.231247	5	5	P1P2	0.0882373	-0.336125	5	5	P1P2	0.610344	0.0567713	5	5	P1P2	0.520465	-0.13193	5	5	P1P2	0.787862	0.098872	5	5	P1P2	0.610148	0.109933	5	5	P1P2	0.74503	0.15094	5	5
AMH	P1P2	0.996088	-0.00244587	5	5	P1P2	0.689785	-0.0880126	5	5	P1P2	0.838141	-0.0452292	5	5	P1P2	0.891882	0.0466338	5	5	P1P2	0.356192	0.104947	5	5	P1P2	0.441004	0.0760037	5	5	P1P2	0.815958	0.0707258	5	5	P1P2	0.639064	0.0716787	5	5	P1P2	0.641987	0.0508856	5	5
AMHR2	P1P2	0.30786	0.117607	5	5	P1P2	0.743175	-0.170201	5	5	P1P2	0.887589	-0.0544386	5	5	P1P2	0.557419	0.045216	5	5	P1P2	0.0984822	0.486833	5	5	P1P2	0.0895913	0.386237	5	5	P1P2	0.118901	0.290428	5	5	P1P2	0.0482798	0.481035	5	5	P1P2	0.0337715	0.362293	5	5
AMICA1	P1P2	0.0770318	0.285278	5	5	P1P2	0.407836	0.0622947	5	5	P1P2	0.158695	0.102974	5	5	P1P2	0.106731	-0.132738	5	5	P1P2	0.707334	-0.318143	5	5	P1P2	0.0869903	-0.265461	5	5	P1P2	0.987946	-0.0240206	5	5	P1P2	0.656685	0.0549598	5	5	P1P2	0.874695	0.0292983	5	5
AMIGO1	P1P2	0.159785	0.0613473	5	5	P1P2	0.518604	0.0449112	5	5	P1P2	0.277159	0.0428514	5	5	P1P2	0.42705	-0.123673	5	5	P1P2	0.555913	-0.0961275	5	5	P1P2	0.328946	-0.0624867	5	5	P1P2	0.772508	0.117783	5	5	P1P2	0.771141	-0.0207314	5	5	P1P2	0.917352	0.0673814	5	5
AMIGO2	P1P2	0.356273	0.225625	5	5	P1P2	0.204464	0.263708	5	5	P1P2	0.166314	0.27063	5	5	P1P2	0.40592	0.168553	5	5	P1P2	0.336096	0.21539	5	5	P1P2	0.0981043	0.165605	5	5	P1P2	0.0867245	0.350175	5	5	P1P2	0.00770988	0.415615	5	5	P1P2	0.0123523	0.354514	5	5
AMIGO3	P1	0.212144	-0.258537	5	5	P2	0.146285	-0.593838	5	5	P2	0.223119	-0.306873	5	5	P1	0.428959	0.153436	5	5	P2	0.525072	0.245321	5	5	P2	0.568896	0.15933	5	5	P2	0.502816	-0.0548989	5	5	P2	0.196139	-0.206643	5	5	P2	0.182373	-0.0705069	5	5
AMMECR1	P1P2	0.306312	-0.17494	5	5	P1P2	0.779278	0.0393718	5	5	P1P2	0.52338	-0.105928	5	5	P1P2	0.969302	0.00724969	5	5	P1P2	0.859762	-0.0174966	5	5	P1P2	0.874947	0.0567931	5	5	P1P2	0.3441	-0.167615	5	5	P1P2	0.867617	-0.00234272	5	5	P1P2	0.524977	-0.0527115	5	5
AMMECR1L	P1P2	0.341145	-0.294608	5	5	P1P2	0.0554606	-0.303761	5	5	P1P2	0.116313	-0.299185	5	5	P1P2	0.799942	0.0826468	5	5	P1P2	0.0528573	0.375851	5	5	P1P2	0.198416	0.287911	5	5	P1P2	0.419044	-0.107708	5	5	P1P2	0.808891	0.0307591	5	5	P1P2	0.695513	-0.0357074	5	5
AMN	P1	0.603866	-0.041387	5	5	P2	0.548679	-0.162965	5	5	P2	0.698535	-0.0976745	5	5	P2	0.374759	0.0549329	5	5	P2	0.133372	0.274535	5	5	P2	0.0832764	0.0901649	5	5	P2	0.544271	0.126008	5	5	P2	0.300553	0.14165	5	5	P2	0.483266	0.172002	5	5
AMN1	P1P2	0.0491206	-0.364286	5	5	P1P2	0.397273	-0.0971749	5	5	P1P2	0.100181	-0.245427	5	5	P1P2	0.418993	0.0804329	5	5	P1P2	0.539031	-0.102499	5	5	P1P2	0.922296	-0.0312987	5	5	P1P2	0.338507	-0.238843	5	5	P1P2	0.141136	-0.291193	5	5	P1P2	0.157732	-0.23928	5	5
AMOT	P1P2	0.0184492	-0.627074	5	5	P1P2	0.091392	-0.632799	5	5	P1P2	0.0381012	-0.629937	5	5	P1P2	0.265457	0.238862	5	5	P1P2	0.895877	0.0665185	5	5	P1P2	0.389423	0.123702	5	5	P1P2	0.398206	-0.471621	5	5	P1P2	0.194729	-0.543324	5	5	P1P2	0.361838	-0.551426	5	5
AMOTL1	P1P2	0.320031	-0.958917	5	5	P1P2	0.194448	-1.09839	5	5	P1P2	0.26717	-1.0438	5	5	P1P2	0.273266	-0.42604	5	5	P1P2	0.945222	-0.130632	5	5	P1P2	0.594745	-0.28399	5	5	P1P2	0.133247	-1.41345	5	5	P1P2	0.29149	-1.13553	5	5	P1P2	0.197556	-1.33711	5	5
AMOTL2	P1P2	0.418564	-0.181886	5	5	P1P2	0.468853	-0.160499	5	5	P1P2	0.509646	-0.20071	5	5	P1P2	0.080719	-0.397439	5	5	P1P2	0.688872	-0.125863	5	5	P1P2	0.151213	-0.263424	5	5	P1P2	0.016279	-0.477633	5	5	P1P2	0.200414	-0.320921	5	5	P1P2	0.0321613	-0.376993	5	5
AMPD1	P1P2	0.0937688	0.291148	5	5	P1P2	0.344471	0.0523388	5	5	P1P2	0.137205	0.239055	5	5	P1P2	0.431352	-0.335073	5	5	P1P2	0.463131	-0.00519221	5	5	P1P2	0.398518	-0.209895	5	5	P1P2	0.670191	-0.0037073	5	5	P1P2	0.711278	0.0869394	5	5	P1P2	0.719819	0.0245081	5	5
AMPD2	P2	0.168704	-0.165285	5	5	P2	0.226239	-0.172869	5	5	P2	0.165815	-0.282644	5	5	P2	0.0937164	0.417314	5	5	P1	0.645741	0.111647	5	5	P2	0.18612	0.163726	5	5	P1	0.548617	0.0579531	5	5	P2	0.293175	-0.219147	5	5	P1	0.348237	0.0376896	5	5
AMPD3	P1P2	0.0626987	0.539971	5	5	P1P2	0.27752	0.267375	5	5	P1P2	0.144928	0.516812	5	5	P1P2	0.755687	-0.0438263	5	5	P1P2	0.588739	0.0892766	5	5	P1P2	0.826125	0.0516104	5	5	P1P2	0.0483517	0.479234	5	5	P1P2	0.0670871	0.445756	5	5	P1P2	0.0480023	0.462495	5	5
AMPH	P1P2	0.0309973	-0.616078	5	5	P1P2	0.0356648	-0.562241	5	5	P1P2	0.0270334	-0.589159	5	5	P1P2	0.878951	0.160149	5	5	P1P2	0.225749	-0.25722	5	5	P1P2	0.530086	-0.0698536	5	5	P1P2	0.0710408	-0.548544	5	5	P1P2	0.0188177	-0.777275	5	5	P1P2	0.0281856	-0.662909	5	5
AMT	P1P2	0.871477	0.04834	5	5	P1P2	0.837184	0.151503	5	5	P1P2	0.743175	0.0724888	5	5	P1P2	0.559345	0.161191	5	5	P1P2	0.279915	0.249785	5	5	P1P2	0.187763	0.224016	5	5	P1P2	0.532409	0.174595	5	5	P1P2	0.143134	0.387055	5	5	P1P2	0.183178	0.180051	5	5
AMTN	P1P2	0.209463	-0.338433	5	5	P1P2	0.0366817	-0.691117	5	5	P1P2	0.0717253	-0.581888	5	5	P1P2	0.412192	0.171955	5	5	P1P2	0.127958	0.567398	5	5	P1P2	0.171298	0.387079	5	5	P1P2	0.478413	-0.253712	5	5	P1P2	0.644037	-0.0143347	5	5	P1P2	0.527109	-0.119915	5	5
AMY1A	ENST00000370083.4	0.179178	-0.237437	5	5	ENST00000370083.4	0.156056	-0.403891	5	5	ENST00000370083.4	0.146512	-0.319613	5	5	ENST00000370083.4	0.698838	0.12389	5	5	ENST00000370083.4	0.689776	0.0982872	5	5	ENST00000370083.4	0.547956	0.087171	5	5	ENST00000370083.4	0.557635	-0.154919	5	5	ENST00000370083.4	0.114051	-0.329807	5	5	ENST00000370083.4	0.251979	-0.172956	5	5
AMY1B	ENST00000330330.5,ENST00000370080.3	0.103429	-0.28978	5	5	ENST00000330330.5,ENST00000370080.3	0.0604272	-0.305789	5	5	ENST00000330330.5,ENST00000370080.3	0.0530075	-0.297784	5	5	ENST00000330330.5,ENST00000370080.3	0.318612	0.218329	5	5	ENST00000330330.5,ENST00000370080.3	0.963466	0.0233533	5	5	ENST00000330330.5,ENST00000370080.3	0.496812	0.107065	5	5	ENST00000330330.5,ENST00000370080.3	0.511707	-0.114939	5	5	ENST00000330330.5,ENST00000370080.3	0.0471776	-0.266644	5	5	ENST00000330330.5,ENST00000370080.3	0.150878	-0.234989	5	5
AMY1C	ENST00000370079.3	0.756186	0.0769167	5	5	ENST00000370079.3	0.278606	0.0862936	5	5	ENST00000370079.3	0.31371	0.0566451	5	5	ENST00000370079.3	0.805324	0.0854006	5	5	ENST00000370079.3	0.778423	-0.210483	5	5	ENST00000370079.3	0.854321	0.0232389	5	5	ENST00000370079.3	0.477147	0.146901	5	5	ENST00000370079.3	0.887912	0.287851	5	5	ENST00000370079.3	0.513325	0.169415	5	5
AMY2A	P1P2	0.402304	0.137203	5	5	P1P2	0.98631	-0.0422973	5	5	P1P2	0.526042	0.0585259	5	5	P1P2	0.568194	-0.132607	5	5	P1P2	0.72076	0.0746955	5	5	P1P2	0.722648	-0.0182474	5	5	P1P2	0.837906	0.147715	5	5	P1P2	0.964807	0.171305	5	5	P1P2	0.817767	0.0698469	5	5
AMY2B	P1P2	0.101198	0.48832	5	5	P1P2	0.534609	0.327674	5	5	P1P2	0.168072	0.304947	5	5	P1P2	0.591735	-0.206402	5	5	P1P2	0.629968	0.0336563	5	5	P1P2	0.793092	-0.117249	5	5	P1P2	0.497107	0.301847	5	5	P1P2	0.469605	0.377106	5	5	P1P2	0.582389	0.38835	5	5
AMZ1	P1P2	0.61244	0.171299	5	5	P1P2	0.185067	0.23231	5	5	P1P2	0.284815	0.181058	5	5	P1P2	0.698232	0.0511549	5	5	P1P2	0.0759063	-0.258905	5	5	P1P2	0.477802	-0.148816	5	5	P1P2	0.262	0.180358	5	5	P1P2	0.639648	-0.0640896	5	5	P1P2	0.639648	0.0356012	5	5
AMZ2	P1P2	0.0530075	-0.336636	5	5	P1P2	0.0675763	-0.542722	5	5	P1P2	0.0370508	-0.427927	5	5	P1P2	0.557144	0.111508	5	5	P1P2	0.222321	0.210752	5	5	P1P2	0.261454	0.108658	5	5	P1P2	0.269719	-0.158945	5	5	P1P2	0.319237	-0.479665	5	5	P1P2	0.264013	-0.392135	5	5
ANAPC1	P1P2	0.0131737	0.344187	5	5	P1P2	0.0396456	0.287596	5	5	P1P2	0.010593	0.305698	5	5	P1P2	0.498825	0.090489	5	5	P1P2	0.932859	0.040205	5	5	P1P2	0.554528	0.139539	5	5	P1P2	0.00365047	0.402445	5	5	P1P2	0.191653	0.597643	5	5	P1P2	0.0137896	0.500044	5	5
ANAPC10	P1P2	0.793732	-1.70525	5	5	P1P2	0.58351	-1.72904	5	5	P1P2	0.843253	-1.60814	5	5	P1P2	0.0231227	-0.339957	4	4	P1P2	0.265805	-0.228144	4	4	P1P2	0.0198208	-0.257873	4	4	P1P2	0.184622	-2.40613	5	5	P1P2	0.0902996	-1.88405	5	5	P1P2	0.108908	-2.03094	5	5
ANAPC11	P1P2	0.262618	-0.172881	5	5	P1P2	0.785553	-0.187904	5	5	P1P2	0.357552	-0.140461	5	5	P1P2	0.478775	0.0885208	5	5	P1P2	0.604339	-0.00834224	5	5	P1P2	0.95098	0.0365679	5	5	P1P2	0.711119	-0.029054	5	5	P1P2	0.22781	-0.10798	5	5	P1P2	0.356699	-0.0877013	5	5
ANAPC13	P1P2	0.694909	-0.229731	5	5	P1P2	0.975882	-0.367135	5	5	P1P2	0.805094	-0.216167	5	5	P1P2	0.133597	0.283121	5	5	P1P2	0.750967	-0.0754528	5	5	P1P2	0.374695	0.135503	5	5	P1P2	0.387352	0.0344752	5	5	P1P2	0.84837	-0.404523	5	5	P1P2	0.598179	-0.126361	5	5
ANAPC15	P1P2	0.338664	0.224692	5	5	P1P2	0.285551	0.201604	5	5	P1P2	0.248948	0.188341	5	5	P1P2	0.741414	-0.128925	5	5	P1P2	0.931883	-0.000865511	5	5	P1P2	0.766677	-0.0648954	5	5	P1P2	0.37185	0.09146	5	5	P1P2	0.310191	0.130843	5	5	P1P2	0.282247	0.213682	5	5
ANAPC16	P1P2	0.925786	-0.0437477	5	5	P1P2	0.994133	-0.14763	5	5	P1P2	0.901159	-0.0592352	5	5	P1P2	0.102357	-0.258154	5	5	P1P2	0.723823	-0.0631843	5	5	P1P2	0.283656	-0.116516	5	5	P1P2	0.224764	-0.38047	5	5	P1P2	0.434243	-0.120037	5	5	P1P2	0.476662	-0.250254	5	5
ANAPC2	P1P2	0.735773	-0.626029	5	5	P1P2	0.641987	-0.555892	5	5	P1P2	0.731466	-0.59096	5	5	P1P2	0.982688	-0.0302562	5	5	P1P2	0.208094	-0.28411	5	5	P1P2	0.227282	-0.134764	5	5	P1P2	0.632542	-0.622669	5	5	P1P2	0.322423	-0.779597	5	5	P1P2	0.505459	-0.715908	5	5
ANAPC4	P1P2	0.800039	0.00848685	5	5	P1P2	0.906984	-0.177807	5	5	P1P2	0.84773	-0.0871375	5	5	P1P2	0.624961	-0.126637	5	5	P1P2	0.241477	-0.129996	5	5	P1P2	0.224768	-0.0985869	5	5	P1P2	0.707472	-0.0601	5	5	P1P2	0.0360252	-0.326219	5	5	P1P2	0.169083	-0.223699	5	5
ANAPC5	P1P2	0.497139	-0.140904	5	5	P1P2	0.218192	-0.317515	5	5	P1P2	0.132095	-0.168394	5	5	P1P2	0.19576	0.46966	5	5	P1P2	0.242464	0.355002	5	5	P1P2	0.0217272	0.36232	5	5	P1P2	0.233297	0.270681	5	5	P1P2	0.67928	-0.115556	5	5	P1P2	0.717375	0.00877759	5	5
ANAPC7	P1P2	0.628588	-0.254749	5	5	P1P2	0.240007	0.13495	5	5	P1P2	0.603296	-0.000178139	5	5	P1P2	0.432312	0.025732	5	5	P1P2	0.178192	-0.37883	5	5	P1P2	0.576706	-0.22187	5	5	P1P2	0.733446	-0.125286	5	5	P1P2	0.414814	-0.259371	5	5	P1P2	0.633235	-0.205223	5	5
ANG	P1P2	0.335785	-0.195571	5	5	P1P2	0.23968	-0.137105	5	5	P1P2	0.240989	-0.209942	5	5	P1P2	0.949076	0.0237749	5	5	P1P2	0.861047	-0.017476	5	5	P1P2	0.840838	0.00378409	5	5	P1P2	0.415293	-0.0901871	5	5	P1P2	0.187244	-0.208818	5	5	P1P2	0.237402	-0.162062	5	5
ANGEL1	P1P2	0.525509	0.10824	5	5	P1P2	0.866332	-0.0555683	5	5	P1P2	0.744411	0.0782506	5	5	P1P2	0.452495	-0.206632	5	5	P1P2	0.238858	-0.161135	5	5	P1P2	0.174657	-0.185749	5	5	P1P2	0.747323	-0.022856	5	5	P1P2	0.174205	-0.195911	5	5	P1P2	0.337017	-0.123431	5	5
ANGEL2	P1P2	0.198696	-0.285906	5	5	P1P2	0.0146614	-0.473956	5	5	P1P2	0.0364617	-0.377886	5	5	P1P2	0.442459	0.0767318	5	5	P1P2	0.0779545	0.362797	5	5	P1P2	0.0704457	0.232279	5	5	P1P2	0.862869	-0.149712	5	5	P1P2	0.48633	-0.201371	5	5	P1P2	0.686477	-0.143127	5	5
ANGPT1	P1P2	0.0960316	0.298194	5	5	P1P2	0.798776	0.122374	5	5	P1P2	0.274997	0.130968	5	5	P1P2	0.790782	-0.144014	5	5	P1P2	0.552625	0.122864	5	5	P1P2	0.783629	0.0141459	5	5	P1P2	0.283416	0.252461	5	5	P1P2	0.314889	0.186362	5	5	P1P2	0.2071	0.217198	5	5
ANGPT2	P1P2	0.893401	0.0949878	5	5	P1P2	0.840696	-0.0436625	5	5	P1P2	0.969366	0.0545077	5	5	P1P2	0.418993	-0.009951	5	5	P1P2	0.481275	-0.106877	5	5	P1P2	0.395776	-0.075326	5	5	P1P2	0.803931	-0.067347	5	5	P1P2	0.299791	-0.134831	5	5	P1P2	0.478688	-0.0725988	5	5
ANGPT4	P1P2	0.0126986	0.405131	5	5	P1P2	0.813326	0.021768	5	5	P1P2	0.106229	0.170726	5	5	P1P2	0.00122988	-0.671917	5	5	P1P2	0.209575	0.157317	5	5	P1P2	0.0248141	-0.284008	5	5	P1P2	0.180601	-0.336155	5	5	P1P2	0.136989	0.230409	5	5	P1P2	0.836865	-0.0976821	5	5
ANGPTL1	P1P2	0.243292	0.156977	5	5	P1P2	0.394092	0.0608342	5	5	P1P2	0.288139	0.23501	5	5	P1P2	0.246277	-0.212108	5	5	P1P2	0.291355	-0.181689	5	5	P1P2	0.10743	-0.231313	5	5	P1P2	0.669001	0.0109705	5	5	P1P2	0.815228	-0.0823526	5	5	P1P2	0.606147	0.00598874	5	5
ANGPTL2	P1P2	0.650495	-0.269593	5	5	P1P2	0.494038	-0.189558	5	5	P1P2	0.581828	-0.250541	5	5	P1P2	0.917178	-0.00196517	5	5	P1P2	0.264909	-0.19086	5	5	P1P2	0.465185	-0.124429	5	5	P1P2	0.635451	-0.219673	5	5	P1P2	0.0540184	-0.353764	5	5	P1P2	0.170863	-0.286719	5	5
ANGPTL3	P1P2	0.057362	-0.480721	5	5	P1P2	0.92319	-0.0265466	5	5	P1P2	0.152043	-0.246535	5	5	P1P2	0.283246	0.341842	5	5	P1P2	0.955644	-0.0756037	5	5	P1P2	0.32854	0.0612924	5	5	P1P2	0.828347	-0.218238	5	5	P1P2	0.969366	-0.0478697	5	5	P1P2	0.937478	-0.141928	5	5
ANGPTL4	P1P2	0.572341	-0.00964369	5	5	P1P2	0.55496	-0.111439	5	5	P1P2	0.998044	-0.0328308	5	5	P1P2	0.161217	0.325231	5	5	P1P2	0.532565	0.164023	5	5	P1P2	0.156177	0.31338	5	5	P1P2	0.141899	0.382604	5	5	P1P2	0.736389	0.107539	5	5	P1P2	0.338664	0.17178	5	5
ANGPTL5	P1P2	0.772391	0.125909	5	5	P1P2	0.337017	-0.0625333	5	5	P1P2	0.633817	-0.012608	5	5	P1P2	0.695507	0.0167617	5	5	P1P2	0.465128	0.314801	5	5	P1P2	0.975805	0.238025	5	5	P1P2	0.604341	0.0835316	5	5	P1P2	0.540539	0.108384	5	5	P1P2	0.824121	0.00447425	5	5
ANGPTL6	P1P2	0.814911	-0.119374	5	5	P1P2	0.590824	-0.0961904	5	5	P1P2	0.575124	-0.0907274	5	5	P1P2	0.117641	0.42532	5	5	P1P2	0.605195	0.0873742	5	5	P1P2	0.206838	0.19571	5	5	P1P2	0.23011	0.325875	5	5	P1P2	0.966761	-0.0915413	5	5	P1P2	0.656685	0.192012	5	5
ANGPTL7	P1P2	0.255378	-0.21696	5	5	P1P2	0.799408	0.109655	5	5	P1P2	0.660824	-0.112105	5	5	P1P2	0.0793076	0.469276	5	5	P1P2	0.979118	-0.082241	5	5	P1P2	0.159312	0.249104	5	5	P1P2	0.328102	0.11534	5	5	P1P2	0.445856	0.012897	5	5	P1P2	0.29903	0.0641184	5	5
ANHX	P1P2	0.116123	-0.376263	5	5	P1P2	0.0825094	-0.214602	5	5	P1P2	0.0518153	-0.26935	5	5	P1P2	0.971913	0.0714344	5	5	P1P2	0.830949	-0.019114	5	5	P1P2	0.898252	0.0871528	5	5	P1P2	0.331343	-0.213724	5	5	P1P2	0.103083	-0.307076	5	5	P1P2	0.162594	-0.324716	5	5
ANK1	P1P2	0.0873872	-0.477517	5	5	P1P2	0.0863335	-0.423632	5	5	P1P2	0.0606512	-0.425252	5	5	P1P2	0.0246251	0.3571	5	5	P1P2	0.080118	0.351465	5	5	P1P2	0.0101067	0.331657	5	5	P1P2	0.865438	-0.0824874	5	5	P1P2	0.82985	-0.0071484	5	5	P1P2	0.962202	-0.0339242	5	5
ANK2	ENST00000264366.6	0.877271	-0.0395474	5	5	ENST00000264366.6	0.982399	0.0513607	5	5	ENST00000264366.6	0.94593	-0.0161764	5	5	ENST00000264366.6	0.188505	0.270815	5	5	ENST00000264366.6	0.392233	-0.164448	5	5	ENST00000264366.6	0.770435	0.0607931	5	5	ENST00000264366.6	0.241729	0.111854	5	5	ENST00000264366.6	0.271776	-0.15704	5	5	ENST00000264366.6	0.794362	0.0172012	5	5
ANK3	P1P2	0.840696	0.102763	5	5	P1P2	0.84773	-0.256635	5	5	P1P2	0.859909	-0.120408	5	5	P1P2	0.563761	0.159485	5	5	P1P2	0.973247	-0.0921669	5	5	P1P2	0.935976	0.0514792	5	5	P1P2	0.20911	0.315666	5	5	P1P2	0.476156	-0.0838241	5	5	P1P2	0.67629	0.0871626	5	5
ANKAR	P1P2	0.389573	-0.20578	5	5	P1P2	0.412946	-0.216171	5	5	P1P2	0.280787	-0.159339	5	5	P1P2	0.888646	-0.104242	5	5	P1P2	0.809327	-0.0384923	5	5	P1P2	0.933369	-0.0596258	5	5	P1P2	0.314162	-0.090884	5	5	P1P2	0.328453	-0.112506	5	5	P1P2	0.274279	-0.0960664	5	5
ANKDD1A	P1P2	0.393638	-0.023853	5	5	P1P2	0.584071	-0.118299	5	5	P1P2	0.702774	-0.071076	5	5	P1P2	0.0518132	-0.27937	5	5	P1P2	0.818849	0.0963533	5	5	P1P2	0.243782	-0.158211	5	5	P1P2	0.58961	-0.306969	5	5	P1P2	0.526042	-0.146033	5	5	P1P2	0.55633	-0.236245	5	5
ANKDD1B	P1P2	0.000309239	-0.891071	5	5	P1P2	0.00815161	-0.705997	5	5	P1P2	0.000599674	-0.798534	5	5	P1P2	0.0699809	0.246273	5	5	P1P2	0.274131	0.309847	5	5	P1P2	0.126338	0.319732	5	5	P1P2	0.0721981	-0.743002	5	5	P1P2	0.178123	-0.546475	5	5	P1P2	0.0869344	-0.644738	5	5
ANKEF1	P1P2	0.692195	-0.0755889	5	5	P1P2	0.125917	0.312906	5	5	P1P2	0.478181	0.0765503	5	5	P1P2	0.127556	0.505877	5	5	P1P2	0.341465	-0.221691	5	5	P1P2	0.29296	0.0441939	5	5	P1P2	0.0761679	0.350841	5	5	P1P2	0.589132	0.126916	5	5	P1P2	0.207689	0.306232	5	5
ANKFN1	P1P2	0.119578	-0.444164	5	5	P1P2	0.601019	-0.119738	5	5	P1P2	0.238702	-0.175576	5	5	P1P2	0.08778	0.34594	5	5	P1P2	0.994779	-0.0163934	5	5	P1P2	0.359456	0.118135	5	5	P1P2	0.912536	-0.0825417	5	5	P1P2	0.253675	-0.150041	5	5	P1P2	0.503893	-0.107243	5	5
ANKFY1	P1P2	0.0461859	-0.818869	5	5	P1P2	0.284815	-0.290772	5	5	P1P2	0.0370508	-0.547344	5	5	P1P2	0.187544	0.527345	5	5	P1P2	0.167876	0.297036	5	5	P1P2	0.0192741	0.298686	5	5	P1P2	0.0922715	-0.38629	5	5	P1P2	0.901483	-0.0174812	5	5	P1P2	0.263664	-0.0986667	5	5
ANKH	P1P2	0.209463	-0.825482	5	5	P1P2	0.0917061	-1.23479	5	5	P1P2	0.158695	-1.10735	5	5	P1P2	0.331696	0.160865	5	5	P1P2	0.277375	0.243034	5	5	P1P2	0.194723	0.23638	5	5	P1P2	0.540483	-0.68557	5	5	P1P2	0.102911	-0.976145	5	5	P1P2	0.367023	-0.830857	5	5
ANKHD1	P1P2	0.0657568	0.525683	5	5	P1P2	0.219877	0.25356	5	5	P1P2	0.104821	0.344112	5	5	P1P2	0.0599971	-0.327071	5	5	P1P2	0.837334	-0.143437	5	5	P1P2	0.181256	-0.273073	5	5	P1P2	0.497366	0.156461	5	5	P1P2	0.581548	0.239558	5	5	P1P2	0.54108	0.198009	5	5
ANKHD1-EIF4EBP3	P1P2	0.0657568	0.525683	5	5	P1P2	0.219877	0.25356	5	5	P1P2	0.104821	0.344112	5	5	P1P2	0.0599971	-0.327071	5	5	P1P2	0.837334	-0.143437	5	5	P1P2	0.181256	-0.273073	5	5	P1P2	0.497366	0.156461	5	5	P1P2	0.581548	0.239558	5	5	P1P2	0.54108	0.198009	5	5
ANKIB1	P1P2	0.446832	-0.0966934	5	5	P1P2	0.258808	-0.129124	5	5	P1P2	0.285183	-0.237839	5	5	P1P2	0.349744	-0.124568	5	5	P1P2	0.931883	-0.000162357	5	5	P1P2	0.616495	-0.0945289	5	5	P1P2	0.111277	-0.348863	5	5	P1P2	0.248613	-0.192583	5	5	P1P2	0.106938	-0.26009	5	5
ANKK1	P1P2	0.776145	0.042669	5	5	P1P2	0.493522	0.0852563	5	5	P1P2	0.57903	0.0803692	5	5	P1P2	0.770045	0.0510495	5	5	P1P2	0.857835	0.00374088	5	5	P1P2	0.915139	-0.0312785	5	5	P1P2	0.705044	0.140133	5	5	P1P2	0.739471	0.0876728	5	5	P1P2	0.619338	0.101844	5	5
ANKLE1	P1P2	0.992177	-0.0450329	5	5	P1P2	0.678981	-0.0488471	5	5	P1P2	0.960899	-0.0814522	5	5	P1P2	0.550564	0.11416	5	5	P1P2	0.691886	0.0172361	5	5	P1P2	0.609589	0.0478763	5	5	P1P2	0.495039	0.0985834	5	5	P1P2	0.87856	-0.0163287	5	5	P1P2	0.562929	0.0360121	5	5
ANKLE2	P1P2	0.569011	-0.00792758	5	5	P1P2	0.898572	0.0194465	5	5	P1P2	0.663195	0.00369057	5	5	P1P2	0.546199	-0.0891824	5	5	P1P2	0.224498	0.16381	5	5	P1P2	0.651526	0.0607	5	5	P1P2	0.991855	-0.00308533	5	5	P1P2	0.603296	0.228275	5	5	P1P2	0.732696	0.0998052	5	5
ANKMY1	P1P2	0.0577918	0.42444	5	5	P1P2	0.0460075	0.44541	5	5	P1P2	0.0295627	0.388027	5	5	P1P2	0.643043	-0.17211	5	5	P1P2	0.101519	-0.300634	5	5	P1P2	0.114781	-0.190932	5	5	P1P2	0.15121	0.153463	5	5	P1P2	0.429934	0.091548	5	5	P1P2	0.151576	0.100102	5	5
ANKMY2	P1P2	0.765523	0.0189413	5	5	P1P2	0.41739	-0.168854	5	5	P1P2	0.841974	-0.0703152	5	5	P1P2	0.259528	0.245312	5	5	P1P2	0.102376	0.274506	5	5	P1P2	0.0869903	0.245161	5	5	P1P2	0.294557	0.26439	5	5	P1P2	0.450256	0.0980156	5	5	P1P2	0.260881	0.127418	5	5
ANKRA2	P1P2	0.284447	0.156855	5	5	P1P2	0.739471	-0.0816284	5	5	P1P2	0.715544	0.016232	5	5	P1P2	0.524634	-0.092239	5	5	P1P2	0.51288	0.154551	5	5	P1P2	0.883351	-0.015235	5	5	P1P2	0.769073	0.108726	5	5	P1P2	0.808891	0.0846186	5	5	P1P2	0.766146	0.112378	5	5
ANKRD1	P1P2	0.0216752	0.492732	5	5	P1P2	0.414346	0.126379	5	5	P1P2	0.0652785	0.350603	5	5	P1P2	0.133809	-0.443349	5	5	P1P2	0.333636	0.182755	5	5	P1P2	0.465185	-0.0884293	5	5	P1P2	0.272921	0.0870652	5	5	P1P2	0.104123	0.333775	5	5	P1P2	0.17343	0.193125	5	5
ANKRD10	P1P2	0.388673	0.183444	5	5	P1P2	0.0339775	0.432364	5	5	P1P2	0.0852901	0.307904	5	5	P1P2	0.860259	0.111413	5	5	P1P2	0.941967	0.0141063	5	5	P1P2	0.829318	-0.0121063	5	5	P1P2	0.349121	0.225581	5	5	P1P2	0.0420616	0.413805	5	5	P1P2	0.124108	0.396639	5	5
ANKRD11	P1P2	0.00119636	-0.932973	5	5	P1P2	0.000389688	-0.734167	5	5	P1P2	0.000365066	-0.805725	5	5	P1P2	0.676543	0.0958576	5	5	P1P2	0.125115	0.290175	5	5	P1P2	0.0561519	0.196306	5	5	P1P2	0.000491995	-0.698118	5	5	P1P2	0.0270334	-0.659894	5	5	P1P2	0.00123816	-0.679006	5	5
ANKRD12	P1P2	0.147195	-0.905915	5	5	P1P2	0.243787	-0.76291	5	5	P1P2	0.193047	-0.793368	5	5	P1P2	0.434715	-0.342333	5	5	P1P2	0.345214	-0.10695	5	5	P1P2	0.312177	-0.223835	5	5	P1P2	0.0858268	-1.15578	5	5	P1P2	0.0924951	-0.954149	5	5	P1P2	0.065997	-1.05496	5	5
ANKRD13A	P1P2	0.0392546	-0.616545	5	5	P1P2	0.0820771	-0.391946	5	5	P1P2	0.0400399	-0.504245	5	5	P1P2	0.480047	0.476197	5	5	P1P2	0.947827	-0.045777	5	5	P1P2	0.592476	0.256792	5	5	P1P2	0.498142	-0.132802	5	5	P1P2	0.0864834	-0.446089	5	5	P1P2	0.312143	-0.430811	5	5
ANKRD13B	P1P2	0.717986	-0.117903	5	5	P1P2	0.333329	0.189769	5	5	P1P2	0.680478	0.0347815	5	5	P1P2	0.50247	0.00160266	5	5	P1P2	0.594957	-0.212204	5	5	P1P2	0.592476	-0.0356007	5	5	P1P2	0.951486	0.0832274	5	5	P1P2	0.833037	0.107473	5	5	P1P2	0.821578	-0.00365172	5	5
ANKRD13C	P1P2	0.301317	0.253493	5	5	P1P2	0.0960316	0.382217	5	5	P1P2	0.082221	0.361685	5	5	P1P2	0.2805	-0.104819	5	5	P1P2	0.366084	0.108011	5	5	P1P2	0.922947	-0.0139676	5	5	P1P2	0.747942	0.175632	5	5	P1P2	0.0246409	0.49146	5	5	P1P2	0.184796	0.396424	5	5
ANKRD13D	P1P2	0.0331598	0.307502	5	5	P1P2	0.615885	0.149407	5	5	P1P2	0.119578	0.24222	5	5	P1P2	0.188505	-0.208564	5	5	P1P2	0.996737	0.0198784	5	5	P1P2	0.429428	-0.124556	5	5	P1P2	0.335015	0.218804	5	5	P1P2	0.434723	0.112542	5	5	P1P2	0.249956	0.188886	5	5
ANKRD16	P1P2	0.561826	-0.171202	5	5	P1P2	0.807625	0.0368766	5	5	P1P2	0.713105	-0.0191189	5	5	P1P2	0.583276	0.0779615	5	5	P1P2	0.423737	-0.216155	5	5	P1P2	0.883998	-0.131095	5	5	P1P2	0.844932	-0.023494	5	5	P1P2	0.371817	-0.179574	5	5	P1P2	0.454188	-0.112388	5	5
ANKRD17	P1P2	0.816497	0.0591508	5	5	P1P2	0.0759456	-0.450483	5	5	P1P2	0.234816	-0.221208	5	5	P1P2	0.0574794	-0.550659	5	5	P1P2	0.218318	0.262223	5	5	P1P2	0.388972	-0.0814996	5	5	P1P2	0.161222	-0.578799	5	5	P1P2	0.528178	-0.106921	5	5	P1P2	0.270353	-0.418342	5	5
ANKRD18A	ENST00000564591.1,ENST00000566717.2	0.241645	-0.238897	5	5	ENST00000564591.1,ENST00000566717.2	0.836545	-0.0125013	5	5	ENST00000564591.1,ENST00000566717.2	0.621645	-0.0968632	5	5	ENST00000564591.1,ENST00000566717.2	0.700961	0.0744186	5	5	ENST00000564591.1,ENST00000566717.2	0.72076	0.0415772	5	5	ENST00000564591.1,ENST00000566717.2	0.520465	0.0298109	5	5	ENST00000564591.1,ENST00000566717.2	0.716602	-0.152924	5	5	ENST00000564591.1,ENST00000566717.2	0.701864	0.0568436	5	5	ENST00000564591.1,ENST00000566717.2	0.967412	-0.101761	5	5
ANKRD18B	P1P2	0.472119	-0.220659	5	5	P1P2	0.960248	0.034971	5	5	P1P2	0.622223	-0.0755531	5	5	P1P2	0.716803	0.0536308	5	5	P1P2	0.915967	-0.11998	5	5	P1P2	0.777338	0.0251478	5	5	P1P2	0.50699	-0.111079	5	5	P1P2	0.748743	-0.00543653	5	5	P1P2	0.697326	-0.0371038	5	5
ANKRD2	P1P2	0.732081	0.178006	5	5	P1P2	0.18157	0.259337	5	5	P1P2	0.339903	0.218672	5	5	P1P2	0.726614	-0.0533549	5	5	P1P2	0.229849	-0.338472	5	5	P1P2	0.361609	-0.231678	5	5	P1P2	0.905415	0.034435	5	5	P1P2	0.89437	0.0328608	5	5	P1P2	0.531388	-0.00319054	5	5
ANKRD20A1	ENST00000377477.2	0.890817	-0.00826247	5	5	ENST00000377477.2	0.047818	0.356972	5	5	ENST00000377477.2	0.194167	0.172864	5	5	ENST00000377477.2	0.0327899	0.307	5	5	ENST00000377477.2	0.0562501	-0.3522	5	5	ENST00000377477.2	0.954897	-0.0300162	5	5	ENST00000377477.2	0.056906	0.349712	5	5	ENST00000377477.2	0.955691	0.0308442	5	5	ENST00000377477.2	0.16457	0.192205	5	5
ANKRD20A2	ENST00000377601.2	0.539999	-0.451444	5	5	ENST00000377601.2	0.225143	-0.298981	5	5	ENST00000377601.2	0.400928	-0.408636	5	5	ENST00000377601.2	0.220133	0.0758558	5	5	ENST00000377601.2	0.706726	0.0638586	5	5	ENST00000377601.2	0.299021	0.0698572	5	5	ENST00000377601.2	0.636034	-0.194331	5	5	ENST00000377601.2	0.370506	-0.282785	5	5	ENST00000377601.2	0.462607	-0.233945	5	5
ANKRD20A3	ENST00000254835.2	0.143581	-0.248557	5	5	ENST00000254835.2	0.664381	0.119976	5	5	ENST00000254835.2	0.490433	-0.127863	5	5	ENST00000254835.2	0.996733	-0.0606391	5	5	ENST00000254835.2	0.650445	-0.0858648	5	5	ENST00000254835.2	0.853678	-0.0565759	5	5	ENST00000254835.2	0.0859759	-0.291447	5	5	ENST00000254835.2	0.942679	0.0580683	5	5	ENST00000254835.2	0.321226	-0.117966	5	5
ANKRD20A4	ENST00000357336.3	0.696721	-0.389904	5	5	ENST00000357336.3	0.388898	-0.268051	5	5	ENST00000357336.3	0.519664	-0.328977	5	5	ENST00000357336.3	0.0694763	0.242421	5	5	ENST00000357336.3	0.536871	0.120139	5	5	ENST00000357336.3	0.0809677	0.18128	5	5	ENST00000357336.3	0.542105	-0.0671039	5	5	ENST00000357336.3	0.934229	-0.248614	5	5	ENST00000357336.3	0.69914	-0.114543	5	5
ANKRD22	P1P2	0.766834	0.0758274	4	4	P1P2	0.444647	0.122697	4	4	P1P2	0.484245	0.0909817	4	4	P1P2	0.566799	-0.123145	4	4	P1P2	0.248525	0.169963	4	4	P1P2	0.724493	0.0271792	4	4	P1P2	0.813367	-0.0979323	4	4	P1P2	0.1341	0.327169	4	4	P1P2	0.364934	0.0972157	4	4
ANKRD23	P2	0.559075	-0.0303287	5	5	P1	0.34239	-0.188911	5	5	P2	0.776771	-0.0378182	5	5	P1	0.248956	-0.207248	5	5	P1	0.399973	0.324801	5	5	P1	0.701875	0.0610581	5	5	P1	0.573378	-0.1121	5	5	P2	0.313122	-0.135446	5	5	P1	0.908927	0.0730591	5	5
ANKRD24	P1P2	0.425175	-0.387897	5	5	P1P2	0.122914	-0.282959	5	5	P1P2	0.188888	-0.335428	5	5	P1P2	0.584682	0.0637989	5	5	P1P2	0.552625	-0.250627	5	5	P1P2	0.831236	-0.104505	5	5	P1P2	0.0815929	-0.492173	5	5	P1P2	0.145605	-0.484251	5	5	P1P2	0.0710836	-0.488212	5	5
ANKRD26	P1P2	0.772391	0.0209436	5	5	P1P2	0.764276	-0.131897	5	5	P1P2	0.87019	-0.0821409	5	5	P1P2	0.570973	-0.146962	5	5	P1P2	0.832863	0.0960665	5	5	P1P2	0.875593	-0.0429296	5	5	P1P2	0.640701	-0.0882311	5	5	P1P2	0.659049	-0.0894547	5	5	P1P2	0.570675	-0.0661118	5	5
ANKRD27	P1P2	0.0482335	-0.693975	5	5	P1P2	0.297133	-0.466721	5	5	P1P2	0.140255	-0.645522	5	5	P1P2	0.296681	0.147479	5	5	P1P2	0.391329	-0.158339	5	5	P1P2	0.849179	0.00788	5	5	P1P2	0.140135	-0.572399	5	5	P1P2	0.158937	-0.726936	5	5	P1P2	0.145154	-0.649668	5	5
ANKRD28	P1P2	0.737005	-0.126787	5	5	P1P2	0.254696	-0.194726	5	5	P1P2	0.719208	-0.160756	5	5	P1P2	0.412426	0.0758478	5	5	P1P2	0.711292	0.14361	5	5	P1P2	0.430385	0.0933494	5	5	P1P2	0.373602	0.157724	5	5	P1P2	0.488892	-0.147645	5	5	P1P2	0.946581	0.0782894	5	5
ANKRD29	P1P2	0.992177	-0.0105871	5	5	P1P2	0.375768	-0.101336	5	5	P1P2	0.682275	-0.0897428	5	5	P1P2	0.799625	0.111896	5	5	P1P2	0.197368	0.413466	5	5	P1P2	0.358168	0.194721	5	5	P1P2	0.678543	0.0562626	5	5	P1P2	0.356273	0.157983	5	5	P1P2	0.411549	0.107123	5	5
ANKRD30A	P1P2	0.808891	0.0581528	5	5	P1P2	0.47565	-0.143117	5	5	P1P2	0.719819	-0.0440635	5	5	P1P2	0.516661	-0.10723	5	5	P1P2	0.414789	0.170281	5	5	P1P2	0.794988	0.0369809	5	5	P1P2	0.644211	-0.0626043	5	5	P1P2	0.899542	-0.0786328	5	5	P1P2	0.889526	-0.0706186	5	5
ANKRD30B	P1P2	0.662009	0.245033	5	5	P1P2	0.499731	0.301358	5	5	P1P2	0.692496	0.328343	5	5	P1P2	0.947772	0.0464981	5	5	P1P2	0.0632312	-0.318794	5	5	P1P2	0.545774	-0.120832	5	5	P1P2	0.0720687	0.31146	5	5	P1P2	0.591953	-0.0563949	5	5	P1P2	0.492491	0.139838	5	5
ANKRD31	P1P2	0.411549	-0.120504	5	5	P1P2	0.965458	-0.0179891	5	5	P1P2	0.607289	-0.0692466	5	5	P1P2	0.869918	-0.0897519	5	5	P1P2	0.288745	-0.174468	5	5	P1P2	0.496812	-0.107059	5	5	P1P2	0.254776	-0.0839834	5	5	P1P2	0.33784	-0.128378	5	5	P1P2	0.238051	-0.106181	5	5
ANKRD32	P1P2	0.231294	0.0617572	5	5	P1P2	0.956342	-0.0195319	5	5	P1P2	0.498175	0.0211127	5	5	P1P2	0.118218	-0.267096	5	5	P1P2	0.607481	0.191989	5	5	P1P2	0.580069	-0.0623904	5	5	P1P2	0.617508	-0.0522113	5	5	P1P2	0.569565	0.192365	5	5	P1P2	0.953087	0.0180328	5	5
ANKRD33	P1P2	0.513325	-0.259927	5	5	P1P2	0.974579	-0.00594628	5	5	P1P2	0.737621	-0.179198	5	5	P1P2	0.883473	0.0390594	5	5	P1P2	0.643394	-0.000710337	5	5	P1P2	0.58513	0.00522594	5	5	P1P2	0.518031	-0.173725	5	5	P1P2	0.905689	0.110855	5	5	P1P2	0.735157	0.001428	5	5
ANKRD33B	P1P2	0.247943	-0.276653	5	5	P1P2	0.47565	-0.377038	5	5	P1P2	0.26227	-0.291219	5	5	P1P2	0.412893	-0.0838471	5	5	P1P2	0.877788	-0.28028	5	5	P1P2	0.182598	-0.142067	5	5	P1P2	0.12222	-0.450008	5	5	P1P2	0.202432	-0.660163	5	5	P1P2	0.0960316	-0.423469	5	5
ANKRD34A	P2	0.176548	-0.131634	5	5	P2	0.192628	0.200616	5	5	P1	0.597045	0.0316188	5	5	P1	0.0133746	-0.335376	5	5	P2	0.471148	-0.319586	5	5	P1	0.143656	-0.175942	5	5	P1	0.252737	-0.197366	5	5	P1	0.904395	0.0342397	5	5	P1	0.584633	-0.102144	5	5
ANKRD34B	P2	0.312926	-0.172993	5	5	P2	0.360978	-0.191774	5	5	P2	0.284815	-0.194869	5	5	P1	0.464157	-0.199571	5	5	P1	0.218012	0.189031	5	5	P1	0.839556	0.0266522	5	5	P2	0.196516	-0.272361	5	5	P1	0.153215	0.32674	5	5	P2	0.350762	-0.245221	5	5
ANKRD34C	P1P2	0.801302	0.0353111	5	5	P1P2	0.749982	-0.0678149	5	5	P1P2	0.950484	0.0288313	5	5	P1P2	0.471183	-0.248601	5	5	P1P2	0.0935825	-0.346906	5	5	P1P2	0.0297824	-0.243901	5	5	P1P2	0.384667	-0.13718	5	5	P1P2	0.067822	-0.387963	5	5	P1P2	0.0981718	-0.277279	5	5
ANKRD35	P1P2	0.180504	0.22107	5	5	P1P2	0.42328	0.177312	5	5	P1P2	0.214851	0.262247	5	5	P1P2	0.592301	-0.144986	5	5	P1P2	0.610344	0.0560261	5	5	P1P2	0.851749	-0.0338347	5	5	P1P2	0.310252	0.104211	5	5	P1P2	0.216669	0.145895	5	5	P1P2	0.247275	0.15769	5	5
ANKRD36	P1P2	0.318245	-0.278039	5	5	P1P2	0.936828	-0.22393	5	5	P1P2	0.458635	-0.250985	5	5	P1P2	0.224946	0.285633	5	5	P1P2	0.668806	-0.00164759	5	5	P1P2	0.13922	0.133197	5	5	P1P2	0.655379	-0.0183184	5	5	P1P2	0.935528	-0.18817	5	5	P1P2	0.688281	-0.103244	5	5
ANKRD36C	P1P2	0.523912	-0.127845	5	5	P1P2	0.380853	-0.299956	5	5	P1P2	0.322423	-0.191676	5	5	P1P2	0.482341	-0.164796	5	5	P1P2	0.58199	-0.0596943	5	5	P1P2	0.73003	-0.0925842	5	5	P1P2	0.19879	-0.222687	5	5	P1P2	0.347398	-0.278767	5	5	P1P2	0.260881	-0.269285	5	5
ANKRD37	P1P2	0.110358	-0.524964	5	5	P1P2	0.0582243	-0.753922	5	5	P1P2	0.042393	-0.60524	5	5	P1P2	0.310339	0.140958	5	5	P1P2	0.986622	0.183254	5	5	P1P2	0.481878	0.116335	5	5	P1P2	0.421399	-0.329057	5	5	P1P2	0.00461368	-0.516851	5	5	P1P2	0.0296852	-0.451739	5	5
ANKRD39	P1P2	0.331699	0.156351	5	5	P1P2	0.611294	-0.091568	5	5	P1P2	0.671516	0.0507104	5	5	P1P2	0.335585	-0.0728601	5	5	P1P2	0.832225	0.0360228	5	5	P1P2	0.588515	-0.0576897	5	5	P1P2	0.769073	0.0676184	5	5	P1P2	0.806359	-0.0401866	5	5	P1P2	0.866975	0.00279329	5	5
ANKRD40	P1P2	0.0688122	0.306002	5	5	P1P2	0.19221	0.202894	5	5	P1P2	0.0623535	0.243929	5	5	P1P2	0.134235	-0.364886	5	5	P1P2	0.283204	-0.157242	5	5	P1P2	0.11328	-0.304313	5	5	P1P2	0.94986	0.002074	5	5	P1P2	0.762407	0.0149806	5	5	P1P2	0.958295	0.0588715	5	5
ANKRD42	P1P2	0.603296	-0.690853	5	5	P1P2	0.657276	-1.2855	5	5	P1P2	0.732081	-0.992091	5	5	P1P2	0.579909	0.124866	5	5	P1P2	0.963885	-0.0370634	4	4	P1P2	0.194127	-0.129443	4	4	P1P2	0.485282	-0.55023	5	5	P1P2	0.686477	-0.931735	5	5	P1P2	0.637313	-0.723479	5	5
ANKRD44	ENST00000450567.1	0.380631	-0.175011	5	5	ENST00000450567.1	0.076216	-0.392236	5	5	ENST00000450567.1	0.148109	-0.337541	5	5	ENST00000450567.1	0.119574	-0.596814	5	5	ENST00000328737.2	0.252495	-0.399374	5	5	ENST00000450567.1	0.116488	-0.131499	5	5	ENST00000450567.1	0.00191646	-0.525054	5	5	ENST00000450567.1	0.076759	-0.343027	5	5	ENST00000450567.1	0.00308971	-0.383878	5	5
ANKRD45	P1P2	0.515434	0.0881759	5	5	P1P2	0.0952185	0.152487	5	5	P1P2	0.165316	0.113988	5	5	P1P2	0.0914929	-0.217631	5	5	P1P2	0.333023	-0.34018	5	5	P1P2	0.0808251	-0.245573	5	5	P1P2	0.561757	-0.132601	5	5	P1P2	0.88888	0.0360267	5	5	P1P2	0.863119	-0.0482873	5	5
ANKRD46	P1P2	0.552498	-0.102689	5	5	P1P2	0.94593	0.0412626	5	5	P1P2	0.824757	-0.0307133	5	5	P1P2	0.736469	-0.411831	5	5	P1P2	0.457665	-0.0310551	5	5	P1P2	0.408205	-0.216186	5	5	P1P2	0.394568	-0.416492	5	5	P1P2	0.666162	-0.0347278	5	5	P1P2	0.309802	-0.199357	5	5
ANKRD49	P1P2	0.463603	-0.176971	5	5	P1P2	0.296376	-0.313465	5	5	P1P2	0.337428	-0.249259	5	5	P1P2	0.230628	0.182245	5	5	P1P2	0.484591	0.0683818	5	5	P1P2	0.280357	0.104734	5	5	P1P2	0.758796	0.0578979	5	5	P1P2	0.603866	-0.105034	5	5	P1P2	0.831762	-0.0354984	5	5
ANKRD50	P1P2	0.325228	0.228618	5	5	P1P2	0.801618	0.176911	5	5	P1P2	0.493006	0.189818	5	5	P1P2	0.315049	-0.15405	5	5	P1P2	0.849494	-0.0773791	5	5	P1P2	0.38627	-0.0918583	5	5	P1P2	0.522802	0.0502545	5	5	P1P2	0.711278	0.0660602	5	5	P1P2	0.423753	0.00700178	5	5
ANKRD52	P1P2	0.365723	-0.161978	5	5	P1P2	0.722266	-0.166113	5	5	P1P2	0.485819	-0.147733	5	5	P1P2	0.892529	-0.0988256	5	5	P1P2	0.936761	0.0829214	5	5	P1P2	0.738056	-0.0157597	5	5	P1P2	0.238786	-0.22564	5	5	P1P2	0.504937	-0.153324	5	5	P1P2	0.300172	-0.132527	5	5
ANKRD53	P1P2	0.347817	0.153122	5	5	P1P2	0.914759	0.069765	5	5	P1P2	0.699745	0.102885	5	5	P1P2	0.316629	-0.219328	5	5	P1P2	0.269138	0.0595072	5	5	P1P2	0.707353	-0.0339727	5	5	P1P2	0.921609	-0.0315296	5	5	P1P2	0.688281	0.221292	5	5	P1P2	0.76677	0.129568	5	5
ANKRD54	P1P2	0.498175	-0.0818385	5	5	P1P2	0.165815	0.290638	5	5	P1P2	0.602726	0.0879606	5	5	P1P2	0.332717	0.43178	5	5	P1P2	0.433758	-0.16687	5	5	P1P2	0.926854	0.0381956	5	5	P1P2	0.409241	0.0958889	5	5	P1P2	0.650789	0.111676	5	5	P1P2	0.445369	0.0944211	5	5
ANKRD55	ENST00000341048.4	0.647263	0.0669119	5	5	ENST00000341048.4	0.073416	0.382972	5	5	ENST00000341048.4	0.170353	0.22468	5	5	ENST00000341048.4	0.384082	-0.233736	5	5	ENST00000341048.4	0.347728	-0.272977	5	5	ENST00000341048.4	0.290335	-0.25337	5	5	ENST00000341048.4	0.978174	-0.23284	5	5	ENST00000341048.4	0.581828	0.134261	5	5	ENST00000341048.4	0.806992	0.014077	5	5
ANKRD6	P1P2	0.0633938	-1.29519	5	5	P1P2	0.771141	-0.616398	5	5	P1P2	0.402304	-0.91284	5	5	P1P2	0.982832	-0.060781	4	4	P1P2	0.0333798	-0.661565	5	5	P1P2	0.511312	-0.200242	4	4	P1P2	0.066502	-1.52468	5	5	P1P2	0.106406	-1.24798	5	5	P1P2	0.0533091	-1.37523	5	5
ANKRD60	ENST00000457363.1	0.597045	0.187546	5	5	ENST00000457363.1	0.718597	0.243435	5	5	ENST00000457363.1	0.713715	0.216966	5	5	ENST00000457363.1	0.634266	-0.113506	5	5	ENST00000457363.1	0.677164	0.10697	5	5	ENST00000457363.1	0.900847	-0.0361188	5	5	ENST00000457363.1	0.805511	0.0815207	5	5	ENST00000457363.1	0.188065	0.284408	5	5	ENST00000457363.1	0.345305	0.190663	5	5
ANKRD61	P1P2	0.161858	0.278882	5	5	P1P2	0.445369	0.14312	5	5	P1P2	0.204756	0.190363	5	5	P1P2	0.451265	-0.101586	5	5	P1P2	0.674772	0.0349497	5	5	P1P2	0.815289	-0.0602741	5	5	P1P2	0.632542	0.181768	5	5	P1P2	0.170608	0.232153	5	5	P1P2	0.327645	0.179877	5	5
ANKRD62	P1P2	0.890171	0.0331999	5	5	P1P2	0.978489	0.0470768	5	5	P1P2	0.865046	-0.040538	5	5	P1P2	0.954293	-0.0187608	5	5	P1P2	0.350253	0.202614	5	5	P1P2	0.400353	0.0527731	5	5	P1P2	0.97622	-0.00876835	5	5	P1P2	0.26717	0.105857	5	5	P1P2	0.395453	0.0774049	5	5
ANKRD63	P1P2	0.0942501	0.575385	5	5	P1P2	0.413412	0.0393359	5	5	P1P2	0.0983379	0.111036	5	5	P1P2	0.131489	-0.313081	5	5	P1P2	0.602913	0.000925909	5	5	P1P2	0.307102	-0.156078	5	5	P1P2	0.437131	0.0913104	5	5	P1P2	0.472119	0.136819	5	5	P1P2	0.386877	0.105525	5	5
ANKRD65	P2	0.704593	-0.178217	5	5	P2	0.546502	-0.0335965	5	5	P1	0.586318	-0.19301	5	5	P1	0.678041	0.0832777	5	5	P1	0.665831	0.0397446	5	5	P1	0.645042	0.0747569	5	5	P1	0.864796	0.0427818	5	5	P2	0.426599	0.181646	5	5	P2	0.572897	0.120877	5	5
ANKRD66	P1P2	0.161368	-0.49356	5	5	P1P2	0.417155	-0.429363	5	5	P1P2	0.17865	-0.426342	5	5	P1P2	0.193226	0.526469	5	5	P1P2	0.666252	0.146942	4	4	P1P2	0.290338	0.144087	4	4	P1P2	0.348071	0.0400997	5	5	P1P2	0.681077	-0.196921	5	5	P1P2	0.402304	-0.112869	5	5
ANKRD7	P2	0.103516	-0.529192	5	5	P1	0.149951	-0.432639	5	5	P2	0.175244	-0.274394	5	5	P2	0.0941984	0.328092	5	5	P1	0.713426	-0.0321942	5	5	P2	0.215214	0.0841294	5	5	P1	0.320883	-0.247833	5	5	P2	0.241974	-0.131993	5	5	P1	0.300935	-0.239723	5	5
ANKRD9	P1P2	0.38464	0.09961	5	5	P1P2	0.308247	0.160159	5	5	P1P2	0.250292	0.222581	5	5	P1P2	0.853188	0.0629782	5	5	P1P2	0.488433	0.12456	5	5	P1P2	0.642104	0.180278	5	5	P1P2	0.269011	0.228303	5	5	P1P2	0.0754072	0.338138	5	5	P1P2	0.130425	0.35165	5	5
ANKS1A	P1P2	0.267523	0.259474	5	5	P1P2	0.758673	0.0279593	5	5	P1P2	0.808891	0.238091	5	5	P1P2	0.440516	-0.141008	5	5	P1P2	0.832863	-0.03688	5	5	P1P2	0.498371	-0.0825581	5	5	P1P2	0.959944	0.263819	5	5	P1P2	0.592517	-0.00463942	5	5	P1P2	0.634399	0.277992	5	5
ANKS1B	ENST00000329257.7,ENST00000547776.2	0.414814	-0.17078	5	5	ENST00000329257.7,ENST00000547776.2	0.260881	-0.265923	5	5	ENST00000329257.7,ENST00000547776.2	0.232251	-0.231751	5	5	ENST00000329257.7,ENST00000547776.2	0.485409	-0.139612	5	5	ENST00000329257.7,ENST00000547776.2	0.639295	-0.0666601	5	5	ENST00000329257.7,ENST00000547776.2	0.54741	-0.129715	5	5	ENST00000329257.7,ENST00000547776.2	0.666327	-0.174589	5	5	ENST00000329257.7,ENST00000547776.2	0.342805	-0.329453	5	5	ENST00000329257.7,ENST00000547776.2	0.464102	-0.253734	5	5
ANKS3	P1P2	0.643158	-0.0693471	5	5	P1P2	0.135271	-0.272301	5	5	P1P2	0.242962	-0.0860845	5	5	P1P2	0.724157	-0.0966798	5	5	P1P2	0.977161	-0.094262	5	5	P1P2	0.834434	-0.0652818	5	5	P1P2	0.447804	-0.0898429	5	5	P1P2	0.177728	-0.292349	5	5	P1P2	0.195856	-0.219063	5	5
ANKS4B	P1P2	0.719819	-0.0547162	5	5	P1P2	0.049593	0.310529	5	5	P1P2	0.300172	0.15923	5	5	P1P2	0.403611	-0.115972	5	5	P1P2	0.16166	-0.215154	5	5	P1P2	0.118989	-0.144681	5	5	P1P2	0.287838	-0.18281	5	5	P1P2	0.481228	0.12846	5	5	P1P2	0.855418	-0.00048807	5	5
ANKS6	P1P2	0.319237	-0.153249	5	5	P1P2	0.55633	-0.0590478	5	5	P1P2	0.374888	-0.0847781	5	5	P1P2	0.384082	0.126708	5	5	P1P2	0.630259	-0.126282	5	5	P1P2	0.810837	0.0552006	5	5	P1P2	0.908651	-0.157228	5	5	P1P2	0.273205	-0.125737	5	5	P1P2	0.692496	-0.141482	5	5
ANKUB1	ENST00000446160.1	0.241645	0.255359	5	5	ENST00000446160.1	0.308636	0.218887	5	5	ENST00000446160.1	0.210056	0.232301	5	5	ENST00000446160.1	0.749471	-0.090768	5	5	ENST00000446160.1	0.668211	-0.122675	5	5	ENST00000446160.1	0.583441	-0.118821	5	5	ENST00000446160.1	0.335015	0.13562	5	5	ENST00000446160.1	0.504937	0.09394	5	5	ENST00000446160.1	0.370506	0.0852976	5	5
ANKZF1	P1P2	0.431846	0.143834	5	5	P1P2	0.295244	0.150882	5	5	P1P2	0.218498	0.220978	5	5	P1P2	0.18333	0.153159	5	5	P1P2	0.172204	0.207949	5	5	P1P2	0.0843031	0.226351	5	5	P1P2	0.0609558	0.424701	5	5	P1P2	0.068192	0.48959	5	5	P1P2	0.044862	0.457145	5	5
ANLN	P1P2	0.494038	-0.651993	5	5	P1P2	0.20534	-0.455934	5	5	P1P2	0.348237	-0.548427	5	5	P1P2	0.560999	0.0161022	5	5	P1P2	0.10169	-0.21464	5	5	P1P2	0.217957	-0.0595226	5	5	P1P2	0.618084	-0.532139	5	5	P1P2	0.0510331	-0.535806	5	5	P1P2	0.111824	-0.55622	5	5
ANO1	P1P2	0.0963584	-0.520796	5	5	P1P2	0.0354501	-0.804418	5	5	P1P2	0.0581159	-0.662607	5	5	P1P2	0.113102	-0.243313	5	5	P1P2	0.974226	-0.0141304	5	5	P1P2	0.256611	-0.143736	5	5	P1P2	0.0191093	-0.655291	5	5	P1P2	0.0172662	-0.798476	5	5	P1P2	0.0123808	-0.715603	5	5
ANO10	P1P2	0.593083	-0.136922	5	5	P1P2	0.451238	-0.188444	5	5	P1P2	0.504415	-0.159725	5	5	P1P2	0.113475	-0.488344	5	5	P1P2	0.227319	-0.182149	5	5	P1P2	0.028333	-0.280526	5	5	P1P2	0.206604	-0.691143	5	5	P1P2	0.0694371	-0.39856	5	5	P1P2	0.118803	-0.542503	5	5
ANO2	P1P2	0.983377	-0.119592	5	5	P1P2	0.381076	0.0512677	5	5	P1P2	0.564584	-0.0531921	5	5	P1P2	0.689465	0.0204923	5	5	P1P2	0.031011	-0.366911	5	5	P1P2	0.150514	-0.225246	5	5	P1P2	0.294557	-0.205569	5	5	P1P2	0.0952185	-0.297278	5	5	P1P2	0.877916	-0.203447	5	5
ANO3	P1P2	0.0103713	-0.700308	5	5	P1P2	0.027432	-0.574656	5	5	P1P2	0.00845177	-0.600919	5	5	P1P2	0.032723	0.431221	5	5	P1P2	0.865549	-0.0147471	5	5	P1P2	0.0838619	0.208237	5	5	P1P2	0.705651	-0.355638	5	5	P1P2	0.00813194	-0.559647	5	5	P1P2	0.120356	-0.504266	5	5
ANO4	P1P2	0.597045	-0.179249	5	5	P1P2	0.855418	-0.0209179	5	5	P1P2	0.966761	-0.0898092	5	5	P1P2	0.162938	0.376637	5	5	P1P2	0.734272	0.0983716	5	5	P1P2	0.209504	0.100581	5	5	P1P2	0.66188	0.180722	5	5	P1P2	0.769891	0.0448039	5	5	P1P2	0.608432	0.123207	5	5
ANO5	P1P2	0.852213	0.022963	5	5	P1P2	0.410618	-0.183461	5	5	P1P2	0.810157	-0.0417939	5	5	P1P2	0.770671	-0.00857405	5	5	P1P2	0.696115	0.0690858	5	5	P1P2	0.854964	0.0157141	5	5	P1P2	0.804879	-0.0131953	5	5	P1P2	0.50181	-0.114672	5	5	P1P2	0.912166	-0.0476634	5	5
ANO6	P1P2	0.449277	-0.128386	5	5	P1P2	0.458139	-0.13099	5	5	P1P2	0.426124	-0.129688	5	5	P1P2	0.0858202	-0.327126	5	5	P1P2	0.512354	-0.259381	5	5	P1P2	0.0668316	-0.209204	5	5	P1P2	0.0657194	-0.498369	5	5	P1P2	0.185881	-0.27267	5	5	P1P2	0.0700666	-0.38552	5	5
ANO7	P1P2	0.119384	-1.60573	5	5	P1P2	0.0628141	-1.74221	5	5	P1P2	0.0771684	-1.67397	5	5	P1P2	0.622585	0.0254928	4	4	P1P2	0.240003	0.212374	4	4	P1P2	0.29454	0.10778	4	4	P1P2	0.15355	-1.74658	5	5	P1P2	0.124308	-0.944182	5	5	P1P2	0.142244	-1.45183	5	5
ANO8	P1P2	0.218192	-0.0443102	5	5	P1P2	0.591388	0.18165	5	5	P1P2	0.891463	-0.0610849	5	5	P1P2	0.752577	0.0596574	5	5	P1P2	0.285043	-0.285841	5	5	P1P2	0.487	-0.104284	5	5	P1P2	0.515391	-0.0935269	5	5	P1P2	0.390925	-0.140352	5	5	P1P2	0.402763	-0.0910557	5	5
ANO9	P1P2	0.680478	-0.0933339	5	5	P1P2	0.157732	-0.23492	5	5	P1P2	0.306698	-0.298934	5	5	P1P2	0.0414246	0.281884	5	5	P1P2	0.173751	0.315174	5	5	P1P2	0.0267755	0.265683	5	5	P1P2	0.199934	0.339731	5	5	P1P2	0.666756	-0.0774666	5	5	P1P2	0.471113	0.186778	5	5
ANP32A	P1P2	0.0189005	-1.19226	5	5	P1P2	0.0365349	-0.753943	5	5	P1P2	0.022822	-0.973102	5	5	P1P2	0.0467577	0.403253	5	5	P1P2	0.227005	-0.274444	5	5	P1P2	0.661597	0.0356833	5	5	P1P2	0.0813786	-0.833532	5	5	P1P2	0.026584	-1.03586	5	5	P1P2	0.0389441	-0.931107	5	5
ANP32B	P1P2	0.196422	-0.165708	5	5	P1P2	0.104821	-0.314791	5	5	P1P2	0.0701931	-0.174094	5	5	P1P2	0.407309	0.201059	5	5	P1P2	0.162643	0.324206	5	5	P1P2	0.0778783	0.252296	5	5	P1P2	0.918368	-0.133533	5	5	P1P2	0.388673	-0.132446	5	5	P1P2	0.576797	-0.112093	5	5
ANP32D	P1P2	0.96155	0.105715	5	5	P1P2	0.446832	0.186219	5	5	P1P2	0.615885	0.0816241	5	5	P1P2	0.80469	0.0134928	5	5	P1P2	0.881336	0.016841	5	5	P1P2	0.789303	0.0262794	5	5	P1P2	0.831531	0.0699238	5	5	P1P2	0.458635	0.224016	5	5	P1P2	0.462607	0.199886	5	5
ANP32E	P1P2	0.783041	-0.0176626	5	5	P1P2	0.669432	0.111294	5	5	P1P2	0.817132	0.0286288	5	5	P1P2	0.906788	-0.119322	5	5	P1P2	0.47721	0.151849	5	5	P1P2	0.935324	0.0581206	5	5	P1P2	0.915127	-0.143648	5	5	P1P2	0.32906	0.220186	5	5	P1P2	0.805726	0.0382692	5	5
ANPEP	P2	0.124709	0.356815	5	5	P2	0.0299313	0.454409	5	5	P2	0.0361702	0.384789	5	5	P1	0.263878	-0.249304	5	5	P1	0.10463	0.388615	5	5	P2	0.162001	-0.14926	5	5	P1	0.0100858	-0.516799	5	5	P1	0.137205	-0.405842	5	5	P1	0.0221944	-0.483796	5	5
ANTXR1	P1P2	0.953738	-0.0329054	5	5	P1P2	0.949834	-0.0493581	5	5	P1P2	0.910223	-0.0676717	5	5	P1P2	0.638941	-0.184786	5	5	P1P2	0.420428	-0.210551	5	5	P1P2	0.210996	-0.105023	5	5	P1P2	0.567276	-0.0724807	5	5	P1P2	0.592517	-0.260205	5	5	P1P2	0.549769	-0.162879	5	5
ANTXR2	P1P2	0.745648	-0.0659685	5	5	P1P2	0.36529	-0.175638	5	5	P1P2	0.502851	-0.128062	5	5	P1P2	0.92563	0.218557	5	5	P1P2	0.189523	0.351457	5	5	P1P2	0.190247	0.134491	5	5	P1P2	0.723018	0.0991623	5	5	P1P2	0.745029	0.0641449	5	5	P1P2	0.938778	0.0603917	5	5
ANXA1	P1P2	0.326838	0.393033	5	5	P1P2	0.983703	0.00798105	5	5	P1P2	0.436648	0.130068	5	5	P1P2	0.140518	-0.388185	5	5	P1P2	0.246776	0.206778	5	5	P1P2	0.597587	-0.0693793	5	5	P1P2	0.623272	-0.0564536	5	5	P1P2	0.278606	0.239262	5	5	P1P2	0.682875	0.0985155	5	5
ANXA10	P1P2	0.393638	0.0315199	5	5	P1P2	0.684375	0.100876	5	5	P1P2	0.530853	0.057157	5	5	P1P2	0.75631	-0.0394562	5	5	P1P2	0.19595	0.0576622	5	5	P1P2	0.491634	0.0782514	5	5	P1P2	0.657149	0.0580242	5	5	P1P2	0.118032	0.116288	5	5	P1P2	0.205048	0.0641401	5	5
ANXA11	P1P2	0.553044	0.0179292	5	5	P1P2	0.908927	0.0319108	5	5	P1P2	0.724715	0.035358	5	5	P1P2	0.231585	-0.216679	5	5	P1P2	0.751278	0.164541	5	5	P1P2	0.52473	-0.0707529	5	5	P1P2	0.475125	-0.235622	5	5	P1P2	0.823485	0.217032	5	5	P1P2	0.693099	-0.081504	5	5
ANXA13	P1P2	0.912166	0.0542708	5	5	P1P2	0.917352	0.183618	5	5	P1P2	0.962853	0.145601	5	5	P1P2	0.73246	-0.0675464	5	5	P1P2	0.856551	-0.159166	5	5	P1P2	0.732496	-0.0908039	5	5	P1P2	0.944334	-0.0383148	5	5	P1P2	0.844531	-0.0232004	5	5	P1P2	0.866975	-0.0307576	5	5
ANXA2	P1P2	0.0973442	-0.325107	5	5	P1P2	0.990221	-0.012436	5	5	P1P2	0.302848	-0.072716	5	5	P1P2	0.569305	0.0990133	5	5	P1P2	0.0453363	-0.483741	5	5	P1P2	0.15098	-0.110203	5	5	P1P2	0.291558	-0.186575	5	5	P1P2	0.202721	-0.600138	5	5	P1P2	0.142466	-0.408905	5	5
ANXA2R	P1P2	0.437853	-0.275616	5	5	P1P2	0.0744726	-0.448502	5	5	P1P2	0.0921789	-0.289899	5	5	P1P2	0.922053	0.0219684	5	5	P1P2	0.844369	-0.158307	5	5	P1P2	0.99673	-0.0228608	5	5	P1P2	0.556264	-0.138143	5	5	P1P2	0.0080537	-0.369587	5	5	P1P2	0.0352364	-0.232586	5	5
ANXA3	P1P2	0.653734	-0.11201	5	5	P1P2	0.716765	-0.0771603	5	5	P1P2	0.621068	-0.0676818	5	5	P1P2	0.547289	-0.0732075	5	5	P1P2	0.729963	-0.0805138	5	5	P1P2	0.491634	-0.157491	5	5	P1P2	0.336245	-0.153446	5	5	P1P2	0.32023	-0.0550026	5	5	P1P2	0.324024	-0.12255	5	5
ANXA4	P1P2	0.226552	-0.268297	5	5	P1P2	0.463603	-0.0382627	5	5	P1P2	0.287769	-0.101729	5	5	P1P2	0.210284	0.234418	5	5	P1P2	0.49255	0.0921848	5	5	P1P2	0.139878	0.144151	5	5	P1P2	0.948885	0.0152285	5	5	P1P2	0.882428	-0.00146043	5	5	P1P2	0.974579	0.0109686	5	5
ANXA5	P1P2	0.0128602	-0.766077	5	5	P1P2	0.0243551	-0.556809	5	5	P1P2	0.00665679	-0.611996	5	5	P1P2	0.328646	0.180194	5	5	P1P2	0.924408	-0.0920813	5	5	P1P2	0.494219	-0.0426647	5	5	P1P2	0.0896176	-0.654193	5	5	P1P2	0.0683156	-0.74715	5	5	P1P2	0.0650404	-0.700671	5	5
ANXA6	P1P2	0.542162	-0.783799	5	5	P1P2	0.509646	-0.414877	5	5	P1P2	0.824757	-0.567593	5	5	P1P2	0.987587	0.0466762	5	5	P1P2	0.635207	-0.191372	5	5	P1P2	0.949675	-0.0344425	5	5	P1P2	0.88539	-0.625471	5	5	P1P2	0.345305	-0.689304	5	5	P1P2	0.348657	-0.709576	5	5
ANXA7	P1P2	0.354996	-0.37217	5	5	P1P2	0.391828	-0.362567	5	5	P1P2	0.376649	-0.367368	5	5	P1P2	0.860259	-0.0582413	5	5	P1P2	0.189248	-0.198154	5	5	P1P2	0.29864	-0.128198	5	5	P1P2	0.575047	-0.410482	5	5	P1P2	0.142022	-0.561017	5	5	P1P2	0.320827	-0.513524	5	5
ANXA8	P1P2	0.505459	-1.47783	5	5	P1P2	0.884362	-1.02721	5	5	P1P2	0.738854	-1.29071	5	5	P1P2	0.361025	0.12956	4	4	P1P2	0.739823	0.129076	5	5	P1P2	0.658276	0.0537961	4	4	P1P2	0.876048	-1.51477	5	5	P1P2	0.609004	-0.8666	5	5	P1P2	0.943979	-1.19068	5	5
ANXA8L1	ENST00000359178.4	0.505459	-1.47783	5	5	ENST00000359178.4	0.884362	-1.02721	5	5	ENST00000359178.4	0.738854	-1.29071	5	5	ENST00000359178.4	0.361025	0.12956	4	4	ENST00000359178.4	0.739823	0.129076	5	5	ENST00000359178.4	0.658276	0.0537961	4	4	ENST00000359178.4	0.876048	-1.51477	5	5	ENST00000359178.4	0.609004	-0.8666	5	5	ENST00000359178.4	0.943979	-1.19068	5	5
ANXA9	P1P2	0.996088	-0.311614	5	5	P1P2	0.61158	-0.162413	5	5	P1P2	0.900512	-0.250184	5	5	P1P2	0.150248	-0.519046	5	5	P1P2	0.16117	-0.391657	5	5	P1P2	0.0441868	-0.3599	5	5	P1P2	0.00916205	-0.460872	5	5	P1P2	0.125917	-0.50971	5	5	P1P2	0.01742	-0.45342	5	5
AOAH	P1P2	0.0500692	-0.44428	5	5	P1P2	0.31371	0.198126	5	5	P1P2	0.515961	-0.132623	5	5	P1P2	0.0189812	0.42598	5	5	P1P2	0.590432	-0.0319432	5	5	P1P2	0.279627	0.225237	5	5	P1P2	0.835036	0.212457	5	5	P1P2	0.856059	0.239439	5	5	P1P2	0.908927	0.225948	5	5
AOC1	P1	0.721654	-0.119934	5	5	P1	0.369197	-0.0627836	5	5	P1	0.455174	-0.0904302	5	5	P1	0.0697282	0.254364	5	5	P1	0.620122	0.0873747	5	5	P1	0.207429	0.138354	5	5	P1	0.242058	0.133327	5	5	P2	0.82603	0.0417516	5	5	P1	0.345723	-0.00179019	5	5
AOC2	P1P2	0.416686	-0.384297	5	5	P1P2	0.331292	-0.397492	5	5	P1P2	0.407836	-0.390894	5	5	P1P2	0.628153	0.0997745	5	5	P1P2	0.489975	0.143258	5	5	P1P2	0.332614	0.0470022	5	5	P1P2	0.375799	-0.193246	5	5	P1P2	0.654914	-0.302761	5	5	P1P2	0.557427	-0.277383	5	5
AOC3	P1P2	0.681077	-0.23186	5	5	P1P2	0.879849	-0.189407	5	5	P1P2	0.784297	-0.210633	5	5	P1P2	0.117257	-0.166554	5	5	P1P2	0.294357	-0.230489	5	5	P1P2	0.0657416	-0.246057	5	5	P1P2	0.0833238	-0.550133	5	5	P1P2	0.38464	-0.447851	5	5	P1P2	0.130425	-0.526803	5	5
AOX1	P2	0.450747	-0.176903	5	5	P2	0.881783	0.0291814	5	5	P2	0.669135	-0.0671022	5	5	P2	0.124515	0.0951658	5	5	P2	0.425873	-0.142859	5	5	P1	0.538713	0.0787217	5	5	P2	0.580628	0.0896816	5	5	P2	0.377974	-0.117111	5	5	P1	0.780532	0.00581934	5	5
AP1AR	P1P2	0.734849	-0.0762918	5	5	P1P2	0.63091	0.0433069	5	5	P1P2	0.601019	-0.0183642	5	5	P1P2	0.347639	0.182393	5	5	P1P2	0.588457	-0.140033	5	5	P1P2	0.767303	0.0546165	5	5	P1P2	0.582307	0.201401	5	5	P1P2	0.824757	-0.0970216	5	5	P1P2	0.833037	0.0980359	5	5
AP1B1	P1P2	0.104123	0.30663	5	5	P1P2	0.129597	0.00594668	5	5	P1P2	0.112008	0.0921159	5	5	P1P2	0.745129	-0.102879	5	5	P1P2	0.0916782	-0.291216	5	5	P1P2	0.218877	-0.197047	5	5	P1P2	0.244036	0.334512	5	5	P1P2	0.94593	-0.125838	5	5	P1P2	0.559624	0.0279477	5	5
AP1G1	P1P2	0.75774	-0.14876	5	5	P1P2	0.738854	-0.361398	5	5	P1P2	0.697326	-0.219047	5	5	P1P2	0.648333	0.116541	5	5	P1P2	0.254194	0.246425	5	5	P1P2	0.122521	0.235444	5	5	P1P2	0.316918	-0.0325803	5	5	P1P2	0.66735	-0.0546464	5	5	P1P2	0.713715	0.0366782	5	5
AP1G2	P1P2	0.326435	0.256519	5	5	P1P2	0.149951	0.411737	5	5	P1P2	0.224052	0.27863	5	5	P1P2	0.799625	0.0675265	5	5	P1P2	0.555913	0.135822	5	5	P1P2	0.438577	0.0301541	5	5	P1P2	0.0919561	0.132417	5	5	P1P2	0.220954	0.455396	5	5	P1P2	0.157972	0.326689	5	5
AP1M1	P1P2	0.182239	0.264885	5	5	P1P2	0.405525	0.0688272	5	5	P1P2	0.234495	0.116101	5	5	P1P2	0.274702	-0.451583	5	5	P1P2	0.519753	-0.146448	5	5	P1P2	0.271327	-0.193466	5	5	P1P2	0.972964	0.071417	5	5	P1P2	0.764899	0.038721	5	5	P1P2	0.732696	0.00508649	5	5
AP1M2	P1P2	0.378858	-0.279136	5	5	P1P2	0.52338	0.0803375	5	5	P1P2	0.959597	-0.0722401	5	5	P1P2	0.146342	0.151279	5	5	P1P2	0.663454	-0.127802	5	5	P1P2	0.727567	0.114336	5	5	P1P2	0.714773	-0.141563	5	5	P1P2	0.726554	0.106444	5	5	P1P2	0.911518	0.113525	5	5
AP1S1	P1P2	0.690688	-0.753872	5	5	P1P2	0.510696	-0.753948	5	5	P1P2	0.580149	-0.722095	5	5	P1P2	0.671161	0.0641467	5	5	P1P2	0.381017	0.159233	5	5	P1P2	0.343359	0.0642337	5	5	P1P2	0.552434	-0.623016	5	5	P1P2	0.787438	-0.604493	5	5	P1P2	0.514379	-0.613755	5	5
AP1S2	P1P2	0.497657	-0.116919	5	5	P1P2	0.801302	0.129456	5	5	P1P2	0.729009	-0.0264494	5	5	P1P2	0.320204	0.119811	5	5	P1P2	0.721066	0.0821861	5	5	P1P2	0.454733	0.134004	5	5	P1P2	0.754759	0.100019	5	5	P1P2	0.4676	0.121177	5	5	P1P2	0.471616	0.0987505	5	5
AP1S3	P1P2	0.112285	-0.272685	5	5	P1P2	0.124108	-0.305441	5	5	P1P2	0.046815	-0.199331	5	5	P1P2	0.866696	-0.000995671	5	5	P1P2	0.197937	0.134597	5	5	P1P2	0.335485	0.0814746	5	5	P1P2	0.0793305	-0.187983	5	5	P1P2	0.861835	-0.0678631	5	5	P1P2	0.318047	-0.109392	5	5
AP2A1	P1P2	0.405987	-0.256853	5	5	P1P2	0.867617	-0.0274169	5	5	P1P2	0.895986	-0.142135	5	5	P1P2	0.133703	0.272462	5	5	P1P2	0.969986	-0.0293381	5	5	P1P2	0.263198	0.192495	5	5	P1P2	0.823259	0.0373296	5	5	P1P2	0.850932	-0.0576965	5	5	P1P2	0.795623	-0.0101834	5	5
AP2A2	P1P2	0.543246	-0.285046	5	5	P1P2	0.0484656	-0.540403	5	5	P1P2	0.145832	-0.425523	5	5	P1P2	0.0294027	-0.547822	5	5	P1P2	0.88941	0.132232	5	5	P1P2	0.196137	-0.219903	5	5	P1P2	0.107212	-0.838536	5	5	P1P2	0.146285	-0.393226	5	5	P1P2	0.125513	-0.695525	5	5
AP2B1	P1P2	0.150414	-0.731471	5	5	P1P2	0.681676	-0.357743	5	5	P1P2	0.481228	-0.538103	5	5	P1P2	0.264229	-0.289178	5	5	P1P2	0.600635	0.13194	5	5	P1P2	0.949022	-0.134684	5	5	P1P2	0.0840538	-0.959524	5	5	P1P2	0.371817	-0.315198	5	5	P1P2	0.584071	-0.635969	5	5
AP2M1	P1	0.42399	0.161964	5	5	P2	0.0551489	-0.486008	5	5	P2	0.243952	-0.437508	5	5	P2	0.106021	-0.295722	5	5	P2	0.107995	0.349453	5	5	P1	0.21643	0.225054	5	5	P1	0.0862747	0.38055	5	5	P1	0.593648	0.024123	5	5	P1	0.207394	0.217771	5	5
AP2S1	P1P2	0.995436	-0.0135649	5	5	P1P2	0.987614	0.0132509	5	5	P1P2	0.990873	0.0105754	5	5	P1P2	0.174074	-0.254787	5	5	P1P2	0.677164	-0.0812507	5	5	P1P2	0.200714	-0.148138	5	5	P1P2	0.195951	-0.087377	5	5	P1P2	0.92319	-0.14795	5	5	P1P2	0.385086	-0.0985465	5	5
AP3B1	P1P2	0.958295	0.0741251	5	5	P1P2	0.164075	-0.108162	5	5	P1P2	0.35798	-0.0442918	5	5	P1P2	0.0444981	-0.413318	5	5	P1P2	0.634624	0.0190348	5	5	P1P2	0.193316	-0.133721	5	5	P1P2	0.0311818	-0.3572	5	5	P1P2	0.240334	-0.218951	5	5	P1P2	0.0625835	-0.288075	5	5
AP3B2	P1P2	0.639064	-0.56788	5	5	P1P2	0.29941	-0.760085	5	5	P1P2	0.420446	-0.615741	5	5	P1P2	0.377409	-0.358112	5	5	P1P2	0.960858	0.0258881	5	5	P1P2	0.544141	-0.254404	5	5	P1P2	0.299094	-0.793624	5	5	P1P2	0.667053	-0.885541	5	5	P1P2	0.514379	-0.839583	5	5
AP3D1	P1P2	0.338252	-0.125059	5	5	P1P2	0.998044	0.127161	5	5	P1P2	0.521786	0.0101231	5	5	P1P2	0.912955	0.0389599	5	5	P1P2	0.114794	-0.640708	5	5	P1P2	0.398976	-0.21715	5	5	P1P2	0.879912	-0.0661705	5	5	P1P2	0.0679451	-0.481266	5	5	P1P2	0.275716	-0.208494	5	5
AP3M1	P1P2	0.360978	0.122992	5	5	P1P2	0.642573	0.0547739	5	5	P1P2	0.432804	0.0539158	5	5	P1P2	0.0412208	-0.325441	5	5	P1P2	0.547712	-0.0980345	5	5	P1P2	0.0606213	-0.20659	5	5	P1P2	0.184217	-0.227765	5	5	P1P2	0.759295	-0.0614937	5	5	P1P2	0.347817	-0.0870614	5	5
AP3M2	P1P2	0.0958686	0.475218	5	5	P1P2	0.615885	0.127986	5	5	P1P2	0.739471	0.301602	5	5	P1P2	0.896415	-0.08663	5	5	P1P2	0.11707	0.389142	5	5	P1P2	0.341275	0.187626	5	5	P1P2	0.0608433	0.478925	5	5	P1P2	0.296376	0.5238	5	5	P1P2	0.149258	0.501363	5	5
AP3S1	P1P2	0.809524	0.0442904	5	5	P1P2	0.810157	0.05515	5	5	P1P2	0.950484	0.058855	5	5	P1P2	0.240652	-0.316928	5	5	P1P2	0.129605	0.29803	5	5	P1P2	0.803219	0.0174005	5	5	P1P2	0.500217	-0.172134	5	5	P1P2	0.374009	0.280696	5	5	P1P2	0.758051	0.103511	5	5
AP3S2	P1P2	0.498693	-0.0373308	5	5	P1P2	0.236106	-0.238705	5	5	P1P2	0.270709	-0.12955	5	5	P1P2	0.709476	-0.129247	5	5	P1P2	0.777796	0.0310636	5	5	P1P2	0.922296	-0.0364406	5	5	P1P2	0.298715	-0.16568	5	5	P1P2	0.291117	-0.171524	5	5	P1P2	0.210652	-0.179446	5	5
AP4B1	P1P2	0.318443	-0.402334	5	5	P1P2	0.378858	-0.261647	5	5	P1P2	0.320827	-0.383609	5	5	P1P2	0.120159	0.277269	5	5	P1P2	0.122519	0.330281	5	5	P1P2	0.0351542	0.287978	5	5	P1P2	0.57951	0.0087183	5	5	P1P2	0.639648	0.0683374	5	5	P1P2	0.487354	0.0145974	5	5
AP4E1	P1P2	0.640817	-0.110416	5	5	P1P2	0.407836	-0.251875	5	5	P1P2	0.455668	-0.161205	5	5	P1P2	0.161462	0.573842	5	5	P1P2	0.00517795	0.498773	5	5	P1P2	0.0133074	0.506972	5	5	P1P2	0.292306	0.340265	5	5	P1P2	0.102566	0.182706	5	5	P1P2	0.134845	0.24339	5	5
AP4M1	P1P2	0.130841	-0.265629	5	5	P1P2	0.989569	0.0457385	5	5	P1P2	0.396818	-0.156021	5	5	P1P2	0.277591	0.163483	5	5	P1P2	0.801729	-0.0766291	5	5	P1P2	0.444414	0.12575	5	5	P1P2	0.971662	-0.110759	5	5	P1P2	0.560174	-0.033442	5	5	P1P2	0.640233	-0.0721007	5	5
AP4S1	P1P2	0.328049	0.205665	5	5	P1P2	0.428979	0.230946	5	5	P1P2	0.377974	0.203626	5	5	P1P2	0.981709	-0.0941071	5	5	P1P2	0.164621	-0.351669	5	5	P1P2	0.239171	-0.209351	5	5	P1P2	0.490405	0.264505	5	5	P1P2	0.840696	-0.17862	5	5	P1P2	0.613014	0.12727	5	5
AP5B1	P1P2	0.737005	-0.57124	5	5	P1P2	0.551951	-0.408038	5	5	P1P2	0.682875	-0.489639	5	5	P1P2	0.378738	0.164484	5	5	P1P2	0.417368	0.236768	5	5	P1P2	0.154509	0.144387	5	5	P1P2	0.922906	-0.414865	5	5	P1P2	0.594213	-0.292458	5	5	P1P2	0.722878	-0.277241	5	5
AP5M1	P1P2	0.566795	0.0468791	5	5	P1P2	0.727168	-0.0800448	5	5	P1P2	0.875339	-0.00459928	5	5	P1P2	0.256084	-0.266967	5	5	P1P2	0.369128	0.203787	5	5	P1P2	0.975805	0.0251877	5	5	P1P2	0.884745	-0.137822	5	5	P1P2	0.394999	0.077989	5	5	P1P2	0.448298	-0.0608769	5	5
AP5S1	P1P2	0.453203	-0.476965	5	5	P1P2	0.150646	-0.405531	5	5	P1P2	0.282247	-0.400148	5	5	P1P2	0.464657	0.0137605	5	5	P1P2	0.615512	0.117388	5	5	P1P2	0.994114	-0.0132456	5	5	P1P2	0.254095	-0.422232	5	5	P1P2	0.396363	-0.247703	5	5	P1P2	0.317651	-0.456448	5	5
AP5Z1	P1P2	0.87019	-0.0525412	5	5	P1P2	0.324826	0.199437	5	5	P1P2	0.680478	0.10275	5	5	P1P2	0.240323	0.150372	5	5	P1P2	0.780934	0.00714812	5	5	P1P2	0.357311	0.0404863	5	5	P1P2	0.190086	0.198618	5	5	P1P2	0.408299	0.139369	5	5	P1P2	0.202721	0.240718	5	5
APAF1	P1P2	0.556604	0.105109	5	5	P1P2	0.0909225	0.394757	5	5	P1P2	0.179178	0.191941	5	5	P1P2	0.0123963	0.307381	5	5	P1P2	0.96803	0.0188497	5	5	P1P2	0.114028	0.198064	5	5	P1P2	0.0159369	0.517435	5	5	P1P2	0.114801	0.219879	5	5	P1P2	0.0290773	0.431453	5	5
APBA1	P1P2	0.0707008	0.312874	5	5	P1P2	0.565689	0.143386	5	5	P1P2	0.171118	0.278525	5	5	P1P2	0.461164	-0.252339	5	5	P1P2	0.650151	0.0299418	5	5	P1P2	0.909939	-0.102057	5	5	P1P2	0.711728	0.163258	5	5	P1P2	0.564584	0.224993	5	5	P1P2	0.530317	0.152729	5	5
APBA2	P1P2	0.591388	-0.221492	5	5	P1P2	0.545959	0.137989	5	5	P1P2	0.929682	0.00948736	5	5	P1P2	0.415233	0.200227	5	5	P1P2	0.544448	-0.159711	5	5	P1P2	0.655665	0.0312901	5	5	P1P2	0.718433	0.0499131	5	5	P1P2	0.925137	-0.0462752	5	5	P1P2	0.929032	0.0519186	5	5
APBA3	P1P2	0.110358	-0.322987	5	5	P1P2	0.696721	0.0788619	5	5	P1P2	0.548679	-0.146906	5	5	P1P2	0.77443	0.0868616	5	5	P1P2	0.363055	-0.0346249	5	5	P1P2	0.794988	-0.0534555	5	5	P1P2	0.33175	-0.188891	5	5	P1P2	0.836865	-0.0044087	5	5	P1P2	0.441481	-0.147166	5	5
APBB1	P1P2	0.985006	0.171263	5	5	P1P2	0.544873	0.151029	5	5	P1P2	0.774268	0.168399	5	5	P1P2	0.615715	0.16609	5	5	P1P2	0.378798	0.144112	5	5	P1P2	0.328135	0.118355	5	5	P1P2	0.352494	0.143654	5	5	P1P2	0.302082	0.331524	5	5	P1P2	0.281881	0.235315	5	5
APBB1IP	P1P2	0.996088	-0.114421	5	5	P1P2	0.993481	-0.196051	5	5	P1P2	0.910223	-0.142759	5	5	P1P2	0.974525	-0.120116	5	5	P1P2	0.86169	0.164838	5	5	P1P2	0.789303	0.0121845	5	5	P1P2	0.989249	-0.232326	5	5	P1P2	0.992503	-0.0268933	5	5	P1P2	0.901159	-0.118745	5	5
APBB2	P1P2	0.0450366	-0.595771	5	5	P1P2	0.109631	-0.326908	5	5	P1P2	0.046815	-0.461339	5	5	P1P2	0.471939	-0.182289	5	5	P1P2	0.808693	-0.0891815	5	5	P1P2	0.426561	-0.114894	5	5	P1P2	0.0277152	-0.764108	5	5	P1P2	0.0485587	-0.3776	5	5	P1P2	0.018127	-0.566417	5	5
APBB3	P1P2	0.818402	-0.375978	5	5	P1P2	0.304	-0.365341	5	5	P1P2	0.565137	-0.359648	5	5	P1P2	0.568749	0.0793023	5	5	P1P2	0.478732	0.105994	5	5	P1P2	0.478819	0.108531	5	5	P1P2	0.740528	-0.17808	5	5	P1P2	0.694306	-0.333369	5	5	P1P2	0.998044	-0.306549	5	5
APC	P2	0.195574	-0.256075	5	5	P1	0.773017	-0.0956897	5	5	P2	0.445856	-0.126256	5	5	P1	0.445872	0.0565226	5	5	P2	0.111262	-0.467042	5	5	P2	0.0205803	-0.273596	5	5	P2	0.465335	-0.489435	5	5	P2	0.0272605	-0.442857	5	5	P2	0.0768953	-0.522833	5	5
APC2	P2	0.558525	-0.180965	5	5	P2	0.287398	0.352523	5	5	P1	0.634399	0.110644	5	5	P2	0.90614	0.0145239	5	5	P1	0.361331	0.176688	5	5	P2	0.349657	0.0191655	5	5	P2	0.52706	-0.121523	5	5	P1	0.388673	0.269248	5	5	P1	0.588006	0.212194	5	5
APCDD1	P1P2	0.044169	-0.797206	5	5	P1P2	0.0155465	-0.994834	5	5	P1P2	0.0150642	-0.89602	5	5	P1P2	0.14817	0.231664	5	5	P1P2	0.173105	0.466339	5	5	P1P2	0.0798329	0.331867	5	5	P1P2	0.380661	-0.545614	5	5	P1P2	0.202142	-0.614266	5	5	P1P2	0.275357	-0.57994	5	5
APCDD1L	P1P2	0.831762	0.0411692	5	5	P1P2	0.637313	0.0659385	5	5	P1P2	0.64433	0.0535538	5	5	P1P2	0.921728	-0.0982238	5	5	P1P2	0.632294	-0.0825577	5	5	P1P2	0.766677	-0.1163	5	5	P1P2	0.97101	0.0961106	5	5	P1P2	0.987614	0.0353499	5	5	P1P2	0.929032	-0.0942617	5	5
APCS	P1P2	0.278244	-0.0824918	5	5	P1P2	0.555781	-0.165253	5	5	P1P2	0.426124	-0.126871	5	5	P1P2	0.935067	-0.0480485	5	5	P1P2	0.801097	0.0330378	5	5	P1P2	0.871072	-0.0466514	5	5	P1P2	0.405082	-0.16741	5	5	P1P2	0.823485	0.0164964	5	5	P1P2	0.589132	-0.163706	5	5
APEH	P1P2	0.661417	-0.238736	5	5	P1P2	0.26227	-0.255225	5	5	P1P2	0.45715	-0.250725	5	5	P1P2	0.378738	-0.0671016	5	5	P1P2	0.818213	0.0488134	5	5	P1P2	0.487	-0.100063	5	5	P1P2	0.136227	-0.364661	5	5	P1P2	0.396818	-0.304999	5	5	P1P2	0.205925	-0.382132	5	5
APEX1	P1P2	0.858625	0.0213687	5	5	P1P2	0.287769	-0.198069	5	5	P1P2	0.6228	-0.0902179	5	5	P1P2	0.125522	-0.255748	5	5	P1P2	0.276291	-0.198587	5	5	P1P2	0.0837152	-0.228378	5	5	P1P2	0.168675	-0.208748	5	5	P1P2	0.0269769	-0.316621	5	5	P1P2	0.0420616	-0.254546	5	5
APEX2	P1P2	0.396818	-0.0726636	5	5	P1P2	0.928383	0.0207654	5	5	P1P2	0.599883	-0.00820964	5	5	P1P2	0.0144533	0.40138	5	5	P1P2	0.308125	-0.224299	5	5	P1P2	0.2137	0.150177	5	5	P1P2	0.0639422	0.309457	5	5	P1P2	0.390024	-0.102374	5	5	P1P2	0.658458	0.11692	5	5
APH1A	P1P2	0.0296851	0.538282	5	5	P1P2	0.0933693	0.452752	5	5	P1P2	0.0297465	0.463418	5	5	P1P2	0.283063	-0.242008	5	5	P1P2	0.605767	-0.0847687	5	5	P1P2	0.288842	-0.151555	5	5	P1P2	0.188435	0.446944	5	5	P1P2	0.472119	0.386321	5	5	P1P2	0.183447	0.416632	5	5
APH1B	P1P2	0.986962	-0.0491435	5	5	P1P2	0.361408	0.154833	5	5	P1P2	0.482246	0.0715125	5	5	P1P2	0.0515181	0.308037	5	5	P1P2	0.907535	0.0162612	5	5	P1P2	0.125932	0.168148	5	5	P1P2	0.0415536	0.291851	5	5	P1P2	0.206806	0.193377	5	5	P1P2	0.052508	0.234846	5	5
API5	P1P2	0.240989	-0.415514	5	5	P1P2	0.214247	-0.214782	5	5	P1P2	0.16883	-0.361943	5	5	P1P2	0.154945	0.313672	5	5	P1P2	0.9739	0.0105742	5	5	P1P2	0.20187	0.202418	5	5	P1P2	0.813739	0.13609	5	5	P1P2	0.0680685	-0.256324	5	5	P1P2	0.517018	-0.0924994	5	5
APIP	P1P2	0.221726	-0.068999	5	5	P1P2	0.779905	0.0165326	5	5	P1P2	0.360978	-0.0451798	5	5	P1P2	0.271121	-0.269419	5	5	P1P2	0.780934	-0.0590865	5	5	P1P2	0.253531	-0.180453	5	5	P1P2	0.762217	-0.25005	5	5	P1P2	0.912814	-0.225489	5	5	P1P2	0.964807	-0.237769	5	5
APITD1	P1P2	0.977185	-0.0194504	5	5	P1P2	0.659641	-0.00703829	5	5	P1P2	0.707629	0.0220665	5	5	P1P2	0.541309	0.111033	5	5	P1P2	0.730578	-0.0903227	5	5	P1P2	0.77671	0.00734976	5	5	P1P2	0.501775	0.174807	5	5	P1P2	0.524444	-0.0680301	5	5	P1P2	0.948532	0.00755466	5	5
APITD1-CORT	P1P2	0.977185	-0.0194504	5	5	P1P2	0.659641	-0.00703829	5	5	P1P2	0.707629	0.0220665	5	5	P1P2	0.541309	0.111033	5	5	P1P2	0.730578	-0.0903227	5	5	P1P2	0.77671	0.00734976	5	5	P1P2	0.501775	0.174807	5	5	P1P2	0.524444	-0.0680301	5	5	P1P2	0.948532	0.00755466	5	5
APLF	P1P2	0.690688	-0.0699467	5	5	P1P2	0.315283	-0.100535	5	5	P1P2	0.469104	-0.0979154	5	5	P1P2	0.956902	-0.0314723	5	5	P1P2	0.890056	0.020808	5	5	P1P2	0.822934	-0.0250308	5	5	P1P2	0.963849	-0.0748121	5	5	P1P2	0.475145	-0.159757	5	5	P1P2	0.752462	-0.159658	5	5
APLN	P1P2	0.942028	-0.122567	5	5	P1P2	0.623956	-0.0946032	5	5	P1P2	0.680478	-0.0700296	5	5	P1P2	0.188505	-0.215139	5	5	P1P2	0.90559	-0.0990051	5	5	P1P2	0.589646	-0.134459	5	5	P1P2	0.201658	-0.248715	5	5	P1P2	0.968063	-0.0688759	5	5	P1P2	0.515961	-0.173789	5	5
APLNR	P1P2	0.465599	-0.192608	5	5	P1P2	0.72043	0.0306197	5	5	P1P2	0.867617	-0.0169619	5	5	P1P2	0.317421	0.178739	5	5	P1P2	0.480257	0.0179363	5	5	P1P2	0.997384	0.0740446	5	5	P1P2	0.967104	0.0640199	5	5	P1P2	0.80984	-0.053866	5	5	P1P2	0.912166	0.0361535	5	5
APLP1	P1P2	0.591953	-0.839641	5	5	P1P2	0.808257	-0.522313	5	5	P1P2	0.974579	-0.639974	5	5	P1P2	0.0765451	0.469412	5	5	P1P2	0.176877	-0.279999	5	5	P1P2	0.637415	0.145241	5	5	P1P2	0.550797	-0.351309	5	5	P1P2	0.337017	-0.721323	5	5	P1P2	0.988265	-0.605829	5	5
APLP2	P1P2	0.817767	-0.114889	5	5	P1P2	0.249283	-0.262768	5	5	P1P2	0.502851	-0.213131	5	5	P1P2	0.531058	0.229571	5	5	P1P2	0.164373	0.201654	5	5	P1P2	0.148661	0.226227	5	5	P1P2	0.908651	0.0240732	5	5	P1P2	0.889526	0.0278535	5	5	P1P2	0.773017	-0.00512573	5	5
APMAP	P1P2	0.055931	0.483902	5	5	P1P2	0.0253279	0.550916	5	5	P1P2	0.0113102	0.460333	5	5	P1P2	0.400392	-0.133472	5	5	P1P2	0.970638	-0.126496	5	5	P1P2	0.51463	-0.153406	5	5	P1P2	0.305602	0.342593	5	5	P1P2	0.0201585	0.394209	5	5	P1P2	0.0658768	0.370127	5	5
APOA1	P1P2	0.370942	-0.774418	5	5	P1P2	0.270353	-0.345015	5	5	P1P2	0.344888	-0.564073	5	5	P1P2	0.835885	0.164305	5	5	P1P2	0.205301	-0.286177	5	5	P1P2	0.402653	-0.149245	5	5	P1P2	0.137954	-0.513842	5	5	P1P2	0.0363157	-0.644117	5	5	P1P2	0.0644483	-0.670572	5	5
APOA1BP	P1P2	0.248278	-0.02329	5	5	P1P2	0.460122	0.156753	5	5	P1P2	0.274997	0.0229294	5	5	P1P2	0.538602	-0.0101308	5	5	P1P2	0.837334	0.0806742	5	5	P1P2	0.492668	-0.00624582	5	5	P1P2	0.592713	0.0542003	5	5	P1P2	0.397957	0.111019	5	5	P1P2	0.410618	0.134588	5	5
APOA2	P1P2	0.84837	-0.0109772	5	5	P1P2	0.00119294	-0.549563	5	5	P1P2	0.00963869	-0.296797	5	5	P1P2	0.9902	0.192166	5	5	P1P2	0.0170537	0.514717	5	5	P1P2	0.324901	0.349841	5	5	P1P2	0.739603	0.20744	5	5	P1P2	0.378858	-0.189707	5	5	P1P2	0.541621	-0.0825737	5	5
APOA4	P1P2	0.178123	-0.233832	5	5	P1P2	0.899219	-0.0419951	5	5	P1P2	0.435685	-0.169133	5	5	P1P2	0.01953	0.443745	5	5	P1P2	0.904294	0.0968804	5	5	P1P2	0.0899014	0.275878	5	5	P1P2	0.277593	0.311903	5	5	P1P2	0.909575	-0.159086	5	5	P1P2	0.414346	0.167314	5	5
APOA5	P1P2	0.764276	0.097501	5	5	P1P2	0.649319	-0.0644514	5	5	P1P2	0.925786	0.0201378	5	5	P1P2	0.540767	-0.0663027	5	5	P1P2	0.288373	0.447075	5	5	P1P2	0.389423	0.0317633	5	5	P1P2	0.749799	-0.0509155	5	5	P1P2	0.250292	0.12461	5	5	P1P2	0.548679	0.0645808	5	5
APOB	P1P2	0.121728	-0.754252	5	5	P1P2	0.363561	-0.196299	5	5	P1P2	0.135914	-0.455704	5	5	P1P2	0.121138	0.69779	5	5	P1P2	0.26737	-0.179204	5	5	P1P2	0.831236	0.254012	5	5	P1P2	0.743923	-0.110828	5	5	P1P2	0.116123	-0.403313	5	5	P1P2	0.406911	-0.238751	5	5
APOBEC1	P1P2	0.570675	-0.0155203	5	5	P1P2	0.522317	-0.0911705	5	5	P1P2	0.55633	-0.0696636	5	5	P1P2	0.514018	0.135822	5	5	P1P2	0.481784	0.114191	5	5	P1P2	0.206249	0.125006	5	5	P1P2	0.74485	0.116405	5	5	P1P2	0.951135	0.110758	5	5	P1P2	0.688882	0.0646231	5	5
APOBEC2	P1P2	0.41974	-0.162926	5	5	P1P2	0.803197	0.169795	5	5	P1P2	0.679879	0.00802287	5	5	P1P2	0.86412	-0.0412765	5	5	P1P2	0.348989	0.264157	5	5	P1P2	0.324096	0.06577	5	5	P1P2	0.278678	-0.112921	5	5	P1P2	0.156295	0.244745	5	5	P1P2	0.822214	0.0490425	5	5
APOBEC3A	P1P2	0.359263	-1.59351	5	5	P1P2	0.311361	-1.39621	5	5	P1P2	0.346979	-1.50275	5	5	P1P2	0.0578439	-0.328776	4	4	P1P2	0.862654	-0.0263605	5	5	P1P2	0.0938913	-0.181635	4	4	P1P2	0.00751042	-2.29892	5	5	P1P2	0.140695	-1.40667	5	5	P1P2	0.0202244	-1.84825	5	5
APOBEC3A_B	P1P2	0.359263	-1.59351	5	5	P1P2	0.311361	-1.39621	5	5	P1P2	0.346979	-1.50275	5	5	P1P2	0.0578439	-0.328776	4	4	P1P2	0.862654	-0.0263605	5	5	P1P2	0.0938913	-0.181635	4	4	P1P2	0.00751042	-2.29892	5	5	P1P2	0.140695	-1.40667	5	5	P1P2	0.0202244	-1.84825	5	5
APOBEC3B	P1P2	0.268935	0.224777	5	5	P1P2	0.93228	0.094725	5	5	P1P2	0.548134	0.0768525	5	5	P1P2	0.0595528	-0.359207	5	5	P1P2	0.0645207	-0.439562	5	5	P1P2	0.013338	-0.370865	5	5	P1P2	0.37624	-0.159755	5	5	P1P2	0.0658768	-0.44477	5	5	P1P2	0.128566	-0.259562	5	5
APOBEC3C	P1P2	0.999348	-0.0447332	5	5	P1P2	0.821578	-0.0306301	5	5	P1P2	0.926435	-0.0376816	5	5	P1P2	0.547289	-0.0462372	5	5	P1P2	0.927008	0.0151275	5	5	P1P2	0.747351	-0.0428189	5	5	P1P2	0.598089	-0.0710417	5	5	P1P2	0.855418	0.0368609	5	5	P1P2	0.726554	-0.0706842	5	5
APOBEC3D	P1P2	0.999348	-0.0447332	5	5	P1P2	0.821578	-0.0306301	5	5	P1P2	0.926435	-0.0376816	5	5	P1P2	0.547289	-0.0462372	5	5	P1P2	0.927008	0.0151275	5	5	P1P2	0.747351	-0.0428189	5	5	P1P2	0.598089	-0.0710417	5	5	P1P2	0.855418	0.0368609	5	5	P1P2	0.726554	-0.0706842	5	5
APOBEC3F	P1P2	0.997392	-0.276645	5	5	P1P2	0.769267	-0.240076	5	5	P1P2	0.994785	-0.258361	5	5	P1P2	0.792043	0.162665	5	5	P1P2	0.314575	-0.159349	5	5	P1P2	0.838275	-0.0295411	5	5	P1P2	0.797934	-0.0940509	5	5	P1P2	0.28408	-0.407941	5	5	P1P2	0.577913	-0.310797	5	5
APOBEC3G	P1P2	0.94528	-0.18112	5	5	P1P2	0.737005	-0.092002	5	5	P1P2	0.852213	-0.0713419	5	5	P1P2	0.820889	0.0406519	5	5	P1P2	0.627645	0.0534893	5	5	P1P2	0.620539	0.0785925	5	5	P1P2	0.886035	-0.12054	5	5	P1P2	0.999348	0.0309232	5	5	P1P2	0.928383	-0.0388877	5	5
APOBEC3H	P1P2	0.646676	-0.308731	5	5	P1P2	0.546502	0.239837	5	5	P1P2	0.840057	-0.0707119	5	5	P1P2	0.534284	0.244029	5	5	P1P2	0.144279	-0.522348	5	5	P1P2	0.567785	0.0884306	5	5	P1P2	0.752898	0.0508178	5	5	P1P2	0.449766	-0.216645	5	5	P1P2	0.950484	-0.0247839	5	5
APOBEC4	P1P2	0.0415687	0.347945	5	5	P1P2	0.655504	0.0759072	5	5	P1P2	0.12351	0.195149	5	5	P1P2	0.790782	-0.0233548	5	5	P1P2	0.955318	-0.010616	5	5	P1P2	0.952939	-0.0721156	5	5	P1P2	0.0539923	0.332242	5	5	P1P2	0.845811	0.111864	5	5	P1P2	0.218192	0.268139	5	5
APOBR	P1	0.114989	0.242352	5	5	P2	0.553044	-0.309758	5	5	P1	0.682275	0.140909	5	5	P2	0.00973805	-0.548042	5	5	P1	0.439545	0.13862	5	5	P2	0.23205	-0.152388	5	5	P2	0.124407	-0.438739	5	5	P2	0.660232	-0.0471953	5	5	P2	0.264013	-0.230195	5	5
APOC1	P1P2	0.771141	-0.188879	5	5	P1P2	0.460618	-0.171836	5	5	P1P2	0.861835	-0.167648	5	5	P1P2	0.982362	-0.0282138	5	5	P1P2	0.164621	0.387959	5	5	P1P2	0.478819	0.225189	5	5	P1P2	0.818178	0.0525479	5	5	P1P2	0.369197	0.149849	5	5	P1P2	0.548134	0.101199	5	5
APOC2	P1P2	0.458387	-0.0347913	5	5	P1P2	0.740705	-0.12451	5	5	P1P2	0.4676	-0.0363223	5	5	P1P2	0.94712	0.0238517	5	5	P1P2	0.097321	-0.282102	5	5	P1P2	0.305552	-0.236644	5	5	P1P2	0.573378	0.0998097	5	5	P1P2	0.0848461	-0.439004	5	5	P1P2	0.143134	-0.104342	5	5
APOC3	P1P2	0.4651	0.110582	5	5	P1P2	0.404603	0.318511	5	5	P1P2	0.418564	0.207553	5	5	P1P2	0.76192	-0.17688	5	5	P1P2	0.867479	-0.0194878	5	5	P1P2	0.941845	-0.0242837	5	5	P1P2	0.728226	0.0757313	5	5	P1P2	0.14972	0.42921	5	5	P1P2	0.512273	0.24375	5	5
APOC4	P1P2	0.850932	-0.0871604	5	5	P1P2	0.779905	0.00448235	5	5	P1P2	0.649613	-0.041339	5	5	P1P2	0.799942	0.136767	5	5	P1P2	0.500058	0.0305929	5	5	P1P2	0.750458	0.125312	5	5	P1P2	0.757553	0.0578889	5	5	P1P2	0.978489	-0.079767	5	5	P1P2	0.826666	0.0366074	5	5
APOD	P1P2	0.12939	0.282237	5	5	P1P2	0.0958686	0.380673	5	5	P1P2	0.0917061	0.288204	5	5	P1P2	0.556594	-0.148748	5	5	P1P2	0.567494	-0.0688926	5	5	P1P2	0.465185	-0.115915	5	5	P1P2	0.204995	0.304306	5	5	P1P2	0.224208	0.224982	5	5	P1P2	0.15111	0.202458	5	5
APOE	P1P2	0.103776	-0.293987	5	5	P1P2	0.042227	-0.506256	5	5	P1P2	0.0684395	-0.520315	5	5	P1P2	0.361685	0.200649	5	5	P1P2	0.240492	0.160091	5	5	P1P2	0.107251	0.173752	5	5	P1P2	0.424708	-0.236169	5	5	P1P2	0.17163	-0.172646	5	5	P1P2	0.228757	-0.204408	5	5
APOF	P1P2	0.235783	0.180908	5	5	P1P2	0.0354144	0.389196	5	5	P1P2	0.0785459	0.36311	5	5	P1P2	0.881535	0.00729708	5	5	P1P2	0.954993	0.0471131	5	5	P1P2	0.871718	0.00660406	5	5	P1P2	0.212086	0.343857	5	5	P1P2	0.0522102	0.181352	5	5	P1P2	0.0798026	0.390508	5	5
APOH	P2	0.160392	-0.254242	5	5	P2	0.47061	0.148952	5	5	P2	0.721042	-0.0392081	5	5	P1	0.223074	0.251743	5	5	P1	0.883595	-0.11533	5	5	P2	0.318497	0.118082	5	5	P1	0.115652	0.279414	5	5	P2	0.346141	0.0642914	5	5	P1	0.559075	0.130793	5	5
APOL1	P1P2	0.359263	-0.124922	5	5	P1P2	0.903747	0.0163589	5	5	P1P2	0.412946	-0.00261864	5	5	P1P2	0.549471	0.139732	5	5	P1P2	0.169902	-0.22071	5	5	P1P2	0.81338	-0.10983	5	5	P1P2	0.782212	-0.0263392	5	5	P1P2	0.275356	-0.188695	5	5	P1P2	0.35034	-0.0760311	5	5
APOL2	P1P2	0.20887	0.18842	5	5	P1P2	0.112562	0.318679	5	5	P1P2	0.0924951	0.234993	5	5	P1P2	0.699748	-0.0721944	5	5	P1P2	0.104106	-0.141145	5	5	P1P2	0.261454	-0.2256	5	5	P1P2	0.51856	0.18917	5	5	P1P2	0.969366	-0.0421128	5	5	P1P2	0.581268	0.0710513	5	5
APOL3	P1P2	0.664084	0.0776329	5	5	P1P2	0.70338	-0.101376	5	5	P1P2	0.849011	0.0158493	5	5	P1P2	0.697323	0.0436244	5	5	P1P2	0.0617348	0.44848	5	5	P1P2	0.0545869	0.227556	5	5	P1P2	0.440511	0.119495	5	5	P1P2	0.0709558	0.380642	5	5	P1P2	0.104297	0.261112	5	5
APOL4	P1P2	0.519664	0.101993	5	5	P1P2	0.82794	-0.0627953	5	5	P1P2	0.606718	0.0640672	5	5	P1P2	0.740177	0.160459	5	5	P1P2	0.726277	0.0423212	5	5	P1P2	0.522595	0.0512264	5	5	P1P2	0.212835	0.233307	5	5	P1P2	0.724103	0.101997	5	5	P1P2	0.323623	0.152165	5	5
APOL5	ENST00000249044.2	0.0290773	0.263467	5	5	ENST00000249044.2	0.450256	0.160916	5	5	ENST00000249044.2	0.0958686	0.238099	5	5	ENST00000249044.2	0.722316	-0.179232	5	5	ENST00000249044.2	0.307737	-0.158456	5	5	ENST00000249044.2	0.55069	-0.221286	5	5	ENST00000249044.2	0.299475	0.123271	5	5	ENST00000249044.2	0.978489	-0.0558049	5	5	ENST00000249044.2	0.428026	0.033733	5	5
APOL6	P1P2	0.869868	-0.121115	5	5	P1P2	0.228915	-0.21698	5	5	P1P2	0.355847	-0.157256	5	5	P1P2	0.474212	-0.125358	5	5	P1P2	0.998042	-0.0214764	5	5	P1P2	0.608441	-0.0632993	5	5	P1P2	0.29268	-0.188109	5	5	P1P2	0.205194	-0.232196	5	5	P1P2	0.153686	-0.192963	5	5
APOLD1	P1P2	0.727781	0.335946	5	5	P1P2	0.206806	0.512512	5	5	P1P2	0.464102	0.424229	5	5	P1P2	0.44685	0.161735	5	5	P1P2	0.999021	0.00167633	5	5	P1P2	0.678319	0.0817056	5	5	P1P2	0.150745	0.472769	5	5	P1P2	0.0480946	0.443434	5	5	P1P2	0.0633938	0.458101	5	5
APOM	P1P2	0.981095	-0.662084	5	5	P1P2	0.00473298	-1.47406	5	5	P1P2	0.0909226	-1.10306	5	5	P1P2	0.758178	0.134284	5	5	P1P2	0.00703587	1.00488	5	5	P1P2	0.0831306	0.628922	5	5	P1P2	0.681835	-0.577847	5	5	P1P2	0.683475	-0.538871	5	5	P1P2	0.629749	-0.528795	5	5
APOO	P1P2	0.243952	0.294892	5	5	P1P2	0.872764	0.0490514	5	5	P1P2	0.380188	0.113455	5	5	P1P2	0.0776406	-0.250488	5	5	P1P2	0.501879	0.0875544	5	5	P1P2	0.273476	-0.127943	5	5	P1P2	0.501255	-0.210874	5	5	P1P2	0.499212	0.0714122	5	5	P1P2	0.838141	-0.0877996	5	5
APOOL	P1P2	0.149489	-0.251978	5	5	P1P2	0.596478	-0.247826	5	5	P1P2	0.26227	-0.283365	5	5	P1P2	0.360394	0.00119633	5	5	P1P2	0.602913	-0.174168	5	5	P1P2	0.797519	-0.0383334	5	5	P1P2	0.320286	-0.284016	5	5	P1P2	0.226552	-0.45922	5	5	P1P2	0.138724	-0.296694	5	5
APOPT1	P1P2	0.306312	-0.56718	5	5	P1P2	0.435685	-0.555281	5	5	P1P2	0.365723	-0.548313	5	5	P1P2	0.897711	-0.0534353	5	5	P1P2	0.376145	-0.150631	5	5	P1P2	0.649165	-0.0948041	5	5	P1P2	0.469589	-0.531824	5	5	P1P2	0.216973	-0.667077	5	5	P1P2	0.287028	-0.59856	5	5
APP	P1P2	0.870833	-0.346391	5	5	P1P2	0.441966	-0.225727	5	5	P1P2	0.456161	-0.323973	5	5	P1P2	0.623802	-0.0984351	5	5	P1P2	0.625616	-0.176722	5	5	P1P2	0.474757	-0.0906143	5	5	P1P2	0.809306	-0.505541	5	5	P1P2	0.819672	-0.269938	5	5	P1P2	0.970018	-0.300953	5	5
APPBP2	P1P2	0.361838	-0.228245	5	5	P1P2	0.0237669	-0.477041	5	5	P1P2	0.0793819	-0.391685	5	5	P1P2	0.237548	-0.246894	5	5	P1P2	0.67119	0.197824	5	5	P1P2	0.750458	-0.0864668	5	5	P1P2	0.0605068	-0.447913	5	5	P1P2	0.0637437	-0.424822	5	5	P1P2	0.043826	-0.425562	5	5
APPL1	P1P2	0.0155814	0.479527	5	5	P1P2	0.00142723	0.488556	5	5	P1P2	0.00190326	0.475649	5	5	P1P2	0.97126	-0.108488	5	5	P1P2	0.508675	-0.174666	5	5	P1P2	0.648575	-0.121555	5	5	P1P2	0.0142708	0.449287	5	5	P1P2	0.0165519	0.486127	5	5	P1P2	0.00672275	0.450554	5	5
APPL2	P1P2	0.916704	-0.0747095	5	5	P1P2	0.732081	0.0533857	5	5	P1P2	0.914759	-0.114267	5	5	P1P2	0.684646	0.0760977	5	5	P1P2	0.914669	0.108822	5	5	P1P2	0.565565	0.0213084	5	5	P1P2	0.966453	0.205755	5	5	P1P2	0.792472	-0.0649727	5	5	P1P2	0.937478	0.1094	5	5
APRT	P1P2	0.261228	0.197918	5	5	P1P2	0.93228	-0.0845585	5	5	P1P2	0.886943	0.0893202	5	5	P1P2	0.17642	-0.30581	5	5	P1P2	0.877143	0.177679	5	5	P1P2	0.567229	-0.0466668	5	5	P1P2	0.804879	-0.0531661	5	5	P1P2	0.70338	-0.0070291	5	5	P1P2	0.660824	-0.0300976	5	5
APTX	P1	0.267523	0.0396032	5	5	P1	0.152043	0.345708	5	5	P1	0.189164	0.162225	5	5	P2	0.823118	-0.09523	5	5	P2	0.53849	0.125476	5	5	P1	0.94054	-0.0452224	5	5	P1	0.47462	0.176119	5	5	P1	0.177334	0.325412	5	5	P1	0.24561	0.31782	5	5
AQP1	ENST00000509504.1	0.243622	0.208327	5	5	ENST00000509504.1	0.148568	0.338107	5	5	ENST00000509504.1	0.120356	0.229539	5	5	ENST00000509504.1	0.213883	-0.127927	5	5	ENST00000509504.1	0.198507	-0.273945	5	5	ENST00000509504.1	0.147971	-0.314504	5	5	ENST00000509504.1	0.923555	-0.0221051	5	5	ENST00000509504.1	0.759295	-0.10974	5	5	ENST00000509504.1	0.798145	-0.0450563	5	5
AQP10	P1P2	0.759295	-0.581509	5	5	P1P2	0.687679	-0.581273	5	5	P1P2	0.769891	-0.564305	5	5	P1P2	0.0811464	-0.482365	5	5	P1P2	0.0937426	-0.394472	5	5	P1P2	0.0346594	-0.403419	5	5	P1P2	0.0397893	-0.909414	5	5	P1P2	0.210652	-0.937565	5	5	P1P2	0.0807913	-0.927219	5	5
AQP11	P1P2	0.898249	0.0366411	5	5	P1P2	0.483776	-0.0898444	5	5	P1P2	0.795623	-0.0660599	5	5	P1P2	0.575433	0.0768929	5	5	P1P2	0.193556	0.365197	5	5	P1P2	0.178066	0.122631	5	5	P1P2	0.529197	0.301081	5	5	P1P2	0.387775	0.141822	5	5	P1P2	0.403683	0.133697	5	5
AQP12A	P1P2	0.951135	-0.106675	5	5	P1P2	0.185067	-0.346316	5	5	P1P2	0.539459	-0.292137	5	5	P1P2	0.640112	-0.0305995	5	5	P1P2	0.787849	-0.0673726	5	5	P1P2	0.818472	-0.103525	5	5	P1P2	0.911888	-0.319779	5	5	P1P2	0.0518153	-0.432067	5	5	P1P2	0.398641	-0.307177	5	5
AQP12B	P1P2	0.32563	0.0205456	5	5	P1P2	0.764899	0.0846963	5	5	P1P2	0.499731	0.0416757	5	5	P1P2	0.857043	0.147135	5	5	P1P2	0.451251	-0.195098	5	5	P1P2	0.997384	-0.0723877	5	5	P1P2	0.136442	0.258307	5	5	P1P2	0.596478	-0.139926	5	5	P1P2	0.836226	0.141564	5	5
AQP2	P1P2	0.00982318	-0.660253	5	5	P1P2	0.125715	-0.681891	5	5	P1P2	0.0203567	-0.632474	5	5	P1P2	0.243618	-0.302199	5	5	P1P2	0.700655	0.140505	5	5	P1P2	0.510934	-0.118663	5	5	P1P2	0.00467687	-0.958684	5	5	P1P2	0.235783	-0.608417	5	5	P1P2	0.0200055	-0.743733	5	5
AQP3	P1	0.632072	-0.10106	5	5	P1	0.309413	-0.15602	5	5	P1	0.389123	-0.115649	5	5	P1	0.705518	0.161254	5	5	P1	0.200801	-0.124105	5	5	P1	0.677719	-0.0935829	5	5	P2	0.677945	0.131808	5	5	P1	0.0726968	-0.241125	5	5	P1	0.306698	-0.162405	5	5
AQP4	P1P2	0.820307	0.0361152	5	5	P1P2	0.877271	-0.0307585	5	5	P1P2	0.897925	0.0163214	5	5	P1P2	0.219364	0.171075	5	5	P1P2	0.0510799	0.311201	5	5	P1P2	0.0275159	0.21121	5	5	P1P2	0.122023	0.213838	5	5	P1P2	0.0855872	0.350839	5	5	P1P2	0.0554606	0.259051	5	5
AQP5	P1P2	0.494038	-0.162052	5	5	P1P2	0.17865	0.247212	5	5	P1P2	0.544873	0.0946697	5	5	P1P2	0.271477	0.226551	5	5	P1P2	0.174918	-0.176007	5	5	P1P2	0.991498	-0.0694415	5	5	P1P2	0.753518	0.181162	5	5	P1P2	0.877916	0.0275543	5	5	P1P2	0.783041	0.0737889	5	5
AQP6	P1P2	0.611867	-0.172467	5	5	P1P2	0.336606	-0.20515	5	5	P1P2	0.420446	-0.165374	5	5	P1P2	0.158299	-0.348185	5	5	P1P2	0.67537	0.0360818	5	5	P1P2	0.506728	-0.112044	5	5	P1P2	0.0783568	-0.389606	5	5	P1P2	0.37709	-0.122495	5	5	P1P2	0.139817	-0.188582	5	5
AQP7	P1P2	0.0327239	-0.709515	5	5	P1P2	0.906337	-0.136265	5	5	P1P2	0.340731	-0.435913	5	5	P1P2	0.0765451	0.382639	5	5	P1P2	0.0353277	-0.440964	5	5	P1P2	0.672926	-0.0711608	5	5	P1P2	0.339538	-0.384657	5	5	P1P2	0.252318	-0.628364	5	5	P1P2	0.270353	-0.617915	5	5
AQP8	P1P2	0.859267	0.0442318	5	5	P1P2	0.378416	0.266079	5	5	P1P2	0.569011	0.199833	5	5	P1P2	0.811033	-0.108297	5	5	P1P2	0.565832	-0.0843108	5	5	P1P2	0.965348	-0.0300515	5	5	P1P2	0.44634	0.0452184	5	5	P1P2	0.544873	0.137369	5	5	P1P2	0.418094	0.0912937	5	5
AQP9	P1P2	0.124108	0.215467	5	5	P1P2	0.182641	0.215478	5	5	P1P2	0.0921789	0.215472	5	5	P1P2	0.177997	-0.37676	5	5	P1P2	0.41059	0.110684	5	5	P1P2	0.595881	-0.119378	5	5	P1P2	0.980128	-0.0736092	5	5	P1P2	0.04791	0.319282	5	5	P1P2	0.273205	0.0700418	5	5
AQPEP	P1P2	0.0129937	-0.464112	5	5	P1P2	0.993481	-0.159911	5	5	P1P2	0.0973442	-0.312011	5	5	P1P2	0.568194	0.311799	5	5	P1P2	0.903646	-0.314388	5	5	P1P2	0.878177	-0.00129443	5	5	P1P2	0.285253	-0.261881	5	5	P1P2	0.289998	-0.413089	5	5	P1P2	0.094572	-0.249993	5	5
AQR	P1P2	0.0412428	0.487577	5	5	P1P2	0.105172	0.546844	5	5	P1P2	0.0540184	0.51721	5	5	P1P2	0.745749	-0.0384738	5	5	P1P2	0.715257	0.0212377	5	5	P1P2	0.898252	0.0012886	5	5	P1P2	0.0647665	0.479572	5	5	P1P2	0.0238175	0.516333	5	5	P1P2	0.0306805	0.497953	5	5
AR	P1P2	0.420918	-0.325128	5	5	P1P2	0.724715	0.0725081	5	5	P1P2	0.966761	-0.144691	5	5	P1P2	0.936043	0.0621199	5	5	P1P2	0.780306	-0.113523	5	5	P1P2	0.954897	-0.0257015	5	5	P1P2	0.83408	-0.407228	5	5	P1P2	0.465849	-0.0642271	5	5	P1P2	0.719208	-0.158619	5	5
ARAF	P1P2	0.150182	0.330096	5	5	P1P2	0.603581	0.159868	5	5	P1P2	0.242962	0.175699	5	5	P1P2	0.703086	-0.114571	5	5	P1P2	0.303874	0.162518	5	5	P1P2	0.543597	0.058105	5	5	P1P2	0.220428	0.137145	5	5	P1P2	0.104996	0.308276	5	5	P1P2	0.0928122	0.267824	5	5
ARAP1	P2	0.137421	0.245843	5	5	P2	0.0852901	0.359993	5	5	P2	0.050936	0.25395	5	5	P2	0.653641	0.0572879	5	5	P1	0.115928	0.310794	5	5	P1	0.24114	0.16169	5	5	P2	0.361017	0.308862	5	5	P2	0.0354501	0.397433	5	5	P2	0.0985044	0.390214	5	5
ARAP2	P1P2	0.902453	-0.0724278	5	5	P1P2	0.675095	-0.0288472	5	5	P1P2	0.733926	-0.0954334	5	5	P1P2	0.908086	0.0532438	5	5	P1P2	0.203405	-0.156414	5	5	P1P2	0.36507	-0.16073	5	5	P1P2	0.559007	-0.117847	5	5	P1P2	0.219724	-0.185557	5	5	P1P2	0.396363	-0.18229	5	5
ARAP3	P1P2	0.379301	-0.121979	5	5	P1P2	0.260881	0.185349	5	5	P1P2	0.852213	-0.0142255	5	5	P1P2	0.839084	-0.121223	5	5	P1P2	0.0810397	-0.493676	5	5	P1P2	0.114216	-0.318121	5	5	P1P2	0.198505	-0.193928	5	5	P1P2	0.268935	-0.180703	5	5	P1P2	0.128978	-0.219559	5	5
ARC	P1P2	0.866975	0.0151747	5	5	P1P2	0.208131	-0.21676	5	5	P1P2	0.570675	-0.0833921	5	5	P1P2	0.264404	0.154634	5	5	P1P2	0.335685	0.0666398	5	5	P1P2	0.180454	0.0603354	5	5	P1P2	0.24536	0.123797	5	5	P1P2	0.815228	-0.0692673	5	5	P1P2	0.375768	-0.0017851	5	5
ARCN1	P1P2	0.0490266	-0.351079	5	5	P1P2	0.0148616	-0.661047	5	5	P1P2	0.009169	-0.465751	5	5	P1P2	0.249292	-0.153416	5	5	P1P2	0.642807	0.140112	5	5	P1P2	0.708572	-0.0671111	5	5	P1P2	0.00778924	-0.478964	5	5	P1P2	0.00338885	-0.469845	5	5	P1P2	0.00219541	-0.458298	5	5
AREG	P1P2	0.670921	0.052047	5	5	P1P2	0.342805	-0.157233	5	5	P1P2	0.735157	-0.0265921	5	5	P1P2	0.00384737	-0.56743	5	5	P1P2	0.817578	-0.0433519	5	5	P1P2	0.0171428	-0.315231	5	5	P1P2	0.0114728	-0.495454	5	5	P1P2	0.208574	-0.156187	5	5	P1P2	0.0248505	-0.3381	5	5
AREL1	P1P2	0.0552527	-0.606518	5	5	P1P2	0.0351654	-0.335852	5	5	P1P2	0.0182071	-0.471185	5	5	P1P2	0.510855	0.042941	5	5	P1P2	0.924408	-0.00605959	5	5	P1P2	0.964695	-0.0699346	5	5	P1P2	0.0540432	-0.526648	5	5	P1P2	0.0965222	-0.347985	5	5	P1P2	0.0555649	-0.312438	5	5
ARF1	P1P2	0.164819	0.263828	5	5	P1P2	0.129597	0.365889	5	5	P1P2	0.0689368	0.302909	5	5	P1P2	0.384978	-0.172124	5	5	P1P2	0.111814	-0.50896	5	5	P1P2	0.063255	-0.283435	5	5	P1P2	0.441964	0.096193	5	5	P1P2	0.666162	-0.144672	5	5	P1P2	0.950484	0.0723168	5	5
ARF3	P1P2	0.867617	-0.10487	5	5	P1P2	0.866975	-0.00507279	5	5	P1P2	0.850291	0.0106217	5	5	P1P2	0.451757	-0.242937	5	5	P1P2	0.402726	-0.57614	5	5	P1P2	0.113093	-0.248646	5	5	P1P2	0.428984	-0.200225	5	5	P1P2	0.188065	-0.416369	5	5	P1P2	0.142688	-0.267664	5	5
ARF4	P1P2	0.875983	0.0197471	5	5	P1P2	0.0770318	-0.378963	5	5	P1P2	0.360978	-0.207491	5	5	P1P2	0.352282	-0.155926	5	5	P1P2	0.228898	0.257379	5	5	P1P2	0.860112	0.0656771	5	5	P1P2	0.373822	-0.0863491	5	5	P1P2	0.514379	-0.198219	5	5	P1P2	0.34656	-0.130715	5	5
ARF5	P2	0.463105	0.203228	5	5	P1	0.210503	0.415194	5	5	P1	0.610721	0.103748	5	5	P1	0.167931	0.201751	5	5	P1	0.407341	-0.140324	5	5	P1	0.733113	0.0268301	5	5	P2	0.309085	0.193126	5	5	P1	0.577355	0.164202	5	5	P2	0.443422	0.152837	5	5
ARF6	P1	0.00608884	-0.665038	5	5	P1	0.0676991	-0.741705	5	5	P1	0.0131737	-0.671031	5	5	P2	0.495711	-0.109406	5	5	P1	0.546623	-0.0254537	5	5	P1	0.674722	0.0167081	5	5	P1	0.0590664	-0.801059	5	5	P1	0.0565104	-0.669463	5	5	P1	0.049593	-0.735261	5	5
ARFGAP1	P1P2	0.0833795	0.376895	5	5	P1P2	0.0447313	0.423152	5	5	P1P2	0.0363887	0.378714	5	5	P1P2	0.540225	0.0773357	5	5	P1P2	0.949781	-0.0205499	5	5	P1P2	0.696413	0.0283929	5	5	P1P2	0.0324502	0.443906	5	5	P1P2	0.121728	0.470383	5	5	P1P2	0.040278	0.430566	5	5
ARFGAP2	P1P2	0.00190326	-0.814848	5	5	P1P2	0.176548	-0.518559	5	5	P1P2	0.00923483	-0.707934	5	5	P1P2	0.00701895	0.407816	5	5	P1P2	0.830311	-0.0101046	5	5	P1P2	0.0463006	0.22173	5	5	P1P2	0.315144	-0.42037	5	5	P1P2	0.0841102	-0.611692	5	5	P1P2	0.118225	-0.500509	5	5
ARFGAP3	P1P2	0.733926	-0.244475	5	5	P1P2	0.7052	0.0326056	5	5	P1P2	0.877916	-0.0564333	5	5	P1P2	0.636018	0.10191	5	5	P1P2	0.472659	-0.155553	5	5	P1P2	0.87947	-0.0883193	5	5	P1P2	0.948885	-0.154854	5	5	P1P2	0.940728	-0.109154	5	5	P1P2	0.895986	-0.0211699	5	5
ARFGEF1	P1P2	0.0483726	-0.420916	5	5	P1P2	0.602157	-0.0297113	5	5	P1P2	0.102223	-0.225167	5	5	P1P2	0.0484568	0.458444	5	5	P1P2	0.962162	-0.0376367	5	5	P1P2	0.095306	0.250739	5	5	P1P2	0.692349	0.0863919	5	5	P1P2	0.551951	-0.0638993	5	5	P1P2	0.932929	0.0104561	5	5
ARFGEF2	P1P2	0.211546	-0.696472	5	5	P1P2	0.271955	-0.252981	5	5	P1P2	0.188888	-0.393155	5	5	P1P2	0.484897	0.158794	5	5	P1P2	0.421844	0.094149	5	5	P1P2	0.273117	0.108054	5	5	P1P2	0.227268	-0.354607	5	5	P1P2	0.905689	-0.238703	5	5	P1P2	0.606147	-0.329311	5	5
ARFIP1	P1P2	0.724715	0.0532997	5	5	P1P2	0.238376	-0.202461	5	5	P1P2	0.605576	-0.11927	5	5	P1P2	0.0981268	-0.346511	5	5	P1P2	0.0560394	0.266285	5	5	P1P2	0.921645	-0.0178057	5	5	P1P2	0.154967	-0.113131	5	5	P1P2	0.410618	0.11646	5	5	P1P2	0.603866	-0.0321361	5	5
ARFIP2	P1P2	0.843892	0.0323133	5	5	P1P2	0.351184	-0.159582	5	5	P1P2	0.758673	-0.0853174	5	5	P1P2	0.0120287	-0.647038	5	5	P1P2	0.416898	0.159025	5	5	P1P2	0.0461213	-0.244006	5	5	P1P2	0.0290116	-0.557468	5	5	P1P2	0.733926	-0.118266	5	5	P1P2	0.12351	-0.347147	5	5
ARFRP1	P1P2	0.869547	-0.0103439	5	5	P1P2	0.340524	-0.138939	5	5	P1P2	0.514906	0.0155742	5	5	P1P2	0.328646	0.303416	5	5	P1P2	0.147453	0.323402	5	5	P1P2	0.0489679	0.250711	5	5	P1P2	0.102146	0.368815	5	5	P1P2	0.575681	0.0789767	5	5	P1P2	0.162103	0.223896	5	5
ARG1	P1P2	0.220646	0.133772	5	5	P1P2	0.0598701	0.332729	5	5	P1P2	0.0566162	0.243551	5	5	P1P2	0.551658	-0.229505	5	5	P1P2	0.177665	-0.292555	5	5	P1P2	0.0984378	-0.259898	5	5	P1P2	0.838545	0.0331545	5	5	P1P2	0.708237	0.0622236	5	5	P1P2	0.672709	0.0235423	5	5
ARG2	P1P2	0.405525	0.0593583	5	5	P1P2	0.57123	-0.265668	5	5	P1P2	0.942028	-0.103155	5	5	P1P2	0.0518132	-0.604314	5	5	P1P2	0.383245	0.202642	5	5	P1P2	0.205955	-0.186895	5	5	P1P2	0.163926	-0.293002	5	5	P1P2	0.836226	-0.0317974	5	5	P1P2	0.441966	-0.178162	5	5
ARGFX	P1P2	0.287769	0.176813	5	5	P1P2	0.84645	-0.0977921	5	5	P1P2	0.436166	0.105013	5	5	P1P2	0.389925	-0.035646	5	5	P1P2	0.705511	0.00693371	5	5	P1P2	0.398976	0.0106707	5	5	P1P2	0.294557	0.272251	5	5	P1P2	0.758673	0.134121	5	5	P1P2	0.430889	0.203186	5	5
ARGLU1	P1P2	0.275716	-0.187623	5	5	P1P2	0.584633	-0.0877826	5	5	P1P2	0.259498	-0.0778852	5	5	P1P2	0.54348	0.130387	5	5	P1P2	0.609198	-0.121351	5	5	P1P2	0.974498	0.0508627	5	5	P1P2	0.582868	-0.0623376	5	5	P1P2	0.219417	-0.110083	5	5	P1P2	0.294867	-0.0628038	5	5
ARHGAP1	P1P2	0.80541	-0.0100478	5	5	P1P2	0.394092	-0.367906	5	5	P1P2	0.879204	-0.241791	5	5	P1P2	0.249966	-0.356332	5	5	P1P2	0.203696	0.239845	5	5	P1P2	0.690362	-0.0582435	5	5	P1P2	0.958642	-0.39757	5	5	P1P2	0.643158	-0.136946	5	5	P1P2	0.978489	-0.317403	5	5
ARHGAP10	P1P2	0.88888	-0.0793407	5	5	P1P2	0.930981	0.344094	5	5	P1P2	0.947882	0.0051982	5	5	P1P2	0.103567	0.341482	5	5	P1P2	0.569713	-0.120717	5	5	P1P2	0.53655	0.122699	5	5	P1P2	0.197935	0.260656	5	5	P1P2	0.854777	0.122059	5	5	P1P2	0.346979	0.167272	5	5
ARHGAP11A	P1P2	0.205633	-0.274473	5	5	P1P2	0.154158	-0.181838	5	5	P1P2	0.139817	-0.292917	5	5	P1P2	0.891235	0.0602963	5	5	P1P2	0.864262	0.0523627	5	5	P1P2	0.825486	0.0340959	5	5	P1P2	0.449271	-0.181143	5	5	P1P2	0.190544	-0.340784	5	5	P1P2	0.258464	-0.304592	5	5
ARHGAP11B	P1P2	0.704289	-0.14821	5	5	P1P2	0.883072	-0.00979162	5	5	P1P2	0.914759	-0.0910263	5	5	P1P2	0.870563	-0.0375211	5	5	P1P2	0.868766	0.0275846	5	5	P1P2	0.704916	-0.0665358	5	5	P1P2	0.574212	-0.147417	5	5	P1P2	0.954389	0.0975628	5	5	P1P2	0.70035	-0.0774055	5	5
ARHGAP12	P1P2	0.492491	0.21464	5	5	P1P2	0.110176	0.384545	5	5	P1P2	0.208574	0.325615	5	5	P1P2	0.669669	-0.0711985	5	5	P1P2	0.67119	-0.0312736	5	5	P1P2	0.602146	-0.0618264	5	5	P1P2	0.492719	0.152744	5	5	P1P2	0.180504	0.32157	5	5	P1P2	0.220031	0.277241	5	5
ARHGAP15	P1P2	0.432325	-0.286617	5	5	P1P2	0.711887	0.0753728	5	5	P1P2	0.586318	-0.109727	5	5	P1P2	0.937672	0.017216	5	5	P1P2	0.620122	-0.519034	5	5	P1P2	0.832515	-0.259385	5	5	P1P2	0.555716	-0.207931	5	5	P1P2	0.610721	-0.435711	5	5	P1P2	0.74194	-0.330357	5	5
ARHGAP17	P1P2	0.215153	-0.14986	5	5	P1P2	0.0898346	-0.437103	5	5	P1P2	0.0835252	-0.36118	5	5	P1P2	0.626121	-0.592346	5	5	P1P2	0.126327	-0.178653	5	5	P1P2	0.0275159	-0.409102	5	5	P1P2	0.126421	-0.822497	5	5	P1P2	0.00475111	-0.616052	5	5	P1P2	0.0104447	-0.719275	5	5
ARHGAP18	P1P2	0.979792	-0.0424538	5	5	P1P2	0.682875	0.0498174	5	5	P1P2	0.880493	-0.0235975	5	5	P1P2	0.323403	0.078168	5	5	P1P2	0.870054	-0.0694243	5	5	P1P2	0.53116	0.0625771	5	5	P1P2	0.621541	0.188806	5	5	P1P2	0.727781	-0.0235923	5	5	P1P2	0.756808	-0.118844	5	5
ARHGAP19	P1P2	0.335375	0.053787	5	5	P1P2	0.184796	0.0705651	5	5	P1P2	0.18561	0.060379	5	5	P1P2	0.273984	0.316482	5	5	P1P2	0.501879	-0.157373	5	5	P1P2	0.757307	-0.0445695	5	5	P1P2	0.111003	0.390198	5	5	P1P2	0.88888	0.126524	5	5	P1P2	0.456655	0.258361	5	5
ARHGAP20	P1P2	0.605576	-0.100323	5	5	P1P2	0.791842	-0.218538	5	5	P1P2	0.812058	-0.164103	5	5	P1P2	0.866052	0.0771277	5	5	P1P2	0.163383	0.24321	5	5	P1P2	0.300932	0.184353	5	5	P1P2	0.596389	0.00436688	5	5	P1P2	0.653734	0.150753	5	5	P1P2	0.644916	0.0775598	5	5
ARHGAP21	P1P2	0.132726	-0.217897	5	5	P1P2	0.0566162	-0.386802	5	5	P1P2	0.050936	-0.388756	5	5	P1P2	0.533746	-0.127435	5	5	P1P2	0.387274	0.15085	5	5	P1P2	0.807026	-0.00140631	5	5	P1P2	0.0486308	-0.456369	5	5	P1P2	0.173172	-0.17434	5	5	P1P2	0.0547356	-0.381431	5	5
ARHGAP22	P1P2	0.0279518	-0.997736	5	5	P1P2	0.043231	-1.13434	5	5	P1P2	0.0335665	-1.06604	5	5	P1P2	0.157095	-0.280368	5	5	P1P2	0.123213	0.485911	5	5	P1P2	0.806391	0.109649	5	5	P1P2	0.00902104	-1.20098	5	5	P1P2	0.322423	-0.70674	5	5	P1P2	0.043231	-1.00215	5	5
ARHGAP23	P1P2	0.140806	-0.292695	5	5	P1P2	0.331495	-0.159077	5	5	P1P2	0.159421	-0.136351	5	5	P1P2	0.464657	-0.165174	5	5	P1P2	0.311241	-0.314261	5	5	P1P2	0.279627	-0.214631	5	5	P1P2	0.0914845	-0.43794	5	5	P1P2	0.0612709	-0.184607	5	5	P1P2	0.0516188	-0.211067	5	5
ARHGAP24	P1P2	0.955691	-0.488946	5	5	P1P2	0.84837	-0.691817	5	5	P1P2	0.815228	-0.590381	5	5	P1P2	0.111436	-0.380462	5	5	P1P2	0.231439	-0.305475	5	5	P1P2	0.0964504	-0.297307	5	5	P1P2	0.58455	-0.950866	5	5	P1P2	0.732696	-0.969432	5	5	P1P2	0.630329	-0.93784	5	5
ARHGAP25	P1P2	0.613014	-0.144651	5	5	P1P2	0.472622	0.258067	5	5	P1P2	0.883072	0.0451935	5	5	P1P2	0.956902	0.215616	5	5	P1P2	0.18111	-0.204195	5	5	P1P2	0.576147	-0.119638	5	5	P1P2	0.961245	0.0042593	5	5	P1P2	0.994133	-0.0527557	5	5	P1P2	0.900512	-0.0646284	5	5
ARHGAP26	P1P2	0.580149	0.0589934	5	5	P1P2	0.575124	0.18578	5	5	P1P2	0.50233	0.115921	5	5	P1P2	0.0532092	0.323821	5	5	P1P2	0.985643	0.0289395	5	5	P1P2	0.164973	0.164461	5	5	P1P2	0.0956367	0.493884	5	5	P1P2	0.439544	0.105865	5	5	P1P2	0.244946	0.426355	5	5
ARHGAP27	P1	0.146967	-0.28884	5	5	P1	0.270709	-0.243887	5	5	P1	0.16883	-0.280487	5	5	P2	0.268278	0.146029	5	5	P2	0.0123172	-0.495029	5	5	P2	0.128796	-0.144752	5	5	P2	0.237487	-0.226465	5	5	P2	0.028362	-0.587649	5	5	P2	0.0873872	-0.500088	5	5
ARHGAP28	P1P2	0.561275	-1.20346	5	5	P1P2	0.916055	-1.21074	5	5	P1P2	0.981747	-1.25602	5	5	P1P2	0.032523	0.327709	5	5	P1P2	0.954993	0.180982	5	5	P1P2	0.079692	0.273848	5	5	P1P2	0.733753	-0.966564	5	5	P1P2	0.645502	-0.982053	5	5	P1P2	0.824121	-0.985321	5	5
ARHGAP29	P1P2	0.284815	-0.00334133	5	5	P1P2	0.936178	0.161313	5	5	P1P2	0.514906	0.0749481	5	5	P1P2	0.385874	-0.163841	5	5	P1P2	0.78219	0.0168832	5	5	P1P2	0.726951	-0.0576809	5	5	P1P2	0.141236	-0.0735736	5	5	P1P2	0.725328	0.265887	5	5	P1P2	0.452712	-0.00356404	5	5
ARHGAP30	P1P2	0.0115497	-0.457745	5	5	P1P2	0.0845511	-0.340123	5	5	P1P2	0.015722	-0.382964	5	5	P1P2	0.699748	0.0240813	5	5	P1P2	0.661674	0.0798794	5	5	P1P2	0.399435	0.0400591	5	5	P1P2	0.0491931	-0.492618	5	5	P1P2	0.278969	-0.173558	5	5	P1P2	0.0980058	-0.365879	5	5
ARHGAP31	P1P2	0.0599811	-0.425849	5	5	P1P2	0.198125	-0.172557	5	5	P1P2	0.0884513	-0.207334	5	5	P1P2	0.376082	0.117123	5	5	P1P2	0.32673	-0.151285	5	5	P1P2	0.928156	0.0177976	5	5	P1P2	0.199934	-0.105059	5	5	P1P2	0.0613274	-0.25438	5	5	P1P2	0.0807913	-0.17972	5	5
ARHGAP32	ENST00000310343.9	0.776771	0.0234025	5	5	ENST00000310343.9	0.908927	0.0477753	5	5	ENST00000310343.9	0.811424	0.0355889	5	5	ENST00000310343.9	0.595702	-0.215617	5	5	ENST00000310343.9	1	-0.14771	5	5	ENST00000310343.9	0.882704	-0.181663	5	5	ENST00000310343.9	0.697779	-0.220686	5	5	ENST00000310343.9	0.970018	0.0456601	5	5	ENST00000310343.9	0.850291	-0.162451	5	5
ARHGAP33	P1P2	0.917028	-0.120596	5	5	P1P2	0.651967	0.0532529	5	5	P1P2	0.770516	0.0600494	5	5	P1P2	0.789521	-0.165287	5	5	P1P2	0.787849	0.045925	5	5	P1P2	0.78678	-0.0444966	5	5	P1P2	0.583428	-0.0663891	5	5	P1P2	0.58688	0.107419	5	5	P1P2	0.897279	-0.00166135	5	5
ARHGAP35	ENST00000404338.3	0.534878	0.0661518	5	5	ENST00000404338.3	0.0595378	0.407283	5	5	ENST00000404338.3	0.0649216	0.209246	5	5	ENST00000404338.3	0.729689	0.0966212	5	5	ENST00000404338.3	0.216792	-0.512806	5	5	ENST00000404338.3	0.416618	-0.160415	5	5	ENST00000404338.3	0.235224	0.076996	5	5	ENST00000404338.3	0.998696	0.0696815	5	5	ENST00000404338.3	0.482246	0.0732547	5	5
ARHGAP36	P1P2	0.198125	-0.811496	5	5	P1P2	0.265062	-1.31908	5	5	P1P2	0.253335	-1.07986	5	5	P1P2	0.843246	0.0899555	5	5	P1P2	0.148829	0.530059	5	5	P1P2	0.287354	0.237483	5	5	P1P2	0.17327	-0.761505	5	5	P1P2	0.269998	-0.818463	5	5	P1P2	0.21911	-0.946659	5	5
ARHGAP39	P1P2	0.170353	-0.242931	5	5	P1P2	0.136989	-0.246115	5	5	P1P2	0.13105	-0.334226	5	5	P1P2	0.569305	-0.177982	5	5	P1P2	0.493582	-0.0917596	5	5	P1P2	0.451278	-0.156588	5	5	P1P2	0.386008	-0.400985	5	5	P1P2	0.0875386	-0.511385	5	5	P1P2	0.218192	-0.543789	5	5
ARHGAP4	P1	0.199267	-0.3304	5	5	P1	0.0534099	-0.336255	5	5	P1	0.076216	-0.326806	5	5	P2	0.0911787	0.265546	5	5	P1	0.542278	0.0885943	5	5	P2	0.251831	0.127456	5	5	P1	0.132615	-0.356215	5	5	P1	0.198696	-0.310887	5	5	P1	0.116503	-0.333551	5	5
ARHGAP40	P1P2	0.190544	0.317958	5	5	P1P2	0.1724	0.281574	5	5	P1P2	0.114801	0.246331	5	5	P1P2	0.495711	0.142774	5	5	P1P2	0.89976	-0.0771144	5	5	P1P2	0.55893	0.0443227	5	5	P1P2	0.0395537	0.331229	5	5	P1P2	0.34656	0.286325	5	5	P1P2	0.048839	0.30047	5	5
ARHGAP42	P1P2	0.401845	0.282308	5	5	P1P2	0.295998	-0.0662163	5	5	P1P2	0.769891	0.0825315	5	5	P1P2	0.466659	-0.120448	5	5	P1P2	0.171434	0.266524	5	5	P1P2	0.871072	0.110179	5	5	P1P2	0.623561	-0.0304057	5	5	P1P2	0.737621	0.13185	5	5	P1P2	0.654914	0.156812	5	5
ARHGAP44	P1P2	0.534609	0.125955	5	5	P1P2	0.814594	0.0624553	5	5	P1P2	0.710061	0.103644	5	5	P1P2	0.204968	0.223267	5	5	P1P2	0.427539	0.332265	5	5	P1P2	0.228547	0.269219	5	5	P1P2	0.0567467	0.314061	5	5	P1P2	0.266818	0.27413	5	5	P1P2	0.0747387	0.265777	5	5
ARHGAP5	P1P2	0.45222	-0.640471	5	5	P1P2	0.841974	-0.965065	5	5	P1P2	0.481228	-0.802768	5	5	P1P2	0.637771	-0.112489	5	5	P1P2	0.496167	0.162016	5	5	P1P2	0.796253	0.0692565	5	5	P1P2	0.763462	-0.620057	5	5	P1P2	0.975882	-0.697552	5	5	P1P2	0.866975	-0.658804	5	5
ARHGAP6	P1P2	0.323623	-0.775979	5	5	P1P2	0.160636	-0.757173	5	5	P1P2	0.224052	-0.6728	5	5	P1P2	0.947772	-0.172984	5	5	P1P2	0.649856	0.294773	5	5	P1P2	0.749836	0.11031	5	5	P1P2	0.873152	-0.925268	5	5	P1P2	0.762095	-0.335098	5	5	P1P2	0.614162	-0.632066	5	5
ARHGAP8	P1	0.383747	-0.167389	5	5	P2	0.764899	0.0224434	5	5	P2	0.461612	-0.00028448	5	5	P1	0.629606	0.0946774	5	5	P2	0.631131	-0.0994881	5	5	P2	0.805122	-0.092351	5	5	P2	0.782839	-0.032062	5	5	P1	0.712496	-0.137612	5	5	P2	0.719819	-0.0036037	5	5
ARHGAP9	P1P2	0.838141	0.0885131	5	5	P1P2	0.902453	0.0161621	5	5	P1P2	0.881783	0.0880722	5	5	P1P2	0.626701	0.0830338	5	5	P1P2	0.487407	-0.0370673	5	5	P1P2	0.967309	-0.0176334	5	5	P1P2	0.380661	0.157429	5	5	P1P2	0.378858	0.0116731	5	5	P1P2	0.950484	0.0336451	5	5
ARHGDIA	P1P2	0.63848	0.173877	5	5	P1P2	0.497139	-0.019562	5	5	P1P2	0.820943	0.0538412	5	5	P1P2	0.505082	-0.071527	5	5	P1P2	0.362624	0.20157	5	5	P1P2	0.812744	0.0945863	5	5	P1P2	0.915775	0.0685042	5	5	P1P2	0.588006	0.124667	5	5	P1P2	0.706414	0.0666936	5	5
ARHGDIB	P1P2	0.0108953	0.631419	5	5	P1P2	0.344054	0.194727	5	5	P1P2	0.0396456	0.403735	5	5	P1P2	0.0914929	-0.613824	5	5	P1P2	0.971291	-0.016443	5	5	P1P2	0.11235	-0.195878	5	5	P1P2	0.343268	0.242479	5	5	P1P2	0.441481	0.16337	5	5	P1P2	0.318443	0.185578	5	5
ARHGDIG	P1P2	0.886943	-0.0116588	5	5	P1P2	0.740088	-0.00739247	5	5	P1P2	0.699745	-0.0300264	5	5	P1P2	0.809129	0.0483162	5	5	P1P2	0.835417	-0.0999391	5	5	P1P2	0.880763	0.00449341	5	5	P1P2	0.728226	0.0815012	5	5	P1P2	0.9031	-0.0653362	5	5	P1P2	0.838141	0.0410603	5	5
ARHGEF1	P2	0.124108	-0.16149	5	5	P2	0.0782688	-0.362247	5	5	P2	0.0673314	-0.324159	5	5	P2	0.281596	0.386458	5	5	P2	0.168381	0.270931	5	5	P2	0.0506874	0.302659	5	5	P2	0.570046	0.0560421	5	5	P1	0.172914	0.276257	5	5	P1	0.463105	0.113824	5	5
ARHGEF10	P1P2	0.803829	-0.0743238	5	5	P1P2	0.281516	-0.404104	5	5	P1P2	0.47061	-0.245203	5	5	P1P2	0.78889	-0.0457799	5	5	P1P2	0.343128	0.101948	5	5	P1P2	0.764175	-0.0285796	5	5	P1P2	0.66188	-0.0802094	5	5	P1P2	0.0636269	-0.354367	5	5	P1P2	0.164819	-0.230267	5	5
ARHGEF10L	P1P2	0.748743	0.103629	5	5	P1P2	0.711887	-0.291289	5	5	P1P2	0.767394	-0.183162	5	5	P1P2	0.583839	0.0397558	5	5	P1P2	0.676566	0.37521	5	5	P1P2	0.431345	0.212888	5	5	P1P2	0.559557	0.15568	5	5	P1P2	0.289253	0.13647	5	5	P1P2	0.399555	0.161511	5	5
ARHGEF11	P1P2	0.330073	-0.188358	5	5	P1P2	0.394545	-0.0784418	5	5	P1P2	0.339077	-0.191565	5	5	P1P2	0.492609	0.128648	5	5	P1P2	0.10016	-0.386652	5	5	P1P2	0.665167	-0.147586	5	5	P1P2	0.952787	-0.136833	5	5	P1P2	0.114801	-0.46539	5	5	P1P2	0.38152	-0.258336	5	5
ARHGEF12	P1P2	0.359263	-0.752333	5	5	P1P2	0.0513252	-0.804799	5	5	P1P2	0.0947333	-0.801709	5	5	P1P2	0.417581	-0.0532745	5	5	P1P2	0.361331	0.231887	5	5	P1P2	0.572237	0.0334564	5	5	P1P2	0.0456339	-0.868593	5	5	P1P2	0.305926	-0.58171	5	5	P1P2	0.10188	-0.758436	5	5
ARHGEF15	P1P2	0.415749	0.20853	5	5	P1P2	0.0810045	0.50115	5	5	P1P2	0.158937	0.298059	5	5	P1P2	0.771923	-0.00642929	5	5	P1P2	0.29776	-0.355171	5	5	P1P2	0.44295	-0.169064	5	5	P1P2	0.491433	0.251238	5	5	P1P2	0.881138	0.116999	5	5	P1P2	0.837503	0.162662	5	5
ARHGEF16	P1P2	0.923839	-0.0367063	5	5	P1P2	0.237402	0.229284	5	5	P1P2	0.538379	0.0853823	5	5	P1P2	0.189885	0.124943	5	5	P1P2	0.941316	0.0307549	5	5	P1P2	0.327729	0.099863	5	5	P1P2	0.291932	0.342466	5	5	P1P2	0.157252	0.178314	5	5	P1P2	0.156295	0.26039	5	5
ARHGEF17	P1P2	0.364857	-0.180951	5	5	P1P2	0.733926	-0.0462218	5	5	P1P2	0.646676	-0.226961	5	5	P1P2	0.655414	-0.0451172	5	5	P1P2	0.776542	-0.0444634	5	5	P1P2	0.685535	-0.0921402	5	5	P1P2	0.568383	-0.27789	5	5	P1P2	0.957644	-0.20076	5	5	P1P2	0.845811	-0.309285	5	5
ARHGEF18	P1P2	0.203591	0.489579	5	5	P1P2	0.163333	0.336804	5	5	P1P2	0.158213	0.413191	5	5	P1P2	0.773177	-0.141969	5	5	P1P2	0.464629	-0.154752	5	5	P1P2	0.605004	-0.116734	5	5	P1P2	0.252737	0.27523	5	5	P1P2	0.527643	0.126535	5	5	P1P2	0.396818	0.238161	5	5
ARHGEF19	P1P2	0.333738	-0.230074	5	5	P1P2	0.355847	-0.0622078	5	5	P1P2	0.180504	-0.105046	5	5	P1P2	0.460666	-0.0664226	5	5	P1P2	0.628806	-0.280759	5	5	P1P2	0.493702	-0.173105	5	5	P1P2	0.194543	-0.255385	5	5	P1P2	0.159421	-0.22075	5	5	P1P2	0.148798	-0.233065	5	5
ARHGEF2	P1P2	0.0445577	-0.275166	5	5	P1P2	0.00440578	-0.421789	5	5	P1P2	0.00573486	-0.339177	5	5	P1P2	0.958859	0.0667957	5	5	P1P2	0.34941	0.187367	5	5	P1P2	0.498891	0.113797	5	5	P1P2	0.0630107	-0.290211	5	5	P1P2	0.073416	-0.350457	5	5	P1P2	0.0369028	-0.319936	5	5
ARHGEF25	P1P2	0.893401	0.00537339	5	5	P1P2	0.386877	-0.120217	5	5	P1P2	0.665568	-0.104008	5	5	P1P2	0.0745251	-0.452218	5	5	P1P2	0.412453	0.0815676	5	5	P1P2	0.216735	-0.0684433	5	5	P1P2	0.0504301	-0.37812	5	5	P1P2	0.912814	0.0115473	5	5	P1P2	0.142688	-0.191878	5	5
ARHGEF26	P1P2	0.113677	0.405125	5	5	P1P2	0.0520124	0.43986	5	5	P1P2	0.0303664	0.381142	5	5	P1P2	0.592868	0.0853064	5	5	P1P2	0.960858	-0.0949272	5	5	P1P2	0.73188	0.0543441	5	5	P1P2	0.0633587	0.486954	5	5	P1P2	0.0983379	0.464589	5	5	P1P2	0.0576841	0.466053	5	5
ARHGEF28	P1P2	0.685876	0.0079747	5	5	P1P2	0.505981	-0.115275	5	5	P1P2	0.776771	-0.160769	5	5	P1P2	0.34137	-0.139984	5	5	P1P2	0.623011	-0.134202	5	5	P1P2	0.139439	-0.0774594	5	5	P1P2	0.378004	-0.167502	5	5	P1P2	0.551405	-0.439993	5	5	P1P2	0.22781	-0.252657	5	5
ARHGEF3	P1P2	0.929682	-0.00943098	5	5	P1P2	0.318443	0.165787	5	5	P1P2	0.572897	0.0577687	5	5	P1P2	0.9016	0.0215642	5	5	P1P2	0.868123	-0.0169313	5	5	P1P2	0.935976	0.033865	5	5	P1P2	0.778451	0.00798784	5	5	P1P2	0.466599	0.151405	5	5	P1P2	0.542704	0.0558004	5	5
ARHGEF33	ENST00000398800.4	0.820307	-0.108204	5	5	ENST00000398800.4	0.38241	-0.331158	5	5	ENST00000398800.4	0.408762	-0.156776	5	5	ENST00000398800.4	0.141846	-0.550837	5	5	ENST00000398800.4	0.703081	0.183568	5	5	ENST00000398800.4	0.255925	-0.252378	5	5	ENST00000398800.4	0.0473398	-0.557017	5	5	ENST00000398800.4	0.833037	-0.158795	5	5	ENST00000398800.4	0.140475	-0.249467	5	5
ARHGEF35	ENST00000378115.2	0.012438	-0.51872	5	5	ENST00000378115.2	0.0256505	-0.320517	5	5	ENST00000378115.2	0.00871986	-0.404274	5	5	ENST00000543357.1	0.12252	-0.265231	5	5	ENST00000378115.2	0.696417	-0.0851077	5	5	ENST00000543357.1	0.456218	-0.233225	5	5	ENST00000378115.2	0.0182081	-0.528763	5	5	ENST00000378115.2	0.0117118	-0.381766	5	5	ENST00000378115.2	0.00550929	-0.42878	5	5
ARHGEF37	P1	0.0758107	-0.29786	5	5	P1	0.353299	-0.0605864	5	5	P1	0.124308	-0.23429	5	5	P1	0.565422	0.166592	5	5	P1	0.20574	0.096159	5	5	P1	0.284393	0.142575	5	5	P2	0.368797	-0.0225187	5	5	P2	0.438577	0.00433552	5	5	P2	0.29865	-0.0165381	5	5
ARHGEF38	P1P2	0.164322	0.501725	5	5	P1P2	0.536223	0.174222	5	5	P1P2	0.329262	0.436011	5	5	P1P2	0.179584	-0.324368	5	5	P1P2	0.348989	0.160427	5	5	P1P2	0.552333	-0.0286722	5	5	P1P2	0.985991	0.30022	5	5	P1P2	0.308247	0.509105	5	5	P1P2	0.595912	0.300107	5	5
ARHGEF39	P1P2	0.649025	-0.159926	5	5	P1P2	0.10676	-0.282095	5	5	P1P2	0.241317	-0.255728	5	5	P1P2	0.260568	-0.167948	5	5	P1P2	0.903322	0.00633384	5	5	P1P2	0.474757	-0.0984348	5	5	P1P2	0.111553	-0.346524	5	5	P1P2	0.125111	-0.241942	5	5	P1P2	0.0537134	-0.276782	5	5
ARHGEF4	P1P2	0.230976	-0.268301	5	5	P1P2	0.116218	0.350518	5	5	P1P2	0.954389	0.0234598	5	5	P1P2	0.610541	0.231462	5	5	P1P2	0.0696453	-0.177393	5	5	P1P2	0.97123	-0.16018	5	5	P1P2	0.890551	-0.173337	5	5	P1P2	0.989895	-0.111548	5	5	P1P2	0.919297	-0.09347	5	5
ARHGEF40	P1P2	0.0251679	-0.306104	5	5	P1P2	0.152277	-0.231862	5	5	P1P2	0.0397242	-0.255841	5	5	P1P2	0.116875	0.26725	5	5	P1P2	0.507102	0.0738217	5	5	P1P2	0.105652	0.15543	5	5	P1P2	0.488865	-0.0939277	5	5	P1P2	0.405987	-0.151753	5	5	P1P2	0.362268	-0.153488	5	5
ARHGEF5	P1P2	0.0700666	-0.295664	5	5	P1P2	0.49507	-0.178469	5	5	P1P2	0.147652	-0.196835	5	5	P1P2	0.554946	0.0273611	5	5	P1P2	0.53364	-0.177715	5	5	P1P2	0.734348	-0.0381099	5	5	P1P2	0.339951	-0.202533	5	5	P1P2	0.141357	-0.161998	5	5	P1P2	0.131258	-0.155268	5	5
ARHGEF6	P1P2	0.94463	0.0630005	5	5	P1P2	0.326435	-0.137453	5	5	P1P2	0.477168	-0.070068	5	5	P1P2	0.249629	-0.263746	5	5	P1P2	0.493582	0.12017	5	5	P1P2	0.758554	-0.0504349	5	5	P1P2	0.188161	-0.0796494	5	5	P1P2	0.597045	-0.0365874	5	5	P1P2	0.257089	-0.0477745	5	5
ARHGEF7	ENST00000370623.3	0.93163	0.0313654	5	5	ENST00000370623.3	0.250292	-0.128311	5	5	ENST00000370623.3	0.467099	-0.0435194	5	5	ENST00000370623.3	0.293847	-0.131341	5	5	ENST00000370623.3	0.969334	-0.0910649	5	5	ENST00000370623.3	0.422283	-0.0881615	5	5	ENST00000370623.3	0.514337	-0.140728	5	5	ENST00000370623.3	0.207983	-0.285004	5	5	ENST00000370623.3	0.311361	-0.171154	5	5
ARHGEF9	P1P2	0.349498	0.0110401	5	5	P1P2	0.817767	0.00170775	5	5	P1P2	0.639648	-0.0116275	5	5	P1P2	0.299532	0.198115	5	5	P1P2	0.70916	-0.00794367	5	5	P1P2	0.330981	0.080441	5	5	P1P2	0.0728477	0.274679	5	5	P1P2	0.866332	0.0428642	5	5	P1P2	0.324826	0.119462	5	5
ARID1A	P1P2	0.0132039	-3.90584	5	5	P1P2	0.0182473	-2.48347	5	5	P1P2	0.0171136	-3.19466	5	5	P1P2	0.00669079	-0.441826	4	4	P1P2	0.00556165	-0.474954	4	4	P1P2	0.00129511	-0.417214	4	4	P1P2	0.000866188	-2.86661	5	5	P1P2	0.00298488	-2.41879	5	5	P1P2	0.00154007	-2.6427	5	5
ARID1B	P1	0.00610401	-0.754937	5	5	P1	0.0122105	-0.730532	5	5	P1	0.00510782	-0.742735	5	5	P2	0.491577	0.102857	5	5	P1	0.55372	-0.169895	5	5	P1	0.369863	-0.0923021	5	5	P1	0.00488375	-0.889826	5	5	P1	0.00791839	-0.782717	5	5	P1	0.00533195	-0.836272	5	5
ARID2	P1P2	0.123709	-0.713449	5	5	P1P2	0.898572	-0.31323	5	5	P1P2	0.553044	-0.525047	5	5	P1P2	0.922378	0.0416838	5	5	P1P2	0.0340646	-0.444671	5	5	P1P2	0.0727685	-0.198128	5	5	P1P2	0.222898	-0.589885	5	5	P1P2	0.108009	-0.861506	5	5	P1P2	0.0807913	-0.717935	5	5
ARID3A	P1P2	0.559624	-1.2806	5	5	P1P2	0.197272	-1.26803	5	5	P1P2	0.426124	-1.27431	5	5	P1P2	0.517456	0.105912	5	5	P1P2	0.367821	0.0304112	5	5	P1P2	0.90669	0.0392278	5	5	P1P2	0.680936	-1.15476	5	5	P1P2	0.416218	-1.45714	5	5	P1P2	0.512273	-1.31411	5	5
ARID3B	P1P2	0.00428295	0.723199	5	5	P1P2	0.0618957	0.491626	5	5	P1P2	0.00282992	0.526855	5	5	P1P2	0.465157	-0.0673539	5	5	P1P2	0.713426	0.0256481	5	5	P1P2	0.921645	-0.0161961	5	5	P1P2	0.0294959	0.753929	5	5	P1P2	0.0226272	0.454974	5	5	P1P2	0.0128454	0.597043	5	5
ARID3C	P1P2	0.35034	-0.209653	5	5	P1P2	0.399098	0.127924	5	5	P1P2	0.97914	-0.0583015	5	5	P1P2	0.528912	0.214758	5	5	P1P2	0.818213	0.112189	5	5	P1P2	0.605576	0.133879	5	5	P1P2	0.911888	-0.0341539	5	5	P1P2	0.282979	0.204942	5	5	P1P2	0.516489	0.0853942	5	5
ARID4A	P1P2	0.39228	-0.341775	5	5	P1P2	0.559624	0.080451	5	5	P1P2	0.833037	-0.197908	5	5	P1P2	0.0298321	0.440962	5	5	P1P2	0.766531	-0.048945	5	5	P1P2	0.159312	0.239379	5	5	P1P2	0.957341	0.274213	5	5	P1P2	0.915407	-0.0165409	5	5	P1P2	0.977185	0.198236	5	5
ARID4B	P1P2	0.96155	-0.0293499	5	5	P1P2	0.441481	-0.122581	5	5	P1P2	0.662009	-0.0546504	5	5	P1P2	0.550017	-0.22932	5	5	P1P2	0.699443	0.0449067	5	5	P1P2	0.661003	-0.0645522	5	5	P1P2	0.698082	-0.219488	5	5	P1P2	0.635564	-0.10335	5	5	P1P2	0.55633	-0.144597	5	5
ARID5A	P1P2	0.0236154	-0.390956	5	5	P1P2	0.332106	-0.26756	5	5	P1P2	0.0774423	-0.341301	5	5	P1P2	0.879597	0.0653342	5	5	P1P2	0.144504	0.340511	5	5	P1P2	0.305939	0.202922	5	5	P1P2	0.241073	-0.305693	5	5	P1P2	0.942679	0.0823538	5	5	P1P2	0.484286	-0.124827	5	5
ARID5B	ENST00000279873.7	0.748123	-0.425798	5	5	ENST00000279873.7	0.497657	-0.272113	5	5	ENST00000279873.7	0.411083	-0.349752	5	5	ENST00000279873.7	0.205554	0.0259815	5	5	ENST00000279873.7	0.539571	-0.219273	5	5	ENST00000279873.7	0.976459	-0.096646	5	5	ENST00000279873.7	0.294181	-0.308176	5	5	ENST00000279873.7	0.366156	-0.519666	5	5	ENST00000279873.7	0.255037	-0.413921	5	5
ARIH1	P1P2	0.743793	-0.718869	5	5	P1P2	0.734541	-0.477249	5	5	P1P2	0.82603	-0.634246	5	5	P1P2	0.641284	-0.0539633	5	5	P1P2	0.0969912	-0.432275	5	5	P1P2	0.230772	-0.213415	5	5	P1P2	0.0992667	-0.773641	5	5	P1P2	0.0752731	-0.90982	5	5	P1P2	0.0491206	-0.774745	5	5
ARIH2	P1P2	0.762407	-0.0527782	5	5	P1P2	0.367892	-0.176682	5	5	P1P2	0.958295	-0.0386312	5	5	P1P2	0.966038	-0.029809	5	5	P1P2	0.305994	0.190653	5	5	P1P2	0.529549	0.137332	5	5	P1P2	0.904768	-0.0430996	5	5	P1P2	0.946581	0.0778775	5	5	P1P2	0.772391	0.0183841	5	5
ARIH2OS	P1P2	0.781786	-0.0841343	5	5	P1P2	0.257432	0.084056	5	5	P1P2	0.487354	0.0824981	5	5	P1P2	0.371683	0.157642	5	5	P1P2	0.335275	-0.221483	5	5	P1P2	0.78174	-0.0721447	5	5	P1P2	0.329315	0.166351	5	5	P1P2	0.647263	-0.0236125	5	5	P1P2	0.842613	0.0377354	5	5
ARL1	P1P2	1	-0.0872422	5	5	P1P2	0.490947	-0.0839427	5	5	P1P2	0.604436	-0.0318783	5	5	P1P2	0.771297	-0.0014219	5	5	P1P2	0.650445	-0.108063	5	5	P1P2	0.900847	-0.0558733	5	5	P1P2	0.952787	0.0291732	5	5	P1P2	0.130633	-0.180353	5	5	P1P2	0.394545	-0.111042	5	5
ARL10	P1P2	0.289625	0.206898	5	5	P1P2	0.220338	-0.144275	5	5	P1P2	0.721654	-0.0144318	5	5	P1P2	0.730304	-0.0452001	5	5	P1P2	0.306962	0.293686	5	5	P1P2	0.356028	-0.00675071	5	5	P1P2	0.695968	0.163004	5	5	P1P2	0.816497	0.00898532	5	5	P1P2	0.633235	0.0953059	5	5
ARL11	P1P2	0.859267	-0.118655	5	5	P1P2	0.328453	-0.199749	5	5	P1P2	0.468101	-0.099316	5	5	P1P2	0.206729	-0.515651	5	5	P1P2	0.0731128	0.307713	5	5	P1P2	0.760426	-0.135803	5	5	P1P2	0.0463905	-0.513684	5	5	P1P2	0.939103	0.234154	5	5	P1P2	0.240989	-0.126842	5	5
ARL13A	P1P2	0.660824	-0.121666	5	5	P1P2	0.347817	-0.0538642	5	5	P1P2	0.42328	-0.0704012	5	5	P1P2	0.453481	0.145267	5	5	P1P2	0.681358	-0.0838978	5	5	P1P2	0.941845	0.0756305	5	5	P1P2	0.997068	0.139421	5	5	P1P2	0.767394	-0.319588	5	5	P1P2	0.749982	-0.153814	5	5
ARL13B	P1P2	0.857342	-0.0170032	5	5	P1P2	0.779905	0.14271	5	5	P1P2	0.831125	-0.0121754	5	5	P1P2	0.222453	-0.467278	5	5	P1P2	0.388622	-0.225529	5	5	P1P2	0.0634884	-0.271655	5	5	P1P2	0.2192	-0.481009	5	5	P1P2	0.291864	-0.13506	5	5	P1P2	0.100688	-0.274014	5	5
ARL14	P1P2	0.291117	-0.138958	5	5	P1P2	0.625691	0.0961356	5	5	P1P2	0.659049	-0.0403885	5	5	P1P2	0.647156	0.0139591	5	5	P1P2	0.311632	-0.18538	5	5	P1P2	0.611312	-0.167435	5	5	P1P2	0.40049	-0.289085	5	5	P1P2	0.493522	-0.156137	5	5	P1P2	0.351606	-0.123586	5	5
ARL14EP	P1P2	0.396818	-0.190745	5	5	P1P2	0.385086	-0.164759	5	5	P1P2	0.33784	-0.166318	5	5	P1P2	0.395365	0.0185938	5	5	P1P2	0.425636	0.150327	5	5	P1P2	0.212495	0.117053	5	5	P1P2	0.504379	-0.0364436	5	5	P1P2	0.745029	0.0346316	5	5	P1P2	0.592518	-0.0617728	5	5
ARL14EPL	ENST00000601302.2	0.591953	0.107986	5	5	ENST00000601302.2	0.229073	0.251119	5	5	ENST00000601302.2	0.247609	0.149814	5	5	ENST00000601302.2	0.717415	-0.113792	5	5	ENST00000601302.2	0.33898	-0.159917	5	5	ENST00000601302.2	0.449802	-0.120556	5	5	ENST00000601302.2	0.773445	0.0141222	5	5	ENST00000601302.2	0.675693	0.0723074	5	5	ENST00000601302.2	0.707629	0.0624064	5	5
ARL15	P1P2	0.0209388	-0.559461	5	5	P1P2	0.105523	-0.581572	5	5	P1P2	0.032891	-0.561132	5	5	P1P2	0.29877	-0.42111	5	5	P1P2	0.421136	0.265477	5	5	P1P2	0.900847	-0.0364262	5	5	P1P2	0.0374861	-0.931481	5	5	P1P2	0.888234	-0.261404	5	5	P1P2	0.084257	-0.609532	5	5
ARL16	P1P2	0.87212	0.0505171	5	5	P1P2	0.595912	-0.0423622	5	5	P1P2	0.865689	0.0575421	5	5	P1P2	0.936695	0.0023638	5	5	P1P2	0.879078	-0.0178476	5	5	P1P2	0.981035	-0.0616894	5	5	P1P2	0.87959	0.0509635	5	5	P1P2	0.635564	0.0378441	5	5	P1P2	0.734541	0.091212	5	5
ARL17A	ENST00000329240.4,ENST00000336125.5,ENST00000445552.2	0.144478	-0.235618	5	5	ENST00000329240.4,ENST00000336125.5,ENST00000445552.2	0.320031	0.208771	5	5	ENST00000329240.4,ENST00000336125.5,ENST00000445552.2	0.946581	0.0227023	5	5	ENST00000329240.4,ENST00000336125.5,ENST00000445552.2	0.253012	0.170798	5	5	ENST00000329240.4,ENST00000336125.5,ENST00000445552.2	0.449288	-0.157889	5	5	ENST00000329240.4,ENST00000336125.5,ENST00000445552.2	0.81338	-0.000322641	5	5	ENST00000329240.4,ENST00000336125.5,ENST00000445552.2	0.825166	-0.0961319	5	5	ENST00000329240.4,ENST00000336125.5,ENST00000445552.2	0.881138	0.112014	5	5	ENST00000329240.4,ENST00000336125.5,ENST00000445552.2	0.998044	0.053436	5	5
ARL17B	ENST00000434041.2,ENST00000450673.3,ENST00000570618.1	0.491976	-0.107263	5	5	ENST00000434041.2,ENST00000450673.3,ENST00000570618.1	0.343221	0.192834	5	5	ENST00000434041.2,ENST00000450673.3,ENST00000570618.1	0.795623	0.0789113	5	5	ENST00000434041.2,ENST00000450673.3,ENST00000570618.1	0.143631	0.208578	5	5	ENST00000434041.2,ENST00000450673.3,ENST00000570618.1	0.999347	-0.0481844	5	5	ENST00000434041.2,ENST00000450673.3,ENST00000570618.1	0.260411	0.110445	5	5	ENST00000434041.2,ENST00000450673.3,ENST00000570618.1	0.456646	0.0836994	5	5	ENST00000434041.2,ENST00000450673.3,ENST00000570618.1	0.332106	0.284878	5	5	ENST00000434041.2,ENST00000450673.3,ENST00000570618.1	0.331292	0.134146	5	5
ARL2	P1P2	0.468101	-0.130486	5	5	P1P2	0.428503	-0.103402	5	5	P1P2	0.388673	-0.125387	5	5	P1P2	0.292719	0.172868	5	5	P1P2	0.649856	0.0907985	5	5	P1P2	0.325708	0.109631	5	5	P1P2	0.657149	0.0584885	5	5	P1P2	0.733311	-0.0344504	5	5	P1P2	0.967412	0.000317709	5	5
ARL2BP	P1P2	0.971321	-0.00885726	5	5	P1P2	0.749982	0.0767147	5	5	P1P2	0.909575	0.0164854	5	5	P1P2	0.53267	0.021042	5	5	P1P2	0.850776	0.110418	5	5	P1P2	0.619382	0.0587652	5	5	P1P2	0.718433	0.125352	5	5	P1P2	0.831762	0.144268	5	5	P1P2	0.977185	0.13009	5	5
ARL3	P1P2	0.856059	-0.103702	5	5	P1P2	0.260189	0.149478	5	5	P1P2	0.419505	0.011587	5	5	P1P2	0.0676108	0.411833	5	5	P1P2	0.242464	-0.160247	5	5	P1P2	0.408669	0.0648185	5	5	P1P2	0.0454574	0.338955	5	5	P1P2	0.940728	-0.0165175	5	5	P1P2	0.237077	0.15388	5	5
ARL4A	P1P2	0.264013	-0.2151	5	5	P1P2	0.274279	-0.021446	5	5	P1P2	0.293738	-0.108861	5	5	P1P2	0.560999	-0.0454766	5	5	P1P2	0.822029	-0.229244	5	5	P1P2	0.364636	-0.11606	5	5	P1P2	0.258887	-0.363698	5	5	P1P2	0.098671	-0.323491	5	5	P1P2	0.0845511	-0.277105	5	5
ARL4C	P1P2	0.518604	-0.0890122	5	5	P1P2	0.140036	-0.396508	5	5	P1P2	0.230023	-0.171923	5	5	P1P2	0.706431	0.106973	5	5	P1P2	0.163383	0.220199	5	5	P1P2	0.315722	0.149475	5	5	P1P2	0.728839	-0.00610234	5	5	P1P2	0.520724	-0.0937333	5	5	P1P2	0.628008	-0.0904049	5	5
ARL4D	P1P2	0.163333	-0.955554	5	5	P1P2	0.221571	-0.883251	5	5	P1P2	0.14788	-0.950036	5	5	P1P2	0.688862	-0.337226	5	5	P1P2	0.031719	-0.563338	5	5	P1P2	0.0590631	-0.435322	5	5	P1P2	0.0908588	-1.15833	5	5	P1P2	0.0315747	-1.50815	5	5	P1P2	0.0406777	-1.33324	5	5
ARL5A	P1P2	0.0428103	-0.684815	5	5	P1P2	0.0522102	-0.488017	5	5	P1P2	0.0360252	-0.580117	5	5	P1P2	0.153761	0.30202	5	5	P1P2	0.829673	-0.0873822	5	5	P1P2	0.359456	0.120705	5	5	P1P2	0.297198	-0.313354	5	5	P1P2	0.0196596	-0.548922	5	5	P1P2	0.0420616	-0.449596	5	5
ARL5B	P1P2	0.456655	-0.10353	5	5	P1P2	0.409226	-0.100923	5	5	P1P2	0.390024	-0.101749	5	5	P1P2	0.445383	-0.126053	5	5	P1P2	0.827761	-0.0560018	5	5	P1P2	0.490087	-0.0887142	5	5	P1P2	0.432807	-0.284939	5	5	P1P2	0.344888	-0.169225	5	5	P1P2	0.29941	-0.227082	5	5
ARL5C	P1P2	0.730544	-0.0191532	5	5	P1P2	0.600451	-0.089142	5	5	P1P2	0.538919	-0.0593976	5	5	P1P2	0.693088	-0.100564	5	5	P1P2	0.328752	-0.449076	5	5	P1P2	0.392592	-0.14333	5	5	P1P2	0.709903	-0.0963286	5	5	P1P2	0.140916	-0.0872805	5	5	P1P2	0.266115	-0.0918046	5	5
ARL6	P1P2	0.656685	-0.0561306	5	5	P1P2	0.221571	-0.18293	5	5	P1P2	0.425175	-0.113159	5	5	P1P2	0.369713	-0.0795643	5	5	P1P2	0.576674	0.0722358	5	5	P1P2	0.824848	-0.0310718	5	5	P1P2	0.279767	-0.18765	5	5	P1P2	0.539999	-0.143633	5	5	P1P2	0.285551	-0.131271	5	5
ARL6IP1	P1	0.888234	0.0696227	5	5	P1	0.549223	0.178593	5	5	P1	0.557976	0.0726663	5	5	P2	0.0764091	0.480555	5	5	P1	0.122123	-0.397497	5	5	P1	0.0561519	-0.343897	5	5	P2	0.0783568	0.482939	5	5	P2	0.339077	-0.101462	5	5	P2	0.453696	0.132329	5	5
ARL6IP4	P1P2	0.899865	0.0326611	5	5	P1P2	0.852854	-0.161397	5	5	P1P2	0.947231	-0.0778507	5	5	P1P2	0.045109	-0.295676	5	5	P1P2	0.774036	0.206751	5	5	P1P2	0.467694	-0.091459	5	5	P1P2	0.0882377	-0.308544	5	5	P1P2	0.960899	0.045058	5	5	P1P2	0.340731	-0.111121	5	5
ARL6IP5	P1P2	0.288139	-0.0743875	5	5	P1P2	0.902453	-0.0286015	5	5	P1P2	0.430411	-0.0514945	5	5	P1P2	0.0216318	0.32645	5	5	P1P2	0.596658	0.0240259	5	5	P1P2	0.18694	0.158585	5	5	P1P2	0.302911	0.237123	5	5	P1P2	0.57012	-0.0235409	5	5	P1P2	0.785553	0.0744063	5	5
ARL6IP6	P1P2	0.0249032	-1.13221	5	5	P1P2	0.101028	-0.930008	5	5	P1P2	0.0442552	-1.08635	5	5	P1P2	0.498884	0.0730068	4	4	P1P2	0.968989	-0.0375404	4	4	P1P2	0.905506	-0.0321021	4	4	P1P2	0.00232758	-1.05202	5	5	P1P2	0.365723	-1.2537	5	5	P1P2	0.0223379	-1.21049	5	5
ARL8A	P1P2	0.252149	-0.388621	5	5	P1P2	0.082871	-0.325434	5	5	P1P2	0.0812181	-0.302818	5	5	P1P2	0.792675	-0.0801947	5	5	P1P2	0.843089	0.0616598	5	5	P1P2	0.838916	0.00247683	5	5	P1P2	0.0836152	-0.300653	5	5	P1P2	0.101198	-0.238293	5	5	P1P2	0.0612143	-0.266419	5	5
ARL8B	P1P2	0.413412	0.190884	5	5	P1P2	0.416686	0.147584	5	5	P1P2	0.379744	0.169234	5	5	P1P2	0.645392	-0.188313	5	5	P1P2	0.789108	-0.189512	5	5	P1P2	0.678919	-0.130333	5	5	P1P2	0.626163	0.0934708	5	5	P1P2	0.882428	0.135341	5	5	P1P2	0.651378	0.0918184	5	5
ARL9	P1P2	0.291677	-0.36926	5	5	P1P2	0.0112575	-0.405594	5	5	P1P2	0.0575766	-0.474118	5	5	P1P2	0.394455	0.206637	5	5	P1P2	0.0875074	0.377913	5	5	P1P2	0.0371196	0.273254	5	5	P1P2	0.334401	-0.110999	5	5	P1P2	0.591388	-0.132108	5	5	P1P2	0.510696	-0.176247	5	5
ARMC1	P1P2	0.677485	-0.157388	5	5	P1P2	0.162103	-0.146851	5	5	P1P2	0.324425	-0.152119	5	5	P1P2	0.629025	0.0618835	5	5	P1P2	0.018085	0.381296	5	5	P1P2	0.0432455	0.253453	5	5	P1P2	0.848129	0.0163808	5	5	P1P2	0.327645	0.154418	5	5	P1P2	0.702167	0.124767	5	5
ARMC10	P1P2	0.20887	-0.168875	5	5	P1P2	0.996088	0.100472	5	5	P1P2	0.40047	-0.0649786	5	5	P1P2	0.797096	0.0288756	5	5	P1P2	0.408267	-0.19322	5	5	P1P2	0.650935	-0.0615473	5	5	P1P2	0.18981	-0.0849788	5	5	P1P2	0.515961	-0.0703131	5	5	P1P2	0.238376	-0.0548488	5	5
ARMC12	P1P2	0.120356	-0.654975	5	5	P1P2	0.0409998	-0.57286	5	5	P1P2	0.0594275	-0.586898	5	5	P1P2	0.0427071	0.338256	5	5	P1P2	0.305801	0.228406	5	5	P1P2	0.0250257	0.227065	5	5	P1P2	0.604341	-0.242537	5	5	P1P2	0.247275	-0.41042	5	5	P1P2	0.416218	-0.33936	5	5
ARMC2	P1P2	0.751221	0.227145	5	5	P1P2	0.1593	0.278074	5	5	P1P2	0.314889	0.25261	5	5	P1P2	0.536981	-0.19311	5	5	P1P2	0.370438	-0.275446	5	5	P1P2	0.282187	-0.121774	5	5	P1P2	0.925501	0.0841842	5	5	P1P2	0.494296	0.0680262	5	5	P1P2	0.648437	0.0761052	5	5
ARMC3	P1P2	0.845811	-0.0699011	5	5	P1P2	0.987614	-0.0675702	5	5	P1P2	0.927734	-0.0687357	5	5	P1P2	0.790151	0.0541935	5	5	P1P2	0.646916	-0.138734	5	5	P1P2	0.915139	-0.0421038	5	5	P1P2	0.891843	0.0371389	5	5	P1P2	0.908279	-0.0275864	5	5	P1P2	0.960248	-0.0795261	5	5
ARMC4	P1P2	0.539999	-0.155915	5	5	P1P2	0.800039	0.0352483	5	5	P1P2	0.866332	-0.100962	5	5	P1P2	0.538602	0.145339	5	5	P1P2	0.490489	0.160715	5	5	P1P2	0.390779	0.131432	5	5	P1P2	0.931341	-0.0268774	5	5	P1P2	0.37138	0.179619	5	5	P1P2	0.606718	0.107274	5	5
ARMC5	P1P2	0.582949	-0.119221	5	5	P1P2	0.281881	-0.211983	5	5	P1P2	0.256061	-0.12191	5	5	P1P2	0.0879322	-0.42264	5	5	P1P2	0.791628	-0.14235	5	5	P1P2	0.0943338	-0.237728	5	5	P1P2	0.0934623	-0.312383	5	5	P1P2	0.260189	-0.265094	5	5	P1P2	0.115555	-0.288739	5	5
ARMC6	P1P2	0.358621	-0.095118	5	5	P1P2	0.674797	0.0930252	5	5	P1P2	0.798776	-0.0421603	5	5	P1P2	0.617156	-0.127693	5	5	P1P2	0.180576	-0.311125	5	5	P1P2	0.2724	-0.247302	5	5	P1P2	0.343684	-0.249451	5	5	P1P2	0.276076	-0.141141	5	5	P1P2	0.248948	-0.192348	5	5
ARMC7	P1P2	0.171118	-0.547595	5	5	P1P2	0.646676	-0.250263	5	5	P1P2	0.688882	-0.474231	5	5	P1P2	0.00395392	0.611126	5	5	P1P2	0.893936	-0.0393049	5	5	P1P2	0.0708286	0.364912	5	5	P1P2	0.500217	0.0834594	5	5	P1P2	0.455174	-0.19051	5	5	P1P2	0.981095	-0.0318853	5	5
ARMC8	P1P2	0.0971793	-0.405836	5	5	P1P2	0.372693	-0.157328	5	5	P1P2	0.160879	-0.299793	5	5	P1P2	0.945816	-0.0275482	5	5	P1P2	0.36565	-0.171342	5	5	P1P2	0.471723	-0.0835746	5	5	P1P2	0.106856	-0.402276	5	5	P1P2	0.0993398	-0.405198	5	5	P1P2	0.0823651	-0.372777	5	5
ARMC9	P1P2	0.628008	-0.567601	5	5	P1P2	0.214247	-0.556387	5	5	P1P2	0.376649	-0.561994	5	5	P1P2	0.482852	-0.22919	5	5	P1P2	0.207209	0.208967	5	5	P1P2	0.882057	-0.0101111	5	5	P1P2	0.5049	-0.702808	5	5	P1P2	0.649025	-0.393883	5	5	P1P2	0.548679	-0.533763	5	5
ARMCX1	P1P2	0.23968	-0.150727	5	5	P1P2	0.33949	-0.249183	5	5	P1P2	0.211546	-0.121962	5	5	P1P2	0.72109	0.00252138	5	5	P1P2	0.445132	-0.0531306	5	5	P1P2	0.68674	0.0683405	5	5	P1P2	0.44342	-0.132456	5	5	P1P2	0.562653	-0.121786	5	5	P1P2	0.429934	-0.116497	5	5
ARMCX2	P1P2	0.304	0.176251	5	5	P1P2	0.758051	0.285341	5	5	P1P2	0.551405	0.264853	5	5	P1P2	0.833328	-0.0705805	5	5	P1P2	0.998695	0.0267208	5	5	P1P2	0.839556	-0.0103493	5	5	P1P2	0.409705	0.177404	5	5	P1P2	0.265413	0.215221	5	5	P1P2	0.278969	0.177986	5	5
ARMCX3	P1P2	0.369633	-0.189341	5	5	P1P2	0.815228	0.056445	5	5	P1P2	0.838141	-0.0387561	5	5	P1P2	0.182791	0.233562	5	5	P1P2	0.98499	0.00872011	5	5	P1P2	0.320091	0.129121	5	5	P1P2	0.651844	0.107952	5	5	P1P2	0.634982	0.0882177	5	5	P1P2	0.601019	0.104546	5	5
ARMCX4	P1P2	0.433763	-0.246446	5	5	P1P2	0.561826	-0.341813	5	5	P1P2	0.526042	-0.319004	5	5	P1P2	0.648922	-0.116162	5	5	P1P2	0.60834	0.0777911	5	5	P1P2	0.987574	0.0371602	5	5	P1P2	0.279767	-0.203207	5	5	P1P2	0.915407	-0.254786	5	5	P1P2	0.745648	-0.215558	5	5
ARMCX5	P1P2	0.274997	0.188555	5	5	P1P2	0.177859	0.348631	5	5	P1P2	0.184526	0.199921	5	5	P1P2	0.910358	-0.0484771	5	5	P1P2	0.964769	-0.018309	5	5	P1P2	0.851749	-0.00474028	5	5	P1P2	0.251722	0.158834	5	5	P1P2	0.104472	0.280523	5	5	P1P2	0.153922	0.325752	5	5
ARMCX5-GPRASP2	P1P2	0.274997	0.188555	5	5	P1P2	0.177859	0.348631	5	5	P1P2	0.184526	0.199921	5	5	P1P2	0.910358	-0.0484771	5	5	P1P2	0.964769	-0.018309	5	5	P1P2	0.851749	-0.00474028	5	5	P1P2	0.251722	0.158834	5	5	P1P2	0.104472	0.280523	5	5	P1P2	0.153922	0.325752	5	5
ARMCX6	P1P2	0.420211	-0.171676	5	5	P1P2	0.973927	0.0165492	5	5	P1P2	0.747504	-0.11804	5	5	P1P2	0.597406	0.191441	5	5	P1P2	0.460145	-0.0698308	5	5	P1P2	0.966655	0.0275616	5	5	P1P2	0.952787	0.0242578	5	5	P1P2	0.497657	-0.061795	5	5	P1P2	0.755565	-0.0390395	5	5
ARMS2	P1P2	0.255378	0.120861	5	5	P1P2	0.806992	0.0128079	5	5	P1P2	0.733311	0.143376	5	5	P1P2	0.944513	0.256256	5	5	P1P2	0.677763	0.0933881	5	5	P1P2	0.734348	0.21397	5	5	P1P2	0.0340373	0.447013	5	5	P1P2	0.923839	-0.00980002	5	5	P1P2	0.152511	0.272606	5	5
ARNT	P1P2	0.626849	-0.275232	5	5	P1P2	0.717986	0.0713531	5	5	P1P2	0.733311	-0.206757	5	5	P1P2	0.826944	-0.0143127	5	5	P1P2	0.28689	-0.0566986	5	5	P1P2	0.299021	-0.0277845	5	5	P1P2	0.821988	-0.327914	5	5	P1P2	0.81396	-0.363258	5	5	P1P2	0.947882	-0.376473	5	5
ARNT2	P1P2	0.16457	0.333362	5	5	P1P2	0.510171	-0.266744	5	5	P1P2	0.933579	0.11005	5	5	P1P2	0.179584	-0.466245	5	5	P1P2	0.361762	-0.398285	5	5	P1P2	0.0288093	-0.237493	5	5	P1P2	0.982083	-0.113064	5	5	P1P2	0.048839	-0.575392	5	5	P1P2	0.391377	-0.255298	5	5
ARNTL	P1P2	0.110906	0.0894772	5	5	P1P2	0.538379	0.066541	5	5	P1P2	0.216062	0.212619	5	5	P1P2	0.253012	-0.205318	5	5	P1P2	0.654573	0.0649491	5	5	P1P2	0.703091	-0.0642145	5	5	P1P2	0.938485	0.0208196	5	5	P1P2	0.229231	0.21245	5	5	P1P2	0.391828	0.0993383	5	5
ARNTL2	P1P2	0.901806	0.0859965	5	5	P1P2	0.78681	-0.0693278	5	5	P1P2	0.932929	0.000184959	5	5	P1P2	0.761296	-0.133162	5	5	P1P2	0.721985	0.0168231	5	5	P1P2	0.954897	0.0110359	5	5	P1P2	0.906709	-0.140642	5	5	P1P2	0.973927	-0.140104	5	5	P1P2	0.93228	0.0337583	5	5
ARPC1A	P1P2	0.427075	0.126859	5	5	P1P2	0.57012	0.149178	5	5	P1P2	0.536223	0.164038	5	5	P1P2	0.519843	-0.111384	5	5	P1P2	0.0888803	0.409756	5	5	P1P2	0.462185	0.0862453	5	5	P1P2	0.696571	-0.141393	5	5	P1P2	0.144703	0.497515	5	5	P1P2	0.375327	0.289772	5	5
ARPC1B	P1P2	0.226552	-0.424278	5	5	P1P2	0.342805	-0.810073	5	5	P1P2	0.278969	-0.617176	5	5	P1P2	0.99412	-0.0326376	5	5	P1P2	0.544448	0.158169	5	5	P1P2	0.467694	0.0646379	5	5	P1P2	0.409009	-0.49869	5	5	P1P2	0.258119	-0.597647	5	5	P1P2	0.311752	-0.542976	5	5
ARPC2	P2	0.286289	0.160455	5	5	P2	0.396818	0.141064	5	5	P2	0.253335	0.133341	5	5	P1	0.152348	0.134937	5	5	P2	0.214367	-0.246804	5	5	P2	0.254213	-0.14006	5	5	P1	0.352494	0.126186	5	5	P2	0.582949	-0.0826247	5	5	P1	0.611867	0.0958935	5	5
ARPC3	P1	0.024667	-0.368113	5	5	P1	0.191653	-0.439083	5	5	P1	0.052508	-0.391521	5	5	P2	0.0946825	0.233191	5	5	P2	0.34105	0.194099	5	5	P2	0.064785	0.173459	5	5	P1	0.185977	-0.153846	5	5	P1	0.0327572	-0.421617	5	5	P1	0.0397242	-0.287731	5	5
ARPC4	P1P2	0.066238	0.470354	5	5	P1P2	0.258119	0.225675	5	5	P1P2	0.0875386	0.348015	5	5	P1P2	0.17985	-0.501129	5	5	P1P2	0.489461	0.099797	5	5	P1P2	0.403113	-0.208111	5	5	P1P2	0.809306	-0.0881269	5	5	P1P2	0.120943	0.325176	5	5	P1P2	0.340317	0.184688	5	5
ARPC4-TTLL3	P2	0.585194	0.0488015	5	5	P1	0.377532	0.18661	5	5	P1	0.485308	0.113191	5	5	P2	0.272908	-0.25067	5	5	P2	0.310851	-0.217348	5	5	P2	0.144557	-0.268583	5	5	P1	0.382883	0.25123	5	5	P1	0.511221	0.045295	5	5	P2	0.553591	-0.160159	5	5
ARPC5	P1P2	0.0159706	-0.39405	5	5	P1P2	0.032624	-0.422298	5	5	P1P2	0.0091036	-0.384555	5	5	P1P2	0.510329	0.181905	5	5	P1P2	0.232878	0.242747	5	5	P1P2	0.257299	0.180663	5	5	P1P2	0.0783568	-0.288375	5	5	P1P2	0.139817	-0.24561	5	5	P1P2	0.0669653	-0.254185	5	5
ARPC5L	P2	0.662602	-0.195295	5	5	P1	0.0256505	-0.902899	5	5	P1	0.1418	-0.786684	5	5	P2	0.306063	-0.152062	5	5	P2	0.0304419	-0.361565	5	5	P2	0.0202247	-0.243094	5	5	P2	0.162201	-0.293592	5	5	P2	0.0670871	-0.360106	5	5	P2	0.0644483	-0.308653	5	5
ARPP19	P1P2	0.747504	-0.0742983	5	5	P1P2	0.771141	0.0741669	5	5	P1P2	0.983051	0.00748421	5	5	P1P2	0.62033	0.106751	5	5	P1P2	0.613787	0.033082	5	5	P1P2	0.464685	0.0833994	5	5	P1P2	0.777512	0.0812556	5	5	P1P2	0.397273	0.0587622	5	5	P1P2	0.456161	0.0353112	5	5
ARPP21	ENST00000187397.4	0.319237	0.199581	5	5	ENST00000187397.4	0.758673	-0.0928069	5	5	ENST00000187397.4	0.677485	-0.0438062	5	5	ENST00000187397.4	0.433272	-0.0164237	5	5	ENST00000187397.4	0.45717	0.253664	5	5	ENST00000187397.4	0.662786	0.0480328	5	5	ENST00000187397.4	0.804879	0.203086	5	5	ENST00000187397.4	0.588287	0.181506	5	5	ENST00000187397.4	0.724103	0.192296	5	5
ARR3	P1P2	0.652556	-0.0908778	5	5	P1P2	0.55633	0.0276372	5	5	P1P2	0.981095	-0.0581251	5	5	P1P2	0.60253	-0.0461055	5	5	P1P2	0.656937	-0.115887	5	5	P1P2	0.473238	-0.0690556	5	5	P1P2	0.529731	-0.17083	5	5	P1P2	0.793102	0.0371372	5	5	P1P2	0.519134	-0.0839971	5	5
ARRB1	P1P2	0.963504	0.0816861	5	5	P1P2	0.139707	0.283487	5	5	P1P2	0.37357	0.122393	5	5	P1P2	0.485409	0.0173116	5	5	P1P2	0.111078	-0.319509	5	5	P1P2	0.379566	-0.0934367	5	5	P1P2	0.342022	0.0381583	5	5	P1P2	0.883717	-0.124925	5	5	P1P2	0.565689	-0.00870385	5	5
ARRB2	P1P2	0.370069	-0.0955405	5	5	P1P2	0.559075	0.18836	5	5	P1P2	0.64433	0.0550814	5	5	P1P2	0.130445	0.319017	5	5	P1P2	0.292478	-0.0972815	5	5	P1P2	0.563349	0.071945	5	5	P1P2	0.765331	0.214733	5	5	P1P2	0.801302	0.0259024	5	5	P1P2	0.994133	0.0718479	5	5
ARRDC1	P1P2	0.629458	-0.131472	5	5	P1P2	0.757429	0.158677	5	5	P1P2	0.962853	0.0246247	5	5	P1P2	0.915229	0.0445234	5	5	P1P2	0.314378	-0.154616	5	5	P1P2	0.467192	-0.0531624	5	5	P1P2	0.722712	-0.0411355	5	5	P1P2	0.372255	-0.0717918	5	5	P1P2	0.443909	-0.0323689	5	5
ARRDC2	P2	0.0599811	-0.454748	5	5	P2	0.00205017	-0.760784	5	5	P2	0.00685643	-0.607766	5	5	P2	0.759113	-0.0374985	5	5	P1	0.0628833	0.415051	5	5	P1	0.0571088	0.172146	5	5	P2	0.0278599	-0.423243	5	5	P2	0.0103957	-0.818692	5	5	P2	0.00996361	-0.620967	5	5
ARRDC3	P1P2	0.000149381	-2.1977	5	5	P1P2	0.000138926	-2.28319	5	5	P1P2	0.000133961	-2.24044	5	5	P1P2	0.12055	0.221245	5	5	P1P2	0.301954	0.397037	5	5	P1P2	0.44295	0.447402	5	5	P1P2	0.000134835	-1.63185	5	5	P1P2	0.000150862	-1.7403	5	5	P1P2	0.000138468	-1.68607	5	5
ARRDC4	P1P2	0.101198	0.0908675	5	5	P1P2	0.00346992	0.467404	5	5	P1P2	0.0225788	0.395723	5	5	P1P2	0.507177	0.228827	5	5	P1P2	0.816307	-0.050374	5	5	P1P2	0.544685	0.107279	5	5	P1P2	0.00601761	0.365842	5	5	P1P2	0.00623432	0.470447	5	5	P1P2	0.00226226	0.399075	5	5
ARRDC5	P1P2	0.850932	-0.0712847	5	5	P1P2	0.546502	-0.296838	5	5	P1P2	0.67629	-0.256192	5	5	P1P2	0.706431	-0.0371897	5	5	P1P2	0.0564614	-0.304212	5	5	P1P2	0.116297	-0.240145	5	5	P1P2	0.895717	-0.227433	5	5	P1P2	0.0142358	-0.514256	5	5	P1P2	0.175504	-0.379863	5	5
ARSA	P1P2	0.551405	-0.179445	5	5	P1P2	0.564032	-0.149769	5	5	P1P2	0.552498	-0.165402	5	5	P1P2	0.575433	0.0694747	5	5	P1P2	0.808693	0.00866997	5	5	P1P2	0.772316	0.0713365	5	5	P1P2	0.787234	-0.0332075	5	5	P1P2	0.451238	-0.141395	5	5	P1P2	0.714324	-0.116513	5	5
ARSB	P1P2	0.864404	0.0482533	5	5	P1P2	0.729623	-0.107642	5	5	P1P2	0.918649	-0.0296945	5	5	P1P2	0.612263	-0.140533	5	5	P1P2	0.642222	0.0471023	5	5	P1P2	0.922947	-0.0140763	5	5	P1P2	0.986317	-0.1914	5	5	P1P2	0.967412	-0.0285753	5	5	P1P2	0.947882	-0.133312	5	5
ARSD	P1P2	0.666162	-0.189666	5	5	P1P2	0.408762	-0.178729	5	5	P1P2	0.577355	-0.195245	5	5	P1P2	0.30878	-0.324389	5	5	P1P2	0.286705	0.389069	5	5	P1P2	0.603289	0.0678792	5	5	P1P2	0.568937	-0.466147	5	5	P1P2	0.450256	0.270358	5	5	P1P2	0.614162	-0.114156	5	5
ARSE	P1P2	0.115933	-0.339176	5	5	P1P2	0.0595378	-0.330697	5	5	P1P2	0.0487454	-0.32619	5	5	P1P2	0.88315	-0.0840817	5	5	P1P2	0.697022	-0.106405	5	5	P1P2	0.729414	-0.0649707	5	5	P1P2	0.0784953	-0.343897	5	5	P1P2	0.0524086	-0.408446	5	5	P1P2	0.0421442	-0.36288	5	5
ARSF	P1P2	0.214247	-1.67557	5	5	P1P2	0.108547	-1.36856	5	5	P1P2	0.0731538	-1.47837	5	5	P1P2	0.579348	0.502777	5	5	P1P2	0.879723	-0.275242	5	5	P1P2	0.280357	0.191302	5	5	P1P2	0.154021	-1.13031	5	5	P1P2	0.104472	-1.52906	5	5	P1P2	0.104123	-1.32969	5	5
ARSG	ENST00000448504.2	0.857983	0.0220127	5	5	ENST00000448504.2	0.217887	-0.153944	5	5	ENST00000448504.2	0.369197	-0.154037	5	5	ENST00000448504.2	0.0418759	-0.491939	5	5	ENST00000448504.2	0.690982	0.156216	5	5	ENST00000448504.2	0.186667	-0.217525	5	5	ENST00000448504.2	0.0136673	-0.421226	5	5	ENST00000448504.2	0.753703	-0.163954	5	5	ENST00000448504.2	0.0400399	-0.24772	5	5
ARSH	ENST00000381130.2	0.631491	-0.172033	5	5	ENST00000381130.2	0.219417	-0.25903	5	5	ENST00000381130.2	0.322023	-0.180949	5	5	ENST00000381130.2	0.230946	0.138807	5	5	ENST00000381130.2	0.0544803	0.338023	5	5	ENST00000381130.2	0.0270015	0.238415	5	5	ENST00000381130.2	0.727919	0.155661	5	5	ENST00000381130.2	0.620203	0.102652	5	5	ENST00000381130.2	0.426599	0.0842572	5	5
ARSI	P1P2	0.97523	0.328869	5	5	P1P2	0.521255	-0.384352	5	5	P1P2	0.633235	-0.104527	5	5	P1P2	0.611976	-0.112708	5	5	P1P2	0.0253339	0.551387	5	5	P1P2	0.130247	0.274229	5	5	P1P2	0.771571	0.182703	5	5	P1P2	0.821578	0.16674	5	5	P1P2	0.751221	0.10935	5	5
ARSJ	P1P2	0.0973442	-0.388897	5	5	P1P2	0.279695	-0.291716	5	5	P1P2	0.161613	-0.413556	5	5	P1P2	0.790782	-0.12107	5	5	P1P2	0.16914	-0.292659	5	5	P1P2	0.305939	-0.218705	5	5	P1P2	0.102661	-0.304306	5	5	P1P2	0.0787542	-0.621394	5	5	P1P2	0.0521112	-0.501519	5	5
ARSK	P1P2	0.293738	0.255204	5	5	P1P2	0.552498	0.0877643	5	5	P1P2	0.33784	0.129367	5	5	P1P2	0.0766813	-0.456618	5	5	P1P2	0.794781	-0.0844966	5	5	P1P2	0.194723	-0.207014	5	5	P1P2	0.27651	-0.182164	5	5	P1P2	0.791842	0.0149919	5	5	P1P2	0.517546	-0.067831	5	5
ART1	P1P2	0.119966	0.150887	5	5	P1P2	0.984354	0.0850708	5	5	P1P2	0.47565	0.165017	5	5	P1P2	0.515074	-0.138389	5	5	P1P2	0.471651	0.133781	5	5	P1P2	0.980382	-0.00230395	5	5	P1P2	0.476641	0.117814	5	5	P1P2	0.282247	0.218556	5	5	P1P2	0.274638	0.186397	5	5
ART3	P2	0.746885	-0.0434649	5	5	P2	0.172914	0.180716	5	5	P2	0.284815	0.0483654	5	5	P2	0.248956	0.182332	5	5	P1	0.287445	0.242503	5	5	P1	0.143881	0.211763	5	5	P1	0.250037	0.195667	5	5	P2	0.308636	0.229039	5	5	P2	0.146512	0.109902	5	5
ART4	P1P2	0.4247	-0.155332	5	5	P1P2	0.899219	-0.00373724	5	5	P1P2	0.657867	-0.0795345	5	5	P1P2	0.538872	0.150675	5	5	P1P2	0.820757	0.0805308	5	5	P1P2	0.577826	0.089313	5	5	P1P2	0.782212	-0.0560897	5	5	P1P2	0.777398	0.156324	5	5	P1P2	0.943329	-0.0212181	5	5
ART5	P1P2	0.202432	-0.287915	5	5	P1P2	0.0676991	-0.824858	5	5	P1P2	0.118032	-0.638951	5	5	P1P2	0.128582	-0.486811	5	5	P1P2	0.115928	0.335404	5	5	P1P2	0.733113	-0.103961	5	5	P1P2	0.0807384	-0.828957	5	5	P1P2	0.15181	-0.352002	5	5	P1P2	0.0893716	-0.659353	5	5
ARTN	P2	0.166565	-0.892147	5	5	P1	0.137854	-0.34896	5	5	P1	0.148798	-0.292507	5	5	P2	0.0587818	0.38906	5	5	P2	0.47924	0.0692132	5	5	P2	0.441976	0.191154	5	5	P1	0.685132	-0.0957988	5	5	P1	0.190544	-0.332109	5	5	P1	0.255719	-0.267537	5	5
ARV1	P1P2	0.890171	0.052177	5	5	P1P2	0.435204	-0.219155	5	5	P1P2	0.686477	-0.0636188	5	5	P1P2	0.276867	-0.214413	5	5	P1P2	0.37175	0.186036	5	5	P1P2	0.913839	-0.006438	5	5	P1P2	0.48784	-0.10629	5	5	P1P2	0.91087	0.0164114	5	5	P1P2	0.633817	-0.0603444	5	5
ARVCF	P2	0.175765	-0.466611	5	5	P2	0.143134	-0.621153	5	5	P2	0.161368	-0.543882	5	5	P2	0.748229	0.0762866	5	5	P1	0.118029	-0.0687522	5	5	P1	0.251492	-0.0182728	5	5	P2	0.183544	-0.523257	5	5	P1	0.0644483	-0.926817	5	5	P2	0.124308	-0.339	5	5
ARX	P1	0.875339	-0.220935	5	5	P1	0.136128	-0.447703	5	5	P1	0.477674	-0.334319	5	5	P1	0.485921	-0.341552	5	5	P1	0.288745	0.157335	5	5	P1	0.882057	-0.177916	5	5	P1	0.585111	-0.467388	5	5	P1	0.468101	-0.208658	5	5	P1	0.50077	-0.333455	5	5
AS3MT	P1P2	0.750601	0.115113	5	5	P1P2	0.899865	-0.0217597	5	5	P1P2	0.911518	-0.0144509	5	5	P1P2	0.151646	-0.139752	5	5	P1P2	0.115171	-0.307052	5	5	P1P2	0.0442732	-0.267102	5	5	P1P2	0.444392	-0.177484	5	5	P1P2	0.0647438	-0.365356	5	5	P1P2	0.17163	-0.32058	5	5
ASAH1	P1P2	0.406911	-0.175177	5	5	P1P2	0.599883	-0.328455	5	5	P1P2	0.440512	-0.243851	5	5	P1P2	0.0764091	0.27051	5	5	P1P2	0.826486	-0.0732425	5	5	P1P2	0.340029	0.152322	5	5	P1P2	0.575047	0.15704	5	5	P1P2	0.0965222	-0.233059	5	5	P1P2	0.633817	-0.0655826	5	5
ASAH2	ENST00000395526.4	0.9031	-0.0579294	5	5	ENST00000395526.4	0.518075	-0.322594	5	5	ENST00000395526.4	0.719208	-0.0834947	5	5	ENST00000395526.4	0.206435	-0.441779	5	5	ENST00000395526.4	0.437611	0.113625	5	5	ENST00000395526.4	0.53547	-0.192131	5	5	ENST00000395526.4	0.429461	-0.438757	5	5	ENST00000395526.4	0.511221	-0.124596	5	5	ENST00000395526.4	0.451238	-0.281677	5	5
ASAH2B	P1P2	0.127338	0.219712	5	5	P1P2	0.547046	-0.130777	5	5	P1P2	0.609004	0.066876	5	5	P1P2	0.140518	-0.326263	5	5	P1P2	0.969986	0.128218	5	5	P1P2	0.381792	-0.122961	5	5	P1P2	0.928096	0.0489751	5	5	P1P2	0.412014	-0.0123029	5	5	P1P2	0.632072	-0.0385233	5	5
ASAP1	P1P2	0.483776	0.0105457	5	5	P1P2	0.38464	0.124444	5	5	P1P2	0.362699	0.0656546	5	5	P1P2	0.766291	0.0383376	5	5	P1P2	0.599498	-0.206867	5	5	P1P2	0.941845	-0.127859	5	5	P1P2	0.591866	0.119559	5	5	P1P2	0.993155	0.0760304	5	5	P1P2	0.764899	0.0977945	5	5
ASAP2	P1P2	0.702773	0.0196337	5	5	P1P2	0.409922	-0.305216	5	5	P1P2	0.311752	-0.147575	5	5	P1P2	0.885413	0.0706748	5	5	P1P2	0.767156	0.136664	5	5	P1P2	0.923598	0.161515	5	5	P1P2	0.934588	0.00564529	5	5	P1P2	0.494554	-0.102669	5	5	P1P2	0.682275	-0.0590317	5	5
ASAP3	P1P2	0.115839	-0.551682	5	5	P1P2	0.193606	-0.0687341	5	5	P1P2	0.107294	-0.130465	5	5	P1P2	0.796464	-0.0836239	5	5	P1P2	0.947176	-0.0445591	5	5	P1P2	0.805757	-0.134681	5	5	P1P2	0.37185	-0.442796	5	5	P1P2	0.294491	-0.0862622	5	5	P1P2	0.287028	-0.244465	5	5
ASB1	P1P2	0.618762	0.0854261	5	5	P1P2	0.759295	0.0470307	5	5	P1P2	0.648437	0.0580023	5	5	P1P2	0.601105	-0.196815	5	5	P1P2	0.206033	-0.325523	5	5	P1P2	0.121532	-0.285968	5	5	P1P2	0.78849	-0.107912	5	5	P1P2	0.424937	-0.304397	5	5	P1P2	0.70338	-0.21815	5	5
ASB10	P1P2	0.875661	0.0684718	5	5	P1P2	0.227495	-0.022058	5	5	P1P2	0.454681	0.0232069	5	5	P1P2	0.296491	-0.335106	5	5	P1P2	0.511564	-0.155132	5	5	P1P2	0.184759	-0.138301	5	5	P1P2	0.666624	-0.147662	5	5	P1P2	0.0872361	-0.1047	5	5	P1P2	0.17865	-0.105278	5	5
ASB11	P2	0.0845511	-0.257293	5	5	P1	0.173947	0.273028	5	5	P1	0.154868	0.292381	5	5	P1	0.0111908	-0.394727	5	5	P1	0.255902	-0.204024	5	5	P1	0.0219631	-0.342054	5	5	P1	0.272386	-0.367082	5	5	P2	0.361408	0.278193	5	5	P1	0.462607	-0.105628	5	5
ASB12	ENST00000362002.2	0.00950235	-0.474899	5	5	ENST00000362002.2	0.0869344	-0.372079	5	5	ENST00000362002.2	0.00890988	-0.385624	5	5	ENST00000362002.2	0.232865	0.341836	5	5	ENST00000396130.2	0.054429	-0.29317	5	5	ENST00000396130.2	0.0712132	-0.241013	5	5	ENST00000362002.2	0.122814	-0.173552	5	5	ENST00000362002.2	0.278969	-0.198339	5	5	ENST00000362002.2	0.147195	-0.185946	5	5
ASB13	P1P2	0.275716	-0.104958	5	5	P1P2	0.771141	-0.221056	5	5	P1P2	0.598747	-0.0961142	5	5	P1P2	0.301444	-0.110538	5	5	P1P2	0.448308	0.190036	5	5	P1P2	0.956203	0.0499194	5	5	P1P2	0.709903	-0.195568	5	5	P1P2	0.736389	0.0763015	5	5	P1P2	0.702774	-0.0596331	5	5
ASB14	P1P2	0.439544	0.105369	5	5	P1P2	0.57903	0.0910006	5	5	P1P2	0.440996	0.142689	5	5	P1P2	0.916528	0.021636	5	5	P1P2	0.665534	-0.0263213	5	5	P1P2	0.762925	-0.0584202	5	5	P1P2	0.471598	0.101965	5	5	P1P2	0.791842	0.00475273	5	5	P1P2	0.730237	0.0875637	5	5
ASB15	P1P2	0.0124955	-0.635606	5	5	P1P2	0.327443	0.169362	5	5	P1P2	0.160149	-0.274095	5	5	P1P2	0.0156431	0.466276	5	5	P1P2	0.461139	-0.129827	5	5	P1P2	0.113093	0.209711	5	5	P1P2	0.400948	-0.0720615	5	5	P1P2	0.771766	0.0356552	5	5	P1P2	0.752462	-0.0382833	5	5
ASB16	P1P2	0.634399	-0.0862403	5	5	P1P2	0.89534	0.0128751	5	5	P1P2	0.78681	-0.0351408	5	5	P1P2	0.916528	-0.00107867	5	5	P1P2	0.605767	-0.106668	5	5	P1P2	0.966002	-0.0542536	5	5	P1P2	0.800458	-0.0503124	5	5	P1P2	0.536223	-0.044527	5	5	P1P2	0.623378	-0.0698312	5	5
ASB17	P1P2	0.417624	-0.219388	5	5	P1P2	0.089912	-0.462565	5	5	P1P2	0.122715	-0.318746	5	5	P1P2	0.284166	0.13494	5	5	P1P2	0.0189823	0.480441	5	5	P1P2	0.0272862	0.329075	5	5	P1P2	0.583428	0.0399969	5	5	P1P2	0.476156	0.134464	5	5	P1P2	0.503893	0.100902	5	5
ASB18	P1P2	0.0699403	0.283314	5	5	P1P2	0.0471776	0.348521	5	5	P1P2	0.0322271	0.315918	5	5	P1P2	0.745129	0.100337	5	5	P1P2	0.215577	-0.260256	5	5	P1P2	0.591343	-0.0606541	5	5	P1P2	0.114335	0.40358	5	5	P1P2	0.308636	0.186747	5	5	P1P2	0.121728	0.291026	5	5
ASB2	P1P2	0.884122	-0.037349	4	4	P1P2	0.439763	0.124202	4	4	P1P2	0.637606	0.0762522	4	4	P1P2	0.717916	-0.0860959	4	4	P1P2	0.0441276	-0.444403	4	4	P1P2	0.0344893	-0.210209	4	4	P1P2	0.6177	-0.0655059	4	4	P1P2	0.156274	-0.293296	4	4	P1P2	0.240866	-0.142608	4	4
ASB3	P1P2	0.0860344	-0.268513	5	5	P1P2	0.367892	-0.191406	5	5	P1P2	0.131886	-0.22996	5	5	P1P2	0.0599971	0.272559	5	5	P1P2	0.586485	0.117288	5	5	P1P2	0.104247	0.191326	5	5	P1P2	0.804247	0.0341095	5	5	P1P2	0.546502	-0.0918552	5	5	P1P2	0.844531	-0.0257797	5	5
ASB4	P1P2	0.810791	-0.0688163	5	5	P1P2	0.390024	-0.237794	5	5	P1P2	0.497657	-0.13131	5	5	P1P2	0.557694	0.0648779	5	5	P1P2	0.350676	0.218072	5	5	P1P2	0.245777	0.11856	5	5	P1P2	0.623272	0.00281986	5	5	P1P2	0.819989	0.0572121	5	5	P1P2	0.679879	0.0370563	5	5
ASB5	P1P2	0.27249	0.122913	5	5	P1P2	0.772391	-0.0264106	5	5	P1P2	0.640817	0.0687658	5	5	P1P2	0.130653	-0.25063	5	5	P1P2	0.132212	0.636404	5	5	P1P2	0.652116	0.194701	5	5	P1P2	0.660104	-0.0364569	5	5	P1P2	0.08968	0.366289	5	5	P1P2	0.232251	0.158998	5	5
ASB6	P1P2	0.0322929	-0.426023	5	5	P1P2	0.0350946	-0.422634	5	5	P1P2	0.0149964	-0.385119	5	5	P1P2	0.82503	0.034453	5	5	P1P2	0.356618	0.167587	5	5	P1P2	0.497851	0.130509	5	5	P1P2	0.040264	-0.382721	5	5	P1P2	0.109088	-0.292732	5	5	P1P2	0.0334305	-0.304596	5	5
ASB7	P1P2	0.58688	0.124057	5	5	P1P2	0.244283	0.173079	5	5	P1P2	0.28408	0.128044	5	5	P1P2	0.961469	0.00514913	5	5	P1P2	0.954341	0.103112	5	5	P1P2	0.983651	-0.0162296	5	5	P1P2	0.483751	0.154033	5	5	P1P2	0.178914	0.220797	5	5	P1P2	0.186971	0.150268	5	5
ASB8	P1P2	0.258808	-0.282672	5	5	P1P2	0.30786	-0.594491	5	5	P1P2	0.243622	-0.344724	5	5	P1P2	0.880243	0.0834607	5	5	P1P2	0.522941	0.153985	5	5	P1P2	0.663381	0.160329	5	5	P1P2	0.419514	-0.183726	5	5	P1P2	0.225612	-0.15363	5	5	P1P2	0.280422	-0.168678	5	5
ASB9	P1P2	0.622511	-0.182821	5	5	P1P2	0.450747	0.0106539	5	5	P1P2	0.730851	-0.125929	5	5	P1P2	0.0456382	0.407785	5	5	P1P2	0.671786	0.0654433	5	5	P1P2	0.0831306	0.25815	5	5	P1P2	0.286359	0.163883	5	5	P1P2	0.396363	0.104997	5	5	P1P2	0.261575	0.117879	5	5
ASCC1	P1P2	0.728395	-0.0801618	5	5	P1P2	0.590824	-0.0681868	5	5	P1P2	0.58351	-0.0714715	5	5	P1P2	0.095983	-0.414743	5	5	P1P2	0.665831	-0.129495	5	5	P1P2	0.270614	-0.238058	5	5	P1P2	0.176384	-0.417891	5	5	P1P2	0.561275	-0.181523	5	5	P1P2	0.324826	-0.299713	5	5
ASCC2	P1P2	0.695513	0.0055614	5	5	P1P2	0.535147	-0.174619	5	5	P1P2	0.99674	-0.0465462	5	5	P1P2	0.81707	0.0399484	5	5	P1P2	0.583674	0.0854948	5	5	P1P2	0.441976	0.0758812	5	5	P1P2	0.555168	0.0978657	5	5	P1P2	0.657867	-0.0894198	5	5	P1P2	0.841974	0.0316461	5	5
ASCC3	P1P2	0.0595378	-0.686618	5	5	P1P2	0.682275	-0.265175	5	5	P1P2	0.13001	-0.494836	5	5	P1P2	0.554946	0.0655338	5	5	P1P2	0.0700238	-0.521461	5	5	P1P2	0.343776	-0.21865	5	5	P1P2	0.0520869	-0.582529	5	5	P1P2	0.128464	-0.790309	5	5	P1P2	0.0475426	-0.655854	5	5
ASCL1	P1P2	0.136236	-0.624572	5	5	P1P2	0.041487	-0.429434	5	5	P1P2	0.0366083	-0.486028	5	5	P1P2	0.0426233	0.643672	5	5	P1P2	0.651918	0.00335588	5	5	P1P2	0.0913074	0.323514	5	5	P1P2	0.568937	0.113752	5	5	P1P2	0.0920211	-0.3756	5	5	P1P2	0.50181	-0.186114	5	5
ASCL2	P1P2	0.378416	0.00221834	5	5	P1P2	0.721654	-0.0960029	5	5	P1P2	0.880493	0.0576532	5	5	P1P2	0.78574	0.0296534	5	5	P1P2	0.84149	0.0424347	5	5	P1P2	0.939888	0.0126826	5	5	P1P2	0.590738	0.118726	5	5	P1P2	0.718597	-0.082381	5	5	P1P2	0.918	0.0852919	5	5
ASCL3	P1P2	0.671516	-0.0833222	5	5	P1P2	0.87856	-0.2544	5	5	P1P2	0.994785	-0.166183	5	5	P1P2	0.287492	0.237935	5	5	P1P2	0.906886	0.226119	5	5	P1P2	0.281454	0.115218	5	5	P1P2	0.400032	0.126974	5	5	P1P2	0.836226	-0.0244321	5	5	P1P2	0.591388	0.0410385	5	5
ASCL4	ENST00000342331.4	0.868904	-0.0303704	5	5	ENST00000342331.4	0.915407	0.295662	5	5	ENST00000342331.4	0.724715	0.17503	5	5	ENST00000342331.4	0.631061	0.260417	5	5	ENST00000342331.4	0.597793	-0.0407849	5	5	ENST00000342331.4	0.656257	0.0507977	5	5	ENST00000342331.4	0.489378	0.321056	5	5	ENST00000342331.4	0.577355	0.21222	5	5	ENST00000342331.4	0.989569	0.248435	5	5
ASCL5	P1P2	0.738854	0.0783069	5	5	P1P2	0.291117	0.354099	5	5	P1P2	0.374009	0.137439	5	5	P1P2	0.208501	0.205187	5	5	P1P2	0.317932	0.104277	5	5	P1P2	0.134676	0.194145	5	5	P1P2	0.137088	0.277599	5	5	P1P2	0.0261411	0.337168	5	5	P1P2	0.0325576	0.307384	5	5
ASF1A	P1P2	0.0829435	-0.593905	5	5	P1P2	0.527643	-0.181944	5	5	P1P2	0.262966	-0.316688	5	5	P1P2	0.814845	0.13523	5	5	P1P2	0.125316	-0.31269	5	5	P1P2	0.207724	-0.208848	5	5	P1P2	0.122616	-0.618678	5	5	P1P2	0.0451242	-0.564757	5	5	P1P2	0.0713397	-0.591717	5	5
ASF1B	P1P2	0.666756	0.0359441	5	5	P1P2	0.600451	-0.420805	5	5	P1P2	0.934878	-0.273753	5	5	P1P2	0.441973	-0.113342	5	5	P1P2	0.489975	-0.168737	5	5	P1P2	0.36768	-0.172786	5	5	P1P2	0.677347	0.0271126	5	5	P1P2	0.0884512	-0.554323	5	5	P1P2	0.276798	-0.313927	5	5
ASGR1	P1P2	0.547862	-0.00667538	5	5	P1P2	0.328453	0.102816	5	5	P1P2	0.332513	0.0308362	5	5	P1P2	0.682241	-0.0208017	5	5	P1P2	0.0974862	-0.344307	5	5	P1P2	0.256611	-0.143785	5	5	P1P2	0.873152	0.0467259	5	5	P1P2	0.402304	-0.154405	5	5	P1P2	0.839418	-0.0583716	5	5
ASGR2	P1P2	0.287769	-0.68224	5	5	P1P2	0.93228	-0.367865	5	5	P1P2	0.599883	-0.580167	5	5	P1P2	0.429915	0.109424	5	5	P1P2	0.677164	-0.072705	5	5	P1P2	0.939236	0.063411	5	5	P1P2	0.732524	-0.605721	5	5	P1P2	0.973927	-0.667747	5	5	P1P2	0.938778	-0.632631	5	5
ASH1L	P1P2	0.243622	0.262114	5	5	P1P2	0.585756	-0.213818	5	5	P1P2	0.696721	0.0111776	5	5	P1P2	0.0765451	-0.300868	5	5	P1P2	0.174788	0.393525	5	5	P1P2	0.998038	0.0392199	5	5	P1P2	0.714468	-0.134493	5	5	P1P2	0.499731	0.164186	5	5	P1P2	0.810157	0.074026	5	5
ASH2L	P1P2	0.140475	-0.412268	5	5	P1P2	0.00878279	-0.902269	5	5	P1P2	0.0119866	-0.657269	5	5	P1P2	0.97779	0.181425	5	5	P1P2	0.00437558	0.617167	5	5	P1P2	0.0922546	0.423596	5	5	P1P2	0.3441	-0.30514	5	5	P1P2	0.242632	-0.277221	5	5	P1P2	0.140475	-0.324415	5	5
ASIC1	P1P2	0.306698	-0.528896	5	5	P1P2	0.376208	-0.225102	5	5	P1P2	0.281151	-0.406716	5	5	P1P2	0.139858	0.437392	5	5	P1P2	0.565279	0.0656623	5	5	P1P2	0.124519	0.158615	5	5	P1P2	0.782212	0.0494306	5	5	P1P2	0.372693	-0.0385565	5	5	P1P2	0.737005	-0.0354823	5	5
ASIC2	ENST00000359872.6	0.605576	0.169786	5	5	ENST00000359872.6	0.776145	-0.0510886	5	5	ENST00000359872.6	0.943979	0.068174	5	5	ENST00000359872.6	0.818661	-0.0370002	5	5	ENST00000359872.6	0.0506918	0.389811	5	5	ENST00000359872.6	0.350502	0.189211	5	5	ENST00000359872.6	0.577276	0.123921	5	5	ENST00000359872.6	0.137205	0.307636	5	5	ENST00000359872.6	0.271064	0.200227	5	5
ASIC3	P1P2	0.0304917	-0.502744	5	5	P1P2	0.00874079	-0.403048	5	5	P1P2	0.00968452	-0.452896	5	5	P1P2	0.102185	0.179257	5	5	P1P2	0.159829	0.172991	5	5	P1P2	0.0550007	0.240076	5	5	P1P2	0.239438	-0.168327	5	5	P1P2	0.400241	-0.292771	5	5	P1P2	0.197556	-0.318537	5	5
ASIC4	P1P2	0.659049	-0.166716	5	5	P1P2	0.490176	-0.371844	5	5	P1P2	0.967412	-0.294296	5	5	P1P2	0.642456	-0.141973	5	5	P1P2	0.27521	0.166396	5	5	P1P2	0.71958	-0.0192514	5	5	P1P2	0.599791	-0.11795	5	5	P1P2	0.874051	-0.28139	5	5	P1P2	0.67928	-0.0800813	5	5
ASIC5	P1P2	0.183447	-0.280309	5	5	P1P2	0.942679	0.117052	5	5	P1P2	0.510171	-0.157064	5	5	P1P2	0.090553	0.38833	5	5	P1P2	0.433758	-0.117829	5	5	P1P2	0.446369	0.0581634	5	5	P1P2	0.839821	0.143042	5	5	P1P2	0.321624	-0.0632451	5	5	P1P2	0.681077	-0.0292619	5	5
ASIP	P1P2	0.161124	-0.310936	5	5	P1P2	0.914435	0.0670439	5	5	P1P2	0.572897	-0.0704859	5	5	P1P2	0.224008	0.310074	5	5	P1P2	0.380795	0.176942	5	5	P1P2	0.224455	0.18653	5	5	P1P2	0.98078	0.0128561	5	5	P1P2	0.468602	0.340469	5	5	P1P2	0.463603	0.134528	5	5
ASL	P1P2	0.479196	-0.338414	5	5	P1P2	0.460122	0.168576	5	5	P1P2	0.995436	-0.17408	5	5	P1P2	0.0104543	0.573638	5	5	P1P2	0.284307	0.0433778	5	5	P1P2	0.0333463	0.42148	5	5	P1P2	0.078634	0.373311	5	5	P1P2	0.0666008	0.298072	5	5	P1P2	0.0380253	0.324423	5	5
ASMT	P1P2	0.383301	0.16444	5	5	P1P2	0.690086	0.0986076	5	5	P1P2	0.430889	0.118229	5	5	P1P2	0.269342	0.176351	5	5	P1P2	0.50214	0.201871	5	5	P1P2	0.135103	0.175746	5	5	P1P2	0.0461669	0.3556	5	5	P1P2	0.351606	0.273593	5	5	P1P2	0.130425	0.373873	5	5
ASMTL	P1P2	0.22781	0.0442951	5	5	P1P2	0.566242	0.123409	5	5	P1P2	0.343637	0.0838522	5	5	P1P2	0.177997	0.026876	5	5	P1P2	0.535793	0.0537397	5	5	P1P2	0.526869	-0.0103024	5	5	P1P2	0.765331	0.0874888	5	5	P1P2	0.314889	0.1453	5	5	P1P2	0.50077	0.15111	5	5
ASNA1	P1P2	0.50025	-0.204144	5	5	P1P2	0.485819	-0.180015	5	5	P1P2	0.515961	-0.206341	5	5	P1P2	0.878305	0.122469	5	5	P1P2	0.182985	0.37151	5	5	P1P2	0.481878	0.222554	5	5	P1P2	0.914803	-0.101784	5	5	P1P2	0.241974	0.299921	5	5	P1P2	0.61646	0.191071	5	5
ASNS	P1P2	0.92319	-0.0682207	5	5	P1P2	0.272847	-0.4136	5	5	P1P2	0.580149	-0.343063	5	5	P1P2	0.445872	-0.147967	5	5	P1P2	0.272162	0.249262	5	5	P1P2	0.979074	-0.0453669	5	5	P1P2	0.873152	-0.485792	5	5	P1P2	0.600451	-0.332993	5	5	P1P2	0.834312	-0.409895	5	5
ASNSD1	P1P2	0.332106	-0.358033	5	5	P1P2	0.234977	-0.379261	5	5	P1P2	0.29903	-0.384199	5	5	P1P2	0.275783	0.1743	5	5	P1P2	0.378355	0.341032	5	5	P1P2	0.244446	0.247274	5	5	P1P2	0.596955	-0.215693	5	5	P1P2	0.551678	-0.0877614	5	5	P1P2	0.45715	-0.127109	5	5
ASPA	P1P2	0.353723	0.0872535	5	5	P1P2	0.172657	0.210394	5	5	P1P2	0.192768	0.214235	5	5	P1P2	0.941906	0.00970104	5	5	P1P2	0.0474915	-0.309695	5	5	P1P2	0.137258	-0.17443	5	5	P1P2	0.362737	0.176733	5	5	P1P2	0.401616	-0.0774329	5	5	P1P2	0.901159	0.0382114	5	5
ASPDH	P1P2	0.76677	-0.278713	5	5	P1P2	0.475145	-0.429163	5	5	P1P2	0.883072	-0.283049	5	5	P1P2	0.387671	0.176703	5	5	P1P2	0.318131	0.184662	5	5	P1P2	0.236564	0.196376	5	5	P1P2	0.532141	-0.134439	5	5	P1P2	0.708845	-0.231018	5	5	P1P2	0.463105	-0.207987	5	5
ASPG	P1	0.226866	-0.521318	5	5	P1	0.157012	-0.57457	5	5	P1	0.178914	-0.467491	5	5	P1	0.611114	-0.0874763	5	5	P2	0.532565	-0.157939	5	5	P1	0.53493	0.0109987	5	5	P1	0.0773929	-0.710491	5	5	P1	0.188614	-0.360007	5	5	P1	0.0810756	-0.587942	5	5
ASPH	P1P2	0.146967	0.444733	5	5	P1P2	0.0948948	0.319034	5	5	P1P2	0.0892176	0.367113	5	5	P1P2	0.436885	0.167139	5	5	P1P2	0.540112	-0.13742	5	5	P1P2	0.849179	-0.0152561	5	5	P1P2	0.0312458	0.522459	5	5	P1P2	0.494038	0.245986	5	5	P1P2	0.119384	0.333283	5	5
ASPHD1	P1P2	0.321226	0.244265	5	5	P1P2	0.663195	0.109939	5	5	P1P2	0.561826	0.177102	5	5	P1P2	0.630188	-0.179601	5	5	P1P2	0.710987	0.0226831	5	5	P1P2	0.706134	-0.056937	5	5	P1P2	0.655379	0.0845931	5	5	P1P2	0.597612	0.114401	5	5	P1P2	0.513852	0.0955652	5	5
ASPHD2	P1P2	0.0363887	-0.905558	5	5	P1P2	0.309996	-0.388515	5	5	P1P2	0.0802251	-0.550466	5	5	P1P2	0.0079404	0.431042	5	5	P1P2	0.119188	-0.319066	5	5	P1P2	0.296359	0.0909012	5	5	P1P2	0.903475	-0.26029	5	5	P1P2	0.0252211	-0.668309	5	5	P1P2	0.237402	-0.576043	5	5
ASPM	P1P2	0.508598	0.22948	5	5	P1P2	0.228125	-0.136896	5	5	P1P2	0.696117	-0.0241631	5	5	P1P2	0.500906	-0.219741	5	5	P1P2	0.208686	0.0850672	5	5	P1P2	0.44295	-0.0345862	5	5	P1P2	0.918692	0.0377701	5	5	P1P2	0.7052	-0.0303767	5	5	P1P2	0.794362	0.0380572	5	5
ASPN	P1P2	0.897279	-0.336174	5	5	P1P2	0.597612	0.0892189	5	5	P1P2	0.650789	-0.0485593	5	5	P1P2	0.265808	0.333474	5	5	P1P2	0.853983	-0.167023	5	5	P1P2	0.533852	0.0796363	5	5	P1P2	0.626742	0.028602	5	5	P1P2	0.566242	-0.00146161	5	5	P1P2	0.464102	0.0105855	5	5
ASPRV1	ENST00000320256.4	0.702167	0.153889	5	5	ENST00000320256.4	0.373131	0.141776	5	5	ENST00000320256.4	0.349919	0.0989334	5	5	ENST00000320256.4	0.694297	-0.0591599	5	5	ENST00000320256.4	0.700655	-0.0647349	5	5	ENST00000320256.4	0.59361	-0.0399111	5	5	ENST00000320256.4	0.777825	0.0315811	5	5	ENST00000320256.4	0.533535	0.087407	5	5	ENST00000320256.4	0.538919	0.0236281	5	5
ASPSCR1	P1P2	0.168325	0.166874	5	5	P1P2	0.0116982	0.576258	5	5	P1P2	0.0394106	0.4556	5	5	P1P2	0.136269	0.304021	5	5	P1P2	0.440029	-0.147825	5	5	P1P2	0.696413	0.088543	5	5	P1P2	0.0189011	0.49372	5	5	P1P2	0.0597591	0.418734	5	5	P1P2	0.0154768	0.438681	5	5
ASRGL1	P1P2	0.918	-0.346122	5	5	P1P2	0.278606	-0.0535336	5	5	P1P2	0.657867	-0.0698627	5	5	P1P2	0.745439	0.192266	5	5	P1P2	0.0554114	0.445763	5	5	P1P2	0.0972745	0.338924	5	5	P1P2	0.4616	-0.100793	5	5	P1P2	0.0202024	0.483537	5	5	P1P2	0.12939	0.11388	5	5
ASS1	P1P2	0.115744	-0.357001	5	5	P1P2	0.159906	-0.413249	5	5	P1P2	0.117457	-0.385125	5	5	P1P2	0.301061	-0.191745	5	5	P1P2	0.541736	-0.143013	5	5	P1P2	0.2724	-0.227166	5	5	P1P2	0.0444103	-0.405361	5	5	P1P2	0.149489	-0.739408	5	5	P1P2	0.0802251	-0.751157	5	5
ASTE1	P1P2	0.98631	-0.0339975	5	5	P1P2	0.741631	0.0108005	5	5	P1P2	0.885008	-0.0409506	5	5	P1P2	0.262307	0.178715	5	5	P1P2	0.367821	-0.124076	5	5	P1P2	0.97842	0.00485162	5	5	P1P2	0.254095	0.189836	5	5	P1P2	0.224987	-0.203649	5	5	P1P2	0.916704	0.0147651	5	5
ASTL	ENST00000342380.2	0.308636	-0.201237	5	5	ENST00000342380.2	0.752462	-0.0369735	5	5	ENST00000342380.2	0.58688	-0.119105	5	5	ENST00000342380.2	0.574316	-0.0854852	5	5	ENST00000342380.2	0.299662	-0.280521	5	5	ENST00000342380.2	0.242128	-0.15857	5	5	ENST00000342380.2	0.224764	-0.272895	5	5	ENST00000342380.2	0.336606	-0.284553	5	5	ENST00000342380.2	0.249956	-0.295594	5	5
ASTN1	P1P2	0.105699	-0.27305	5	5	P1P2	0.16358	0.254282	5	5	P1P2	0.934878	0.0283736	5	5	P1P2	0.311121	0.334118	5	5	P1P2	0.121531	-0.251281	5	5	P1P2	0.891768	-0.0759154	5	5	P1P2	0.869936	-0.15577	5	5	P1P2	0.829532	-0.0247657	5	5	P1P2	0.839418	-0.0995831	5	5
ASTN2	P1P2	0.0609322	-0.534166	5	5	P1P2	0.0691866	-0.467066	5	5	P1P2	0.0414054	-0.467021	5	5	P1P2	0.539684	0.128029	5	5	P1P2	0.990863	-0.0972477	5	5	P1P2	0.544141	0.0497202	5	5	P1P2	0.0620904	-0.375733	5	5	P1P2	0.213044	-0.522397	5	5	P1P2	0.0713397	-0.378689	5	5
ASUN	P1P2	0.812692	-0.303214	5	5	P1P2	0.409226	-0.234318	5	5	P1P2	0.587443	-0.238604	5	5	P1P2	0.866696	-0.0454935	5	5	P1P2	0.589303	-0.152981	5	5	P1P2	0.626336	-0.110494	5	5	P1P2	0.346186	-0.227619	5	5	P1P2	0.599883	-0.309041	5	5	P1P2	0.466099	-0.26833	5	5
ASXL1	P1P2	0.447809	-0.155941	5	5	P1P2	0.0527073	-0.399748	5	5	P1P2	0.0867839	-0.304835	5	5	P1P2	0.801524	-0.186866	5	5	P1P2	0.176615	0.319621	5	5	P1P2	0.598156	0.0798148	5	5	P1P2	0.129179	-0.181964	5	5	P1P2	0.304962	-0.136897	5	5	P1P2	0.152277	-0.140685	5	5
ASXL2	P1P2	0.614736	-0.10103	5	5	P1P2	0.598179	-0.190242	5	5	P1P2	0.472119	-0.0966522	5	5	P1P2	0.799625	-0.153976	5	5	P1P2	0.315955	-0.184316	5	5	P1P2	0.457209	-0.169146	5	5	P1P2	0.516446	-0.190523	5	5	P1P2	0.0807913	-0.182492	5	5	P1P2	0.172657	-0.214284	5	5
ASXL3	P1P2	0.817767	-0.338149	5	5	P1P2	0.603011	-0.197953	5	5	P1P2	0.702167	-0.281336	5	5	P1P2	0.922378	0.00653908	5	5	P1P2	0.217097	0.222096	5	5	P1P2	0.622276	0.173093	5	5	P1P2	0.345351	-0.0695764	5	5	P1P2	0.721042	0.0238503	5	5	P1P2	0.711887	-0.0319524	5	5
ASZ1	P1P2	0.0785458	0.332751	5	5	P1P2	0.393185	0.133963	5	5	P1P2	0.138942	0.259224	5	5	P1P2	0.979096	-0.0484454	5	5	P1P2	0.871342	0.00349986	5	5	P1P2	0.999346	-0.053679	5	5	P1P2	0.145479	0.374197	5	5	P1P2	0.362699	0.149109	5	5	P1P2	0.155818	0.301689	5	5
ATAD1	P1P2	0.071468	-0.579934	5	5	P1P2	0.0570414	-0.511393	5	5	P1P2	0.052508	-0.545663	5	5	P1P2	0.0236738	-0.342923	5	5	P1P2	0.998042	-0.0384061	5	5	P1P2	0.0799741	-0.189785	5	5	P1P2	0.00246382	-0.794331	5	5	P1P2	0.0481871	-0.52619	5	5	P1P2	0.00588003	-0.66026	5	5
ATAD2	P1P2	0.681676	-0.200042	5	5	P1P2	0.280787	-0.452504	5	5	P1P2	0.328453	-0.288729	5	5	P1P2	0.202057	-0.323358	5	5	P1P2	0.130331	0.407671	5	5	P1P2	0.605576	0.0109596	5	5	P1P2	0.0572258	-0.394486	5	5	P1P2	0.795623	-0.126254	5	5	P1P2	0.238702	-0.297241	5	5
ATAD2B	P1P2	0.242303	-0.250692	5	5	P1P2	0.138942	-0.355529	5	5	P1P2	0.163827	-0.265562	5	5	P1P2	0.37256	0.0896091	5	5	P1P2	0.238858	0.186538	5	5	P1P2	0.221654	0.234879	5	5	P1P2	0.84685	-0.240793	5	5	P1P2	0.997392	-0.228062	5	5	P1P2	0.925786	-0.263664	5	5
ATAD3A	P1P2	0.15345	-0.168639	5	5	P1P2	0.180504	-0.244634	5	5	P1P2	0.135485	-0.285578	5	5	P1P2	0.539684	0.0578825	5	5	P1P2	0.954341	-0.00497959	5	5	P1P2	0.777338	0.0550115	5	5	P1P2	0.764085	-0.252959	5	5	P1P2	0.154158	-0.260939	5	5	P1P2	0.164075	-0.220751	5	5
ATAD3B	P2	0.0108953	-0.524886	5	5	P2	0.0499736	-0.788053	5	5	P2	0.0247455	-0.65647	5	5	P2	0.236249	0.158769	5	5	P2	0.196516	0.296964	5	5	P2	0.0693074	0.270038	5	5	P2	0.106502	-0.440752	5	5	P2	0.0510331	-0.312479	5	5	P2	0.0550453	-0.376615	5	5
ATAD3C	P1P2	0.0183682	-0.679278	5	5	P1P2	0.0955431	-0.39736	5	5	P1P2	0.0386358	-0.626015	5	5	P1P2	0.033397	0.497917	5	5	P1P2	0.710073	-0.165868	5	5	P1P2	0.19985	0.173336	5	5	P1P2	0.471095	-0.184492	5	5	P1P2	0.0314456	-0.637909	5	5	P1P2	0.0586594	-0.399671	5	5
ATAD5	P1P2	0.627429	-0.0904463	5	5	P1P2	0.783669	0.177505	5	5	P1P2	0.943979	-0.0289257	5	5	P1P2	0.582715	-0.107743	5	5	P1P2	0.346889	-0.280238	5	5	P1P2	0.280357	-0.173588	5	5	P1P2	0.337066	-0.172914	5	5	P1P2	0.292426	-0.179974	5	5	P1P2	0.198696	-0.118023	5	5
ATAT1	P1P2	0.794047	-0.303369	5	5	P1P2	0.93228	0.0491672	5	5	P1P2	0.938778	-0.179099	5	5	P1P2	0.356964	0.0726736	5	5	P1P2	0.605195	-0.107323	5	5	P1P2	0.781111	0.0345302	5	5	P1P2	0.77282	-0.132998	5	5	P1P2	0.819037	-0.132474	5	5	P1P2	0.69914	-0.102285	5	5
ATCAY	P1P2	0.880493	-0.0475369	5	5	P1P2	0.292238	0.166765	5	5	P1P2	0.491461	0.0191599	5	5	P1P2	0.450281	0.213443	5	5	P1P2	0.380129	0.111736	5	5	P1P2	0.211895	0.214639	5	5	P1P2	0.562859	0.196179	5	5	P1P2	0.0990049	0.384818	5	5	P1P2	0.219417	0.319373	5	5
ATE1	P1P2	0.947882	-0.652244	5	5	P1P2	0.679879	-0.57457	5	5	P1P2	0.978489	-0.630112	5	5	P1P2	0.271477	-0.146411	5	5	P1P2	0.971943	-0.08997	5	5	P1P2	0.304779	-0.105475	5	5	P1P2	0.495556	-0.708275	5	5	P1P2	0.238051	-0.506555	5	5	P1P2	0.314496	-0.607415	5	5
ATF1	P1P2	0.613587	0.0722194	5	5	P1P2	0.828576	0.133461	5	5	P1P2	0.611294	0.0953971	5	5	P1P2	0.583276	-0.238709	5	5	P1P2	0.65812	-0.122309	5	5	P1P2	0.269546	-0.148156	5	5	P1P2	0.65774	-0.100866	5	5	P1P2	0.851572	0.0106283	5	5	P1P2	0.69914	-0.0451186	5	5
ATF2	P1P2	0.159179	0.176911	5	5	P1P2	0.179708	0.339781	5	5	P1P2	0.141579	0.211561	5	5	P1P2	0.606529	0.115098	5	5	P1P2	0.906886	-0.0138757	5	5	P1P2	0.835074	0.0762022	5	5	P1P2	0.103351	0.451946	5	5	P1P2	0.246275	0.367914	5	5	P1P2	0.1418	0.40993	5	5
ATF3	P1P2	0.0223859	-0.92438	5	5	P1P2	0.0418145	-0.895652	5	5	P1P2	0.0184492	-0.900659	5	5	P1P2	0.281231	-0.0246626	5	5	P1P2	0.734888	0.0947944	5	5	P1P2	0.607294	-0.0238027	5	5	P1P2	0.00098493	-0.894319	5	5	P1P2	0.0358086	-0.801154	5	5	P1P2	0.00309791	-0.847737	5	5
ATF4	P1P2	0.214851	-0.558401	5	5	P1P2	0.461612	-0.293228	5	5	P1P2	0.34239	-0.391152	5	5	P1P2	0.0593317	0.369581	5	5	P1P2	0.276652	-0.257204	5	5	P1P2	0.966655	0.114647	5	5	P1P2	0.794783	-0.152361	5	5	P1P2	0.36529	-0.626053	5	5	P1P2	0.876627	-0.44954	5	5
ATF5	P1P2	0.00563517	-1.0459	5	5	P1P2	0.145379	-0.725955	5	5	P1P2	0.0274893	-0.961183	5	5	P1P2	0.987587	-0.139051	5	5	P1P2	0.461139	-0.245999	5	5	P1P2	0.863978	-0.188736	5	5	P1P2	0.0222888	-1.20276	5	5	P1P2	0.134632	-1.17121	5	5	P1P2	0.042393	-1.17287	5	5
ATF6	P1P2	0.871477	-0.181455	5	5	P1P2	0.326838	0.243401	5	5	P1P2	0.381076	0.0309734	5	5	P1P2	0.168943	0.313476	5	5	P1P2	0.138743	-0.226045	5	5	P1P2	0.68674	0.065937	5	5	P1P2	0.38422	0.204444	5	5	P1P2	0.953087	0.116654	5	5	P1P2	0.632072	0.160549	5	5
ATF6B	P1P2	0.872764	0.0403773	5	5	P1P2	0.759606	-0.0584841	5	5	P1P2	0.956993	0.0115396	5	5	P1P2	0.393546	-0.107475	5	5	P1P2	0.707943	0.0239925	5	5	P1P2	0.73003	0.0212264	5	5	P1P2	0.451722	-0.122901	5	5	P1P2	0.948532	-0.00753446	5	5	P1P2	0.557976	-0.0575863	5	5
ATF7	P1P2	0.50233	0.11447	5	5	P1P2	0.192768	0.306323	5	5	P1P2	0.278969	0.210396	5	5	P1P2	0.170982	0.210316	5	5	P1P2	0.571936	-0.166103	5	5	P1P2	0.502018	0.0614686	5	5	P1P2	0.0574398	0.321631	5	5	P1P2	0.463105	0.264188	5	5	P1P2	0.12351	0.302539	5	5
ATF7IP	P2	0.455668	-0.193418	5	5	P2	0.502851	-0.460481	5	5	P2	0.386877	-0.293333	5	5	P2	0.445383	-0.334849	5	5	P1	0.374164	0.0963913	5	5	P2	0.44149	-0.0637814	5	5	P2	0.153314	-0.497957	5	5	P1	0.231294	0.168608	5	5	P2	0.350762	-0.297262	5	5
ATF7IP2	P1P2	0.750601	0.0420691	5	5	P1P2	0.683475	-0.0996705	5	5	P1P2	0.901159	-0.0288007	5	5	P1P2	0.176027	0.096348	5	5	P1P2	0.465128	0.06159	5	5	P1P2	0.144331	0.168571	5	5	P1P2	0.129902	0.134902	5	5	P1P2	0.870833	0.0216554	5	5	P1P2	0.26227	0.0650842	5	5
ATG10	P1P2	0.0201366	-0.800041	5	5	P1P2	0.253335	-0.644614	5	5	P1P2	0.0639778	-0.779276	5	5	P1P2	0.579909	0.112088	5	5	P1P2	0.978466	-0.136583	5	5	P1P2	0.523128	-0.0193689	5	5	P1P2	0.07536	-0.83621	5	5	P1P2	0.224675	-0.823758	5	5	P1P2	0.090455	-0.803221	5	5
ATG12	P1P2	0.859267	0.0172646	5	5	P1P2	0.687078	-0.0275309	5	5	P1P2	0.867617	0.00400162	5	5	P1P2	0.429437	-0.130029	5	5	P1P2	0.379685	0.169732	5	5	P1P2	0.88141	-0.0363192	5	5	P1P2	0.795413	-0.172134	5	5	P1P2	0.509646	0.0775236	5	5	P1P2	0.885653	0.0370928	5	5
ATG13	P1P2	0.289439	-0.249181	5	5	P1P2	0.808891	-0.0131483	5	5	P1P2	0.403223	-0.131165	5	5	P1P2	0.483363	0.11568	5	5	P1P2	0.436164	-0.16003	5	5	P1P2	0.87947	-0.0678516	5	5	P1P2	0.546171	-0.168946	5	5	P1P2	0.374448	-0.166417	5	5	P1P2	0.383301	-0.127028	5	5
ATG14	P1P2	0.824121	0.174877	5	5	P1P2	0.587443	-0.192065	5	5	P1P2	0.94463	-0.0217912	5	5	P1P2	0.358248	-0.128872	5	5	P1P2	0.897818	0.167819	5	5	P1P2	0.918392	-0.0102905	5	5	P1P2	0.909298	0.0216307	5	5	P1P2	0.854136	0.023225	5	5	P1P2	0.887589	-0.00145539	5	5
ATG16L1	P1P2	0.0637437	0.402764	5	5	P1P2	0.424937	-0.166425	5	5	P1P2	0.444882	0.0936355	5	5	P1P2	0.60196	-0.294928	5	5	P1P2	0.335275	0.0846974	5	5	P1P2	0.611887	-0.0682133	5	5	P1P2	0.335629	0.129982	5	5	P1P2	0.978489	0.0588226	5	5	P1P2	0.551951	0.0944025	5	5
ATG16L2	P1P2	0.13916	-0.259414	5	5	P1P2	0.334146	-0.148123	5	5	P1P2	0.177597	-0.226089	5	5	P1P2	0.226829	0.285622	5	5	P1P2	0.817578	-0.010968	5	5	P1P2	0.46669	0.0777717	5	5	P1P2	0.982083	-0.121195	5	5	P1P2	0.117266	-0.243829	5	5	P1P2	0.439061	-0.141831	5	5
ATG2A	P1P2	0.747504	-0.222887	5	5	P1P2	0.105172	-0.403729	5	5	P1P2	0.328453	-0.338976	5	5	P1P2	0.188505	0.22554	5	5	P1P2	0.11707	0.306231	5	5	P1P2	0.0610727	0.246193	5	5	P1P2	0.640117	-0.0255084	5	5	P1P2	0.697326	-0.159437	5	5	P1P2	0.820943	-0.0829662	5	5
ATG2B	P1P2	0.572341	0.112958	5	5	P1P2	0.214549	0.245635	5	5	P1P2	0.189439	0.14478	5	5	P1P2	0.78763	0.0274592	5	5	P1P2	0.233038	-0.278702	5	5	P1P2	0.286612	-0.16032	5	5	P1P2	0.734368	0.0776947	5	5	P1P2	0.71707	-0.102395	5	5	P1P2	0.984354	0.027441	5	5
ATG3	P1P2	0.620491	0.116541	5	5	P1P2	0.922541	0.124844	5	5	P1P2	0.803829	0.186225	5	5	P1P2	0.35313	-0.403454	5	5	P1P2	0.548802	-0.0887822	5	5	P1P2	0.928808	-0.195646	5	5	P1P2	0.84749	-0.0601876	5	5	P1P2	0.933579	-0.0342199	5	5	P1P2	0.920595	0.020952	5	5
ATG4A	P1P2	0.187517	-0.329859	5	5	P1P2	0.230023	-0.164836	5	5	P1P2	0.169844	-0.329828	5	5	P1P2	0.901924	-0.0788136	5	5	P1P2	0.72505	0.0230711	5	5	P1P2	0.798785	-0.0405523	5	5	P1P2	0.0742937	-0.440006	5	5	P1P2	0.282979	-0.133694	5	5	P1P2	0.11164	-0.247227	5	5
ATG4B	P1P2	0.628008	0.0915253	5	5	P1P2	0.216973	-0.253887	5	5	P1P2	0.571786	-0.0384884	5	5	P1P2	0.642456	-0.139475	5	5	P1P2	0.00715771	0.410058	5	5	P1P2	0.121729	0.220342	5	5	P1P2	0.680337	0.0299424	5	5	P1P2	0.125715	0.262123	5	5	P1P2	0.603866	0.152578	5	5
ATG4C	P1P2	0.729623	-0.134269	5	5	P1P2	0.917352	0.0260503	5	5	P1P2	0.960899	-0.0541092	5	5	P1P2	0.212078	0.192274	5	5	P1P2	0.9938	0.0586072	5	5	P1P2	0.398976	0.143599	5	5	P1P2	0.495039	0.0940504	5	5	P1P2	0.752462	0.0679255	5	5	P1P2	0.521255	0.0988278	5	5
ATG4D	P1P2	0.0371993	0.345683	5	5	P1P2	0.367892	0.0811521	5	5	P1P2	0.18561	0.361637	5	5	P1P2	0.907437	-0.06178	5	5	P1P2	0.790053	0.143731	5	5	P1P2	0.645042	0.0237114	5	5	P1P2	0.0413905	0.402342	5	5	P1P2	0.224675	0.155903	5	5	P1P2	0.0735474	0.335041	5	5
ATG5	P1P2	0.152746	0.246012	5	5	P1P2	0.0454758	0.421289	5	5	P1P2	0.0454758	0.300393	5	5	P1P2	0.584964	0.0272707	5	5	P1P2	0.3579	-0.167655	5	5	P1P2	0.707353	-0.0418953	5	5	P1P2	0.0922715	0.311917	5	5	P1P2	0.161858	0.10795	5	5	P1P2	0.105875	0.325177	5	5
ATG7	P1P2	0.823485	0.286868	5	5	P1P2	0.345723	0.292691	5	5	P1P2	0.658458	0.312757	5	5	P1P2	0.52197	-0.163421	5	5	P1P2	0.333636	-0.138217	5	5	P1P2	0.210697	-0.185884	5	5	P1P2	0.935887	0.011268	5	5	P1P2	0.862156	0.216375	5	5	P1P2	0.989569	0.188067	5	5
ATG9A	P1P2	0.485819	-0.277307	5	5	P1P2	0.828895	-0.0506132	5	5	P1P2	0.481737	-0.122675	5	5	P1P2	0.948424	-0.0631861	5	5	P1P2	0.784075	-0.0620128	5	5	P1P2	0.896955	0.0175284	5	5	P1P2	0.348281	-0.274161	5	5	P1P2	0.603866	-0.047587	5	5	P1P2	0.514379	-0.189105	5	5
ATG9B	P1P2	0.810157	-0.0396488	5	5	P1P2	0.532729	-0.11191	5	5	P1P2	0.817767	-0.127396	5	5	P1P2	0.345332	-0.192209	5	5	P1P2	0.301189	-0.493543	5	5	P1P2	0.166224	-0.319758	5	5	P1P2	0.173786	-0.165693	5	5	P1P2	0.085736	-0.693487	5	5	P1P2	0.0870851	-0.488887	5	5
ATHL1	P1P2	0.0443414	-1.72268	5	5	P1P2	0.701562	-1.05982	5	5	P1P2	0.266115	-1.33669	5	5	P1P2	0.0413837	0.190869	5	5	P1P2	0.653393	-0.586164	5	5	P1P2	0.799418	-0.171718	5	5	P1P2	0.84749	-1.41478	5	5	P1P2	0.924488	-1.63879	5	5	P1P2	0.756808	-1.5652	5	5
ATIC	P1P2	0.982725	0.00202647	5	5	P1P2	0.979792	-0.0423256	5	5	P1P2	0.994785	-0.0443834	5	5	P1P2	0.700354	0.0856103	5	5	P1P2	0.89523	0.145623	5	5	P1P2	0.527404	0.0271112	5	5	P1P2	0.575047	0.039419	5	5	P1P2	0.755565	0.0318317	5	5	P1P2	0.510171	0.0114787	5	5
ATL1	P1P2	0.998696	0.0170321	5	5	P1P2	0.811424	-0.156096	5	5	P1P2	0.715544	-0.0388414	5	5	P1P2	0.15188	0.234342	5	5	P1P2	0.902998	0.0227835	5	5	P1P2	0.387169	0.095679	5	5	P1P2	0.104567	0.251601	5	5	P1P2	0.859267	-0.0159536	5	5	P1P2	0.326032	0.161796	5	5
ATL2	P1P2	0.166941	-0.314077	5	5	P1P2	0.532998	0.10887	5	5	P1P2	0.359691	-0.0451278	5	5	P1P2	0.714358	0.0700192	5	5	P1P2	0.13918	-0.340508	5	5	P1P2	0.36507	-0.203303	5	5	P1P2	0.438095	-0.223024	5	5	P1P2	0.281151	-0.231934	5	5	P1P2	0.340317	-0.205646	5	5
ATL3	P1P2	0.0053454	-0.651889	5	5	P1P2	0.122024	-0.509092	5	5	P1P2	0.0129937	-0.562047	5	5	P1P2	0.0476238	0.314889	5	5	P1P2	0.438094	-0.117502	5	5	P1P2	0.51463	0.0997486	5	5	P1P2	0.17327	-0.320168	5	5	P1P2	0.0899894	-0.639643	5	5	P1P2	0.118417	-0.550267	5	5
ATM	P1P2	0.552498	0.164766	5	5	P1P2	0.815863	-0.0534918	5	5	P1P2	0.989569	0.0642484	5	5	P1P2	0.707648	-0.0479588	5	5	P1P2	0.533102	-0.164753	5	5	P1P2	0.543053	-0.122233	5	5	P1P2	0.605481	0.138606	5	5	P1P2	0.627429	-0.179674	5	5	P1P2	0.904395	0.0282673	5	5
ATMIN	P1P2	0.839418	-0.0564128	5	5	P1P2	0.925786	0.0943373	5	5	P1P2	0.918	-0.0414579	5	5	P1P2	0.489002	0.113605	5	5	P1P2	0.255218	0.201411	5	5	P1P2	0.188588	0.195143	5	5	P1P2	0.458129	0.0771211	5	5	P1P2	0.449276	0.256484	5	5	P1P2	0.348657	0.172745	5	5
ATN1	P1P2	0.761784	-0.217309	5	5	P1P2	0.118032	-0.231577	5	5	P1P2	0.351184	-0.224443	5	5	P1P2	0.581311	-0.141211	5	5	P1P2	0.257617	0.303821	5	5	P1P2	0.617072	0.104668	5	5	P1P2	0.250374	-0.122813	5	5	P1P2	0.745029	-0.110963	5	5	P1P2	0.37138	-0.0992103	5	5
ATOH1	P1P2	0.137421	-0.372087	5	5	P1P2	0.0570414	-0.422397	5	5	P1P2	0.0356648	-0.332001	5	5	P1P2	0.275062	-0.222321	5	5	P1P2	0.289489	0.229962	5	5	P1P2	0.816562	-0.0261154	5	5	P1P2	0.0208029	-0.455771	5	5	P1P2	0.239027	-0.14344	5	5	P1P2	0.0298696	-0.285683	5	5
ATOH7	P1P2	0.0466345	-0.824538	5	5	P1P2	0.0447748	-0.782223	5	5	P1P2	0.0430623	-1.01093	5	5	P1P2	0.437127	0.189866	5	5	P1P2	0.47924	-0.00451198	5	5	P1P2	0.85625	0.143905	5	5	P1P2	0.129902	-0.456982	5	5	P1P2	0.0268923	-1.11372	5	5	P1P2	0.0358807	-0.622007	5	5
ATOH8	P1P2	0.590824	-0.0590697	5	5	P1P2	0.991525	-0.160576	5	5	P1P2	0.811424	-0.139746	5	5	P1P2	0.722316	-0.0892228	5	5	P1P2	0.86169	0.0312014	5	5	P1P2	0.926854	-0.0137751	5	5	P1P2	0.794153	-0.00472298	5	5	P1P2	0.729623	-0.189517	5	5	P1P2	0.737621	-0.155353	5	5
ATOX1	P1P2	0.0907665	-0.344799	5	5	P1P2	0.308636	-0.156021	5	5	P1P2	0.155105	-0.295323	5	5	P1P2	0.0472575	-0.304424	5	5	P1P2	0.541736	-0.0943636	5	5	P1P2	0.0785718	-0.210246	5	5	P1P2	0.00831456	-0.629294	5	5	P1P2	0.106052	-0.323092	5	5	P1P2	0.0186532	-0.476193	5	5
ATP10A	P1P2	0.297133	-0.0135021	5	5	P1P2	0.102911	-0.0353316	5	5	P1P2	0.127747	-0.0244168	5	5	P1P2	0.0560429	-0.238839	5	5	P1P2	0.474679	0.0485719	5	5	P1P2	0.53116	-0.105782	5	5	P1P2	0.0725873	-0.191456	5	5	P1P2	0.404603	-0.0465867	5	5	P1P2	0.104123	-0.0940163	5	5
ATP10B	P1P2	0.86826	-0.00683335	5	5	P1P2	0.722878	-0.0404796	5	5	P1P2	0.87019	0.0132735	5	5	P1P2	0.175896	-0.0208023	5	5	P1P2	0.243455	0.321228	5	5	P1P2	0.217345	0.110323	5	5	P1P2	0.374041	0.0586065	5	5	P1P2	0.431846	0.134557	5	5	P1P2	0.328453	0.16985	5	5
ATP10D	P1P2	0.601019	-0.180871	5	5	P1P2	0.745029	-0.127896	5	5	P1P2	0.614162	-0.144325	5	5	P1P2	0.280135	0.21859	5	5	P1P2	0.868444	0.0151456	5	5	P1P2	0.230772	0.117091	5	5	P1P2	0.690542	0.0576472	5	5	P1P2	0.975882	-0.0723564	5	5	P1P2	0.741322	-0.00726796	5	5
ATP11A	P1P2	0.965458	-0.406614	5	5	P1P2	0.840696	-0.122289	5	5	P1P2	0.874051	-0.343213	5	5	P1P2	0.968649	0.111212	5	5	P1P2	0.241806	0.190405	5	5	P1P2	0.467694	0.115832	5	5	P1P2	0.803615	-0.204481	5	5	P1P2	0.354996	-0.0412366	5	5	P1P2	0.441966	-0.122859	5	5
ATP11B	P1P2	0.106938	-0.335706	5	5	P1P2	0.584352	-0.123221	5	5	P1P2	0.204464	-0.231563	5	5	P1P2	0.251316	0.212405	5	5	P1P2	0.685562	-0.0677197	5	5	P1P2	0.509355	0.0699179	5	5	P1P2	0.739603	-0.101834	5	5	P1P2	0.412247	-0.176028	5	5	P1P2	0.491461	-0.111266	5	5
ATP11C	ENST00000361648.2	0.156414	-0.137399	5	5	ENST00000361648.2	0.951135	0.00177057	5	5	ENST00000361648.2	0.358835	-0.0538004	5	5	ENST00000361648.2	0.0717705	0.335524	5	5	ENST00000361648.2	0.574721	-0.098309	5	5	ENST00000361648.2	0.283289	0.120197	5	5	ENST00000361648.2	0.784722	0.191699	5	5	ENST00000361648.2	0.601588	-0.0968343	5	5	ENST00000361648.2	0.962202	0.101788	5	5
ATP12A	P1P2	0.0937688	-0.473121	5	5	P1P2	0.713105	-0.0899054	5	5	P1P2	0.147652	-0.120253	5	5	P1P2	0.803423	0.140985	5	5	P1P2	0.709769	0.025212	5	5	P1P2	0.563349	0.0913138	5	5	P1P2	0.350384	-0.223676	5	5	P1P2	0.843253	-0.0649894	5	5	P1P2	0.498693	-0.123121	5	5
ATP13A1	P1P2	0.767394	-0.173322	5	5	P1P2	0.379744	-0.28398	5	5	P1P2	0.851572	-0.228651	5	5	P1P2	0.166171	0.300244	5	5	P1P2	0.04386	0.326921	5	5	P1P2	0.0264396	0.294637	5	5	P1P2	0.410633	0.318735	5	5	P1P2	0.885653	-0.0194695	5	5	P1P2	0.625113	0.042925	5	5
ATP13A2	P1P2	0.673305	0.062559	5	5	P1P2	0.281516	0.303417	5	5	P1P2	0.47363	0.140385	5	5	P1P2	0.828858	-0.0342164	5	5	P1P2	0.616088	0.121941	5	5	P1P2	0.716517	0.0472612	5	5	P1P2	0.695062	0.0897941	5	5	P1P2	0.157732	0.342395	5	5	P1P2	0.450747	0.197462	5	5
ATP13A3	P1P2	0.412014	-0.0275111	5	5	P1P2	0.971972	-0.0582913	5	5	P1P2	0.585194	-0.0429012	5	5	P1P2	0.483874	-0.250426	5	5	P1P2	0.911425	-0.0494177	5	5	P1P2	0.520997	-0.0707797	5	5	P1P2	0.624428	-0.0263465	5	5	P1P2	0.690086	-0.154243	5	5	P1P2	0.626849	-0.0876043	5	5
ATP13A4	P1P2	0.781786	-0.153106	5	5	P1P2	0.778024	0.026844	5	5	P1P2	0.902453	-0.135843	5	5	P1P2	0.585527	0.128795	5	5	P1P2	0.485358	0.0925859	5	5	P1P2	0.21857	0.0856768	5	5	P1P2	0.919016	-0.0684233	5	5	P1P2	0.365073	0.111902	5	5	P1P2	0.593083	0.0563221	5	5
ATP13A5	P1P2	0.899219	0.0826333	5	5	P1P2	0.111456	0.257766	5	5	P1P2	0.431367	0.140993	5	5	P1P2	0.402229	0.13951	5	5	P1P2	0.109982	-0.489428	5	5	P1P2	0.866556	-0.0727843	5	5	P1P2	0.672573	0.273729	5	5	P1P2	0.413412	-0.0932452	5	5	P1P2	0.865689	0.117792	5	5
ATP1A1	P1P2	0.520724	-0.402376	5	5	P1P2	0.179443	-0.450251	5	5	P1P2	0.299791	-0.475522	5	5	P1P2	0.0357783	-0.3344	5	5	P1P2	0.396775	-0.0703707	5	5	P1P2	0.0620985	-0.264277	5	5	P1P2	0.063475	-0.774842	5	5	P1P2	0.0566162	-0.497918	5	5	P1P2	0.0379496	-0.607293	5	5
ATP1A2	P1	0.137854	-1.08587	5	5	P1	0.0816467	-1.06761	5	5	P1	0.108547	-1.1984	5	5	P2	0.2262	-0.264164	5	5	P2	0.736121	-0.0504511	5	5	P2	0.322089	-0.115317	5	5	P1	0.0195743	-1.33499	5	5	P1	0.0746055	-1.16842	5	5	P1	0.0345322	-1.25171	5	5
ATP1A3	P1P2	0.857983	-0.701804	5	5	P1P2	0.615885	-0.564171	5	5	P1P2	0.96155	-0.61446	5	5	P1P2	0.42705	0.332128	5	5	P1P2	0.791943	0.13074	5	5	P1P2	0.0969442	0.197288	5	5	P1P2	0.834717	-0.359837	5	5	P1P2	0.61531	-0.505076	5	5	P1P2	0.457644	-0.457931	5	5
ATP1A4	P1	0.776458	-0.021676	5	5	P2	0.428979	0.139854	5	5	P2	0.569565	0.0803616	5	5	P2	0.478267	-0.113478	5	5	P1	0.143382	0.146474	5	5	P1	0.227914	0.0849586	5	5	P2	0.447316	-0.200971	5	5	P1	0.247943	0.102487	5	5	P1	0.829213	0.169782	5	5
ATP1B1	P1P2	0.0475426	-0.515806	5	5	P1P2	0.00431614	-0.569447	5	5	P1P2	0.00853346	-0.540418	5	5	P1P2	0.973219	-0.00179109	5	5	P1P2	0.0144584	0.378028	5	5	P1P2	0.0436712	0.17778	5	5	P1P2	0.0364508	-0.452966	5	5	P1P2	0.275356	-0.226206	5	5	P1P2	0.0882986	-0.384942	5	5
ATP1B2	P1P2	0.791213	0.0749568	5	5	P1P2	0.658458	-0.166244	5	5	P1P2	0.883717	0.0469994	5	5	P1P2	0.0880847	-0.321476	5	5	P1P2	0.301189	0.156384	5	5	P1P2	0.756683	0.00686828	5	5	P1P2	0.323678	-0.226591	5	5	P1P2	0.718597	0.143116	5	5	P1P2	0.908279	-0.116511	5	5
ATP1B3	P1P2	0.809524	-0.100245	5	5	P1P2	0.540539	0.258953	5	5	P1P2	0.731466	0.0948835	5	5	P1P2	0.479284	-0.206511	5	5	P1P2	0.732424	-0.199031	5	5	P1P2	0.441004	-0.123431	5	5	P1P2	0.423761	-0.206911	5	5	P1P2	0.691291	0.117584	5	5	P1P2	0.812692	-0.0578225	5	5
ATP1B4	P1P2	0.0482798	0.410353	5	5	P1P2	0.232251	0.371443	5	5	P1P2	0.0920211	0.415982	5	5	P1P2	0.0629527	-0.368535	5	5	P1P2	0.396547	-0.143638	5	5	P1P2	0.0480339	-0.236452	5	5	P1P2	0.641286	0.116068	5	5	P1P2	0.530853	0.278918	5	5	P1P2	0.505981	0.179048	5	5
ATP2A1	P1P2	0.248948	-0.389897	5	5	P1P2	0.0819334	-0.866105	5	5	P1P2	0.123709	-0.65657	5	5	P1P2	0.0549465	-0.642415	5	5	P1P2	0.222941	0.310299	5	5	P1P2	0.511989	-0.10572	5	5	P1P2	0.0190675	-0.985139	5	5	P1P2	0.372255	-0.518371	5	5	P1P2	0.0442552	-0.739927	5	5
ATP2A2	P1P2	0.47464	-0.0743392	5	5	P1P2	0.603296	-0.16553	5	5	P1P2	0.558525	-0.164485	5	5	P1P2	0.9016	0.0643132	5	5	P1P2	0.540112	-0.0611913	5	5	P1P2	0.572795	-0.051006	5	5	P1P2	0.411563	-0.0836085	5	5	P1P2	0.295621	-0.35902	5	5	P1P2	0.234173	-0.18711	5	5
ATP2A3	P1P2	0.526576	-0.109739	5	5	P1P2	0.910223	-0.146109	5	5	P1P2	0.779905	-0.0909433	5	5	P1P2	0.287678	0.487334	5	5	P1P2	0.104106	-0.447531	5	5	P1P2	0.786149	-0.0504166	5	5	P1P2	0.382883	0.179925	5	5	P1P2	0.0134785	-0.303635	5	5	P1P2	0.581828	-0.115972	5	5
ATP2B1	P1P2	0.362268	0.175828	5	5	P1P2	0.14972	0.37824	5	5	P1P2	0.187517	0.321228	5	5	P1P2	0.383188	-0.0840246	5	5	P1P2	0.323112	-0.151008	5	5	P1P2	0.284393	-0.117516	5	5	P1P2	0.763774	0.0523652	5	5	P1P2	0.50755	0.164283	5	5	P1P2	0.915407	0.0712431	5	5
ATP2B2	P1	0.93228	-0.262243	5	5	P1	0.247275	-0.297424	5	5	P1	0.57123	-0.26976	5	5	P2	0.476237	-0.0120541	5	5	P1	0.0433912	0.300685	5	5	P1	0.205368	0.132638	5	5	P2	0.476135	3.26346e-05	5	5	P2	0.0520124	-0.2859	5	5	P2	0.601019	-0.0864199	5	5
ATP2B3	P1P2	0.818402	-0.551764	5	5	P1P2	0.374009	-0.432463	5	5	P1P2	0.510696	-0.434801	5	5	P1P2	0.300678	0.13303	5	5	P1P2	0.296623	0.32429	5	5	P1P2	0.132131	0.264121	5	5	P1P2	0.93264	-0.19404	5	5	P1P2	0.659049	-0.0375465	5	5	P1P2	0.677485	-0.166722	5	5
ATP2B4	P1P2	0.0109208	-0.500651	5	5	P1P2	0.0934491	-0.509226	5	5	P1P2	0.0211666	-0.602918	5	5	P1P2	0.153525	-0.0172151	5	5	P1P2	0.656937	0.182943	5	5	P1P2	0.812744	-0.0609554	5	5	P1P2	0.0250059	-0.775867	5	5	P1P2	0.190544	-0.677985	5	5	P1P2	0.0656369	-0.726926	5	5
ATP2C1	P1P2	0.0480946	-0.567237	5	5	P1P2	0.27752	-0.447782	5	5	P1P2	0.101198	-0.410352	5	5	P1P2	0.034291	0.294811	5	5	P1P2	0.858477	0.126325	5	5	P1P2	0.357739	0.201408	5	5	P1P2	0.335834	-0.0765021	5	5	P1P2	0.0251679	-0.383756	5	5	P1P2	0.0876902	-0.29736	5	5
ATP2C2	P1P2	0.794992	-0.0455876	5	5	P1P2	0.0910788	-0.257549	5	5	P1P2	0.299791	-0.199731	5	5	P1P2	0.622644	0.120581	5	5	P1P2	0.135715	0.274625	5	5	P1P2	0.100627	0.185655	5	5	P1P2	0.958642	0.0949219	5	5	P1P2	0.817767	-0.00711567	5	5	P1P2	0.784925	0.0439031	5	5
ATP4A	P2	0.229389	-0.431403	5	5	P1	0.355847	-0.0877495	5	5	P1	0.360549	-0.037839	5	5	P2	0.207614	0.157576	5	5	P1	0.0919934	0.278432	5	5	P1	0.103898	0.158209	5	5	P2	0.505944	-0.0747394	5	5	P1	0.494554	0.121759	5	5	P2	0.635564	-0.0650066	5	5
ATP4B	P1P2	0.736389	-0.536902	5	5	P1P2	0.707629	-0.359883	5	5	P1P2	0.722878	-0.319111	5	5	P1P2	0.028323	0.394392	5	5	P1P2	0.596658	0.0904763	5	5	P1P2	0.0616408	0.281856	5	5	P1P2	0.429461	-0.0389879	5	5	P1P2	0.45715	-0.247467	5	5	P1P2	0.243952	-0.195846	5	5
ATP5A1	P1	0.28408	0.173242	5	5	P1	0.575681	0.065654	5	5	P1	0.364425	0.168546	5	5	P1	0.224321	-0.223157	5	5	P2	0.0562501	-0.455439	5	5	P1	0.404036	-0.0651379	5	5	P2	0.566171	0.123199	5	5	P2	0.347817	-0.0971125	5	5	P2	0.330073	0.0474114	5	5
ATP5B	P1P2	0.76303	-0.123327	5	5	P1P2	0.23643	-0.189438	5	5	P1P2	0.432804	-0.148177	5	5	P1P2	0.697929	0.0871973	5	5	P1P2	0.928308	-0.0199942	5	5	P1P2	0.756683	0.0331538	5	5	P1P2	0.993158	0.0773653	5	5	P1P2	0.248948	-0.276633	5	5	P1P2	0.497139	-0.0916524	5	5
ATP5C1	P1P2	0.495587	-0.218335	5	5	P1P2	0.329668	-0.248042	5	5	P1P2	0.397273	-0.231527	5	5	P1P2	0.510329	0.131113	5	5	P1P2	0.283204	0.251675	5	5	P1P2	0.183406	0.17272	5	5	P1P2	0.828347	0.0539524	5	5	P1P2	0.74194	-0.032768	5	5	P1P2	0.827303	0.0105922	5	5
ATP5D	P1P2	0.250966	0.286037	5	5	P1P2	0.113119	0.421655	5	5	P1P2	0.131258	0.360349	5	5	P1P2	0.835885	0.0810503	5	5	P1P2	0.929608	0.0281253	5	5	P1P2	0.842761	0.00641776	5	5	P1P2	0.127233	0.402518	5	5	P1P2	0.0557738	0.351924	5	5	P1P2	0.0630454	0.37008	5	5
ATP5E	P1P2	0.248948	-0.635468	5	5	P1P2	0.279332	-0.292432	5	5	P1P2	0.0917061	-0.436209	5	5	P1P2	0.74389	-0.0555405	5	5	P1P2	0.912723	-0.237711	5	5	P1P2	0.810201	-0.183687	5	5	P1P2	0.166413	-0.683865	5	5	P1P2	0.266818	-0.533655	5	5	P1P2	0.214549	-0.568421	5	5
ATP5F1	P1P2	0.344054	-0.0932303	5	5	P1P2	0.875339	0.00885779	5	5	P1P2	0.493006	-0.0286684	5	5	P1P2	0.813574	0.0913923	5	5	P1P2	0.708551	0.0352647	5	5	P1P2	0.727567	-0.0318286	5	5	P1P2	0.594408	-0.0596203	5	5	P1P2	0.745029	0.0257761	5	5	P1P2	0.962853	0.00654553	5	5
ATP5G1	P1P2	0.555233	0.0306428	5	5	P1P2	0.542704	0.0732992	5	5	P1P2	0.512799	0.184494	5	5	P1P2	0.497786	-0.116195	5	5	P1P2	0.403187	0.20883	5	5	P1P2	0.992152	0.117275	5	5	P1P2	0.691746	-0.00965521	5	5	P1P2	0.249619	0.395887	5	5	P1P2	0.640233	0.165854	5	5
ATP5G2	P1P2	0.756808	0.041416	5	5	P1P2	0.0873872	-0.506202	5	5	P1P2	0.276076	-0.13651	5	5	P1P2	0.403611	-0.13949	5	5	P1P2	0.255902	0.212596	5	5	P1P2	0.949022	0.0365532	5	5	P1P2	0.487328	-0.109988	5	5	P1P2	0.263664	-0.0933159	5	5	P1P2	0.300935	-0.0833598	5	5
ATP5G3	P1P2	0.00935659	-0.478784	5	5	P1P2	0.00657516	-0.536822	5	5	P1P2	0.00266798	-0.476037	5	5	P1P2	0.985628	0.0153251	5	5	P1P2	0.0198749	0.458924	5	5	P1P2	0.0483125	0.224179	5	5	P1P2	0.0137611	-0.499092	5	5	P1P2	0.499212	-0.12327	5	5	P1P2	0.0343928	-0.304145	5	5
ATP5H	P1P2	0.50233	0.0599876	5	5	P1P2	0.962202	-0.00456514	5	5	P1P2	0.64433	0.0277112	5	5	P1P2	0.297819	-0.192454	5	5	P1P2	0.703081	-0.102296	5	5	P1P2	0.284762	-0.0932548	5	5	P1P2	0.954088	-0.0214789	5	5	P1P2	0.528712	-0.0921274	5	5	P1P2	0.789954	-0.13138	5	5
ATP5I	P1P2	0.196705	0.30659	5	5	P1P2	0.580708	0.0974525	5	5	P1P2	0.266466	0.0955076	5	5	P1P2	0.398559	-0.152511	5	5	P1P2	0.828398	0.0228379	5	5	P1P2	0.588515	-0.0112516	5	5	P1P2	0.674362	0.106873	5	5	P1P2	0.310971	0.160928	5	5	P1P2	0.403683	0.202131	5	5
ATP5J	P1P2	0.333329	-0.216445	5	5	P1P2	0.756808	-0.0790501	5	5	P1P2	0.550314	-0.16983	5	5	P1P2	0.0762732	0.294851	5	5	P1P2	0.762163	0.179209	5	5	P1P2	0.208316	0.217043	5	5	P1P2	0.581747	0.0541695	5	5	P1P2	0.779905	0.0998631	5	5	P1P2	0.576239	0.0770163	5	5
ATP5J2	P1P2	0.076623	-0.440451	5	5	P1P2	0.16883	-0.269923	5	5	P1P2	0.0825094	-0.350383	5	5	P1P2	0.835885	-0.0256807	5	5	P1P2	0.876498	-0.109258	5	5	P1P2	0.78678	-0.0359665	5	5	P1P2	0.0873273	-0.504192	5	5	P1P2	0.29865	-0.306148	5	5	P1P2	0.147195	-0.320311	5	5
ATP5J2-PTCD1	P1	0.076623	-0.440451	5	5	P1	0.16883	-0.269923	5	5	P1	0.0825094	-0.350383	5	5	P1	0.835885	-0.0256807	5	5	P2	0.293793	-0.170628	5	5	P2	0.51463	-0.0959481	5	5	P1	0.0873273	-0.504192	5	5	P1	0.29865	-0.306148	5	5	P1	0.147195	-0.320311	5	5
ATP5L	P1P2	0.123311	-0.266726	5	5	P1P2	0.290743	-0.141294	5	5	P1P2	0.141357	-0.19819	5	5	P1P2	0.329864	-0.182248	5	5	P1P2	0.450269	0.105743	5	5	P1P2	0.810201	-0.0582476	5	5	P1P2	0.0542984	-0.429046	5	5	P1P2	0.733926	-0.0585965	5	5	P1P2	0.121925	-0.246621	5	5
ATP5L2	ENST00000505920.1	0.0201366	-0.929744	5	5	ENST00000505920.1	0.217277	-0.739053	5	5	ENST00000505920.1	0.0314456	-0.801408	5	5	ENST00000505920.1	0.36688	-0.0128863	5	5	ENST00000505920.1	0.678361	0.0324506	5	5	ENST00000505920.1	0.737437	-0.000938886	5	5	ENST00000505920.1	0.00517682	-0.9204	5	5	ENST00000505920.1	0.323623	-0.615449	5	5	ENST00000505920.1	0.0308069	-0.805684	5	5
ATP5O	P1P2	0.673007	-0.0728524	5	5	P1P2	0.531388	0.0938128	5	5	P1P2	0.76677	0.00397645	5	5	P1P2	0.506129	0.137141	5	5	P1P2	0.999021	-0.0378091	5	5	P1P2	0.631574	0.0938017	5	5	P1P2	0.6542	0.0842168	5	5	P1P2	0.511747	0.0799983	5	5	P1P2	0.469104	0.0667192	5	5
ATP5S	P1P2	0.29827	-0.0895883	5	5	P1P2	0.728395	0.106135	5	5	P1P2	0.39228	-0.00541319	5	5	P1P2	0.368186	-0.187837	5	5	P1P2	0.354064	-0.0474269	5	5	P1P2	0.200426	-0.176139	5	5	P1P2	0.626452	-0.170696	5	5	P1P2	0.919946	-0.0506266	5	5	P1P2	0.974579	-0.122389	5	5
ATP5SL	P1P2	0.34656	-0.245524	5	5	P1P2	0.917352	-0.334554	5	5	P1P2	0.621068	-0.284175	5	5	P1P2	0.017376	0.318741	5	5	P1P2	0.0597114	-0.41074	5	5	P1P2	0.857537	0.0323771	5	5	P1P2	0.462594	0.0940794	5	5	P1P2	0.174594	-0.753659	5	5	P1P2	0.785553	-0.312855	5	5
ATP6AP1	P1P2	0.819672	0.0536517	5	5	P1P2	0.468101	0.0768979	5	5	P1P2	0.540539	0.0652748	5	5	P1P2	0.196894	0.300902	5	5	P1P2	0.560311	-0.0857131	5	5	P1P2	0.486486	0.109564	5	5	P1P2	0.0623195	0.34492	5	5	P1P2	0.976534	0.0168216	5	5	P1P2	0.241974	0.195493	5	5
ATP6AP1L	P1P2	0.0887572	0.354211	5	5	P1P2	0.247609	0.425742	5	5	P1P2	0.113677	0.466208	5	5	P1P2	0.175635	-0.0979676	5	5	P1P2	0.941316	-0.0389264	5	5	P1P2	0.325304	-0.068447	5	5	P1P2	0.940434	0.321309	5	5	P1P2	0.173817	0.533756	5	5	P1P2	0.496621	0.331131	5	5
ATP6AP2	P1P2	0.041487	0.394472	5	5	P1P2	0.0366817	0.582861	5	5	P1P2	0.0299932	0.584253	5	5	P1P2	0.983342	0.0533257	5	5	P1P2	0.977813	-0.0362089	5	5	P1P2	0.754191	0.0579121	5	5	P1P2	0.00515072	0.528707	5	5	P1P2	0.0145293	0.505942	5	5	P1P2	0.00407808	0.508512	5	5
ATP6V0A1	P1P2	0.0695626	-0.278737	5	5	P1P2	0.249451	0.33605	5	5	P1P2	0.799408	-0.0562459	5	5	P1P2	0.18878	0.374939	5	5	P1P2	0.597793	-0.0596516	5	5	P1P2	0.314143	0.0869624	5	5	P1P2	0.875082	-0.081186	5	5	P1P2	0.370506	0.121641	5	5	P1P2	0.657276	0.0639991	5	5
ATP6V0A2	P1P2	0.960248	-0.230706	5	5	P1P2	0.141357	-0.249813	5	5	P1P2	0.484797	-0.272944	5	5	P1P2	0.494676	-0.184252	5	5	P1P2	0.989558	-0.00705736	5	5	P1P2	0.726336	0.0594986	5	5	P1P2	0.0820228	-0.41936	5	5	P1P2	0.236753	-0.178097	5	5	P1P2	0.11919	-0.408035	5	5
ATP6V0A4	P1	0.285551	0.326885	5	5	P1	0.254696	0.567473	5	5	P1	0.238702	0.447179	5	5	P1	0.0588914	-0.396884	5	5	P1	0.132107	-0.49666	5	5	P1	0.0111836	-0.401819	5	5	P2	0.727612	0.0811842	5	5	P1	0.613014	0.117462	5	5	P1	0.61646	0.0551758	5	5
ATP6V0B	P1P2	0.76677	0.0623479	5	5	P1P2	0.721042	-0.0569943	5	5	P1P2	0.971972	-0.00267217	5	5	P1P2	0.978443	0.0519224	5	5	P1P2	0.235935	0.362268	5	5	P1P2	0.32249	0.0539892	5	5	P1P2	0.64187	0.0401757	5	5	P1P2	0.321624	0.153637	5	5	P1P2	0.371817	0.0859419	5	5
ATP6V0C	P1P2	0.405064	-0.47406	5	5	P1P2	0.0552527	-0.649134	5	5	P1P2	0.210652	-0.666269	5	5	P1P2	0.792675	-0.0937791	5	5	P1P2	0.605767	0.0404651	5	5	P1P2	0.904093	0.0657134	5	5	P1P2	0.0916415	-0.445637	5	5	P1P2	0.0623535	-0.514768	5	5	P1P2	0.0708282	-0.551653	5	5
ATP6V0D1	P1P2	0.699745	0.0839443	5	5	P1P2	0.451238	-0.0924723	5	5	P1P2	0.796884	-0.00426403	5	5	P1P2	0.729689	0.109174	5	5	P1P2	0.59439	0.115051	5	5	P1P2	0.538172	0.0971162	5	5	P1P2	0.269011	0.238815	5	5	P1P2	0.717986	0.00556089	5	5	P1P2	0.728395	0.189075	5	5
ATP6V0D2	P1P2	0.593083	-0.226507	5	5	P1P2	0.281881	-0.194996	5	5	P1P2	0.346141	-0.185584	5	5	P1P2	0.0639446	0.220515	5	5	P1P2	0.19595	0.18087	5	5	P1P2	0.0962863	0.282269	5	5	P1P2	0.141567	0.184389	5	5	P1P2	0.970018	-0.0503015	5	5	P1P2	0.250292	0.0923619	5	5
ATP6V0E1	P1P2	0.886298	0.092644	5	5	P1P2	0.394092	0.234237	5	5	P1P2	0.844531	0.132486	5	5	P1P2	0.891882	-0.138908	5	5	P1P2	0.425636	-0.114897	5	5	P1P2	0.78174	-0.169766	5	5	P1P2	0.435687	-0.0485564	5	5	P1P2	0.520724	0.0676863	5	5	P1P2	0.302082	0.0648611	5	5
ATP6V0E2	P1P2	0.743175	-0.296483	5	5	P1P2	0.80541	-0.032947	5	5	P1P2	0.520194	-0.13641	5	5	P1P2	0.546744	0.392409	5	5	P1P2	0.279187	-0.120667	5	5	P1P2	0.69399	0.0995436	5	5	P1P2	0.453688	0.114183	5	5	P1P2	0.188339	-0.123377	5	5	P1P2	0.666162	-0.0335336	5	5
ATP6V1A	P1P2	0.957644	-0.0177027	5	5	P1P2	0.453696	-0.277594	5	5	P1P2	0.669135	-0.195742	5	5	P1P2	0.181584	-0.310748	5	5	P1P2	0.425161	0.0871825	5	5	P1P2	0.524196	-0.0944227	5	5	P1P2	0.0794703	-0.309666	5	5	P1P2	0.599883	-0.114859	5	5	P1P2	0.183178	-0.236493	5	5
ATP6V1B1	P1P2	0.794362	-0.244904	5	5	P1P2	0.480212	0.0396049	5	5	P1P2	0.669135	-0.138074	5	5	P1P2	0.648922	0.110395	5	5	P1P2	0.470141	-0.413171	5	5	P1P2	0.845969	-0.193715	5	5	P1P2	0.504118	-0.164241	5	5	P1P2	0.498953	-0.280974	5	5	P1P2	0.433283	-0.217794	5	5
ATP6V1B2	P1P2	0.26227	-0.533993	5	5	P1P2	0.00136401	-0.91134	5	5	P1P2	0.00476931	-0.710519	5	5	P1P2	0.108702	-0.268541	5	5	P1P2	0.568048	0.0390341	5	5	P1P2	0.245111	-0.106634	5	5	P1P2	0.0153749	-0.965812	5	5	P1P2	0.00350192	-0.881951	5	5	P1P2	0.00621114	-0.908047	5	5
ATP6V1C1	P1P2	0.0110234	-0.804953	5	5	P1P2	0.0763514	-0.808214	5	5	P1P2	0.0296239	-0.806584	5	5	P1P2	0.486947	0.148491	5	5	P1P2	0.677763	0.0593008	5	5	P1P2	0.416148	0.0554366	5	5	P1P2	0.0903917	-0.595313	5	5	P1P2	0.166815	-0.749209	5	5	P1P2	0.0896801	-0.584986	5	5
ATP6V1C2	P1P2	0.820943	-0.115101	5	5	P1P2	0.793732	-0.213719	5	5	P1P2	0.811424	-0.128711	5	5	P1P2	0.582153	0.190847	5	5	P1P2	0.815672	-0.0601182	5	5	P1P2	0.59361	0.0382533	5	5	P1P2	0.346186	0.0041565	5	5	P1P2	0.29865	-0.124464	5	5	P1P2	0.97914	-0.037036	5	5
ATP6V1D	P1P2	0.0548386	-0.685744	5	5	P1P2	0.0331261	-0.542521	5	5	P1P2	0.0315101	-0.599537	5	5	P1P2	0.863798	0.0324329	5	5	P1P2	0.666425	0.0112532	5	5	P1P2	0.982997	-0.0584728	5	5	P1P2	0.0176542	-0.608345	5	5	P1P2	0.0158992	-0.486083	5	5	P1P2	0.00468493	-0.489915	5	5
ATP6V1E1	P1P2	0.256404	0.092196	5	5	P1P2	0.404603	0.130912	5	5	P1P2	0.229389	0.0791308	5	5	P1P2	0.966038	-0.216325	5	5	P1P2	0.74477	0.117771	5	5	P1P2	0.9249	-0.0329141	5	5	P1P2	0.493492	0.0734048	5	5	P1P2	0.231613	0.313588	5	5	P1P2	0.349077	0.107925	5	5
ATP6V1E2	P1P2	0.182909	-0.348313	5	5	P1P2	0.244283	-0.311247	5	5	P1P2	0.235138	-0.460313	5	5	P1P2	0.187133	-0.175182	5	5	P1P2	0.2989	-0.367484	5	5	P1P2	0.133611	-0.178766	5	5	P1P2	0.0150157	-0.600174	5	5	P1P2	0.0253279	-0.567171	5	5	P1P2	0.0118485	-0.547034	5	5
ATP6V1F	P1P2	0.560725	0.00986557	5	5	P1P2	0.301317	0.127869	5	5	P1P2	0.609576	0.132175	5	5	P1P2	0.565145	-0.154655	5	5	P1P2	0.309681	0.0184584	5	5	P1P2	0.67652	-0.063768	5	5	P1P2	0.618084	-0.0879897	5	5	P1P2	0.726554	0.169809	5	5	P1P2	0.886943	0.013413	5	5
ATP6V1G1	P1P2	0.211845	0.253355	5	5	P1P2	0.250629	0.285643	5	5	P1P2	0.177597	0.269499	5	5	P1P2	0.431832	-0.16092	5	5	P1P2	0.918563	0.0724503	5	5	P1P2	0.694595	-0.0705668	5	5	P1P2	0.559007	0.190514	5	5	P1P2	0.413879	0.253136	5	5	P1P2	0.369197	0.221825	5	5
ATP6V1G2	P1P2	0.0129639	-0.35128	5	5	P1P2	0.536223	-0.142606	5	5	P1P2	0.0664797	-0.249434	5	5	P1P2	0.199464	0.32593	5	5	P1P2	0.513935	-0.16319	5	5	P1P2	0.636245	0.0825979	5	5	P1P2	0.290811	-0.242279	5	5	P1P2	0.131258	-0.228802	5	5	P1P2	0.136989	-0.220469	5	5
ATP6V1G3	P1P2	0.953738	0.0452783	5	5	P1P2	0.292238	0.207655	5	5	P1P2	0.487867	0.0860049	5	5	P1P2	0.104438	-0.323186	5	5	P1P2	0.712816	0.0690099	5	5	P1P2	0.63274	-0.16955	5	5	P1P2	0.158915	-0.312837	5	5	P1P2	0.245278	0.103619	5	5	P1P2	0.871477	-0.0100469	5	5
ATP6V1H	P1P2	0.478688	-0.135908	5	5	P1P2	0.562929	-0.163679	5	5	P1P2	0.530317	-0.158305	5	5	P1P2	0.684947	0.166168	5	5	P1P2	0.84533	0.0444305	5	5	P1P2	0.921645	0.0294602	5	5	P1P2	0.995765	-0.0872521	5	5	P1P2	0.324024	-0.0977932	5	5	P1P2	0.544873	-0.0682374	5	5
ATP7A	P1P2	0.894047	-0.0738948	5	5	P1P2	0.530317	0.114942	5	5	P1P2	0.818402	0.0562109	5	5	P1P2	0.0793777	-0.313224	5	5	P1P2	0.333227	-0.178527	5	5	P1P2	0.0588433	-0.273435	5	5	P1P2	0.199075	-0.418441	5	5	P1P2	0.973927	-0.0860331	5	5	P1P2	0.538919	-0.249525	5	5
ATP7B	P1P2	0.372255	-0.13756	5	5	P1P2	0.685276	-0.150567	5	5	P1P2	0.454188	-0.144064	5	5	P1P2	0.984321	0.013822	5	5	P1P2	0.0757713	-0.557213	5	5	P1P2	0.257988	-0.257838	5	5	P1P2	0.685733	-0.183147	5	5	P1P2	0.0800841	-0.690057	5	5	P1P2	0.319634	-0.43227	5	5
ATP8A1	P1P2	0.743793	-0.0747325	5	5	P1P2	0.369197	-0.281975	5	5	P1P2	0.889526	-0.172066	5	5	P1P2	0.718027	-0.144656	5	5	P1P2	0.686464	0.0933898	5	5	P1P2	0.427993	-0.0772118	5	5	P1P2	0.232338	-0.258347	5	5	P1P2	0.872764	-0.249226	5	5	P1P2	0.364857	-0.253786	5	5
ATP8A2	P1P2	0.0909225	-0.410559	5	5	P1P2	0.9031	-0.0472986	5	5	P1P2	0.254355	-0.137949	5	5	P1P2	0.740795	0.206814	5	5	P1P2	0.996737	0.00490078	5	5	P1P2	0.761675	0.13258	5	5	P1P2	0.669596	-0.291935	5	5	P1P2	0.999348	0.0176709	5	5	P1P2	0.887589	-0.203777	5	5
ATP8B1	P1P2	0.645502	-0.239742	5	5	P1P2	0.356699	-0.201004	5	5	P1P2	0.302082	-0.188946	5	5	P1P2	0.507177	0.155334	5	5	P1P2	0.760294	-0.15018	5	5	P1P2	0.587386	0.0242337	5	5	P1P2	0.845571	-0.0704819	5	5	P1P2	0.191653	-0.411013	5	5	P1P2	0.39228	-0.151564	5	5
ATP8B2	P2	0.605006	0.322138	5	5	P2	0.598747	0.159719	5	5	P2	0.554686	0.233128	5	5	P2	0.575991	0.031623	5	5	P1	0.808059	0.0823171	5	5	P2	0.425132	0.036216	5	5	P2	0.36403	0.247518	5	5	P2	0.791213	0.150378	5	5	P2	0.599883	0.239873	5	5
ATP8B3	P1P2	0.978489	-0.301028	5	5	P1P2	0.980444	0.094175	5	5	P1P2	0.980444	-0.16256	5	5	P1P2	0.716192	0.127563	5	5	P1P2	0.420899	-0.197359	5	5	P1P2	0.954244	-0.01107	5	5	P1P2	0.862869	-0.245693	5	5	P1P2	0.608432	-0.126974	5	5	P1P2	0.938128	-0.186333	5	5
ATP8B4	P1P2	0.277159	-0.216177	5	5	P1P2	0.22343	0.297763	5	5	P1P2	0.858625	0.0271246	5	5	P1P2	0.101158	0.43121	5	5	P1P2	0.31952	-0.190635	5	5	P1P2	0.65389	0.0715328	5	5	P1P2	0.303678	0.234962	5	5	P1P2	0.968063	-0.0126325	5	5	P1P2	0.525509	0.0758107	5	5
ATP9A	P1P2	0.180238	0.17305	5	5	P1P2	0.873729	0.0634804	5	5	P1P2	0.383747	0.156384	5	5	P1P2	0.483874	-0.091089	5	5	P1P2	0.529347	0.0947212	5	5	P1P2	0.926202	0.00208117	5	5	P1P2	0.455165	0.132567	5	5	P1P2	0.509122	0.178869	5	5	P1P2	0.387326	0.139484	5	5
ATP9B	P1P2	0.0363887	-0.762702	5	5	P1P2	0.202142	-0.213988	5	5	P1P2	0.0685636	-0.543539	5	5	P1P2	0.00843548	0.36238	5	5	P1P2	0.769655	0.0578022	5	5	P1P2	0.0434154	0.234515	5	5	P1P2	0.738679	-0.280399	5	5	P1P2	0.597045	-0.278045	5	5	P1P2	0.702774	-0.147897	5	5
ATPAF1	P1P2	0.0673313	-0.571676	5	5	P1P2	0.0246931	-0.63075	5	5	P1P2	0.0306174	-0.601213	5	5	P1P2	0.304133	0.19224	5	5	P1P2	0.65812	0.15536	5	5	P1P2	0.36507	0.15898	5	5	P1P2	0.210743	-0.320116	5	5	P1P2	0.0577918	-0.504599	5	5	P1P2	0.0866335	-0.457958	5	5
ATPAF2	P1P2	0.0145293	0.422171	5	5	P1P2	0.0372738	0.442744	5	5	P1P2	0.010593	0.404371	5	5	P1P2	0.107982	-0.353801	5	5	P1P2	0.372188	-0.133509	5	5	P1P2	0.0474808	-0.209166	5	5	P1P2	0.6308	0.24521	5	5	P1P2	0.146285	0.331263	5	5	P1P2	0.259843	0.228027	5	5
ATPIF1	P1P2	0.311752	-0.164515	5	5	P1P2	0.665568	-0.0721085	5	5	P1P2	0.494554	-0.106275	5	5	P1P2	0.457685	0.0881334	5	5	P1P2	0.9739	0.046259	5	5	P1P2	0.552333	0.0671962	5	5	P1P2	0.818178	-0.015111	5	5	P1P2	0.559075	-0.038603	5	5	P1P2	0.670325	-0.0427361	5	5
ATR	P1P2	0.0933693	-0.340012	5	5	P1P2	0.679879	0.163266	5	5	P1P2	0.271776	-0.198493	5	5	P1P2	0.240323	0.204357	5	5	P1P2	0.710378	-0.154556	5	5	P1P2	0.744869	0.113171	5	5	P1P2	0.950185	-0.205108	5	5	P1P2	0.334146	-0.144266	5	5	P1P2	0.653734	-0.199791	5	5
ATRAID	P1P2	0.472119	-0.39828	5	5	P1P2	0.178123	-0.218549	5	5	P1P2	0.254696	-0.291768	5	5	P1P2	0.153997	0.247676	5	5	P1P2	0.0554114	0.402866	5	5	P1P2	0.0240857	0.266421	5	5	P1P2	0.88539	0.0695707	5	5	P1P2	0.460122	0.141356	5	5	P1P2	0.826666	0.191105	5	5
ATRIP	P1P2	0.247275	-0.44348	5	5	P1P2	0.975882	-0.510898	5	5	P1P2	0.485819	-0.477189	5	5	P1P2	0.743271	-0.0193272	5	5	P1P2	0.991516	0.0282415	5	5	P1P2	0.926202	-0.021974	5	5	P1P2	0.21464	-0.381003	5	5	P1P2	0.516489	-0.482952	5	5	P1P2	0.483776	-0.495921	5	5
ATRN	P1P2	0.613587	-0.115204	5	5	P1P2	0.182909	-0.243618	5	5	P1P2	0.269289	-0.179411	5	5	P1P2	0.92628	0.0213287	5	5	P1P2	0.550439	0.15008	5	5	P1P2	0.469202	0.0721158	5	5	P1P2	0.590174	-0.0918025	5	5	P1P2	0.539459	-0.181758	5	5	P1P2	0.372255	-0.0897779	5	5
ATRNL1	P1P2	0.985658	-0.0322299	5	5	P1P2	0.94593	0.00570154	5	5	P1P2	0.970018	0.0166953	5	5	P1P2	0.649511	0.159937	5	5	P1P2	0.858156	-0.0122493	5	5	P1P2	0.671132	0.0564942	5	5	P1P2	0.47816	0.070757	5	5	P1P2	0.992829	-0.00684367	5	5	P1P2	0.673305	0.0680362	5	5
ATRX	P1P2	0.729623	-0.145575	5	5	P1P2	0.258119	-0.366113	5	5	P1P2	0.749362	-0.255844	5	5	P1P2	0.886706	0.0760349	5	5	P1P2	0.31556	0.422771	5	5	P1P2	0.210697	0.103032	5	5	P1P2	0.521209	0.0407318	5	5	P1P2	0.601588	-0.107138	5	5	P1P2	0.872764	-0.0783751	5	5
ATXN1	P1P2	0.179443	-0.298756	5	5	P1P2	0.370942	-0.0992437	5	5	P1P2	0.225925	-0.224693	5	5	P1P2	0.766291	-0.073188	5	5	P1P2	0.808693	0.101265	5	5	P1P2	0.807026	-0.00444892	5	5	P1P2	0.27687	-0.255549	5	5	P1P2	0.598747	-0.0260658	5	5	P1P2	0.282247	-0.258531	5	5
ATXN10	P1P2	0.999348	-0.70511	5	5	P1P2	0.471616	-0.729654	5	5	P1P2	0.921892	-0.766325	5	5	P1P2	0.811033	0.0311138	5	5	P1P2	0.795412	0.0347919	5	5	P1P2	0.959469	-0.06062	5	5	P1P2	0.453688	-0.654068	5	5	P1P2	0.242303	-0.632653	5	5	P1P2	0.425649	-0.673545	5	5
ATXN1L	P1P2	0.378416	0.153065	5	5	P1P2	0.758673	-0.0498526	5	5	P1P2	0.694306	0.0384807	5	5	P1P2	0.752577	-0.0903923	5	5	P1P2	0.93481	0.0284429	5	5	P1P2	0.909939	-0.0483695	5	5	P1P2	0.523333	0.0714144	5	5	P1P2	0.678084	-0.0523242	5	5	P1P2	0.865689	0.020291	5	5
ATXN2	P1P2	0.78681	0.0778606	5	5	P1P2	0.235461	0.244215	5	5	P1P2	0.419034	0.192206	5	5	P1P2	0.921078	-0.00186908	5	5	P1P2	0.071426	-0.597937	5	5	P1P2	0.185303	-0.289438	5	5	P1P2	0.650079	0.0959202	5	5	P1P2	0.267875	-0.40514	5	5	P1P2	0.730851	-0.121238	5	5
ATXN2L	P1P2	0.663788	-0.00303205	5	5	P1P2	0.84837	0.153906	5	5	P1P2	0.951786	-0.0279958	5	5	P1P2	0.614563	-0.139393	5	5	P1P2	0.500838	0.117077	5	5	P1P2	0.822934	0.0053974	5	5	P1P2	0.815324	0.0294867	5	5	P1P2	0.608718	0.242682	5	5	P1P2	0.633235	-0.1648	5	5
ATXN3	P1P2	0.93163	-0.0793697	5	5	P1P2	0.906984	-0.0370124	5	5	P1P2	0.818402	-0.0151147	5	5	P1P2	0.962122	-0.0273421	5	5	P1P2	0.890702	-0.0186184	5	5	P1P2	0.900847	0.00566741	5	5	P1P2	0.88668	-0.0668793	5	5	P1P2	0.835588	-0.0244539	5	5	P1P2	0.83495	-0.0186734	5	5
ATXN3L	P1P2	0.821578	-0.0260451	5	5	P1P2	0.302082	-0.159007	5	5	P1P2	0.535685	-0.0925261	5	5	P1P2	0.502992	-0.301109	5	5	P1P2	0.388173	-0.243813	5	5	P1P2	0.164226	-0.247624	5	5	P1P2	0.105707	-0.222993	5	5	P1P2	0.146739	-0.267442	5	5	P1P2	0.0515208	-0.292003	5	5
ATXN7	ENST00000538065.1	0.687078	-0.866996	5	5	ENST00000398590.3	0.4651	0.267902	5	5	ENST00000398590.3	0.604436	0.209186	5	5	ENST00000398590.3	0.44685	0.149991	5	5	ENST00000398590.3	0.14249	-0.486748	5	5	ENST00000398590.3	0.733731	-0.184437	5	5	ENST00000398590.3	0.170961	0.281088	5	5	ENST00000398590.3	0.248613	-0.172678	5	5	ENST00000538065.1	0.574567	-0.795204	5	5
ATXN7L1	P1P2	0.722266	0.148084	5	5	P1P2	0.948858	0.00130195	5	5	P1P2	0.812058	0.110005	5	5	P1P2	0.502992	-0.492751	5	5	P1P2	0.836056	-0.0378319	5	5	P1P2	0.288469	-0.203785	5	5	P1P2	0.222588	-0.36379	5	5	P1P2	0.733926	0.058313	5	5	P1P2	0.328857	-0.147129	5	5
ATXN7L2	P1P2	0.293738	-0.201301	5	5	P1P2	0.65285	0.0439575	5	5	P1P2	0.648437	-0.100614	5	5	P1P2	0.290471	0.296071	5	5	P1P2	0.225123	-0.152192	5	5	P1P2	0.976459	0.0273054	5	5	P1P2	0.470091	0.0212557	5	5	P1P2	0.521255	-0.183997	5	5	P1P2	0.958946	-0.105319	5	5
ATXN7L3	P1P2	0.121139	-0.341948	5	5	P1P2	0.067822	-0.287411	5	5	P1P2	0.0602038	-0.313382	5	5	P1P2	0.246611	0.0925211	5	5	P1P2	0.278099	-0.129785	5	5	P1P2	0.846611	-0.0366367	5	5	P1P2	0.725161	-0.125411	5	5	P1P2	0.0179282	-0.479525	5	5	P1P2	0.116884	-0.272155	5	5
ATXN7L3B	P1P2	0.459626	-1.90386	5	5	P1P2	0.519664	-1.70621	5	5	P1P2	0.608432	-1.84157	5	5	P1P2	0.55569	0.0980533	4	4	P1P2	0.911425	0.574926	5	5	P1P2	0.976233	-0.0445487	4	4	P1P2	0.92615	-1.68799	5	5	P1P2	0.229073	-1.20465	5	5	P1P2	0.506504	-1.4643	5	5
AUH	P1P2	0.275356	-0.267185	5	5	P1P2	0.0799432	-0.26347	5	5	P1P2	0.13001	-0.265327	5	5	P1P2	0.871207	0.108953	5	5	P1P2	0.391781	0.362816	5	5	P1P2	0.377347	0.0658743	5	5	P1P2	0.432807	-0.194392	5	5	P1P2	0.288139	-0.211366	5	5	P1P2	0.250292	-0.330317	5	5
AUNIP	P1P2	0.0679451	0.230469	5	5	P1P2	0.376649	0.143611	5	5	P1P2	0.121531	0.18704	5	5	P1P2	0.798993	0.0289252	5	5	P1P2	0.958903	0.0010701	5	5	P1P2	0.769182	0.0111936	5	5	P1P2	0.0810224	0.279323	5	5	P1P2	0.354147	0.144385	5	5	P1P2	0.11164	0.211854	5	5
AUP1	P1P2	0.600451	-0.544906	5	5	P1P2	0.422807	-0.154981	5	5	P1P2	0.938778	-0.234549	5	5	P1P2	0.180382	0.21583	5	5	P1P2	0.872631	0.174564	5	5	P1P2	0.585694	0.170283	5	5	P1P2	0.843015	-0.215464	5	5	P1P2	0.830487	-0.012971	5	5	P1P2	0.646676	-0.169746	5	5
AURKA	P1P2	0.382855	-0.311397	5	5	P1P2	0.45913	-0.451407	5	5	P1P2	0.442451	-0.397887	5	5	P1P2	0.9393	-0.0908947	5	5	P1P2	0.938063	0.0666622	5	5	P1P2	0.992152	-0.0113783	5	5	P1P2	0.258198	-0.311429	5	5	P1P2	0.266818	-0.426689	5	5	P1P2	0.22188	-0.399449	5	5
AURKAIP1	P1P2	0.492491	0.207185	5	5	P1P2	0.804462	0.132455	5	5	P1P2	0.649613	0.202008	5	5	P1P2	0.458677	0.0877481	5	5	P1P2	0.354488	0.0994395	5	5	P1P2	0.182329	0.111683	5	5	P1P2	0.239765	0.379238	5	5	P1P2	0.196139	0.188989	5	5	P1P2	0.187791	0.284113	5	5
AURKB	P1P2	0.564032	0.0399935	5	5	P1P2	0.641402	0.0394499	5	5	P1P2	0.619338	0.101399	5	5	P1P2	0.805958	0.0617128	5	5	P1P2	0.124311	0.231047	5	5	P1P2	0.222274	0.211156	5	5	P1P2	0.195669	0.30072	5	5	P1P2	0.108188	0.33267	5	5	P1P2	0.0960316	0.315379	5	5
AURKC	P1P2	0.874695	-0.0298037	5	5	P1P2	0.131258	-0.0433727	5	5	P1P2	0.326435	-0.043914	5	5	P1P2	0.508227	-0.0422739	5	5	P1P2	0.323914	0.361977	5	5	P1P2	0.491634	0.0153332	5	5	P1P2	0.492462	-0.0441333	5	5	P1P2	0.86826	-0.0162257	5	5	P1P2	0.663195	-0.0318168	5	5
AUTS2	P1P2	0.957644	-0.168918	5	5	P1P2	0.376649	0.0532368	5	5	P1P2	0.666162	0.0431757	5	5	P1P2	0.891235	0.124535	5	5	P1P2	0.314772	0.151958	5	5	P1P2	0.582316	0.138246	5	5	P1P2	0.290066	-0.07086	5	5	P1P2	0.132305	0.11901	5	5	P1P2	0.138289	0.0240751	5	5
AVEN	P1P2	0.249619	-0.351093	5	5	P1P2	0.34656	-0.382366	5	5	P1P2	0.258119	-0.353569	5	5	P1P2	0.200038	-0.0732649	5	5	P1P2	0.377913	0.229817	5	5	P1P2	0.771689	0.000217666	5	5	P1P2	0.0946653	-0.65194	5	5	P1P2	0.670325	-0.152846	5	5	P1P2	0.213044	-0.358755	5	5
AVIL	P1P2	0.709453	-0.109986	5	5	P1P2	0.744411	0.00550851	5	5	P1P2	0.812692	-0.0522389	5	5	P1P2	0.828858	0.0327315	5	5	P1P2	0.806792	-0.0550175	5	5	P1P2	0.963388	-0.0234826	5	5	P1P2	0.827711	-0.121329	5	5	P1P2	0.86055	-0.035671	5	5	P1P2	0.805094	-0.0361792	5	5
AVL9	P1P2	0.334555	0.185245	5	5	P1P2	0.104472	0.355193	5	5	P1P2	0.159421	0.270219	5	5	P1P2	0.902896	0.024548	5	5	P1P2	0.188697	-0.212429	5	5	P1P2	0.376462	-0.126987	5	5	P1P2	0.614061	0.229721	5	5	P1P2	0.580708	0.249742	5	5	P1P2	0.606718	0.239731	5	5
AVP	P1P2	0.531388	-0.0716522	5	5	P1P2	0.45913	-0.180888	5	5	P1P2	0.476662	-0.12627	5	5	P1P2	0.181986	0.282108	5	5	P1P2	0.695812	0.145463	5	5	P1P2	0.177538	0.23192	5	5	P1P2	0.2317	0.160712	5	5	P1P2	0.576239	-0.102776	5	5	P1P2	0.575681	0.0776282	5	5
AVPI1	P1P2	0.66854	0.0198249	5	5	P1P2	0.66854	0.0646607	5	5	P1P2	0.607289	0.0422428	5	5	P1P2	0.259875	0.157446	5	5	P1P2	0.850135	0.025449	5	5	P1P2	0.300167	0.122277	5	5	P1P2	0.180867	0.118457	5	5	P1P2	0.425175	0.0291088	5	5	P1P2	0.202142	0.0737831	5	5
AVPR1A	P1P2	0.917352	-0.0162573	5	5	P1P2	0.295244	0.199674	5	5	P1P2	0.455668	0.150272	5	5	P1P2	0.806592	0.0876001	5	5	P1P2	0.0715546	-0.565571	5	5	P1P2	0.132552	-0.304845	5	5	P1P2	0.832168	-0.0314922	5	5	P1P2	0.391828	-0.345612	5	5	P1P2	0.412946	-0.114789	5	5
AVPR1B	P1P2	0.208279	-0.335134	5	5	P1P2	0.0103469	-0.403523	5	5	P1P2	0.0316394	-0.356366	5	5	P1P2	0.945816	0.00323536	5	5	P1P2	0.0866017	0.273399	5	5	P1P2	0.301315	0.104232	5	5	P1P2	0.136227	-0.259377	5	5	P1P2	0.310971	-0.179234	5	5	P1P2	0.147423	-0.266682	5	5
AVPR2	P1P2	0.863119	0.069311	5	5	P1P2	0.582389	-0.0241108	5	5	P1P2	0.892755	-0.0324407	5	5	P1P2	0.920427	-0.0312553	5	5	P1P2	0.113669	0.299284	5	5	P1P2	0.208316	0.138532	5	5	P1P2	0.939135	0.0200457	5	5	P1P2	0.260189	0.249726	5	5	P1P2	0.670921	0.187102	5	5
AWAT1	P1P2	0.776145	0.104845	5	5	P1P2	0.333738	-0.149307	5	5	P1P2	0.910223	-0.0364667	5	5	P1P2	0.462659	-0.110029	5	5	P1P2	0.711292	0.136672	5	5	P1P2	0.888529	0.014349	5	5	P1P2	0.996416	0.0147448	5	5	P1P2	0.506766	-0.0812106	5	5	P1P2	0.854777	-0.0123014	5	5
AWAT2	P1P2	0.708845	-0.00576857	5	5	P1P2	0.178914	0.430468	5	5	P1P2	0.441481	0.169404	5	5	P1P2	0.264053	0.228581	5	5	P1P2	0.0711693	-0.351558	5	5	P1P2	0.754191	-0.0704423	5	5	P1P2	0.254095	0.163185	5	5	P1P2	0.992177	0.0432443	5	5	P1P2	0.489919	0.0890187	5	5
AXDND1	P1P2	0.00921284	0.340255	5	5	P1P2	0.496621	0.120296	5	5	P1P2	0.0423099	0.226276	5	5	P1P2	0.819934	-0.0814235	5	5	P1P2	0.759048	0.0275541	5	5	P1P2	0.61996	-0.00757085	5	5	P1P2	0.0453693	0.524923	5	5	P1P2	0.361838	0.184197	5	5	P1P2	0.0562991	0.314031	5	5
AXIN1	P1P2	0.949834	-0.00826264	5	5	P1P2	0.978814	0.00237631	5	5	P1P2	0.982399	0.00622731	5	5	P1P2	0.711915	0.0627313	5	5	P1P2	0.395864	-0.159162	5	5	P1P2	0.563902	-0.0478664	5	5	P1P2	0.667218	0.0600063	5	5	P1P2	0.64785	-0.168779	5	5	P1P2	0.798145	-0.0895691	5	5
AXIN2	P1	0.82603	-0.037359	5	5	P1	0.593083	-0.222978	5	5	P1	0.696721	-0.205054	5	5	P2	0.410561	-0.182199	5	5	P2	0.397231	0.142137	5	5	P1	0.73188	0.107637	5	5	P2	0.285253	-0.206513	5	5	P1	0.222654	-0.224431	5	5	P1	0.281516	-0.104457	5	5
AXL	P1P2	0.00200008	0.629136	5	5	P1P2	0.010819	0.578656	5	5	P1P2	0.00306522	0.603896	5	5	P1P2	0.724464	0.0855927	5	5	P1P2	0.0527572	0.359631	5	5	P1P2	0.0721171	0.195979	5	5	P1P2	0.00175881	0.680326	5	5	P1P2	0.000404446	0.783482	5	5	P1P2	0.000481952	0.719154	5	5
AZGP1	P1P2	0.150414	-0.426873	5	5	P1P2	0.116693	-0.558829	5	5	P1P2	0.12491	-0.544845	5	5	P1P2	0.753821	0.0845411	5	5	P1P2	0.424686	0.0909032	5	5	P1P2	0.794356	0.0643504	5	5	P1P2	0.45074	-0.506923	5	5	P1P2	0.649025	-0.572209	5	5	P1P2	0.562377	-0.549127	5	5
AZI1	P1P2	0.105523	-0.458493	5	5	P1P2	0.316071	-0.246531	5	5	P1P2	0.136128	-0.376929	5	5	P1P2	0.851904	-0.0158805	5	5	P1P2	0.391781	-0.329939	5	5	P1P2	0.349235	-0.146297	5	5	P1P2	0.0764387	-0.385027	5	5	P1P2	0.0414054	-0.53239	5	5	P1P2	0.036829	-0.449527	5	5
AZI2	P1P2	0.731466	-0.010861	5	5	P1P2	0.613587	-0.249697	5	5	P1P2	0.92319	-0.0786919	5	5	P1P2	0.605386	-0.164211	5	5	P1P2	0.818849	0.063674	5	5	P1P2	0.70066	-0.0703852	5	5	P1P2	0.936536	-0.0994475	5	5	P1P2	0.576797	-0.226552	5	5	P1P2	0.737005	-0.190848	5	5
AZIN1	P1P2	0.763653	-0.385643	5	5	P1P2	0.311752	-0.0706827	5	5	P1P2	0.356273	-0.240307	5	5	P1P2	0.846771	-0.01927	5	5	P1P2	0.196233	-0.284893	5	5	P1P2	0.142984	-0.19705	5	5	P1P2	0.975569	-0.384984	5	5	P1P2	0.785553	-0.30462	5	5	P1P2	0.779278	-0.344802	5	5
AZU1	P2	0.425649	0.122923	5	5	P2	0.31686	-0.237238	5	5	P2	0.756808	-0.0975095	5	5	P1	0.529448	-0.0211937	5	5	P1	0.267723	0.167673	5	5	P1	0.59191	0.0732395	5	5	P2	0.717213	0.127534	5	5	P2	0.139379	-0.199405	5	5	P2	0.37357	-0.0763926	5	5
B2M	P1	0.284447	0.266653	5	5	P1	0.64785	0.157326	5	5	P1	0.454681	0.163176	5	5	P1	0.760048	0.0983508	5	5	P2	0.155382	0.279907	5	5	P2	0.488542	0.0966877	5	5	P1	0.347861	0.273183	5	5	P2	0.125917	0.168093	5	5	P2	0.199553	0.15007	5	5
B3GALNT1	P1P2	0.0426847	-0.403845	5	5	P1P2	0.854136	0.0132416	5	5	P1P2	0.22219	-0.135265	5	5	P1P2	0.137891	0.314246	5	5	P1P2	0.103758	-0.287711	5	5	P1P2	0.898252	0.0670245	5	5	P1P2	0.702014	-0.0230115	5	5	P1P2	0.103256	-0.245237	5	5	P1P2	0.225612	-0.154948	5	5
B3GALNT2	P1P2	0.471113	-0.305088	5	5	P1P2	0.366156	-0.10606	5	5	P1P2	0.172657	-0.208145	5	5	P1P2	0.604243	0.258084	5	5	P1P2	0.925058	0.044865	5	5	P1P2	0.504109	0.0785266	5	5	P1P2	0.796043	-0.0496766	5	5	P1P2	0.328857	-0.248258	5	5	P1P2	0.395453	-0.122997	5	5
B3GALT1	P1P2	0.916704	-0.0558215	5	5	P1P2	0.37138	0.118993	5	5	P1P2	0.537301	0.0701873	5	5	P1P2	0.873142	-0.065306	5	5	P1P2	0.957599	-0.0462053	5	5	P1P2	0.931414	0.0482035	5	5	P1P2	0.834717	0.0826228	5	5	P1P2	0.405064	0.156423	5	5	P1P2	0.621068	0.133339	5	5
B3GALT2	P1P2	0.830329	-0.248977	4	4	P1P2	0.197125	-0.559816	4	4	P1P2	0.425297	-0.404396	4	4	P1P2	0.239507	-0.27157	4	4	P1P2	0.22814	0.313961	4	4	P1P2	0.708062	0.0506304	4	4	P1P2	0.132298	-0.527937	4	4	P1P2	0.638911	-0.246151	4	4	P1P2	0.720537	-0.306509	4	4
B3GALT4	P1P2	0.818402	-0.149063	5	5	P1P2	0.4676	-0.204321	5	5	P1P2	0.560725	-0.176692	5	5	P1P2	0.976484	-0.0622021	5	5	P1P2	0.874564	0.078799	5	5	P1P2	0.78174	0.0434591	5	5	P1P2	0.630219	-0.0748069	5	5	P1P2	0.334965	-0.21898	5	5	P1P2	0.443422	-0.085061	5	5
B3GALT5	ENST00000380620.4	0.425175	0.24787	5	5	ENST00000380618.1	0.0541204	0.344171	5	5	ENST00000380618.1	0.297133	0.155289	5	5	ENST00000380620.4	0.150946	-0.325084	5	5	ENST00000380618.1	0.0474	-0.298984	5	5	ENST00000380618.1	0.162247	-0.231029	5	5	ENST00000380620.4	0.730681	-0.0572851	5	5	ENST00000343118.4,ENST00000398714.2	0.549769	-0.139566	5	5	ENST00000380620.4	0.913462	0.03982	5	5
B3GALT6	P1P2	0.52338	-0.182511	5	5	P1P2	0.335785	-0.251092	5	5	P1P2	0.312143	-0.273129	5	5	P1P2	0.340955	0.0991487	5	5	P1P2	0.107637	0.297532	5	5	P1P2	0.0663453	0.213154	5	5	P1P2	0.825166	0.0639954	5	5	P1P2	0.84645	0.0805682	5	5	P1P2	0.788696	0.0819377	5	5
B3GALTL	P1P2	0.762407	0.058074	5	5	P1P2	0.0694371	0.40138	5	5	P1P2	0.128772	0.186058	5	5	P1P2	0.999347	-0.0410166	5	5	P1P2	0.0467637	-0.382588	5	5	P1P2	0.0602846	-0.152899	5	5	P1P2	0.92615	0.0786772	5	5	P1P2	0.833037	-0.0244792	5	5	P1P2	0.950484	-0.00195788	5	5
B3GAT1	P1P2	0.101368	0.277747	5	5	P1P2	0.661417	0.24791	5	5	P1P2	0.281516	0.22618	5	5	P1P2	0.00734473	-0.359781	5	5	P1P2	0.57138	-0.0376705	5	5	P1P2	0.0450575	-0.285317	5	5	P1P2	0.243375	-0.202884	5	5	P1P2	0.686477	0.0536293	5	5	P1P2	0.771766	-0.108217	5	5
B3GAT2	P1P2	0.336606	-0.248239	5	5	P1P2	0.735157	-0.128448	5	5	P1P2	0.683475	-0.188344	5	5	P1P2	0.988894	-0.0230383	5	5	P1P2	0.285412	-0.36854	5	5	P1P2	0.36507	-0.177687	5	5	P1P2	0.452213	-0.242535	5	5	P1P2	0.718597	-0.552424	5	5	P1P2	0.597045	-0.397479	5	5
B3GAT3	P1P2	0.0449492	-0.480383	5	5	P1P2	0.0136333	-0.579278	5	5	P1P2	0.0234649	-0.529831	5	5	P1P2	0.287492	0.0812336	5	5	P1P2	0.586767	0.123533	5	5	P1P2	0.351773	0.116635	5	5	P1P2	0.127233	-0.294175	5	5	P1P2	0.024798	-0.49971	5	5	P1P2	0.031061	-0.396942	5	5
B3GNT1	P1P2	0.128156	0.253073	5	5	P1P2	0.541621	0.0803089	5	5	P1P2	0.262618	0.127617	5	5	P1P2	0.693088	0.098299	5	5	P1P2	0.89976	-0.062076	5	5	P1P2	0.991498	-0.0261746	5	5	P1P2	0.119482	0.387951	5	5	P1P2	0.947882	-0.061816	5	5	P1P2	0.26717	0.164145	5	5
B3GNT2	P1P2	0.404603	-1.00499	5	5	P1P2	0.09784	-1.22247	5	5	P1P2	0.177334	-1.10002	5	5	P1P2	0.26161	-0.265652	5	5	P1P2	0.0286686	0.782645	5	5	P1P2	0.566119	0.329157	5	5	P1P2	0.0201366	-1.17582	5	5	P1P2	0.800039	-0.565834	5	5	P1P2	0.303615	-0.893406	5	5
B3GNT3	P1P2	0.0809334	-0.885784	5	5	P1P2	0.151576	-0.568349	5	5	P1P2	0.0852901	-0.727066	5	5	P1P2	0.138109	0.318487	5	5	P1P2	0.171306	-0.211649	5	5	P1P2	0.716517	0.0338727	5	5	P1P2	0.171216	-0.428018	5	5	P1P2	0.0221944	-0.735775	5	5	P1P2	0.0612143	-0.641571	5	5
B3GNT4	P1P2	0.238702	0.213002	5	5	P1P2	0.764899	-0.0320716	5	5	P1P2	0.664974	0.130345	5	5	P1P2	0.675046	-0.0844853	5	5	P1P2	0.573606	0.111307	5	5	P1P2	0.821021	0.0130928	5	5	P1P2	0.218282	0.140089	5	5	P1P2	0.694909	0.0810106	5	5	P1P2	0.404143	0.113095	5	5
B3GNT5	P1P2	0.00583614	-0.457608	5	5	P1P2	0.134845	-0.322292	5	5	P1P2	0.00867812	-0.32494	5	5	P1P2	0.236411	0.295055	5	5	P1P2	0.263858	-0.467515	5	5	P1P2	0.983651	0.00962622	5	5	P1P2	0.167164	-0.318254	5	5	P1P2	0.00813194	-0.504298	5	5	P1P2	0.00982318	-0.362419	5	5
B3GNT6	P1P2	0.826666	-0.120862	5	5	P1P2	0.556878	0.0581857	5	5	P1P2	0.835588	-0.0536172	5	5	P1P2	0.3752	0.196979	5	5	P1P2	0.460394	-0.351685	5	5	P1P2	0.944454	-0.0666264	5	5	P1P2	0.383774	-0.123194	5	5	P1P2	0.817132	-0.284292	5	5	P1P2	0.408762	-0.218075	5	5
B3GNT7	P1P2	0.940078	0.00506198	5	5	P1P2	0.840057	-0.252687	5	5	P1P2	0.979792	-0.21385	5	5	P1P2	0.99216	0.0659305	5	5	P1P2	0.113856	0.405294	5	5	P1P2	0.176749	0.198205	5	5	P1P2	0.998371	-0.136481	5	5	P1P2	0.0981717	0.312058	5	5	P1P2	0.326032	0.0826936	5	5
B3GNT8	P1P2	0.471616	0.0946059	5	5	P1P2	0.993155	0.0558464	5	5	P1P2	0.690086	0.103388	5	5	P1P2	0.180382	-0.322713	5	5	P1P2	0.723823	-0.0425662	5	5	P1P2	0.179656	-0.170026	5	5	P1P2	0.428746	-0.137635	5	5	P1P2	0.774268	-0.0391442	5	5	P1P2	0.47565	-0.0849177	5	5
B3GNT9	P1P2	0.133994	-0.226062	5	5	P1P2	0.350762	-0.0315272	5	5	P1P2	0.695513	-0.158276	5	5	P1P2	0.718639	-0.237617	5	5	P1P2	0.378798	-0.283026	5	5	P1P2	0.159798	-0.191292	5	5	P1P2	0.0504878	-0.473085	4	4	P1P2	0.344888	-0.192028	5	5	P1P2	0.0166	-0.38177	4	4
B3GNTL1	P1	0.0470867	-0.430854	5	5	P1	0.0708282	-0.66908	5	5	P1	0.04791	-0.690481	5	5	P2	0.499865	0.191596	5	5	P1	0.474173	-0.0576817	5	5	P1	0.40774	-0.0612335	5	5	P1	0.00968842	-0.689473	5	5	P1	0.011179	-0.666066	5	5	P1	0.00542679	-0.634178	5	5
B4GALNT1	P1P2	0.666756	0.140562	5	5	P1P2	0.853495	-0.0264498	5	5	P1P2	0.641402	0.0931509	5	5	P1P2	0.36688	-0.216558	5	5	P1P2	0.457665	0.176603	5	5	P1P2	0.769182	-0.0677504	5	5	P1P2	0.571156	-0.151612	5	5	P1P2	0.988265	0.257094	5	5	P1P2	0.775519	0.0249639	5	5
B4GALNT2	P1P2	0.28592	-0.454756	5	5	P1P2	0.042227	-0.425755	5	5	P1P2	0.0961949	-0.440256	5	5	P1P2	0.492092	0.13372	5	5	P1P2	0.734888	0.0447188	5	5	P1P2	0.472733	0.0613386	5	5	P1P2	0.311421	-0.229289	5	5	P1P2	0.0501649	-0.372698	5	5	P1P2	0.0771684	-0.274898	5	5
B4GALNT3	P1P2	0.0309973	-2.77768	5	5	P1P2	0.0738108	-1.18294	5	5	P1P2	0.0225788	-1.9358	5	5	P1P2	0.303362	0.165892	4	4	P1P2	0.818759	-0.0358698	4	4	P1P2	0.455841	0.0640358	4	4	P1P2	0.221969	-1.12089	5	5	P1P2	0.0375729	-1.53203	5	5	P1P2	0.0735474	-1.33415	5	5
B4GALNT4	P1P2	0.980444	0.0995014	5	5	P1P2	0.781786	-0.009945	5	5	P1P2	0.902453	0.0504313	5	5	P1P2	0.755065	0.0683871	5	5	P1P2	0.168381	0.225021	5	5	P1P2	0.164724	0.124195	5	5	P1P2	0.624428	0.173729	5	5	P1P2	0.361193	0.265089	5	5	P1P2	0.428979	0.158842	5	5
B4GALT1	P1P2	0.158937	-0.968349	5	5	P1P2	0.0616679	-0.822997	5	5	P1P2	0.103256	-0.895673	5	5	P1P2	0.140739	-0.312905	5	5	P1P2	0.321712	-0.239716	5	5	P1P2	0.101994	-0.27631	5	5	P1P2	0.029987	-1.11137	5	5	P1P2	0.0278356	-1.02964	5	5	P1P2	0.0256505	-1.0511	5	5
B4GALT2	P1P2	0.132305	-0.260965	5	5	P1P2	0.585194	-0.156414	5	5	P1P2	0.228441	-0.206239	5	5	P1P2	0.288607	0.13085	5	5	P1P2	0.664048	0.145079	5	5	P1P2	0.411464	0.137964	5	5	P1P2	0.608335	-0.245786	5	5	P1P2	0.915407	0.0290997	5	5	P1P2	0.818402	-0.174457	5	5
B4GALT3	P1P2	0.0950566	-0.320265	5	5	P1P2	0.0559834	-0.333098	5	5	P1P2	0.0306805	-0.323532	5	5	P1P2	0.724157	0.114147	5	5	P1P2	0.79415	-0.000101762	5	5	P1P2	0.812108	0.0473159	5	5	P1P2	0.115275	-0.257525	5	5	P1P2	0.0499736	-0.413907	5	5	P1P2	0.0360252	-0.311186	5	5
B4GALT4	P1P2	0.312926	-0.154245	5	5	P1P2	0.743793	-0.0846358	5	5	P1P2	0.544873	-0.155681	5	5	P1P2	0.916528	-0.141978	5	5	P1P2	0.730578	-0.0285848	5	5	P1P2	0.962082	-0.00848424	5	5	P1P2	0.162693	-0.27264	5	5	P1P2	0.656094	-0.0761135	5	5	P1P2	0.278969	-0.18148	5	5
B4GALT5	P1P2	0.0567223	-0.341682	5	5	P1P2	0.358835	-0.210364	5	5	P1P2	0.111824	-0.294393	5	5	P1P2	0.848695	0.0236884	5	5	P1P2	0.0778165	0.345914	5	5	P1P2	0.313749	0.15714	5	5	P1P2	0.09515	-0.396248	5	5	P1P2	0.509384	0.132	5	5	P1P2	0.449766	-0.127436	5	5
B4GALT6	P1P2	0.273562	-0.51146	5	5	P1P2	0.541621	-0.154309	5	5	P1P2	0.405525	-0.487372	5	5	P1P2	0.346799	0.122192	5	5	P1P2	0.279915	-0.257524	5	5	P1P2	0.997384	-0.0621184	5	5	P1P2	0.503858	-0.171426	5	5	P1P2	0.0796621	-0.507417	5	5	P1P2	0.169844	-0.405793	5	5
B4GALT7	P1P2	0.203011	-0.272377	5	5	P1P2	0.591953	-0.898485	5	5	P1P2	0.631491	-0.528284	5	5	P1P2	0.108521	-0.239181	5	5	P1P2	0.0420926	0.669699	5	5	P1P2	0.530086	0.159204	5	5	P1P2	0.515919	-0.467052	5	5	P1P2	0.466099	-0.241939	5	5	P1P2	0.901159	-0.353364	5	5
B9D1	P1P2	0.926111	-0.027602	5	5	P1P2	0.524444	0.125037	5	5	P1P2	0.687679	0.0371297	5	5	P1P2	0.201768	0.245828	5	5	P1P2	0.447819	-0.164105	5	5	P1P2	0.725721	0.026152	5	5	P1P2	0.40049	0.21498	5	5	P1P2	0.520724	-0.0917732	5	5	P1P2	0.403223	0.0616032	5	5
B9D2	P1P2	0.664381	-0.120404	5	5	P1P2	0.682275	-0.0283491	5	5	P1P2	0.627429	-0.0500579	5	5	P1P2	0.546471	0.151107	5	5	P1P2	0.513935	0.11359	5	5	P1P2	0.4096	0.143312	5	5	P1P2	0.937836	0.120566	5	5	P1P2	0.992177	0.244192	5	5	P1P2	0.943329	0.203734	5	5
BAALC	P1P2	0.677485	0.0178646	5	5	P1P2	0.897925	-0.267429	5	5	P1P2	0.812058	-0.153175	5	5	P1P2	0.983342	0.0112664	5	5	P1P2	0.264558	0.310471	5	5	P1P2	0.462685	0.190356	5	5	P1P2	0.863511	0.0902144	5	5	P1P2	0.764276	0.172578	5	5	P1P2	0.895986	0.140112	5	5
BAAT	P1	0.503893	0.114621	5	5	P1	0.432804	-0.445391	5	5	P1	0.820943	-0.165385	5	5	P1	0.0232227	-0.471756	5	5	P1	0.0718124	0.529823	5	5	P2	0.880117	0.00686097	5	5	P1	0.223519	-0.321226	5	5	P1	0.676888	0.0677145	5	5	P1	0.549223	-0.195594	5	5
BABAM1	P1P2	0.255719	0.136229	5	5	P1P2	0.272133	-0.110622	5	5	P1P2	0.983703	-0.0515228	5	5	P1P2	0.676243	0.0621986	5	5	P1P2	0.0761768	0.441647	5	5	P1P2	0.0787112	0.237359	5	5	P1P2	0.133881	0.27743	5	5	P1P2	0.311752	0.138808	5	5	P1P2	0.137638	0.256593	5	5
BACE1	P1P2	0.0489327	-0.404565	5	5	P1P2	0.725941	0.00953697	5	5	P1P2	0.176287	-0.0985573	5	5	P1P2	0.0401748	0.421074	5	5	P1P2	0.680758	0.0177692	5	5	P1P2	0.230135	0.19125	5	5	P1P2	0.937511	0.0710733	5	5	P1P2	0.804462	-0.0729486	5	5	P1P2	0.97523	0.0551308	5	5
BACE2	P1P2	0.37357	-0.164163	5	5	P1P2	0.432804	-0.133754	5	5	P1P2	0.382855	-0.136624	5	5	P1P2	0.552205	-0.0737425	5	5	P1P2	0.402267	-0.0823841	5	5	P1P2	0.389875	-0.104093	5	5	P1P2	0.286728	-0.160606	5	5	P1P2	0.193606	-0.235141	5	5	P1P2	0.107294	-0.136517	5	5
BACH1	P1P2	0.2071	-0.263233	5	5	P1P2	0.167569	-0.330216	5	5	P1P2	0.106406	-0.301114	5	5	P1P2	0.827582	-0.0417017	5	5	P1P2	0.22669	0.322845	5	5	P1P2	0.231091	0.140571	5	5	P1P2	0.206018	-0.311349	5	5	P1P2	0.969366	-0.0559995	5	5	P1P2	0.485308	-0.158273	5	5
BACH2	P1P2	0.0542225	-0.383744	5	5	P1P2	0.0812181	-0.458128	5	5	P1P2	0.051717	-0.420936	5	5	P1P2	0.65246	0.133751	5	5	P1P2	0.872308	0.0456579	5	5	P1P2	0.705525	0.0929795	5	5	P1P2	0.230427	-0.264428	5	5	P1P2	0.037125	-0.344352	5	5	P1P2	0.0628141	-0.299289	5	5
BAD	P1P2	0.133359	-0.280505	5	5	P1P2	0.552498	-0.161461	5	5	P1P2	0.261575	-0.220983	5	5	P1P2	0.16869	0.235074	5	5	P1P2	0.207799	-0.251538	5	5	P1P2	0.930762	-0.00823183	5	5	P1P2	0.490918	-0.0834252	5	5	P1P2	0.106583	-0.423298	5	5	P1P2	0.170608	-0.17762	5	5
BAG1	P1P2	0.736389	0.143101	5	5	P1P2	0.498175	0.0605032	5	5	P1P2	0.586318	0.114932	5	5	P1P2	0.385426	-0.142308	5	5	P1P2	0.891996	-0.0575952	5	5	P1P2	0.442463	-0.0714945	5	5	P1P2	0.831531	-0.0925386	5	5	P1P2	0.610721	0.0635659	5	5	P1P2	0.867617	-0.0578097	5	5
BAG2	P1P2	0.815228	0.0209476	5	5	P1P2	0.69914	-0.121657	5	5	P1P2	0.83495	-0.0202763	5	5	P1P2	0.669073	-0.139132	5	5	P1P2	0.841809	-0.105089	5	5	P1P2	0.77357	-0.0714464	5	5	P1P2	0.915775	-0.0623123	5	5	P1P2	0.659049	-0.103396	5	5	P1P2	0.675693	-0.00391658	5	5
BAG3	P1P2	0.011496	-0.341051	5	5	P1P2	0.150646	-0.347273	5	5	P1P2	0.0242777	-0.326868	5	5	P1P2	0.743271	-0.0263192	5	5	P1P2	0.196516	0.232242	5	5	P1P2	0.401732	0.088495	5	5	P1P2	0.0715532	-0.542732	5	5	P1P2	0.883717	-0.145644	5	5	P1P2	0.218498	-0.302054	5	5
BAG4	P1P2	0.2071	-0.188363	5	5	P1P2	0.940078	-0.0157764	5	5	P1P2	0.461612	-0.0849106	5	5	P1P2	0.746369	0.000951571	5	5	P1P2	0.972595	0.0154154	5	5	P1P2	0.816562	0.0142647	5	5	P1P2	0.412028	-0.141632	5	5	P1P2	0.975882	-0.0300131	5	5	P1P2	0.602726	-0.0858224	5	5
BAG5	P1P2	0.449277	-0.518114	5	5	P1P2	0.59026	-0.555281	5	5	P1P2	0.531388	-0.534534	5	5	P1P2	0.915229	-0.0534353	5	5	P1P2	0.687367	-0.0569372	5	5	P1P2	0.911888	-0.0948041	5	5	P1P2	0.709903	-0.531824	5	5	P1P2	0.489919	-0.59922	5	5	P1P2	0.61531	-0.556391	5	5
BAG6	P1P2	0.0111269	-0.461514	5	5	P1P2	0.0139158	-0.58902	5	5	P1P2	0.00635137	-0.513107	5	5	P1P2	0.270052	0.153081	5	5	P1P2	0.200801	0.379828	5	5	P1P2	0.0782938	0.280342	5	5	P1P2	0.408777	-0.29346	5	5	P1P2	0.0838173	-0.331454	5	5	P1P2	0.149489	-0.378563	5	5
BAGE	P1P2	0.60786	0.114846	5	5	P1P2	0.461612	0.141076	5	5	P1P2	0.446832	0.141968	5	5	P1P2	0.619753	-0.0784746	5	5	P1P2	0.859762	0.0223809	5	5	P1P2	0.724491	-0.0264001	5	5	P1P2	0.873795	0.0471039	5	5	P1P2	0.469605	0.197698	5	5	P1P2	0.558525	0.0902748	5	5
BAGE3	P1P2	0.372255	0.195771	5	5	P1P2	0.305154	0.182119	5	5	P1P2	0.274997	0.168748	5	5	P1P2	0.145208	-0.2024	5	5	P1P2	0.0924679	-0.247583	5	5	P1P2	0.0268883	-0.205609	5	5	P1P2	0.580349	-0.0148176	5	5	P1P2	0.433763	-0.117091	5	5	P1P2	0.472119	-0.0367434	5	5
BAGE4	P1P2	0.372255	0.195771	5	5	P1P2	0.305154	0.182119	5	5	P1P2	0.274997	0.168748	5	5	P1P2	0.145208	-0.2024	5	5	P1P2	0.0924679	-0.247583	5	5	P1P2	0.0268883	-0.205609	5	5	P1P2	0.580349	-0.0148176	5	5	P1P2	0.433763	-0.117091	5	5	P1P2	0.472119	-0.0367434	5	5
BAGE5	P1P2	0.372255	0.195771	5	5	P1P2	0.305154	0.182119	5	5	P1P2	0.274997	0.168748	5	5	P1P2	0.145208	-0.2024	5	5	P1P2	0.0924679	-0.247583	5	5	P1P2	0.0268883	-0.205609	5	5	P1P2	0.580349	-0.0148176	5	5	P1P2	0.433763	-0.117091	5	5	P1P2	0.472119	-0.0367434	5	5
BAHCC1	P1P2	0.0425595	-1.17612	5	5	P1P2	0.0263618	-1.35577	5	5	P1P2	0.0297465	-1.26595	5	5	P1P2	0.175374	0.307021	5	5	P1P2	0.0695195	0.404199	5	5	P1P2	0.042238	0.417082	5	5	P1P2	0.0381649	-0.701929	5	5	P1P2	0.0337715	-0.976167	5	5	P1P2	0.031061	-0.839048	5	5
BAHD1	P1P2	0.130809	-0.664864	4	4	P1P2	0.00936847	-0.925555	4	4	P1P2	0.0261713	-0.808811	4	4	P1P2	0.299294	0.1456	4	4	P1P2	0.0948696	1.41647	5	5	P1P2	0.29708	0.264308	4	4	P1P2	0.116535	-0.390232	4	4	P1P2	0.249283	0.387982	5	5	P1P2	0.0604713	-0.576681	4	4
BAI1	P1P2	0.253675	0.223624	5	5	P1P2	0.264712	0.227405	5	5	P1P2	0.194448	0.205921	5	5	P1P2	0.23031	0.191072	5	5	P1P2	0.492034	0.130571	5	5	P1P2	0.14637	0.173041	5	5	P1P2	0.0211203	0.305861	5	5	P1P2	0.0632194	0.26141	5	5	P1P2	0.0143656	0.270555	5	5
BAI2	P1P2	0.976208	-0.00755429	5	5	P1P2	0.273921	-0.318062	5	5	P1P2	0.571786	-0.194485	5	5	P1P2	0.204968	-0.327956	5	5	P1P2	0.319918	0.259014	5	5	P1P2	0.876239	0.0185007	5	5	P1P2	0.510656	-0.281924	5	5	P1P2	0.597612	-0.0164449	5	5	P1P2	0.560174	-0.1305	5	5
BAI3	P1P2	0.738238	0.37628	5	5	P1P2	0.184526	0.315747	5	5	P1P2	0.413879	0.324006	5	5	P1P2	0.856401	0.116116	5	5	P1P2	0.610917	-0.0422046	5	5	P1P2	0.964695	-0.034613	5	5	P1P2	0.165166	0.240719	5	5	P1P2	0.703986	0.315042	5	5	P1P2	0.358835	0.295297	5	5
BAIAP2	P1P2	0.875983	0.0677304	5	5	P1P2	0.840696	-0.0629899	5	5	P1P2	0.966761	-0.0296752	5	5	P1P2	0.389473	-0.224293	5	5	P1P2	0.339393	0.178733	5	5	P1P2	0.937932	-0.0151435	5	5	P1P2	0.339125	-0.198779	5	5	P1P2	0.622222	0.162851	5	5	P1P2	0.986962	0.0254372	5	5
BAIAP2L1	P1P2	0.267875	0.158163	5	5	P1P2	0.131258	0.212361	5	5	P1P2	0.119966	0.165542	5	5	P1P2	0.902896	-0.133925	5	5	P1P2	0.27557	-0.245127	5	5	P1P2	0.714069	-0.162247	5	5	P1P2	0.237163	0.144529	5	5	P1P2	0.508598	0.146189	5	5	P1P2	0.325228	0.145359	5	5
BAIAP2L2	P2	0.661417	0.0512973	5	5	P2	0.429934	0.286056	5	5	P2	0.454188	0.161182	5	5	P2	0.224321	0.311469	5	5	P1	0.503965	-0.112101	5	5	P1	0.256955	-0.263217	5	5	P2	0.0532333	0.433744	5	5	P2	0.2071	0.167677	5	5	P2	0.0379496	0.287534	5	5
BAIAP3	P1P2	0.949183	-0.376853	5	5	P1P2	0.788067	-0.188824	5	5	P1P2	0.852854	-0.214769	5	5	P1P2	0.277229	-0.0794911	5	5	P1P2	0.0546861	-0.335953	5	5	P1P2	0.0892821	-0.315671	5	5	P1P2	0.338713	-0.39852	5	5	P1P2	0.160879	-0.640539	5	5	P1P2	0.200989	-0.551223	5	5
BAK1	P1P2	0.0124955	-2.34143	5	5	P1P2	0.00621114	-2.08404	5	5	P1P2	0.0080732	-2.21274	5	5	P1P2	0.0070622	0.697923	5	5	P1P2	0.322712	0.400706	5	5	P1P2	0.0176064	0.55819	5	5	P1P2	0.0706584	-1.62358	5	5	P1P2	0.0167001	-1.68363	5	5	P1P2	0.0369028	-1.65361	5	5
BAMBI	P1P2	0.169844	0.147132	5	5	P1P2	0.468602	0.149406	5	5	P1P2	0.286289	0.148269	5	5	P1P2	0.354405	-0.208765	5	5	P1P2	0.772783	0.147636	5	5	P1P2	0.840838	-0.0132539	5	5	P1P2	0.510132	0.0993293	5	5	P1P2	0.119966	0.174663	5	5	P1P2	0.162594	0.0992739	5	5
BANF1	P1P2	0.93163	-0.116152	5	5	P1P2	0.326838	-0.208641	5	5	P1P2	0.63091	-0.183753	5	5	P1P2	0.742651	-0.0204013	5	5	P1P2	0.312807	0.224265	5	5	P1P2	0.269546	0.132755	5	5	P1P2	0.508036	-0.158105	5	5	P1P2	0.923839	-0.0284778	5	5	P1P2	0.644916	-0.113264	5	5
BANF2	P1P2	0.396363	0.232766	5	5	P1P2	0.280422	0.376429	5	5	P1P2	0.261922	0.344034	5	5	P1P2	0.653641	0.0327146	5	5	P1P2	0.550985	-0.0551621	5	5	P1P2	0.880763	-0.00347526	5	5	P1P2	0.105443	0.320702	5	5	P1P2	0.371817	0.0646784	5	5	P1P2	0.138289	0.121586	5	5
BANK1	P1P2	0.788696	0.0516917	5	5	P1P2	0.264537	0.128691	5	5	P1P2	0.287398	0.083002	5	5	P1P2	0.792043	0.0805113	5	5	P1P2	0.811863	-0.114552	5	5	P1P2	0.718967	-0.052155	5	5	P1P2	0.331343	0.0538184	5	5	P1P2	0.727781	0.0888872	5	5	P1P2	0.47565	0.080293	5	5
BANP	P1P2	0.819672	-0.00316576	5	5	P1P2	0.235783	0.221323	5	5	P1P2	0.44732	0.169959	5	5	P1P2	0.178525	0.220209	5	5	P1P2	0.478224	-0.151034	5	5	P1P2	0.704916	0.053699	5	5	P1P2	0.238461	0.254866	5	5	P1P2	0.971972	0.244044	5	5	P1P2	0.538379	0.253964	5	5
BAP1	P1P2	0.0903773	-1.06013	5	5	P1P2	0.0257589	-0.980923	5	5	P1P2	0.0373484	-1.0069	5	5	P1P2	0.200613	-0.180222	5	5	P1P2	0.635207	0.0695638	5	5	P1P2	0.410065	-0.0901398	5	5	P1P2	0.0237648	-1.21552	5	5	P1P2	0.0530075	-0.795704	5	5	P1P2	0.0374231	-1.13901	5	5
BARD1	P1P2	0.52338	0.140862	5	5	P1P2	0.037125	0.375813	5	5	P1P2	0.0620099	0.258522	5	5	P1P2	0.356323	0.18857	5	5	P1P2	0.142935	-0.212464	5	5	P1P2	0.734348	-0.0458675	5	5	P1P2	0.210446	0.282185	5	5	P1P2	0.344888	0.152899	5	5	P1P2	0.123909	0.238447	5	5
BARHL1	P1P2	0.0486053	0.376058	5	5	P1P2	0.0703197	0.367714	5	5	P1P2	0.0396456	0.357672	5	5	P1P2	0.658374	-0.199094	5	5	P1P2	0.671786	0.134592	5	5	P1P2	0.99019	-0.0601049	5	5	P1P2	0.243375	0.315057	5	5	P1P2	0.0513252	0.453837	5	5	P1P2	0.082221	0.384447	5	5
BARHL2	P1P2	0.405987	0.0476067	5	5	P1P2	0.402304	0.0989226	5	5	P1P2	0.330885	0.0732646	5	5	P1P2	0.261784	-0.141158	5	5	P1P2	0.438577	-0.128316	5	5	P1P2	0.220725	-0.134737	5	5	P1P2	0.747942	-0.15773	5	5	P1P2	0.625691	0.0181266	5	5	P1P2	0.870833	-0.171618	5	5
BARX1	P1P2	0.977837	-0.111058	5	5	P1P2	0.614161	-0.133681	5	5	P1P2	0.707021	-0.0768279	5	5	P1P2	0.842285	-0.220236	5	5	P1P2	0.389073	-0.245001	5	5	P1P2	0.244114	-0.151708	5	5	P1P2	0.578951	-0.144782	5	5	P1P2	0.260535	-0.521741	5	5	P1P2	0.360549	-0.421933	5	5
BARX2	P1P2	0.673305	-0.439022	5	5	P1P2	0.206218	-0.820276	5	5	P1P2	0.381965	-0.681135	5	5	P1P2	0.525702	-0.236191	5	5	P1P2	0.111446	0.541347	5	5	P1P2	0.382685	0.109857	5	5	P1P2	0.121041	-0.584083	5	5	P1P2	0.471113	-0.330392	5	5	P1P2	0.182373	-0.452132	5	5
BASP1	P1P2	0.150646	-0.554803	5	5	P1P2	0.138071	-0.39116	5	5	P1P2	0.117075	-0.472981	5	5	P1P2	0.259183	-0.214867	5	5	P1P2	0.821393	-0.0694806	5	5	P1P2	0.477293	-0.120034	5	5	P1P2	0.100445	-0.695923	5	5	P1P2	0.711278	-0.628817	5	5	P1P2	0.268935	-0.66237	5	5
BATF	P1P2	0.0864085	0.477597	5	5	P1P2	0.00428295	0.561946	5	5	P1P2	0.0113895	0.519771	5	5	P1P2	0.0320606	0.30931	5	5	P1P2	0.984338	0.0858447	5	5	P1P2	0.159069	0.242063	5	5	P1P2	0.00579661	0.761564	5	5	P1P2	0.00959305	0.701905	5	5	P1P2	0.00340671	0.730041	5	5
BATF2	P1P2	0.0803664	-0.46636	5	5	P1P2	0.0323589	-0.486024	5	5	P1P2	0.0322929	-0.447037	5	5	P1P2	0.936043	0.114687	5	5	P1P2	0.762787	-0.0798961	5	5	P1P2	0.945107	0.106291	5	5	P1P2	0.240091	-0.439329	5	5	P1P2	0.403223	-0.500763	5	5	P1P2	0.334555	-0.470046	5	5
BATF3	P1P2	0.349919	0.271747	5	5	P1P2	0.378858	0.15304	5	5	P1P2	0.255719	0.18151	5	5	P1P2	0.209094	-0.287196	5	5	P1P2	0.112368	0.317449	5	5	P1P2	0.723877	-0.000397195	5	5	P1P2	0.97622	0.174142	5	5	P1P2	0.0559834	0.519887	5	5	P1P2	0.130633	0.15561	5	5
BAX	P1P2	0.330073	0.239535	5	5	P1P2	0.0873872	0.387906	5	5	P1P2	0.120356	0.35534	5	5	P1P2	0.843566	-0.00650261	5	5	P1P2	0.27575	-0.281813	5	5	P1P2	0.440518	-0.101916	5	5	P1P2	0.0852324	0.335459	5	5	P1P2	0.601019	0.105797	5	5	P1P2	0.171886	0.225246	5	5
BAZ1A	P1P2	0.271955	0.218659	5	5	P1P2	0.915407	0.0956974	5	5	P1P2	0.481228	0.176579	5	5	P1P2	0.221832	-0.32403	5	5	P1P2	0.666723	-0.1628	5	5	P1P2	0.152619	-0.207068	5	5	P1P2	0.966453	0.0224849	5	5	P1P2	0.481737	0.0071118	5	5	P1P2	0.599315	-0.00566596	5	5
BAZ1B	P1P2	0.0106429	-0.418495	5	5	P1P2	0.416686	-0.182129	5	5	P1P2	0.0540184	-0.340984	5	5	P1P2	0.751334	0.0531017	5	5	P1P2	0.764658	0.0989194	5	5	P1P2	0.977767	0.0666588	5	5	P1P2	0.0417992	-0.406249	5	5	P1P2	0.22343	-0.217632	5	5	P1P2	0.0600924	-0.344964	5	5
BAZ2A	P1	0.000373106	-0.950695	5	5	P1	0.000895494	-0.846918	5	5	P1	0.00032621	-0.898807	5	5	P2	0.0591112	0.390414	5	5	P1	0.211961	-0.191509	5	5	P2	0.634492	0.192184	5	5	P1	0.00103172	-0.73634	5	5	P1	0.00023459	-0.94054	5	5	P1	0.000254908	-0.824919	5	5
BAZ2B	P1P2	0.231294	-0.305267	5	5	P1P2	0.310581	-0.316804	5	5	P1P2	0.254355	-0.285807	5	5	P1P2	0.997387	0.0754999	5	5	P1P2	0.823302	-0.0330305	5	5	P1P2	0.819109	0.0280373	5	5	P1P2	0.619235	-0.233504	5	5	P1P2	0.536762	-0.317842	5	5	P1P2	0.538919	-0.257216	5	5
BBC3	P1P2	0.000496902	-2.55731	5	5	P1P2	0.000271649	-2.8547	5	5	P1P2	0.000167006	-2.65749	5	5	P1P2	0.00385854	0.738094	4	4	P1P2	0.0783695	1.61187	5	5	P1P2	0.00272597	1.04196	4	4	P1P2	0.00910759	-1.80356	5	5	P1P2	0.00817132	-1.56658	5	5	P1P2	0.00622658	-1.68507	5	5
BBIP1	P1P2	0.0350239	0.335298	5	5	P1P2	0.136343	0.198363	5	5	P1P2	0.0369767	0.324795	5	5	P1P2	0.36298	-0.239893	5	5	P1P2	0.295866	0.191923	5	5	P1P2	0.709182	-0.0239849	5	5	P1P2	0.29531	0.213223	5	5	P1P2	0.0215819	0.474991	5	5	P1P2	0.042393	0.344107	5	5
BBOX1	P2	0.0184492	-0.669031	5	5	P1	0.186289	-0.244057	5	5	P2	0.114989	-0.470332	5	5	P2	0.159267	0.189229	5	5	P2	0.0935825	-0.407229	5	5	P1	0.623435	0.0795311	5	5	P2	0.258542	-0.400504	5	5	P2	0.134632	-0.549549	5	5	P2	0.185881	-0.475027	5	5
BBS1	P1P2	0.341352	0.149629	5	5	P1P2	0.374888	0.318089	5	5	P1P2	0.308636	0.22737	5	5	P1P2	0.314261	-0.119587	5	5	P1P2	0.380129	-0.0940423	5	5	P1P2	0.281088	-0.127916	5	5	P1P2	0.774696	-0.0615693	5	5	P1P2	0.292051	0.0944819	5	5	P1P2	0.590824	0.152888	5	5
BBS10	P1P2	0.450256	-0.0533823	5	5	P1P2	0.0705736	-0.349615	5	5	P1P2	0.146285	-0.255546	5	5	P1P2	0.759736	-0.0428727	5	5	P1P2	0.1968	0.314466	5	5	P1P2	0.44149	0.112584	5	5	P1P2	0.458871	-0.143899	5	5	P1P2	0.372912	-0.01167	5	5	P1P2	0.410618	-0.0854476	5	5
BBS12	P1P2	0.494038	-0.186938	5	5	P1P2	0.705503	-0.1109	5	5	P1P2	0.553044	-0.159832	5	5	P1P2	0.826944	-0.0412159	5	5	P1P2	0.48587	0.137143	5	5	P1P2	0.672328	0.0329239	5	5	P1P2	0.324279	-0.128033	5	5	P1P2	0.819037	-0.0131045	5	5	P1P2	0.562377	-0.090379	5	5
BBS2	P1P2	0.199267	-0.714972	5	5	P1P2	0.323223	-0.747432	5	5	P1P2	0.229706	-0.680823	5	5	P1P2	0.82822	0.00250234	5	5	P1P2	0.013942	0.426411	5	5	P1P2	0.0575384	0.219879	5	5	P1P2	0.393208	-0.669502	5	5	P1P2	0.809524	-0.392744	5	5	P1P2	0.795623	-0.524449	5	5
BBS4	P1P2	0.478688	0.0718108	5	5	P1P2	0.690086	0.0403	5	5	P1P2	0.518075	0.092128	5	5	P1P2	0.417111	-0.109394	5	5	P1P2	0.140717	-0.295518	5	5	P1P2	0.205368	-0.178249	5	5	P1P2	0.820083	0.0715322	5	5	P1P2	0.287398	-0.180749	5	5	P1P2	0.531925	-0.15426	5	5
BBS5	P1P2	0.47565	-0.122846	5	5	P1P2	0.425649	-0.167991	5	5	P1P2	0.520194	-0.167102	5	5	P1P2	0.376966	0.268558	5	5	P1P2	0.6207	0.0479713	5	5	P1P2	0.326515	0.154828	5	5	P1P2	0.543187	0.134463	5	5	P1P2	0.532998	-0.120315	5	5	P1P2	0.962853	0.0826448	5	5
BBS7	P1P2	0.199553	-0.638751	5	5	P1P2	0.00226226	-0.500039	5	5	P1P2	0.0131435	-0.569395	5	5	P1P2	0.793306	-0.0396999	5	5	P1P2	0.876498	0.0707711	5	5	P1P2	0.982343	0.0708828	5	5	P1P2	0.033354	-0.511165	5	5	P1P2	0.0406776	-0.716389	5	5	P1P2	0.0287774	-0.613777	5	5
BBS9	P1P2	0.126119	-1.07646	5	5	P1P2	0.850291	-0.966753	5	5	P1P2	0.482246	-1.07357	5	5	P1P2	0.64598	-0.0704513	5	5	P1P2	0.214367	-0.0204949	5	5	P1P2	0.366373	-0.0550564	5	5	P1P2	0.0536876	-1.0725	5	5	P1P2	0.0263065	-1.16519	5	5	P1P2	0.0258676	-1.11884	5	5
BBX	P1P2	0.0848461	-0.543802	5	5	P1P2	0.314889	-0.0912469	5	5	P1P2	0.09784	-0.364691	5	5	P1P2	0.141181	0.381543	5	5	P1P2	0.26316	-0.284953	5	5	P1P2	0.655073	-0.0126902	5	5	P1P2	0.902181	-0.139186	5	5	P1P2	0.102566	-0.545514	5	5	P1P2	0.429456	-0.324054	5	5
BCAM	P1P2	0.690086	0.055131	5	5	P1P2	0.606718	-0.161937	5	5	P1P2	0.990873	-0.0604521	5	5	P1P2	0.199751	0.0408148	5	5	P1P2	0.452234	0.089848	5	5	P1P2	0.209207	0.0549488	5	5	P1P2	0.293055	0.192941	5	5	P1P2	0.964155	-0.107585	5	5	P1P2	0.490433	0.126433	5	5
BCAN	P1P2	0.321624	0.220765	5	5	P1P2	0.257776	0.228777	5	5	P1P2	0.242303	0.295771	5	5	P1P2	0.560999	-0.140425	5	5	P1P2	0.436646	0.0990952	5	5	P1P2	0.902145	-0.0434151	5	5	P1P2	0.527594	0.132594	5	5	P1P2	0.084257	0.313446	5	5	P1P2	0.167569	0.23815	5	5
BCAP29	P1P2	0.026584	-0.680923	5	5	P1P2	0.233531	-0.296044	5	5	P1P2	0.0652785	-0.506589	5	5	P1P2	0.195477	0.12991	5	5	P1P2	0.278824	-0.455042	5	5	P1P2	0.796886	0.0635785	5	5	P1P2	0.339951	-0.518408	5	5	P1P2	0.0835252	-0.497088	5	5	P1P2	0.163333	-0.507748	5	5
BCAP31	P1P2	0.067822	-1.20892	5	5	P1P2	0.00352956	-1.53804	5	5	P1P2	0.0145622	-1.35857	5	5	P1P2	0.675046	-0.625437	5	5	P1P2	0.127549	0.310243	5	5	P1P2	0.885292	-0.254539	5	5	P1P2	0.0131466	-1.58277	5	5	P1P2	0.00952495	-1.32417	5	5	P1P2	0.00588003	-1.43625	5	5
BCAR1	P2	0.0100345	-0.633202	5	5	P2	0.0321613	-0.481531	5	5	P2	0.0138526	-0.557367	5	5	P1	0.512699	0.519102	5	5	P2	0.98238	0.0243428	5	5	P1	0.689154	0.286872	5	5	P2	0.0508159	-0.323273	5	5	P2	0.0958686	-0.431416	5	5	P2	0.0538149	-0.377345	5	5
BCAR3	P1	0.429456	-0.100693	5	5	P1	0.791842	-0.0799879	5	5	P1	0.539999	-0.0641457	5	5	P2	0.778823	-0.151023	5	5	P2	0.3945	-0.312991	5	5	P1	0.661597	-0.0242819	5	5	P1	0.546442	-0.137943	5	5	P1	0.445369	-0.0387727	5	5	P1	0.472622	-0.0866238	5	5
BCAS1	ENST00000395961.3	0.471616	0.155108	5	5	ENST00000395961.3	0.0252211	0.398314	5	5	ENST00000395961.3	0.0750055	0.276711	5	5	ENST00000395961.3	0.873465	-0.0325012	5	5	ENST00000395961.3	0.104455	-0.269866	5	5	ENST00000395961.3	0.180988	-0.144243	5	5	ENST00000395961.3	0.412493	0.189457	5	5	ENST00000395961.3	0.458139	0.170848	5	5	ENST00000395961.3	0.309024	0.160286	5	5
BCAS2	P1P2	0.174724	-0.288184	5	5	P1P2	0.704593	-0.0814814	5	5	P1P2	0.311361	-0.169848	5	5	P1P2	0.509277	0.0741979	5	5	P1P2	0.984338	0.00500772	5	5	P1P2	0.544685	0.08278	5	5	P1P2	0.456646	-0.151302	5	5	P1P2	0.684675	-0.0374592	5	5	P1P2	0.493006	-0.0997168	5	5
BCAS3	P1P2	0.810157	-0.0559078	5	5	P1P2	0.585194	-0.0935026	5	5	P1P2	0.66854	-0.0899729	5	5	P1P2	0.67385	0.0183097	5	5	P1P2	0.339393	-0.253904	5	5	P1P2	0.651526	-0.140513	5	5	P1P2	0.86608	-0.154588	5	5	P1P2	0.18157	-0.309485	5	5	P1P2	0.539459	-0.206143	5	5
BCAS4	P1P2	0.505981	-0.163179	5	5	P1P2	0.148568	-0.225694	5	5	P1P2	0.235461	-0.201659	5	5	P1P2	0.262307	-0.254904	5	5	P1P2	0.441484	0.274164	5	5	P1P2	0.800684	0.0411653	5	5	P1P2	0.0917987	-0.369217	5	5	P1P2	0.531925	-0.0575622	5	5	P1P2	0.185067	-0.248707	5	5
BCAT1	P1P2	0.266818	-0.309199	5	5	P1P2	0.117075	-0.321114	5	5	P1P2	0.144703	-0.315156	5	5	P1P2	0.239668	-0.106762	5	5	P1P2	0.814084	-0.0988837	5	5	P1P2	0.435676	-0.132047	5	5	P1P2	0.0175957	-0.375633	5	5	P1P2	0.107294	-0.420294	5	5	P1P2	0.0230181	-0.376661	5	5
BCAT2	P1P2	0.303615	0.0690047	5	5	P1P2	0.0250088	0.349751	5	5	P1P2	0.0557738	0.262861	5	5	P1P2	0.758178	0.0726488	5	5	P1P2	0.244116	-0.254558	5	5	P1P2	0.642104	-0.112748	5	5	P1P2	0.598089	0.366486	5	5	P1P2	0.457892	0.175481	5	5	P1P2	0.23643	0.271186	5	5
BCCIP	P1P2	0.123311	-1.03278	5	5	P1P2	0.074872	-0.984614	5	5	P1P2	0.098671	-1.0087	5	5	P1P2	0.515074	0.128929	5	5	P1P2	0.804892	-0.0285999	5	5	P1P2	0.717129	0.0579445	5	5	P1P2	0.0996021	-0.81427	5	5	P1P2	0.040278	-0.991231	5	5	P1P2	0.0594275	-0.902236	5	5
BCDIN3D	P1P2	0.205048	-0.277592	5	5	P1P2	0.706414	0.00748265	5	5	P1P2	0.387326	-0.0584131	5	5	P1P2	0.495711	0.0964782	5	5	P1P2	0.495908	-0.158837	5	5	P1P2	0.872363	-0.0311793	5	5	P1P2	0.636616	-0.112519	5	5	P1P2	0.534609	-0.205566	5	5	P1P2	0.54759	-0.148545	5	5
BCHE	P1P2	0.623378	-0.0888547	5	5	P1P2	0.410618	0.139195	5	5	P1P2	0.732696	0.0511081	5	5	P1P2	0.768167	0.0622804	5	5	P1P2	0.272698	-0.258673	5	5	P1P2	0.583441	-0.110658	5	5	P1P2	0.955389	-0.0450881	5	5	P1P2	0.524977	-0.0837994	5	5	P1P2	0.699745	-0.0657369	5	5
BCKDHA	P1	0.294114	-0.224201	5	5	P1	0.61244	-0.0994903	5	5	P1	0.37357	-0.116402	5	5	P1	0.713136	-0.017422	5	5	P1	0.293981	0.119927	5	5	P1	0.520997	0.0562135	5	5	P1	0.251385	-0.260012	5	5	P2	0.648437	-0.0993035	5	5	P1	0.653145	-0.0794695	5	5
BCKDHB	P1P2	0.653734	-0.284606	5	5	P1P2	0.238376	-0.309643	5	5	P1P2	0.416686	-0.297124	5	5	P1P2	0.801524	0.10259	5	5	P1P2	0.494615	0.0992065	5	5	P1P2	0.560033	0.108451	5	5	P1P2	0.704438	-0.1705	5	5	P1P2	0.41248	-0.239511	5	5	P1P2	0.686477	-0.266781	5	5
BCKDK	P1P2	0.919946	-0.0214303	5	5	P1P2	0.432325	0.146288	5	5	P1P2	0.67629	0.112977	5	5	P1P2	0.501427	-0.123622	5	5	P1P2	0.314969	-0.19302	5	5	P1P2	0.190247	-0.159987	5	5	P1P2	0.744232	-0.147787	5	5	P1P2	0.818402	0.0437808	5	5	P1P2	0.722266	-0.107891	5	5
BCL10	P1P2	0.862477	-0.182216	5	5	P1P2	0.648437	0.170236	5	5	P1P2	0.912166	0.0435892	5	5	P1P2	0.523035	0.198994	5	5	P1P2	0.389523	-0.114272	5	5	P1P2	0.7623	-0.106057	5	5	P1P2	0.662472	0.0811805	5	5	P1P2	0.943329	0.0128893	5	5	P1P2	0.781786	0.0229967	5	5
BCL11A	P1P2	0.127747	-0.921105	5	5	P1P2	0.362699	-0.495927	5	5	P1P2	0.238051	-0.777641	5	5	P1P2	0.959512	-0.07011	5	5	P1P2	0.243455	0.217446	5	5	P1P2	0.413334	0.0072141	5	5	P1P2	0.0471577	-0.930752	5	5	P1P2	0.981095	-0.301118	5	5	P1P2	0.225612	-0.691187	5	5
BCL11B	P1P2	0.655504	0.0348824	5	5	P1P2	0.661417	0.240965	5	5	P1P2	0.964807	0.0990288	5	5	P1P2	0.349323	0.0759867	5	5	P1P2	0.191185	-0.230493	5	5	P1P2	0.869136	-0.123673	5	5	P1P2	0.659513	0.171554	5	5	P1P2	0.49507	-0.0671071	5	5	P1P2	0.887589	0.0328928	5	5
BCL2	P1P2	0.657867	0.17589	5	5	P1P2	0.92676	0.0597929	5	5	P1P2	0.834312	0.107664	5	5	P1P2	0.484385	-0.0712758	5	5	P1P2	0.473164	-0.0503382	5	5	P1P2	0.367244	-0.131328	5	5	P1P2	0.930692	0.0847877	5	5	P1P2	0.697326	-0.0296239	5	5	P1P2	0.82985	0.0314671	5	5
BCL2A1	P1P2	0.910223	-0.101084	5	5	P1P2	0.213044	0.312665	5	5	P1P2	0.518604	0.0754538	5	5	P1P2	0.162445	0.287844	5	5	P1P2	0.532028	-0.14994	5	5	P1P2	0.624595	0.0430483	5	5	P1P2	0.271139	0.237964	5	5	P1P2	0.565137	0.0704737	5	5	P1P2	0.248278	0.123068	5	5
BCL2L1	P1	0.381965	0.205347	5	5	P1	0.128258	0.243486	5	5	P1	0.177859	0.190871	5	5	P1	0.311512	0.291605	5	5	P1	0.527207	0.0794974	5	5	P1	0.195854	0.0679975	5	5	P1	0.0475224	0.418014	5	5	P1	0.101198	0.391379	5	5	P1	0.0506457	0.404697	5	5
BCL2L10	P1P2	0.506504	0.025325	5	5	P1P2	0.581268	-0.430959	5	5	P1P2	0.603866	-0.209231	5	5	P1P2	0.068228	-0.34928	5	5	P1P2	0.27485	0.233264	5	5	P1P2	0.810201	-0.101233	5	5	P1P2	0.739295	-0.378353	5	5	P1P2	0.996088	-0.0876229	5	5	P1P2	0.888234	-0.11735	5	5
BCL2L11	P1	0.00160176	-1.77312	5	5	P1	0.000434202	-1.99027	5	5	P1	0.000642593	-1.8817	5	5	P2	0.456199	0.20929	5	5	P2	0.0553073	-0.323215	5	5	P2	0.333843	-0.121113	5	5	P1	0.00154676	-2.06327	5	5	P1	0.00108491	-1.80256	5	5	P1	0.000932907	-1.93292	5	5
BCL2L12	P1P2	0.131258	-0.327797	5	5	P1P2	0.491719	-0.0748422	5	5	P1P2	0.233531	-0.141027	5	5	P1P2	0.555495	-0.0712042	5	5	P1P2	0.765282	-0.0509186	5	5	P1P2	0.480347	-0.068764	5	5	P1P2	0.123012	-0.406303	5	5	P1P2	0.32563	-0.139499	5	5	P1P2	0.145154	-0.359714	5	5
BCL2L13	P1P2	0.183313	0.242456	5	5	P1P2	0.519664	0.184725	5	5	P1P2	0.286659	0.284415	5	5	P1P2	0.209094	-0.129289	5	5	P1P2	0.237881	-0.279131	5	5	P1P2	0.0863873	-0.103016	5	5	P1P2	0.906062	-0.0829298	5	5	P1P2	0.76677	0.0920036	5	5	P1P2	0.953087	-0.100339	5	5
BCL2L14	P1	0.195292	0.186873	5	5	P2	0.115744	-0.284816	5	5	P2	0.262618	-0.14758	5	5	P1	0.268278	-0.207289	5	5	P2	0.306962	0.140116	5	5	P2	0.396689	0.0576501	5	5	P2	0.924203	-0.0343314	5	5	P1	0.84773	0.018703	5	5	P1	0.836226	0.0341879	5	5
BCL2L15	P1P2	0.532998	0.0788623	5	5	P1P2	0.733311	-0.0748977	5	5	P1P2	0.938778	0.0937594	5	5	P1P2	0.139419	-0.418254	5	5	P1P2	0.579189	0.155677	5	5	P1P2	0.450786	-0.0813785	5	5	P1P2	0.26549	-0.16573	5	5	P1P2	0.760539	0.0903453	5	5	P1P2	0.680478	-0.115444	5	5
BCL2L2	P1P2	0.203301	-0.306637	5	5	P1P2	0.47464	-0.0791783	5	5	P1P2	0.259153	-0.206325	5	5	P1P2	0.473201	-0.16772	5	5	P1P2	0.0750994	-0.279622	5	5	P1P2	0.149585	-0.251816	5	5	P1P2	0.279041	-0.454428	5	5	P1P2	0.0317043	-0.385931	5	5	P1P2	0.0775796	-0.428919	5	5
BCL2L2-PABPN1	P1P2	0.111272	-0.352025	5	5	P1P2	0.182105	-0.18951	5	5	P1P2	0.0937688	-0.262857	5	5	P1P2	0.700354	-0.160936	5	5	P1P2	0.0631151	-0.279622	5	5	P1P2	0.226337	-0.208391	5	5	P1P2	0.283416	-0.454428	5	5	P1P2	0.00706144	-0.429831	5	5	P1P2	0.0287774	-0.461431	5	5
BCL3	P1P2	0.019962	-1.32455	5	5	P1P2	0.0262513	-1.1899	5	5	P1P2	0.0204453	-1.25722	5	5	P1P2	0.0152602	0.764527	5	5	P1P2	0.220467	0.294972	5	5	P1P2	0.00558264	0.459612	5	5	P1P2	0.213135	-0.500337	5	5	P1P2	0.116884	-0.713061	5	5	P1P2	0.127542	-0.606699	5	5
BCL6	P1P2	0.0890639	-0.35395	5	5	P1P2	0.0344624	-0.476548	5	5	P1P2	0.0178492	-0.363559	5	5	P1P2	0.724157	-0.0218523	5	5	P1P2	0.798569	-0.0963862	5	5	P1P2	0.873009	-0.0437712	5	5	P1P2	0.121433	-0.34278	5	5	P1P2	0.00660771	-0.439345	5	5	P1P2	0.0150642	-0.391062	5	5
BCL6B	P1P2	0.291677	-0.775044	5	5	P1P2	0.666756	-0.583978	5	5	P1P2	0.475145	-0.674091	5	5	P1P2	0.980402	0.0469381	5	5	P1P2	0.278099	0.28169	5	5	P1P2	0.622276	0.155953	5	5	P1P2	0.0666837	-0.585353	5	5	P1P2	0.887589	-0.302584	5	5	P1P2	0.322023	-0.470758	5	5
BCL7A	P1P2	0.87212	-0.318552	5	5	P1P2	0.15298	-0.29909	5	5	P1P2	0.395908	-0.367156	5	5	P1P2	0.57683	0.10934	5	5	P1P2	0.22481	-0.1848	5	5	P1P2	0.392592	-0.03773	5	5	P1P2	0.902828	-0.173415	5	5	P1P2	0.0374231	-0.731144	5	5	P1P2	0.254355	-0.377666	5	5
BCL7B	P1P2	0.327241	0.242878	5	5	P1P2	0.91087	0.11376	5	5	P1P2	0.605576	0.195651	5	5	P1P2	0.745749	-0.0830516	5	5	P1P2	0.708551	0.172016	5	5	P1P2	0.949675	-0.0115111	5	5	P1P2	0.419985	0.233204	5	5	P1P2	0.295621	0.201612	5	5	P1P2	0.319634	0.293475	5	5
BCL7C	P1P2	0.0993398	-0.106807	5	5	P1P2	0.0148616	-0.578715	5	5	P1P2	0.033703	-0.478577	5	5	P1P2	0.748229	0.0594937	5	5	P1P2	0.710073	0.0879145	5	5	P1P2	0.891768	0.0167837	5	5	P1P2	0.32891	-0.450275	5	5	P1P2	0.126931	-0.646654	5	5	P1P2	0.223119	-0.548464	5	5
BCL9	P1P2	0.652556	0.0451011	5	5	P1P2	0.404143	0.238452	5	5	P1P2	0.428503	0.0861574	5	5	P1P2	0.200902	0.271354	5	5	P1P2	0.281008	-0.203696	5	5	P1P2	0.825486	-0.0245102	5	5	P1P2	0.128871	0.393076	5	5	P1P2	0.764588	0.0192019	5	5	P1P2	0.386429	0.102578	5	5
BCL9L	P1P2	0.000428884	0.933879	5	5	P1P2	0.0015531	0.860765	5	5	P1P2	0.000467422	0.897322	5	5	P1P2	0.479284	-0.235324	5	5	P1P2	0.684961	0.133897	5	5	P1P2	0.891768	-0.0981177	5	5	P1P2	0.00234661	0.842474	5	5	P1P2	0.00026822	0.827648	5	5	P1P2	0.000406956	0.835061	5	5
BCLAF1	P1P2	0.880493	-0.414271	5	5	P1P2	0.825394	-0.255683	5	5	P1P2	0.836226	-0.371333	5	5	P1P2	0.346379	0.147271	5	5	P1P2	0.258305	-0.151282	5	5	P1P2	0.991498	-0.00200549	5	5	P1P2	0.789119	-0.253284	5	5	P1P2	0.268228	-0.430278	5	5	P1P2	0.605006	-0.363522	5	5
BCMO1	P1P2	0.209759	-0.191177	5	5	P1P2	0.577913	-0.226199	5	5	P1P2	0.202432	-0.165983	5	5	P1P2	0.842285	0.0516497	5	5	P1P2	0.780934	0.0446869	5	5	P1P2	0.67652	0.0263721	5	5	P1P2	0.195105	-0.244777	5	5	P1P2	0.408762	-0.112864	5	5	P1P2	0.22188	-0.129795	5	5
BCO2	P1P2	0.0846248	-0.505733	5	5	P1P2	0.207983	-0.304119	5	5	P1P2	0.0739428	-0.39885	5	5	P1P2	0.45521	0.278825	5	5	P1P2	0.114606	0.426583	5	5	P1P2	0.0920962	0.215643	5	5	P1P2	0.633705	-0.166054	5	5	P1P2	0.853495	0.016206	5	5	P1P2	0.771766	-0.0717327	5	5
BCOR	P1P2	0.484286	-0.252268	5	5	P1P2	0.118803	-0.481484	5	5	P1P2	0.312926	-0.366876	5	5	P1P2	0.918478	0.0119103	5	5	P1P2	0.180843	0.197174	5	5	P1P2	0.373373	0.144751	5	5	P1P2	0.337889	-0.174036	5	5	P1P2	0.582949	-0.198233	5	5	P1P2	0.498175	-0.197174	5	5
BCORL1	P1P2	0.401387	0.192415	5	5	P1P2	0.415281	0.139171	5	5	P1P2	0.287769	0.122538	5	5	P1P2	0.186859	-0.243446	5	5	P1P2	0.992169	-0.027752	5	5	P1P2	0.32049	-0.124375	5	5	P1P2	0.950836	0.0177975	5	5	P1P2	0.440512	0.117634	5	5	P1P2	0.607289	0.0417077	5	5
BCR	P1P2	0.258464	0.518894	5	5	P1P2	0.725941	0.217719	5	5	P1P2	0.476662	0.257951	5	5	P1P2	0.538602	-0.0294756	5	5	P1P2	0.927008	-0.106318	5	5	P1P2	0.777967	-0.10233	5	5	P1P2	0.489891	0.280257	5	5	P1P2	0.618762	-0.0931302	5	5	P1P2	0.50755	0.206074	5	5
BCS1L	P1P2	0.208279	-0.194956	5	5	P1P2	0.669135	-0.470304	5	5	P1P2	0.412014	-0.341072	5	5	P1P2	0.133916	0.235382	5	5	P1P2	0.0179259	0.761939	5	5	P1P2	0.00481916	0.444941	5	5	P1P2	0.864154	-0.0046635	5	5	P1P2	0.279332	0.36914	5	5	P1P2	0.347398	0.182238	5	5
BDH1	P1	0.026584	-0.552173	5	5	P1	0.182373	-0.197145	5	5	P1	0.0803664	-0.502695	5	5	P1	0.0444114	0.4039	5	5	P2	0.921161	-0.065016	5	5	P1	0.106361	0.196619	5	5	P2	0.278678	-0.152475	5	5	P1	0.0839636	-0.30357	5	5	P1	0.247609	-0.181247	5	5
BDH2	P1P2	0.632653	0.0213719	5	5	P1P2	0.0635102	0.353128	5	5	P1P2	0.177072	0.238795	5	5	P1P2	0.215396	0.181675	5	5	P1P2	0.389974	-0.31662	5	5	P1P2	0.888529	-0.0601941	5	5	P1P2	0.212835	0.352149	5	5	P1P2	0.442451	0.0193759	5	5	P1P2	0.285551	0.146325	5	5
BDKRB1	P1P2	0.758051	0.0371256	5	5	P1P2	0.275356	0.343195	5	5	P1P2	0.371817	0.0872126	5	5	P1P2	0.439304	0.0911461	5	5	P1P2	0.72076	-0.0183748	5	5	P1P2	0.812744	0.020613	5	5	P1P2	0.466584	0.17142	5	5	P1P2	0.341974	0.300785	5	5	P1P2	0.338664	0.154268	5	5
BDKRB2	P1P2	0.139817	-0.391252	5	5	P1P2	0.751841	0.106693	5	5	P1P2	0.538919	-0.251118	5	5	P1P2	0.229674	0.315316	5	5	P1P2	0.0935825	-0.421835	5	5	P1P2	0.662786	-0.0577131	5	5	P1P2	0.533482	-0.165191	5	5	P1P2	0.232251	-0.409721	5	5	P1P2	0.328857	-0.265689	5	5
BDNF	P1P2	0.471113	-0.0493969	5	5	P1P2	0.137205	0.0592057	5	5	P1P2	0.222499	0.0884307	5	5	P1P2	0.157576	-0.262838	5	5	P1P2	0.544991	-0.114645	5	5	P1P2	0.209504	-0.203912	5	5	P1P2	0.658331	-0.134831	5	5	P1P2	0.509122	0.0984326	5	5	P1P2	0.901159	0.0516617	5	5
BDP1	P1P2	0.109631	-0.35211	5	5	P1P2	0.211845	0.181291	5	5	P1P2	0.763653	-0.0328367	5	5	P1P2	0.0470752	0.353786	5	5	P1P2	0.323914	-0.0646487	5	5	P1P2	0.306714	0.127433	5	5	P1P2	0.680337	0.121986	5	5	P1P2	0.599315	0.116346	5	5	P1P2	0.527109	0.0676309	5	5
BEAN1	P1P2	0.207983	-1.54387	5	5	P1P2	0.243622	-1.10803	5	5	P1P2	0.206218	-1.32595	5	5	P1P2	0.311904	0.410298	5	5	P1P2	0.0382018	-0.488802	5	5	P1P2	0.824848	-0.0628972	5	5	P1P2	0.24903	-1.11364	5	5	P1P2	0.0325576	-1.67746	5	5	P1P2	0.0920211	-1.32619	5	5
BECN1	P1P2	0.656685	0.134142	5	5	P1P2	0.297322	-0.622726	5	5	P1P2	0.559075	-0.175395	5	5	P1P2	0.319805	-0.175821	5	5	P1P2	0.197937	0.487116	5	5	P1P2	0.540881	0.113834	5	5	P1P2	0.744232	-0.0809687	5	5	P1P2	0.881138	-0.0771399	5	5	P1P2	0.940728	-0.0244772	5	5
BEGAIN	P2	0.197272	-0.407298	5	5	P1	0.485819	-0.454281	5	5	P1	0.315283	-0.466695	5	5	P2	0.431352	-0.152863	5	5	P2	0.759671	-0.169078	5	5	P2	0.405423	-0.182996	5	5	P2	0.023463	-0.409257	5	5	P2	0.243622	-0.181805	5	5	P2	0.047818	-0.333558	5	5
BEND2	P1P2	0.93228	0.10597	5	5	P1P2	0.606718	0.0811645	5	5	P1P2	0.663788	0.0651665	5	5	P1P2	0.669073	-0.185898	5	5	P1P2	0.701565	-0.136678	5	5	P1P2	0.264249	-0.045733	5	5	P1P2	0.594125	-0.115295	5	5	P1P2	0.921892	-0.0212757	5	5	P1P2	0.666756	-0.0330819	5	5
BEND3	P1P2	0.377532	-0.67495	5	5	P1P2	0.0124668	-0.691793	5	5	P1P2	0.0569348	-0.724731	5	5	P1P2	0.16592	-0.206937	5	5	P1P2	0.443428	0.22216	5	5	P1P2	0.372933	0.00761162	5	5	P1P2	0.00147039	-0.796798	5	5	P1P2	0.00670621	-0.389215	5	5	P1P2	0.00136788	-0.585971	5	5
BEND4	P1P2	0.0884512	-0.317384	5	5	P1P2	0.748123	-0.0642248	5	5	P1P2	0.229073	-0.183149	5	5	P1P2	0.59117	-0.0398084	5	5	P1P2	0.589303	-0.120244	5	5	P1P2	0.32692	-0.125639	5	5	P1P2	0.103871	-0.419324	5	5	P1P2	0.217887	-0.187514	5	5	P1P2	0.0429781	-0.277097	5	5
BEND5	P1P2	0.351184	-0.320836	5	5	P1P2	0.772391	-0.0432125	5	5	P1P2	0.562377	-0.180981	5	5	P1P2	0.60882	-0.00470571	5	5	P1P2	0.714646	0.106435	5	5	P1P2	0.869782	0.0209265	5	5	P1P2	0.600359	-0.224532	5	5	P1P2	0.767394	-0.197072	5	5	P1P2	0.643744	-0.210802	5	5
BEND6	P1P2	0.854136	-0.0744632	5	5	P1P2	0.493522	0.139482	5	5	P1P2	0.70338	0.038642	5	5	P1P2	0.738322	0.0614712	5	5	P1P2	0.986948	0.0115563	5	5	P1P2	0.810201	0.00941515	5	5	P1P2	0.908651	0.0722136	5	5	P1P2	0.542162	0.0934495	5	5	P1P2	0.691893	0.0777142	5	5
BEND7	P1P2	0.0244068	-0.920777	5	5	P1P2	0.0597591	-1.12456	5	5	P1P2	0.00878279	-0.964324	5	5	P1P2	0.971913	-0.0269271	5	5	P1P2	0.120746	0.625012	5	5	P1P2	0.2101	0.227871	5	5	P1P2	0.0231151	-0.8967	5	5	P1P2	0.200701	-0.541283	5	5	P1P2	0.0645664	-0.821203	5	5
BEST1	P2	0.0426429	-0.277163	5	5	P1	0.133782	0.358178	5	5	P2	0.0449492	-0.253064	5	5	P2	0.515074	0.158752	5	5	P1	0.20839	-0.27575	5	5	P1	0.286612	-0.135352	5	5	P2	0.330125	-0.137638	5	5	P2	0.163086	-0.179108	5	5	P2	0.156773	-0.205122	5	5
BEST2	P1P2	0.129597	-0.683334	5	5	P1P2	0.820943	-0.315715	5	5	P1P2	0.591953	-0.502696	5	5	P1P2	0.123016	0.185825	5	5	P1P2	0.862654	0.00212713	5	5	P1P2	0.219184	0.134892	5	5	P1P2	0.958642	-0.406952	5	5	P1P2	0.684075	-0.316743	5	5	P1P2	0.715544	-0.361847	5	5
BEST3	P1P2	0.666162	0.0597217	5	5	P1P2	0.971321	-0.0376004	5	5	P1P2	0.759917	0.0220458	5	5	P1P2	0.846771	-0.0229893	5	5	P1P2	0.594957	0.11487	5	5	P1P2	0.469202	0.0579833	5	5	P1P2	0.477653	0.0812736	5	5	P1P2	0.412946	0.0483099	5	5	P1P2	0.36529	0.112207	5	5
BEST4	P1P2	0.4676	-0.215273	5	5	P1P2	0.747504	0.125061	5	5	P1P2	0.769891	-0.0507762	5	5	P1P2	0.419465	0.163488	5	5	P1P2	0.67298	-0.0582285	5	5	P1P2	0.863333	0.0448223	5	5	P1P2	0.510656	-0.0318567	5	5	P1P2	0.551951	0.0665364	5	5	P1P2	0.45913	0.0173399	5	5
BET1	P1P2	0.685276	-1.24485	5	5	P1P2	0.436166	-1.33392	5	5	P1P2	0.856059	-1.20139	5	5	P1P2	0.383095	0.119535	4	4	P1P2	0.206007	0.21588	4	4	P1P2	0.154167	0.202597	4	4	P1P2	0.284517	-0.290457	5	5	P1P2	0.952437	-0.662516	5	5	P1P2	0.394092	-0.510909	5	5
BET1L	P1P2	0.352875	-0.211972	5	5	P1P2	0.0936088	-0.251227	5	5	P1P2	0.146967	-0.231599	5	5	P1P2	0.562656	0.124987	5	5	P1P2	0.403417	0.137172	5	5	P1P2	0.295602	0.0838797	5	5	P1P2	0.890551	-0.0400619	5	5	P1P2	0.275356	-0.0872064	5	5	P1P2	0.476662	-0.0434707	5	5
BEX1	P1P2	0.0788237	-0.703355	5	5	P1P2	0.372693	-0.627674	5	5	P1P2	0.163333	-0.585563	5	5	P1P2	0.102874	0.375905	5	5	P1P2	0.195385	0.239916	5	5	P1P2	0.0255076	0.208459	5	5	P1P2	0.646556	-0.286886	5	5	P1P2	0.819037	-0.486726	5	5	P1P2	0.743793	-0.386806	5	5
BEX2	P1P2	0.00675595	-0.491483	5	5	P1P2	0.0227244	-0.48683	5	5	P1P2	0.00815161	-0.489156	5	5	P1P2	0.0890039	0.29349	5	5	P1P2	0.192857	0.124532	5	5	P1P2	0.0574307	0.273808	5	5	P1P2	0.160005	-0.137834	5	5	P1P2	0.165316	-0.203701	5	5	P1P2	0.0929711	-0.144985	5	5
BEX4	P1P2	0.261228	-0.196275	5	5	P1P2	0.244614	0.16536	5	5	P1P2	0.840057	-0.0149508	5	5	P1P2	0.46216	0.113985	5	5	P1P2	0.117837	-0.258157	5	5	P1P2	0.50254	-0.0881792	5	5	P1P2	0.440027	-0.0623611	5	5	P1P2	0.825394	-0.0408773	5	5	P1P2	0.50755	-0.0531343	5	5
BEX5	P1P2	0.854777	-0.375733	5	5	P1P2	0.273205	-0.211632	5	5	P1P2	0.467099	-0.264153	5	5	P1P2	0.833967	0.267542	5	5	P1P2	0.993474	0.070205	5	5	P1P2	0.546319	0.069154	5	5	P1P2	0.681236	-0.0482075	5	5	P1P2	0.256404	-0.185444	5	5	P1P2	0.47061	-0.175714	5	5
BFAR	P1P2	0.374448	0.0605847	5	5	P1P2	0.115744	0.285292	5	5	P1P2	0.155342	0.172938	5	5	P1P2	0.563208	0.249451	5	5	P1P2	0.774349	-0.0290339	5	5	P1P2	0.907989	0.162118	5	5	P1P2	0.156155	0.32754	5	5	P1P2	0.104297	0.419152	5	5	P1P2	0.0723718	0.378253	5	5
BFSP1	P2	0.442451	-0.112944	5	5	P1	0.702167	-0.210032	5	5	P2	0.543246	-0.0221381	5	5	P1	0.946468	0.0352829	5	5	P2	0.681658	-0.0554359	5	5	P2	0.920994	0.00492192	5	5	P2	0.483751	-0.142276	5	5	P2	0.860229	-0.0386521	5	5	P2	0.602726	-0.0379925	5	5
BFSP2	P1P2	0.803829	0.333547	5	5	P1P2	0.182105	0.273717	5	5	P1P2	0.338252	0.28511	5	5	P1P2	0.416171	0.147271	5	5	P1P2	0.618392	0.12909	5	5	P1P2	0.54251	0.151699	5	5	P1P2	0.139478	0.436678	5	5	P1P2	0.108009	0.365291	5	5	P1P2	0.0928122	0.366672	5	5
BGLAP	P1P2	0.307085	-0.690421	5	5	P1P2	0.416218	-0.805613	5	5	P1P2	0.356699	-0.748017	5	5	P1P2	0.176682	0.245059	5	5	P1P2	0.264558	0.195089	5	5	P1P2	0.114216	0.218766	5	5	P1P2	0.515391	-0.425434	5	5	P1P2	0.530853	-0.639783	5	5	P1P2	0.517018	-0.532608	5	5
BGN	P1P2	0.825394	0.143744	5	5	P1P2	0.332921	0.255462	5	5	P1P2	0.438095	0.111911	5	5	P1P2	0.59117	-0.00290054	5	5	P1P2	0.785961	-0.0962068	5	5	P1P2	0.947064	0.0722366	5	5	P1P2	0.596389	0.153545	5	5	P1P2	0.628008	0.170832	5	5	P1P2	0.697326	0.163072	5	5
BHLHA15	P1P2	0.133359	-0.417842	5	5	P1P2	0.138289	-0.460402	5	5	P1P2	0.0774423	-0.439122	5	5	P1P2	0.37498	-0.166066	5	5	P1P2	0.133902	-0.223855	5	5	P1P2	0.0949811	-0.333319	5	5	P1P2	0.0019592	-0.455146	5	5	P1P2	0.032824	-0.737662	5	5	P1P2	0.00296904	-0.583491	5	5
BHLHA9	P1P2	0.824757	-0.0124583	5	5	P1P2	0.230023	-0.320766	5	5	P1P2	0.557976	-0.0938026	5	5	P1P2	0.4223	-0.172624	5	5	P1P2	0.269848	0.0405717	5	5	P1P2	0.738674	-0.0217207	5	5	P1P2	0.446584	-0.20406	5	5	P1P2	0.534072	-0.134871	5	5	P1P2	0.436166	-0.105707	5	5
BHLHB9	P1P2	0.605006	-0.10237	5	5	P1P2	0.531925	0.217237	5	5	P1P2	0.789954	-0.0343356	5	5	P1P2	0.789521	0.0489606	5	5	P1P2	0.290981	-0.22525	5	5	P1P2	0.509355	-0.0325779	5	5	P1P2	0.786291	-0.0315109	5	5	P1P2	0.978489	-0.103044	5	5	P1P2	0.885653	-0.0391509	5	5
BHLHE22	P1P2	0.763653	-0.00950462	5	5	P1P2	0.970669	0.0296424	5	5	P1P2	0.808258	-0.129143	5	5	P1P2	0.442702	0.0506939	5	5	P1P2	0.92181	0.0148294	5	5	P1P2	0.642692	0.0290715	5	5	P1P2	0.863511	-0.155304	5	5	P1P2	0.735773	0.0572417	5	5	P1P2	0.747504	-0.117279	5	5
BHLHE23	P1P2	0.450256	0.0548557	5	5	P1P2	0.549769	0.192026	5	5	P1P2	0.421862	0.123441	5	5	P1P2	0.232865	-0.316288	5	5	P1P2	0.544991	-0.16887	5	5	P1P2	0.146598	-0.213645	5	5	P1P2	0.728226	-0.144933	5	5	P1P2	0.919946	-0.0314525	5	5	P1P2	0.795623	-0.0608518	5	5
BHLHE40	P1P2	0.430411	-0.291289	5	5	P1P2	0.359263	-0.356153	5	5	P1P2	0.353723	-0.28973	5	5	P1P2	0.417581	-0.133337	5	5	P1P2	0.639003	-0.106817	5	5	P1P2	0.459694	-0.133114	5	5	P1P2	0.119676	-0.468286	5	5	P1P2	0.154868	-0.383051	5	5	P1P2	0.0717253	-0.46041	5	5
BHLHE41	P1P2	0.104821	-0.533073	5	5	P1P2	0.157972	-0.209681	5	5	P1P2	0.107472	-0.438461	5	5	P1P2	0.905491	0.115209	5	5	P1P2	0.0939832	0.311974	5	5	P1P2	0.198416	0.217167	5	5	P1P2	0.124607	-0.264056	5	5	P1P2	0.723796	-0.0221678	5	5	P1P2	0.277882	-0.143112	5	5
BHMT	P1P2	0.340731	-0.456057	5	5	P1P2	0.792472	-0.311953	5	5	P1P2	0.866975	-0.348137	5	5	P1P2	0.620041	0.0509589	5	5	P1P2	0.711596	-0.0281082	5	5	P1P2	0.594178	0.112172	5	5	P1P2	0.647729	-0.361019	5	5	P1P2	0.982399	-0.201682	5	5	P1P2	0.836865	-0.226149	5	5
BHMT2	P1P2	0.0534099	-0.385745	5	5	P1P2	0.159663	-0.563059	5	5	P1P2	0.0506457	-0.41888	5	5	P1P2	0.190161	0.0932047	5	5	P1P2	0.548257	0.199328	5	5	P1P2	0.109232	0.190694	5	5	P1P2	0.703832	-0.216591	5	5	P1P2	0.269998	-0.283635	5	5	P1P2	0.266466	-0.290309	5	5
BICC1	P1P2	0.381076	-0.142545	5	5	P1P2	0.225925	-0.206316	5	5	P1P2	0.258464	-0.26734	5	5	P1P2	0.499865	-0.188526	5	5	P1P2	0.78659	-0.033517	5	5	P1P2	0.416148	-0.148043	5	5	P1P2	0.163679	-0.29158	5	5	P1P2	0.0544272	-0.369907	5	5	P1P2	0.0710836	-0.366126	5	5
BICD1	P1P2	0.852854	-0.563012	5	5	P1P2	0.686778	-0.47991	5	5	P1P2	0.838141	-0.521461	5	5	P1P2	0.0911787	0.364117	5	5	P1P2	0.464629	-0.145569	5	5	P1P2	0.526334	0.128012	5	5	P1P2	0.562859	-0.12711	5	5	P1P2	0.225612	-0.546052	5	5	P1P2	0.854136	-0.411196	5	5
BICD2	P1P2	0.651378	0.0373746	5	5	P1P2	0.0708282	0.336672	5	5	P1P2	0.157491	0.21238	5	5	P1P2	0.0098777	0.403606	5	5	P1P2	0.389523	0.178731	5	5	P1P2	0.0322737	0.346391	5	5	P1P2	0.00438703	0.449672	5	5	P1P2	0.0203567	0.542982	5	5	P1P2	0.0043384	0.48326	5	5
BID	P1P2	0.280787	0.169164	5	5	P1P2	0.556604	0.0925592	5	5	P1P2	0.328453	0.140098	5	5	P1P2	0.94549	0.0294107	5	5	P1P2	0.194258	0.178229	5	5	P1P2	0.297878	0.134756	5	5	P1P2	0.316129	0.25118	5	5	P1P2	0.129803	0.32297	5	5	P1P2	0.152277	0.363425	5	5
BIK	P1P2	0.507027	-0.326426	5	5	P1P2	0.00770988	-0.460538	5	5	P1P2	0.128978	-0.53148	5	5	P1P2	0.0830196	-0.363862	5	5	P1P2	0.712816	-0.108474	5	5	P1P2	0.205368	-0.31284	5	5	P1P2	0.15005	-0.580048	5	5	P1P2	0.0296851	-0.6462	5	5	P1P2	0.0576841	-0.701841	5	5
BIN1	P1P2	0.990547	-0.50064	5	5	P1P2	0.891463	-0.453551	5	5	P1P2	0.969366	-0.495613	5	5	P1P2	0.560448	-0.0558121	5	5	P1P2	0.215577	-0.218797	5	5	P1P2	0.366373	-0.127975	5	5	P1P2	0.796673	-0.239414	5	5	P1P2	0.774268	-0.627409	5	5	P1P2	0.761784	-0.532181	5	5
BIN2	P1P2	0.956016	-0.0569548	5	5	P1P2	0.0339775	0.455285	5	5	P1P2	0.174465	0.203479	5	5	P1P2	0.120354	0.301824	5	5	P1P2	0.179514	-0.239771	5	5	P1P2	0.759802	-0.0295083	5	5	P1P2	0.0857523	0.222577	5	5	P1P2	0.357552	0.187932	5	5	P1P2	0.108367	0.198987	5	5
BIN3	P1P2	0.427312	-0.00353745	5	5	P1P2	0.964155	0.0616794	5	5	P1P2	0.575681	0.0387742	5	5	P1P2	0.526771	-0.141391	5	5	P1P2	0.346051	-0.256182	5	5	P1P2	0.375578	-0.199476	5	5	P1P2	0.572266	-0.1516	5	5	P1P2	0.551951	-0.206576	5	5	P1P2	0.554686	-0.179088	5	5
BIRC2	P1P2	0.354571	-0.398624	5	5	P1P2	0.840696	-0.103402	5	5	P1P2	0.792472	-0.192896	5	5	P1P2	0.40315	0.218768	5	5	P1P2	0.145633	-0.204174	5	5	P1P2	0.986266	-0.0895353	5	5	P1P2	0.44976	-0.136712	5	5	P1P2	0.26227	-0.300236	5	5	P1P2	0.320031	-0.197289	5	5
BIRC3	P1P2	0.69793	0.168455	5	5	P1P2	0.877916	0.0516881	5	5	P1P2	0.751841	0.136032	5	5	P1P2	0.251316	-0.25037	5	5	P1P2	0.257961	-0.163412	5	5	P1P2	0.122919	-0.266801	5	5	P1P2	0.895071	-0.295155	5	5	P1P2	0.408299	-0.140583	5	5	P1P2	0.678084	-0.217869	5	5
BIRC5	P1P2	0.985006	-0.0149083	5	5	P1P2	0.300935	-0.245345	5	5	P1P2	0.527643	-0.144148	5	5	P1P2	0.519312	-0.15547	5	5	P1P2	0.271271	0.215667	5	5	P1P2	0.736201	0.0869805	5	5	P1P2	0.434485	-0.15045	5	5	P1P2	0.809524	-0.0172748	5	5	P1P2	0.671516	-0.0537622	5	5
BIRC6	P1P2	0.912166	-0.278042	5	5	P1P2	0.889203	-0.158864	5	5	P1P2	0.917352	-0.0493135	5	5	P1P2	0.0730061	0.707056	5	5	P1P2	0.00452409	0.713548	5	5	P1P2	0.00730058	0.669762	5	5	P1P2	0.0415536	0.434901	5	5	P1P2	0.00815161	0.66328	5	5	P1P2	0.00608885	0.526165	5	5
BIRC7	P1P2	0.831762	-0.0991774	5	5	P1P2	0.974579	-0.0101387	5	5	P1P2	0.940728	-0.0685357	5	5	P1P2	0.068228	0.275746	5	5	P1P2	0.630549	-0.198726	5	5	P1P2	0.298259	0.130027	5	5	P1P2	0.0643533	0.384976	5	5	P1P2	0.784925	-0.23753	5	5	P1P2	0.493522	0.125019	5	5
BIRC8	P1P2	0.134632	0.427101	5	5	P1P2	0.700956	0.244104	5	5	P1P2	0.351184	0.279699	5	5	P1P2	0.613988	-0.136878	5	5	P1P2	0.3579	0.0972399	5	5	P1P2	0.845327	0.0369343	5	5	P1P2	0.306374	0.264311	5	5	P1P2	0.254696	0.294718	5	5	P1P2	0.245942	0.350945	5	5
BIVM	P2	0.522317	-0.0656637	5	5	P2	0.791213	-0.200269	5	5	P2	0.566242	-0.110239	5	5	P1	0.943861	0.0231403	5	5	P1	0.493066	0.112813	5	5	P1	0.460689	0.0690027	5	5	P1	0.89701	0.000664325	5	5	P2	0.310776	-0.135501	5	5	P2	0.667945	-0.121998	5	5
[truncated: 36,317 more rows]

## Sheet: Rapamycin
Rapamycin K562 CRISPRa gene phenotypes
	DMSO															Δ															Rapamycin
	Rep1					Rep2					ave_Rep1_Rep2					Rep1					Rep2					ave_Rep1_Rep2					Rep1					Rep2					ave_Rep1_Rep2
[truncated: 37,832 more rows]

## Sheet: Sapanisertib + Rapamycin
Sapanisertib + Rapamycin K562 CRISPRa gene phenotypes
[truncated: 37,834 more rows]

[truncated: 1 more sheets: RapaLink-1]
