# Supplementary material for: IFITM proteins assist cellular uptake of diverse linked chemotypes
Source: Science. Author manuscript; Available in PMC 2023 Feb 13. (PMC9924227; doi:10.1126/science.abl5829)
Supplement: Data file S5 Sensitivity-expression correlations.xlsx [file NIHMS1857200-supplement-Data_file_S5_Sensitivity-expression_correlations_xlsx.xlsx]

## Sheet: Sapanisertib
Sapanisertib sensitivity-expression correlation analysis (659 cell lines)
Gene	Spearman correlation coefficient	P value
TGIF2	-0.299691	3.83707e-15
GGA2	-0.291891	2.07283e-14
ATP13A1	-0.282282	1.54311e-13
KAT6A	-0.281474	1.82077e-13
NSD3	-0.279352	2.80352e-13
FAM117A	-0.272568	1.08683e-12
HMBOX1	-0.272014	1.21191e-12
CD37	-0.271783	1.26835e-12
KDM2B	-0.271267	1.40334e-12
WAS	-0.268181	2.55922e-12
STAC3	-0.266462	3.56443e-12
ZNF736	-0.264457	5.23024e-12
ZCCHC3	-0.263602	6.15313e-12
AKAP8L	-0.259697	1.28305e-11
RNF122	-0.258528	1.59514e-11
SMARCA4	-0.257013	2.11155e-11
TCF3	-0.256769	2.20894e-11
CXCR4	-0.256527	2.30936e-11
ASH2L	-0.254257	3.50077e-11
MBTD1	-0.25414	3.57641e-11
PLA2G6	-0.252186	5.09919e-11
ELP3	-0.250954	6.36692e-11
FBXL19	-0.250202	7.28627e-11
TBC1D10C	-0.250099	7.42272e-11
PDE1B	-0.249398	8.41358e-11
INTS9	-0.249379	8.44196e-11
MAP4K1	-0.247775	1.12308e-10
CUX2	-0.247574	1.16371e-10
HECTD4	-0.245905	1.56249e-10
MAZ	-0.24498	1.83784e-10
EVL	-0.244672	1.93947e-10
SEPTIN6	-0.244597	1.96516e-10
KRI1	-0.244188	2.11054e-10
RPS28	-0.243175	2.51796e-10
TEX22	-0.242236	2.96281e-10
BCL7A	-0.242118	3.02391e-10
NLRC3	-0.241945	3.11562e-10
CEACAM21	-0.241376	3.43697e-10
MAU2	-0.241321	3.47e-10
TOP2B	-0.24106	3.62932e-10
MDM4	-0.239606	4.65806e-10
GMIP	-0.239236	4.96171e-10
MTA2	-0.238813	5.33243e-10
ZNF76	-0.238775	5.36782e-10
H3-3A	-0.238647	5.48565e-10
ZNF397	-0.238209	5.90971e-10
HOOK3	-0.237949	6.17689e-10
ZNF429	-0.237928	6.19887e-10
DYM	-0.237928	6.19899e-10
SLC9B1	-0.237675	6.47011e-10
ZMYM3	-0.237573	6.58322e-10
MAP2K7	-0.237365	6.81932e-10
SSBP2	-0.237357	6.82846e-10
ZNF682	-0.237129	7.09771e-10
ARHGAP30	-0.237006	7.24643e-10
RASAL3	-0.236894	7.3853e-10
LIMD2	-0.235178	9.85604e-10
DENND4B	-0.235021	1.01191e-09
PATZ1	-0.234964	1.02159e-09
ZNF708	-0.234468	1.11006e-09
RFX5	-0.234106	1.17907e-09
ZNF317	-0.233633	1.27576e-09
RHOH	-0.233216	1.36734e-09
CXXC1	-0.232869	1.44848e-09
SUGP1	-0.232817	1.46098e-09
CLK2	-0.232007	1.67058e-09
GATAD2B	-0.23191	1.69754e-09
ZNF66	-0.231769	1.73768e-09
TAB1	-0.231532	1.80675e-09
ARID1B	-0.231357	1.85977e-09
UCP2	-0.231199	1.90861e-09
ARHGAP9	-0.230946	1.98984e-09
HDHD2	-0.230915	2e-09
RNF44	-0.230771	2.04801e-09
SETDB1	-0.230687	2.07621e-09
ANKRD46	-0.230509	2.13805e-09
ITGAL	-0.230476	2.14953e-09
ARID1A	-0.230204	2.24751e-09
KLHDC3	-0.229924	2.35294e-09
KANSL1	-0.229758	2.41766e-09
ZNF48	-0.229577	2.4901e-09
BRF2	-0.229556	2.49895e-09
DOT1L	-0.229505	2.51993e-09
TBCC	-0.229032	2.72194e-09
ZBED4	-0.228355	3.03857e-09
ZNF821	-0.22783	3.30911e-09
PDE7A	-0.227765	3.3437e-09
FAM78A	-0.227003	3.7826e-09
TNFAIP8L2	-0.226534	4.07928e-09
BPTF	-0.226333	4.21404e-09
TYK2	-0.225917	4.50503e-09
SLC25A41	-0.225709	4.65788e-09
FRAT1	-0.225652	4.7011e-09
BCOR	-0.225381	4.90973e-09
CD79B	-0.225204	5.05055e-09
ZNF85	-0.225155	5.09026e-09
HADH	-0.225113	5.12522e-09
ZNF395	-0.224985	5.2306e-09
ERICH1	-0.224948	5.26234e-09
HDAC5	-0.224827	5.36498e-09
UBTF	-0.224744	5.43606e-09
EIF4EBP2	-0.22454	5.61599e-09
AGAP2	-0.224418	5.72707e-09
NAIP	-0.224118	6.00711e-09
FAM53B	-0.223918	6.20114e-09
FNTA	-0.223708	6.41215e-09
CAMKK2	-0.22329	6.85189e-09
PNOC	-0.223084	7.07993e-09
CYSLTR1	-0.222139	8.22015e-09
PHF21A	-0.221853	8.59951e-09
PPP1R16B	-0.221783	8.69584e-09
RFXANK	-0.221229	9.48704e-09
CRY2	-0.221105	9.67408e-09
SLC25A42	-0.221044	9.76669e-09
SLC35E2B	-0.221044	9.76718e-09
DNAH8	-0.220465	1.06947e-08
GGA3	-0.220394	1.08142e-08
MCCD1	-0.219875	1.17285e-08
SCAF4	-0.219514	1.24078e-08
BICRAL	-0.219487	1.24602e-08
ZNF764	-0.219403	1.26236e-08
SYNGAP1	-0.218845	1.37689e-08
PLGLB1	-0.218494	1.4538e-08
ZNF124	-0.217794	1.6202e-08
RCOR3	-0.217773	1.62559e-08
PARP1	-0.217676	1.65021e-08
FAM193A	-0.217262	1.7589e-08
FKBP5	-0.217126	1.79628e-08
RFX7	-0.217098	1.80392e-08
KDM4B	-0.216171	2.08023e-08
SUGP2	-0.216144	2.08898e-08
IDH2	-0.21603	2.12571e-08
ZBTB3	-0.21596	2.14845e-08
MYB	-0.215943	2.15423e-08
ARHGAP15	-0.215941	2.15483e-08
CASC3	-0.215795	2.20358e-08
ARMH1	-0.215477	2.31354e-08
ZNF107	-0.215343	2.36111e-08
SF1	-0.215306	2.37466e-08
PLEK	-0.215132	2.43862e-08
IRAG2	-0.214836	2.55123e-08
LINGO3	-0.214767	2.57824e-08
CHERP	-0.214561	2.66e-08
ADA2	-0.214183	2.81766e-08
POGZ	-0.214177	2.82017e-08
ZNF253	-0.214112	2.84799e-08
SH2D3C	-0.214092	2.85657e-08
SEPTIN1	-0.213992	2.9004e-08
ZNF493	-0.213939	2.92373e-08
ZNF439	-0.213874	2.95276e-08
C1orf54	-0.213787	2.99195e-08
EHMT2	-0.213581	3.08691e-08
PPEF2	-0.21348	3.13437e-08
LDB1	-0.213379	3.1826e-08
STRADA	-0.213357	3.19311e-08
KDM8	-0.212792	3.47768e-08
NHLRC4	-0.212609	3.57519e-08
E2F2	-0.212369	3.70689e-08
KLF1	-0.212309	3.74068e-08
NUDT3	-0.21209	3.86578e-08
PCM1	-0.212035	3.89792e-08
ZNF737	-0.211883	3.98791e-08
ZNF266	-0.211871	3.99529e-08
P2RY11	-0.211411	4.28052e-08
LUC7L	-0.211243	4.38967e-08
KMT2D	-0.210851	4.65476e-08
SMIM19	-0.210525	4.88687e-08
ARHGAP4	-0.210435	4.95279e-08
MTF2	-0.210367	5.00329e-08
MTHFR	-0.210342	5.02229e-08
HCFC1	-0.210076	5.22486e-08
RPL3	-0.210066	5.23285e-08
CORO7	-0.209987	5.29454e-08
TUT1	-0.209962	5.31403e-08
ASB12	-0.209592	5.61456e-08
FBXO46	-0.209387	5.78844e-08
HMGB2	-0.209353	5.81774e-08
ILF3	-0.209177	5.97133e-08
KAT8	-0.209169	5.97872e-08
CSK	-0.209039	6.09497e-08
ZNF250	-0.208243	6.85603e-08
ZNF627	-0.208173	6.92707e-08
ZNF646	-0.208028	7.07714e-08
ERVH48-1	-0.207617	7.51851e-08
ZNF414	-0.207529	7.61584e-08
CD48	-0.207365	7.80193e-08
INTS5	-0.207347	7.82251e-08
NXF1	-0.207204	7.9879e-08
ZNF831	-0.207112	8.09691e-08
ARID2	-0.206826	8.44316e-08
MYC	-0.206527	8.82081e-08
MAST3	-0.206289	9.13357e-08
C20orf96	-0.206177	9.28462e-08
AIF1	-0.206107	9.37962e-08
C21orf58	-0.206046	9.46359e-08
PTPRC	-0.205854	9.73276e-08
RCC2	-0.205722	9.92183e-08
CIAO3	-0.205712	9.93539e-08
ATG16L2	-0.205597	1.01043e-07
ZNF136	-0.205264	1.06049e-07
TOR2A	-0.205174	1.07455e-07
HNRNPA1	-0.205124	1.08238e-07
ARMC12	-0.205007	1.10095e-07
EPS15L1	-0.204948	1.11042e-07
NFATC2IP	-0.204696	1.15164e-07
WDR83	-0.204641	1.16086e-07
RNASE6	-0.204591	1.16939e-07
FOXN3	-0.204536	1.17861e-07
SEMA4D	-0.204465	1.19082e-07
TRAPPC6A	-0.204436	1.19592e-07
ZNF740	-0.204403	1.20156e-07
CORO1A	-0.204379	1.20583e-07
UBR5	-0.20409	1.25725e-07
CSNK1G2	-0.20387	1.29783e-07
SGSM3	-0.203785	1.31376e-07
CIRBP	-0.203666	1.33653e-07
ZNF675	-0.203617	1.34606e-07
IKZF1	-0.203608	1.34783e-07
ZNF878	-0.203547	1.3597e-07
STRBP	-0.203508	1.36748e-07
MSL1	-0.203479	1.37302e-07
NELFA	-0.203372	1.39435e-07
TTLL3	-0.203345	1.39992e-07
DDHD2	-0.203178	1.43383e-07
USF1	-0.202999	1.47122e-07
ZNF236	-0.202923	1.48739e-07
SETD1A	-0.202897	1.49313e-07
EIF4ENIF1	-0.202852	1.50273e-07
NFYA	-0.202756	1.52352e-07
EEF2K	-0.202703	1.53525e-07
RBBP4	-0.202681	1.54011e-07
KCNK12	-0.202634	1.5504e-07
ATP6V1G2	-0.202515	1.57711e-07
SNRPN	-0.202512	1.5778e-07
XPNPEP2	-0.202297	1.62711e-07
CCAR2	-0.202166	1.65811e-07
TGIF2-RAB5IF	-0.20212	1.66905e-07
POLE	-0.20196	1.70748e-07
SPIB	-0.201718	1.76776e-07
FLT3	-0.201653	1.78405e-07
MSL2	-0.201551	1.81021e-07
PLPBP	-0.201548	1.81106e-07
CD79A	-0.201482	1.82822e-07
LRRC18	-0.201474	1.8304e-07
PPAN	-0.20137	1.85756e-07
TCEANC	-0.201252	1.88907e-07
ACRBP	-0.201016	1.95381e-07
TAF6L	-0.200976	1.96474e-07
MEN1	-0.20091	1.98325e-07
ZNF101	-0.20089	1.98905e-07
ANAPC5	-0.200863	1.99671e-07
SAMD1	-0.200721	2.03726e-07
EPB41	-0.200625	2.06535e-07
FBXO40	-0.200584	2.07738e-07
NLGN3	-0.200454	2.1162e-07
TRABD	-0.20031	2.15979e-07
FBRSL1	-0.200127	2.21634e-07
DCAF15	-0.199616	2.38272e-07
ZNF70	-0.199536	2.40974e-07
TRIM65	-0.199505	2.42028e-07
FOLR2	-0.199437	2.44351e-07
TTLL1	-0.1991	2.56274e-07
U2AF1L5	-0.198595	2.75138e-07
AGER	-0.19857	2.76088e-07
CYBC1	-0.198351	2.84709e-07
CBFA2T3	-0.198342	2.85087e-07
ATP2A3	-0.198258	2.88467e-07
CHAF1A	-0.198234	2.89442e-07
NCKAP1L	-0.198191	2.91172e-07
PRAM1	-0.198149	2.92903e-07
SMARCD2	-0.198125	2.93911e-07
FBXL12	-0.198117	2.94207e-07
LDLRAD4	-0.198098	2.94992e-07
GPR174	-0.197925	3.02265e-07
LILRB2	-0.197789	3.08039e-07
ASB16	-0.197706	3.11641e-07
FEM1A	-0.197683	3.12677e-07
USP49	-0.197605	3.16099e-07
PLCXD1	-0.197544	3.18805e-07
DCAF8	-0.19736	3.27115e-07
MEF2B	-0.197159	3.36413e-07
BAHD1	-0.197151	3.36784e-07
TMEM151B	-0.19706	3.41074e-07
TRIM35	-0.196937	3.47e-07
KCNA3	-0.196821	3.52613e-07
AC008878.3	-0.196738	3.56755e-07
KLHL6	-0.196668	3.60227e-07
P2RY10	-0.196423	3.72699e-07
GNMT	-0.196286	3.79876e-07
TET3	-0.196267	3.80892e-07
SPPL2B	-0.195928	3.99203e-07
ZNF444	-0.195885	4.01621e-07
PRRC2A	-0.195765	4.08332e-07
CREB3L4	-0.195719	4.10947e-07
COLQ	-0.195671	4.13679e-07
LRRC3B	-0.195577	4.1911e-07
RBFA	-0.195508	4.23115e-07
IL9R	-0.195327	4.33873e-07
ZNF596	-0.195309	4.34946e-07
CLDN15	-0.19528	4.36674e-07
NCOA2	-0.195254	4.38251e-07
NKG7	-0.195249	4.38569e-07
BCDIN3D	-0.195135	4.45511e-07
ZNF730	-0.195124	4.46213e-07
CX3CR1	-0.194982	4.55002e-07
CCER2	-0.194785	4.67547e-07
ZNF709	-0.194705	4.72748e-07
SRRM2	-0.194691	4.73622e-07
RPL17	-0.19466	4.75676e-07
CD19	-0.194639	4.77049e-07
WDR7	-0.194617	4.78466e-07
FBXW7	-0.194588	4.8043e-07
EPC1	-0.194576	4.81169e-07
ZNF687	-0.194485	4.87272e-07
EHMT1	-0.19416	5.09545e-07
ZNF763	-0.193968	5.23123e-07
C22orf15	-0.193825	5.33481e-07
PBX2	-0.193811	5.34487e-07
FARSA	-0.193625	5.4835e-07
TLR9	-0.193608	5.49609e-07
CD84	-0.19357	5.52475e-07
ACAD10	-0.193419	5.63984e-07
ZC3H4	-0.193368	5.67954e-07
ZNF610	-0.193261	5.76313e-07
SCAF8	-0.193193	5.81672e-07
KAT6B	-0.193105	5.88712e-07
MLLT10	-0.193013	5.96206e-07
UTS2R	-0.192983	5.98644e-07
ZNF276	-0.192926	6.03337e-07
SYMPK	-0.192919	6.03846e-07
SF3A2	-0.192837	6.10661e-07
ZAP70	-0.192836	6.10781e-07
SREBF2	-0.192775	6.15885e-07
CCDC97	-0.192765	6.16731e-07
DNAH1	-0.192628	6.28376e-07
GNRHR	-0.192564	6.33816e-07
STK11	-0.192474	6.41667e-07
ZSCAN2	-0.192356	6.52062e-07
YPEL1	-0.192336	6.53821e-07
SPI1	-0.192296	6.5741e-07
MLLT6	-0.192214	6.64783e-07
ACSBG2	-0.192213	6.64879e-07
RPL7	-0.192016	6.82905e-07
CCDC106	-0.192007	6.8371e-07
RAVER1	-0.191932	6.90759e-07
ABI3	-0.191891	6.94605e-07
ZNF93	-0.191837	6.99729e-07
ATP8A1	-0.191721	7.10832e-07
SASH3	-0.191694	7.13389e-07
CTDP1	-0.19144	7.38364e-07
AKNA	-0.191371	7.45299e-07
CCL25	-0.191358	7.46645e-07
ZBTB48	-0.19115	7.67947e-07
ATXN7L3	-0.191087	7.74487e-07
CCDC25	-0.191011	7.82482e-07
RMND5A	-0.190916	7.92628e-07
PI4KA	-0.190906	7.93666e-07
SMARCC2	-0.190901	7.94187e-07
FAM193B	-0.190895	7.94841e-07
TRMT2A	-0.190833	8.0155e-07
SNX32	-0.190624	8.24413e-07
CTBP1	-0.190621	8.24775e-07
GTPBP3	-0.19061	8.26015e-07
CCDC117	-0.190437	8.45539e-07
TADA1	-0.190393	8.50505e-07
SLX4	-0.190183	8.74859e-07
PRDM2	-0.190163	8.77282e-07
INPP5B	-0.19012	8.82405e-07
COP1	-0.189733	9.29448e-07
SCMH1	-0.189704	9.33005e-07
ZNF738	-0.189689	9.35e-07
SGF29	-0.189512	9.57449e-07
SETD1B	-0.18948	9.61576e-07
RHEX	-0.189429	9.68053e-07
PROSER1	-0.189268	9.89275e-07
TMEM183A	-0.189211	9.96774e-07
HEXD	-0.189117	1.00947e-06
ELF2	-0.189116	1.00951e-06
TBC1D24	-0.188995	1.02607e-06
USP20	-0.188885	1.04115e-06
HEMGN	-0.188877	1.04232e-06
C11orf95	-0.18886	1.04462e-06
RGS1	-0.188731	1.0628e-06
TONSL	-0.188467	1.10095e-06
CBX2	-0.188449	1.10363e-06
ZNF346	-0.188418	1.10818e-06
RASSF2	-0.188386	1.11285e-06
SEC31B	-0.188339	1.1199e-06
TTI2	-0.188314	1.12362e-06
TBKBP1	-0.188304	1.12506e-06
SEMA4A	-0.188262	1.13139e-06
RASGRP2	-0.188235	1.13545e-06
PRR29	-0.188106	1.15522e-06
RBM15B	-0.187979	1.17481e-06
INHBC	-0.18797	1.17624e-06
ARHGEF6	-0.18796	1.17784e-06
CTCF	-0.187959	1.17789e-06
TNFRSF13C	-0.187957	1.17825e-06
SAFB	-0.187843	1.19632e-06
SAP30	-0.18784	1.1967e-06
TMEM132C	-0.187716	1.2166e-06
NPIPB3	-0.187704	1.21856e-06
NADK	-0.18767	1.2241e-06
POLR3E	-0.187536	1.24603e-06
ANKMY1	-0.187392	1.27008e-06
BLOC1S5	-0.187367	1.2743e-06
CES3	-0.187363	1.27495e-06
ARHGAP19	-0.187312	1.28354e-06
MED26	-0.18719	1.3045e-06
HIRIP3	-0.187098	1.32043e-06
ZNF830	-0.187048	1.32918e-06
PHF12	-0.187001	1.33754e-06
CFAP47	-0.186971	1.34286e-06
ANKRD16	-0.186887	1.35787e-06
PRR14	-0.186788	1.37571e-06
PRPF38A	-0.186756	1.38147e-06
CELF6	-0.186663	1.39854e-06
ARHGAP33	-0.186565	1.41681e-06
CPT1B	-0.186554	1.41898e-06
ETFDH	-0.186548	1.42001e-06
DAZAP1	-0.18653	1.42346e-06
MED28	-0.186334	1.46075e-06
SMAP2	-0.186244	1.478e-06
SMIM17	-0.186187	1.48915e-06
GPT	-0.186177	1.49112e-06
SNRPA	-0.186146	1.49721e-06
REXO1	-0.186091	1.50827e-06
ZNF445	-0.186088	1.50871e-06
TRIR	-0.186037	1.51895e-06
ARFGAP2	-0.18599	1.52843e-06
FAAP100	-0.185794	1.56817e-06
KDM3B	-0.185756	1.5761e-06
AMY2B	-0.185729	1.58167e-06
ZNF692	-0.185725	1.5825e-06
SFPQ	-0.185592	1.61038e-06
RENBP	-0.18556	1.61723e-06
ZC4H2	-0.185272	1.67936e-06
ZNF837	-0.185266	1.68073e-06
KIAA1328	-0.185198	1.69571e-06
RNF187	-0.185074	1.72364e-06
SFI1	-0.184952	1.75122e-06
WRN	-0.184929	1.75666e-06
ITPKB	-0.184888	1.76603e-06
MBD6	-0.184778	1.79158e-06
GAMT	-0.184592	1.83565e-06
CLASRP	-0.184528	1.85109e-06
DOK3	-0.18451	1.85551e-06
CRYBB1	-0.1844	1.88229e-06
ARPC4-TTLL3	-0.184159	1.94243e-06
TMEM94	-0.183994	1.9844e-06
ZNF177	-0.183964	1.99232e-06
GIT2	-0.183834	2.02612e-06
SMARCB1	-0.183832	2.02666e-06
MLST8	-0.183757	2.0466e-06
C20orf203	-0.183702	2.06134e-06
SLC4A5	-0.183666	2.07104e-06
SWSAP1	-0.183622	2.08278e-06
SOX12	-0.183593	2.09082e-06
NFRKB	-0.183567	2.09772e-06
ZNF37A	-0.183563	2.09877e-06
TIMM44	-0.183479	2.12179e-06
HELZ	-0.183476	2.12269e-06
HNRNPA1L2	-0.18332	2.16612e-06
ZBTB39	-0.183149	2.21456e-06
TMEM131L	-0.183131	2.21972e-06
RAD51	-0.183089	2.232e-06
ZNF671	-0.183086	2.23287e-06
CCDC88C	-0.183055	2.24191e-06
GNG7	-0.18283	2.30798e-06
NREP	-0.18283	2.30814e-06
MAP3K1	-0.182783	2.32215e-06
QPRT	-0.182772	2.32531e-06
SMARCC1	-0.182702	2.3465e-06
RBM10	-0.18264	2.36535e-06
DDX51	-0.182532	2.39851e-06
PPM1D	-0.182451	2.42387e-06
CPSF6	-0.182303	2.47064e-06
MGAT3	-0.182295	2.47307e-06
PRG2	-0.182191	2.50635e-06
TDG	-0.18213	2.52644e-06
PRKCB	-0.182022	2.56175e-06
CPSF1	-0.182019	2.56269e-06
MCM3	-0.181975	2.57722e-06
DDX39A	-0.181891	2.6051e-06
GRAP	-0.181708	2.66739e-06
USHBP1	-0.181689	2.67373e-06
MS4A7	-0.181586	2.70932e-06
SLC66A2	-0.181498	2.74036e-06
ZDHHC15	-0.181425	2.76583e-06
ATXN7L2	-0.181413	2.77019e-06
MACO1	-0.181353	2.79159e-06
EIF2B5	-0.181229	2.83641e-06
ZNF589	-0.181138	2.86956e-06
FNBP4	-0.181094	2.88578e-06
SIGLEC10	-0.180981	2.92794e-06
ZNF407	-0.180887	2.96349e-06
GLYR1	-0.180839	2.98154e-06
PDCD4	-0.180821	2.98844e-06
IKBKB	-0.180793	2.99927e-06
BTBD2	-0.180783	3.00327e-06
FRAT2	-0.180768	3.00896e-06
ATXN7L3B	-0.180761	3.01143e-06
CLECL1	-0.180751	3.01555e-06
ATP5MC2	-0.180699	3.03571e-06
BCL2	-0.180694	3.03757e-06
SLC43A1	-0.180629	3.06294e-06
ZNF813	-0.180452	3.133e-06
HCST	-0.180428	3.14252e-06
VHL	-0.18042	3.14567e-06
TNPO2	-0.180308	3.19083e-06
CD244	-0.180291	3.19781e-06
PCBP2	-0.180232	3.22195e-06
ZNF43	-0.180199	3.23573e-06
CCDC141	-0.180167	3.24885e-06
FCHSD2	-0.18014	3.25994e-06
ARL11	-0.180062	3.29261e-06
SHISA7	-0.17993	3.34825e-06
CLPP	-0.179902	3.36018e-06
DOK2	-0.179616	3.48479e-06
FAM240C	-0.179608	3.48857e-06
TSNARE1	-0.179564	3.50805e-06
ZNF700	-0.179416	3.5743e-06
SEMA6A	-0.179337	3.61039e-06
SNX20	-0.179275	3.63921e-06
ARL5C	-0.179206	3.67117e-06
PABPN1L	-0.179087	3.72658e-06
ZNF33A	-0.179039	3.7496e-06
EEF1G	-0.179011	3.76281e-06
CBX5	-0.178972	3.78144e-06
CCDC130	-0.178961	3.78698e-06
ARHGAP45	-0.178926	3.80338e-06
MCPH1	-0.178908	3.81227e-06
TP53INP1	-0.178875	3.82836e-06
KIF21B	-0.178735	3.89664e-06
TBC1D10B	-0.178699	3.91461e-06
ZGRF1	-0.178649	3.93906e-06
MMAA	-0.178648	3.93974e-06
ANP32A	-0.178644	3.94174e-06
RPL10A	-0.178361	4.08501e-06
TXLNB	-0.178356	4.08773e-06
CDK5RAP3	-0.178259	4.13805e-06
FCHO1	-0.178214	4.16166e-06
VWCE	-0.178131	4.20533e-06
BEND5	-0.178115	4.21404e-06
PHF8	-0.178005	4.27285e-06
PAXBP1	-0.177976	4.28832e-06
UBE2O	-0.177968	4.29256e-06
PPP1R9B	-0.177929	4.31377e-06
ZNF732	-0.177928	4.31424e-06
ZFHX2	-0.177879	4.34085e-06
MBD1	-0.177863	4.34968e-06
XAB2	-0.177751	4.41144e-06
LIG1	-0.177681	4.45071e-06
GRIK5	-0.177667	4.45856e-06
POLG2	-0.177525	4.5388e-06
ZNF766	-0.177477	4.56602e-06
SLIT1	-0.177379	4.62269e-06
SETMAR	-0.177362	4.63231e-06
GIGYF1	-0.177347	4.64103e-06
PRDM15	-0.177213	4.71966e-06
ZNF184	-0.177208	4.72279e-06
DPEP2	-0.177203	4.72558e-06
GATD3B	-0.177167	4.74705e-06
GTF3C2	-0.177112	4.77986e-06
NDST2	-0.176929	4.89101e-06
CD72	-0.176893	4.9128e-06
SHPRH	-0.176892	4.91331e-06
BLMH	-0.176848	4.94077e-06
SH2B1	-0.176749	5.00202e-06
ATXN2L	-0.176658	5.05977e-06
PSPC1	-0.176581	5.10814e-06
TAGAP	-0.17648	5.1735e-06
ANKLE1	-0.176379	5.23876e-06
ZNF678	-0.176374	5.24204e-06
EEF2	-0.17636	5.2516e-06
KLHL12	-0.176273	5.30899e-06
ZNF71	-0.176252	5.32271e-06
ZC3H10	-0.176163	5.38221e-06
ZNF581	-0.17615	5.39079e-06
HERC1	-0.176084	5.43498e-06
LRRC37A2	-0.176035	5.46846e-06
MED25	-0.175985	5.50268e-06
NUP210	-0.175915	5.55094e-06
NUP62	-0.175859	5.58965e-06
EP300	-0.175763	5.65663e-06
RMI2	-0.17573	5.68005e-06
WAC	-0.175679	5.71651e-06
VPS39	-0.175617	5.7606e-06
MASP2	-0.175484	5.85659e-06
ZNF100	-0.175334	5.96656e-06
SAP25	-0.17533	5.96979e-06
CPXM1	-0.175291	5.99869e-06
SNRNP70	-0.175155	6.10054e-06
PPOX	-0.175059	6.17343e-06
USP21	-0.175038	6.18934e-06
ZNF491	-0.174962	6.24823e-06
TRAPPC2	-0.174957	6.25169e-06
NUGGC	-0.174916	6.28402e-06
SART3	-0.174806	6.37003e-06
MED13L	-0.174495	6.61964e-06
PTPN7	-0.17445	6.65641e-06
NUDT16L1	-0.174432	6.67096e-06
NAT10	-0.174419	6.68193e-06
GCDH	-0.174333	6.7535e-06
TXN2	-0.174271	6.80534e-06
ZNF814	-0.174133	6.92209e-06
ARMC6	-0.174125	6.92843e-06
XPO7	-0.173883	7.13819e-06
TAFA2	-0.173856	7.16216e-06
KIF22	-0.173815	7.19848e-06
FAM53C	-0.173604	7.38805e-06
KRTAP5-9	-0.173599	7.39201e-06
ZNF382	-0.173577	7.41197e-06
ZNF681	-0.173501	7.482e-06
EWSR1	-0.173485	7.49605e-06
TRAF3IP3	-0.173442	7.53576e-06
ZNF519	-0.173421	7.55585e-06
KMT2B	-0.173368	7.60443e-06
SLC25A19	-0.173357	7.6149e-06
EIF3L	-0.173322	7.64808e-06
CCDC28B	-0.173287	7.68035e-06
PGA4	-0.173243	7.72226e-06
MCM2	-0.173114	7.84516e-06
LTA	-0.173063	7.89458e-06
SPN	-0.173042	7.91487e-06
ARID3A	-0.173009	7.94711e-06
EZH1	-0.172981	7.97451e-06
NKAPD1	-0.172954	8.00059e-06
ZSCAN32	-0.172852	8.10123e-06
APOBR	-0.172837	8.11631e-06
IL5RA	-0.172747	8.20601e-06
RIMS3	-0.17268	8.2731e-06
ZNF138	-0.172597	8.35756e-06
GALK1	-0.172583	8.37186e-06
PSD4	-0.172567	8.3886e-06
P2RX2	-0.172505	8.45269e-06
PTOV1	-0.172477	8.48096e-06
PGLYRP2	-0.172074	8.90906e-06
RXRB	-0.172	8.98896e-06
KLRG1	-0.171944	9.05027e-06
POLI	-0.171891	9.10935e-06
INTS6L	-0.171811	9.19883e-06
NSUN4	-0.171783	9.23028e-06
PCNT	-0.171732	9.28748e-06
GRK2	-0.171666	9.36247e-06
DNASE1	-0.17159	9.44838e-06
YY1AP1	-0.171535	9.51211e-06
MTA1	-0.171529	9.51938e-06
AMBN	-0.171489	9.5651e-06
DHPS	-0.171357	9.72054e-06
AFMID	-0.171317	9.76744e-06
SRCAP	-0.171254	9.84209e-06
SLC23A1	-0.171144	9.97422e-06
PRUNE1	-0.17112	1.00034e-05
R3HDM2	-0.171113	1.0012e-05
CCDC62	-0.171102	1.00253e-05
ZNF586	-0.17107	1.00638e-05
GGA1	-0.171006	1.01427e-05
ZNF263	-0.171	1.01496e-05
P2RY8	-0.170994	1.01566e-05
DFFB	-0.170979	1.01757e-05
GPAT4	-0.170971	1.01858e-05
FOXO4	-0.170955	1.02048e-05
PYGM	-0.170944	1.02183e-05
MIF4GD	-0.170931	1.02352e-05
DCAF12	-0.17089	1.02853e-05
SLC29A1	-0.170886	1.02913e-05
ADGRF3	-0.170711	1.05106e-05
NFATC3	-0.170698	1.05279e-05
TNKS	-0.170612	1.06373e-05
RPUSD4	-0.170588	1.06677e-05
SCRT1	-0.170572	1.06886e-05
C1QTNF3	-0.170567	1.06952e-05
NEK9	-0.17051	1.07688e-05
FERMT3	-0.170424	1.08814e-05
AFF2	-0.170411	1.08992e-05
RBM38	-0.170406	1.09054e-05
ASB8	-0.170363	1.09628e-05
CHD4	-0.170361	1.09651e-05
MMRN1	-0.170358	1.09681e-05
TUBGCP6	-0.170356	1.09711e-05
PLEKHJ1	-0.17031	1.10328e-05
RREB1	-0.170252	1.11097e-05
CCNF	-0.170183	1.12028e-05
PTPRCAP	-0.17017	1.12201e-05
ZNF747	-0.170087	1.13334e-05
TAPT1	-0.170024	1.14199e-05
NBEAL2	-0.169957	1.15113e-05
KIAA1958	-0.169956	1.15135e-05
TMEM170B	-0.169913	1.1573e-05
TSHR	-0.169904	1.15857e-05
ZNF24	-0.169397	1.23132e-05
TFAP4	-0.169298	1.24606e-05
RGL4	-0.169222	1.25736e-05
DNMT1	-0.169184	1.26318e-05
PLAGL2	-0.169162	1.26648e-05
TET1	-0.169154	1.26771e-05
TADA2A	-0.16912	1.27282e-05
SNURF	-0.16904	1.28519e-05
ESPL1	-0.168961	1.29741e-05
NOP14	-0.168948	1.29936e-05
MARCKSL1	-0.168947	1.2995e-05
DOCK8	-0.16893	1.30213e-05
RPL18A	-0.16891	1.30525e-05
LRFN2	-0.168892	1.30819e-05
OR5AN1	-0.168883	1.30948e-05
ABT1	-0.168865	1.31237e-05
AKAP8	-0.168743	1.33167e-05
PRCC	-0.168653	1.34604e-05
ADNP2	-0.168619	1.35143e-05
ZNF559-ZNF177	-0.168559	1.36124e-05
NPIPB6	-0.168488	1.37276e-05
TAF11	-0.168441	1.38049e-05
CRAMP1	-0.168436	1.38143e-05
ORMDL3	-0.168413	1.38514e-05
GRB2	-0.168407	1.38612e-05
SP7	-0.168337	1.39782e-05
DCK	-0.168314	1.40155e-05
LSM1	-0.168309	1.40236e-05
KMT5C	-0.168254	1.41174e-05
CD53	-0.168205	1.41987e-05
NUTM2D	-0.168195	1.42156e-05
ZBTB24	-0.168182	1.42377e-05
OR13C2	-0.168149	1.42947e-05
MED12	-0.168082	1.44082e-05
WDFY4	-0.168061	1.44452e-05
VPS28	-0.168046	1.44711e-05
ZNF691	-0.167977	1.45898e-05
SPHK2	-0.16795	1.46366e-05
DPF2	-0.1679	1.47243e-05
KMT2C	-0.167867	1.47817e-05
ZBTB22	-0.167835	1.48385e-05
JMJD4	-0.167824	1.48586e-05
ZNF652	-0.167818	1.4869e-05
ALKBH7	-0.167804	1.48934e-05
ZNF324B	-0.167711	1.50581e-05
POLDIP3	-0.16764	1.51856e-05
GRAMD4	-0.167613	1.52348e-05
MUC19	-0.167555	1.53407e-05
ZC3H12B	-0.167528	1.53903e-05
ZNF574	-0.167458	1.55187e-05
HAVCR2	-0.167449	1.55349e-05
BTK	-0.16733	1.57552e-05
RBM5	-0.167308	1.57968e-05
CYFIP2	-0.16726	1.58859e-05
PNRC2	-0.167258	1.58907e-05
BRD4	-0.167198	1.60045e-05
NISCH	-0.167172	1.60525e-05
ZNF549	-0.167111	1.61704e-05
AAAS	-0.167082	1.6226e-05
GON4L	-0.16708	1.62295e-05
ZNF529	-0.16702	1.63447e-05
CPSF7	-0.166925	1.65289e-05
ZBTB16	-0.166918	1.6543e-05
ZNF784	-0.166893	1.6593e-05
ZNF333	-0.166812	1.67511e-05
POU4F2	-0.16679	1.67957e-05
DCP2	-0.166731	1.69123e-05
DCAF7	-0.166697	1.69815e-05
LILRA4	-0.166682	1.70106e-05
EME2	-0.166451	1.74806e-05
MTMR4	-0.166393	1.76004e-05
LST1	-0.166348	1.76953e-05
LIPN	-0.166284	1.78296e-05
NAA16	-0.166273	1.7852e-05
WDR6	-0.166247	1.79066e-05
C1orf35	-0.166137	1.81405e-05
BLM	-0.16607	1.82834e-05
LRRC37A	-0.166014	1.84049e-05
ARID3B	-0.166009	1.84165e-05
NSUN6	-0.165996	1.84444e-05
TLR7	-0.165961	1.8521e-05
STAT5B	-0.165891	1.86735e-05
C4orf46	-0.165886	1.86832e-05
PTBP2	-0.16587	1.87192e-05
UGT2B28	-0.165821	1.8827e-05
ZNF160	-0.165799	1.88771e-05
SENP7	-0.165732	1.90245e-05
EFCAB12	-0.165705	1.90862e-05
SMARCE1	-0.165628	1.92588e-05
ZBTB37	-0.165616	1.92867e-05
SAFB2	-0.165573	1.93837e-05
SH3BGRL	-0.165448	1.96697e-05
LONP1	-0.165437	1.96951e-05
ZNF534	-0.165426	1.97214e-05
JUND	-0.165397	1.97891e-05
NDUFAF6	-0.165396	1.97915e-05
TIMM13	-0.16536	1.98745e-05
MRPL16	-0.165355	1.98846e-05
ZNF718	-0.165192	2.02687e-05
GPANK1	-0.165173	2.03152e-05
SPC24	-0.165169	2.03244e-05
RNF38	-0.165138	2.03965e-05
ZCCHC7	-0.165119	2.0443e-05
ZNF248	-0.165074	2.05514e-05
ZBTB44	-0.165055	2.05968e-05
RNF170	-0.164983	2.07721e-05
TMEM121B	-0.164977	2.07859e-05
CSF2RB	-0.164907	2.09554e-05
FBXO41	-0.164872	2.10422e-05
RUFY3	-0.164841	2.11176e-05
BTBD18	-0.164819	2.11717e-05
CFAP73	-0.164786	2.12551e-05
COQ8A	-0.164766	2.13044e-05
UBQLN4	-0.164747	2.13525e-05
FNBP1	-0.164702	2.1463e-05
ZNF443	-0.1646	2.17212e-05
BAG4	-0.16459	2.17471e-05
SFXN2	-0.164558	2.18269e-05
PIK3R1	-0.164555	2.18351e-05
KCNJ11	-0.16452	2.19259e-05
WDR88	-0.164495	2.19901e-05
PDS5B	-0.164394	2.225e-05
GLI4	-0.164363	2.23307e-05
BUD13	-0.164272	2.25685e-05
PAN3	-0.164183	2.28042e-05
DGLUCY	-0.164153	2.28827e-05
PCP2	-0.164149	2.28928e-05
CDK12	-0.16414	2.29162e-05
CXorf65	-0.164099	2.30279e-05
C1QTNF4	-0.164076	2.30889e-05
GEMIN8	-0.163972	2.33684e-05
NIBAN3	-0.163969	2.33769e-05
ZNF653	-0.163896	2.35782e-05
HINFP	-0.163846	2.3715e-05
SH2B2	-0.163777	2.39052e-05
SRSF2	-0.163766	2.3937e-05
PIAS4	-0.16374	2.40071e-05
PRR14L	-0.163723	2.40566e-05
AARSD1	-0.163718	2.40703e-05
ATP5F1A	-0.163689	2.41515e-05
ZNF689	-0.163611	2.43713e-05
NRF1	-0.16361	2.43737e-05
SKOR1	-0.16352	2.46287e-05
GPX7	-0.163489	2.47175e-05
BRD1	-0.163416	2.4926e-05
MTMR8	-0.16335	2.51199e-05
DUT	-0.163345	2.51329e-05
C12orf71	-0.163289	2.52953e-05
MYO9B	-0.163267	2.53625e-05
PDXP	-0.163242	2.54355e-05
ZC3H3	-0.163237	2.54491e-05
PPP1R1A	-0.163231	2.5466e-05
RPS8	-0.163144	2.57238e-05
DBP	-0.163111	2.5824e-05
TGS1	-0.16311	2.58274e-05
EIF4B	-0.163069	2.59498e-05
POLD1	-0.163044	2.60233e-05
OPRL1	-0.163032	2.60603e-05
DEPDC5	-0.16301	2.61275e-05
AHSP	-0.163	2.61561e-05
INTS3	-0.162995	2.61708e-05
ZKSCAN4	-0.162911	2.64274e-05
RAB33A	-0.162903	2.64509e-05
NPIPB5	-0.162852	2.66085e-05
COL23A1	-0.162837	2.66532e-05
DGKZ	-0.162812	2.67312e-05
CD80	-0.162775	2.68464e-05
HMGN1	-0.162756	2.6905e-05
RAB37	-0.162746	2.69343e-05
YAF2	-0.162682	2.71353e-05
MEF2D	-0.162606	2.73734e-05
BEND4	-0.162569	2.74899e-05
NOP53	-0.162564	2.75074e-05
MSH5	-0.162511	2.76753e-05
CCR5	-0.162389	2.80684e-05
PTGDR2	-0.162386	2.80782e-05
RPL34	-0.162366	2.81422e-05
PEX11B	-0.162333	2.8248e-05
KLHL8	-0.162171	2.87821e-05
SDR39U1	-0.162084	2.90689e-05
POU2F1	-0.16197	2.94526e-05
POLR3C	-0.161933	2.95791e-05
ZNF91	-0.161906	2.96689e-05
UBAP2L	-0.161665	3.05032e-05
TSPAN33	-0.161663	3.05091e-05
RPS15A	-0.161653	3.05459e-05
RBM6	-0.161506	3.10629e-05
MXD4	-0.161472	3.11864e-05
BRPF1	-0.161428	3.13414e-05
JAK3	-0.161413	3.13964e-05
EAF2	-0.161336	3.16753e-05
UBE2G2	-0.161314	3.17556e-05
TAF5	-0.161291	3.1836e-05
RBBP6	-0.161268	3.19218e-05
ZNF852	-0.161262	3.19454e-05
BCKDHA	-0.161238	3.20319e-05
ZNF669	-0.161198	3.21772e-05
BCL2L11	-0.161189	3.22123e-05
MROH8	-0.161094	3.25648e-05
ZNF783	-0.161012	3.28685e-05
MOB3A	-0.161009	3.28826e-05
NPIPA1	-0.160993	3.2941e-05
FBXO10	-0.160912	3.32475e-05
CTC1	-0.160912	3.32477e-05
ZNF808	-0.160875	3.33863e-05
PYGO2	-0.160856	3.34622e-05
CD40LG	-0.160823	3.35871e-05
MARF1	-0.160802	3.36666e-05
NTN3	-0.160783	3.37397e-05
ZNF92	-0.160641	3.42895e-05
COMMD3	-0.160608	3.44193e-05
ZNF799	-0.160565	3.45906e-05
NICN1	-0.160545	3.46695e-05
CUEDC2	-0.160513	3.47946e-05
CFAP410	-0.160493	3.48729e-05
GINS4	-0.160468	3.49755e-05
PAXIP1	-0.160442	3.50767e-05
DHRS13	-0.160366	3.53801e-05
POMK	-0.160326	3.55443e-05
OSGEP	-0.16031	3.56091e-05
LEMD3	-0.160262	3.58051e-05
PRR3	-0.160257	3.58215e-05
MED24	-0.160217	3.59855e-05
TMEM273	-0.160198	3.60633e-05
ANKRD17	-0.16014	3.63045e-05
LEPROTL1	-0.160062	3.66243e-05
CRTC1	-0.160013	3.68316e-05
MTR	-0.159937	3.71481e-05
MAK16	-0.159917	3.72323e-05
PHKA2	-0.159916	3.7238e-05
HMGN5	-0.159862	3.74658e-05
RC3H1	-0.159784	3.77991e-05
UNC79	-0.159741	3.79846e-05
CEP95	-0.159715	3.80975e-05
SSBP4	-0.159698	3.81723e-05
ANP32E	-0.159662	3.83288e-05
C8orf89	-0.15965	3.8378e-05
PTP4A3	-0.159636	3.84411e-05
NRIP2	-0.159568	3.87358e-05
NUTM2B	-0.159527	3.89159e-05
PSMA8	-0.159513	3.89779e-05
LRFN1	-0.159505	3.90127e-05
MDN1	-0.159491	3.90762e-05
CAPN11	-0.159267	4.00778e-05
ZNF273	-0.15919	4.04295e-05
KCNMB1	-0.159184	4.04564e-05
ZNF497	-0.159171	4.05159e-05
RFXAP	-0.159126	4.07223e-05
C2orf92	-0.159116	4.07667e-05
CDT1	-0.159074	4.09618e-05
N4BP2L1	-0.159031	4.11618e-05
LIPI	-0.159024	4.11948e-05
QRSL1	-0.159019	4.12199e-05
PGAP2	-0.158984	4.13826e-05
INPP5D	-0.158945	4.15638e-05
GATAD2A	-0.158849	4.2016e-05
RPL19	-0.158836	4.20757e-05
TSSK6	-0.158801	4.22442e-05
ZNF557	-0.158785	4.23178e-05
KIAA0895L	-0.158729	4.25879e-05
ZNF69	-0.158717	4.2646e-05
RCSD1	-0.158682	4.28123e-05
FBL	-0.158601	4.32053e-05
SLC25A23	-0.158541	4.35012e-05
FAM180B	-0.158532	4.35412e-05
DHTKD1	-0.15851	4.36503e-05
CAPN15	-0.158509	4.36565e-05
ABHD17A	-0.15849	4.37505e-05
RNF138	-0.158468	4.38604e-05
RPL13A	-0.158454	4.39258e-05
DDX17	-0.158453	4.39299e-05
H1-7	-0.158235	4.50233e-05
MYO1G	-0.158193	4.52354e-05
DPEP3	-0.158034	4.6051e-05
C2CD2L	-0.158019	4.61286e-05
ADM5	-0.157941	4.65347e-05
ZNF724	-0.157918	4.66552e-05
YLPM1	-0.157788	4.73399e-05
ACSF3	-0.15773	4.76459e-05
POU2AF1	-0.157703	4.77927e-05
ZNF781	-0.157691	4.78525e-05
LAIR1	-0.157655	4.80492e-05
TMEM175	-0.157592	4.83882e-05
RSKR	-0.157575	4.84782e-05
KCTD20	-0.15752	4.87788e-05
ZNF816	-0.157519	4.8784e-05
CDAN1	-0.157489	4.89481e-05
MPST	-0.157482	4.89864e-05
TPH1	-0.157466	4.90736e-05
FCRL1	-0.157445	4.91899e-05
SMARCD1	-0.157434	4.92526e-05
ST6GAL1	-0.157433	4.92551e-05
PHIP	-0.157419	4.93353e-05
ELMO1	-0.157314	4.99154e-05
CCDC159	-0.157305	4.99675e-05
ZNF420	-0.157228	5.03973e-05
ME2	-0.157208	5.05083e-05
H2BE1	-0.157204	5.05317e-05
ZNF607	-0.157167	5.07435e-05
PLEKHO1	-0.157143	5.08783e-05
SCML4	-0.157138	5.09072e-05
RHOT2	-0.157136	5.09177e-05
MTRES1	-0.157076	5.12621e-05
RPS9	-0.157033	5.15041e-05
SLC38A5	-0.157005	5.16671e-05
TAF5L	-0.156996	5.17192e-05
FIZ1	-0.156958	5.1936e-05
ZBTB40	-0.15686	5.25101e-05
HIC2	-0.15684	5.26275e-05
DDX28	-0.156809	5.28109e-05
CD247	-0.156785	5.29487e-05
MGRN1	-0.156775	5.30114e-05
SV2B	-0.156727	5.32907e-05
TCTE1	-0.15672	5.33355e-05
TXNL1	-0.156712	5.33819e-05
NPIPB9	-0.15669	5.35102e-05
MED16	-0.156651	5.37426e-05
CYB5RL	-0.156617	5.39491e-05
ITPRIPL1	-0.156598	5.40651e-05
S100PBP	-0.156445	5.49907e-05
ELL	-0.156343	5.56165e-05
DTL	-0.156301	5.58777e-05
WIZ	-0.156248	5.62047e-05
MS4A6A	-0.156217	5.63983e-05
MED1	-0.15621	5.64446e-05
KIR3DL2	-0.156195	5.65403e-05
ZNF467	-0.156173	5.66776e-05
FAM153A	-0.156109	5.70789e-05
NDUFA13	-0.1561	5.71362e-05
SFSWAP	-0.15609	5.7201e-05
C19orf38	-0.156053	5.74332e-05
RECQL5	-0.156051	5.7449e-05
MBD3	-0.156006	5.77385e-05
ZNF8	-0.155991	5.78332e-05
DTNBP1	-0.155975	5.79372e-05
RPS10-NUDT3	-0.155802	5.90544e-05
INTS11	-0.155761	5.9327e-05
GHRL	-0.15573	5.95283e-05
METTL7A	-0.155697	5.9745e-05
C10orf143	-0.155673	5.99055e-05
CDC25A	-0.155633	6.01706e-05
PIK3CG	-0.155632	6.01785e-05
CNOT6L	-0.15563	6.01881e-05
SRRT	-0.1556	6.03915e-05
PABPC1	-0.155521	6.09225e-05
RSBN1L	-0.155482	6.11861e-05
LRRC37B	-0.155463	6.13109e-05
ACBD6	-0.155433	6.15139e-05
DYRK1A	-0.15539	6.18099e-05
CIB3	-0.155377	6.18954e-05
STMN1	-0.155301	6.2415e-05
ZBTB5	-0.155278	6.25765e-05
ATAD2B	-0.155222	6.29648e-05
VRK3	-0.155168	6.33397e-05
WEE1	-0.155161	6.33911e-05
NPRL2	-0.15515	6.34695e-05
ZNF14	-0.155098	6.38329e-05
R3HCC1	-0.155019	6.43871e-05
SLC6A16	-0.154908	6.51849e-05
RPS6	-0.154891	6.53007e-05
BTG2	-0.154814	6.58624e-05
PPP2R2A	-0.15481	6.58903e-05
MYOM2	-0.154804	6.59329e-05
N4BP2	-0.154783	6.60869e-05
ARHGEF9	-0.154774	6.61489e-05
ABHD18	-0.154701	6.66805e-05
TRAFD1	-0.154625	6.72416e-05
NAA60	-0.154589	6.75099e-05
SNAI3	-0.154533	6.79234e-05
CRTC2	-0.154486	6.82751e-05
FAM228B	-0.154465	6.84316e-05
ARNT	-0.154453	6.8523e-05
PKN1	-0.15442	6.87733e-05
HVCN1	-0.154415	6.88104e-05
ZNF625	-0.154283	6.98132e-05
BRWD1	-0.154237	7.01675e-05
GAPT	-0.154198	7.04679e-05
ANAPC7	-0.154152	7.08222e-05
SPAG6	-0.154132	7.0981e-05
STK40	-0.154043	7.16737e-05
NKTR	-0.154007	7.19561e-05
ESCO2	-0.153961	7.23196e-05
ZNF726	-0.153904	7.27726e-05
RMND5B	-0.153899	7.28147e-05
CCDC167	-0.153824	7.34176e-05
NFX1	-0.153809	7.35344e-05
ZBTB12	-0.153808	7.35402e-05
ZNF569	-0.153778	7.37872e-05
KAT7	-0.153723	7.42287e-05
CREBBP	-0.1537	7.44205e-05
TSC22D4	-0.153678	7.45949e-05
HSPB9	-0.153643	7.48819e-05
SMDT1	-0.153463	7.63705e-05
MBD2	-0.153412	7.67914e-05
MTMR14	-0.153405	7.68503e-05
QTRT1	-0.153345	7.73536e-05
TARS2	-0.153339	7.74104e-05
MYL4	-0.153263	7.80549e-05
ATP9B	-0.153159	7.89385e-05
UGT3A2	-0.153115	7.93208e-05
TRIM24	-0.153085	7.95787e-05
MOAP1	-0.153024	8.01097e-05
ATP1A3	-0.152996	8.03505e-05
ICAM2	-0.152986	8.0439e-05
IQCB1	-0.152964	8.06317e-05
MADD	-0.152933	8.09062e-05
TDP1	-0.152925	8.09793e-05
MRPL4	-0.152897	8.12201e-05
ENTPD1	-0.152865	8.1506e-05
MAPK8IP3	-0.152819	8.19185e-05
NHSL2	-0.15276	8.24384e-05
CD1C	-0.152738	8.26391e-05
EIF4EBP1	-0.152724	8.27626e-05
ADIPOQ	-0.152664	8.33032e-05
GPATCH8	-0.152634	8.35755e-05
LUC7L3	-0.152614	8.37626e-05
IRF2BP1	-0.152594	8.39406e-05
PATL2	-0.15256	8.42558e-05
CD52	-0.152556	8.42877e-05
TMEM272	-0.15249	8.48926e-05
FAM117B	-0.152449	8.52688e-05
FANCD2	-0.152404	8.56933e-05
CCDC78	-0.15238	8.59159e-05
ZNF347	-0.152358	8.61223e-05
WNT8B	-0.152349	8.62013e-05
YPEL2	-0.152299	8.66721e-05
PPP6R2	-0.152276	8.68884e-05
MCM4	-0.152104	8.85218e-05
GPC2	-0.152088	8.86732e-05
MYBL2	-0.152067	8.88777e-05
CNR2	-0.152031	8.92227e-05
TRMT44	-0.152024	8.92878e-05
VPS51	-0.152016	8.93617e-05
PNPLA7	-0.151978	8.97341e-05
ZNF44	-0.151975	8.976e-05
ANGEL2	-0.151899	9.05021e-05
KDM6A	-0.151853	9.09512e-05
NVL	-0.151853	9.09595e-05
VPS13B	-0.151846	9.10223e-05
ZNF292	-0.151813	9.13473e-05
FIP1L1	-0.151734	9.21284e-05
MCM6	-0.151685	9.26247e-05
SNX4	-0.151655	9.29174e-05
NUDT17	-0.151649	9.29852e-05
TIA1	-0.15163	9.31749e-05
WDR18	-0.151628	9.31897e-05
PCCB	-0.151618	9.32921e-05
PAN2	-0.151612	9.33552e-05
E2F5	-0.151601	9.34596e-05
DDX23	-0.151559	9.3886e-05
TMPO	-0.15155	9.39748e-05
GNPAT	-0.151548	9.39983e-05
EGLN2	-0.15154	9.40779e-05
ZNF559	-0.151497	9.45167e-05
OR2C1	-0.151492	9.4571e-05
CENPT	-0.151448	9.50174e-05
PTPN6	-0.151429	9.52118e-05
ZNF431	-0.151429	9.52144e-05
YJEFN3	-0.151404	9.54697e-05
DNMT3B	-0.151401	9.55027e-05
TLCD3B	-0.151398	9.55298e-05
CARM1	-0.151292	9.66276e-05
ZSCAN30	-0.151206	9.7527e-05
CLEC16A	-0.151153	9.80869e-05
RPL4	-0.151127	9.83586e-05
CSN1S1	-0.151121	9.84214e-05
CXorf21	-0.151118	9.84529e-05
GPM6B	-0.151114	9.84914e-05
ITGA4	-0.151109	9.855e-05
ZBTB45	-0.151102	9.86272e-05
ELAVL1	-0.151066	9.90007e-05
IRAK1BP1	-0.151058	9.9096e-05
RPRD2	-0.151049	9.91855e-05
SLC25A33	-0.151045	9.92281e-05
APAF1	-0.15103	9.9391e-05
OR52N4	-0.150928	0.00010049
C16orf86	-0.150864	0.000101181
PNISR	-0.150832	0.000101522
VPS52	-0.150797	0.000101903
CTSG	-0.150796	0.000101915
PI4KB	-0.150782	0.00010207
CARF	-0.150759	0.000102322
PMVK	-0.150713	0.000102834
NCR2	-0.150662	0.000103391
CCL23	-0.150595	0.000104136
RPS11	-0.150583	0.000104273
SPEN	-0.150542	0.000104737
ZNF844	-0.150499	0.000105222
PPP1R32	-0.15047	0.000105548
ZMAT1	-0.150464	0.000105608
VMAC	-0.150418	0.000106132
OGN	-0.150371	0.000106674
CYHR1	-0.150323	0.00010722
FBXW8	-0.150316	0.000107294
TXNL4A	-0.150305	0.000107428
RPAP1	-0.150241	0.00010816
SAPCD1	-0.150239	0.000108184
GTPBP1	-0.150222	0.000108385
GMEB1	-0.150213	0.000108493
HCLS1	-0.150165	0.000109042
AMBRA1	-0.150165	0.000109049
PABPC3	-0.150111	0.00010968
RNPS1	-0.150092	0.000109898
PIAS1	-0.150092	0.000109905
ANGEL1	-0.150041	0.000110498
MFNG	-0.150026	0.000110678
FBXO24	-0.150012	0.000110847
KDM5C	-0.149998	0.000111008
PIH1D1	-0.14993	0.000111821
CLASP2	-0.149877	0.000112447
UHRF1BP1	-0.149868	0.000112556
MCM9	-0.149844	0.000112853
RPL23A	-0.149819	0.000113148
RANBP3L	-0.149795	0.000113437
TECTA	-0.149778	0.000113643
ELAC1	-0.14976	0.000113864
ZKSCAN3	-0.149717	0.000114389
RPL6	-0.149637	0.000115361
IQGAP2	-0.149595	0.00011589
RSAD1	-0.149587	0.000115985
TMEM143	-0.149569	0.0001162
GSE1	-0.149562	0.00011629
ZNF251	-0.149558	0.000116347
PM20D1	-0.149557	0.00011636
ERMARD	-0.14952	0.000116818
GIMAP1	-0.149514	0.000116889
RPL5	-0.149499	0.000117077
PPHLN1	-0.149494	0.000117135
KHSRP	-0.14947	0.000117433
RPS20	-0.149447	0.000117725
ZNF296	-0.149442	0.000117789
NCR3	-0.149434	0.000117886
ZNF606	-0.149392	0.000118411
PCYOX1L	-0.149346	0.000119002
TSSK4	-0.149337	0.000119105
NOA1	-0.149323	0.000119288
ULK3	-0.149206	0.000120775
ZNF256	-0.149097	0.000122184
ADAM29	-0.149094	0.000122227
MEGF11	-0.149089	0.000122286
EML3	-0.148997	0.000123487
JADE1	-0.148971	0.000123834
ZSCAN18	-0.148958	0.000124
GRAPL	-0.148932	0.000124352
SNX22	-0.148913	0.000124591
RTF1	-0.148855	0.000125367
SSBP3	-0.148834	0.000125651
NIPSNAP1	-0.148826	0.000125749
ZNF415	-0.1488	0.000126095
IGLL1	-0.148798	0.000126127
LMBR1L	-0.148786	0.000126285
PIDD1	-0.148732	0.000127009
EIF4EBP3	-0.148642	0.000128231
LRCH4	-0.14864	0.000128257
PPARGC1B	-0.148619	0.000128536
SOX4	-0.148588	0.000128967
BACH2	-0.14848	0.00013044
MMP21	-0.148475	0.000130509
HGH1	-0.14847	0.000130582
CCL4L2	-0.14846	0.00013072
TMEM268	-0.148403	0.000131507
EEFSEC	-0.14839	0.000131696
MCM5	-0.148338	0.000132421
LRRC70	-0.148284	0.000133179
HECA	-0.148276	0.000133294
TCF4	-0.148195	0.00013443
PRRC2C	-0.148141	0.000135207
PTK2B	-0.148101	0.000135778
ZNF430	-0.148078	0.000136103
CDKN2C	-0.148066	0.00013627
RGS13	-0.148063	0.000136312
KLF13	-0.148053	0.000136465
DEF6	-0.14805	0.000136502
NEXMIF	-0.148045	0.000136583
SNRNP35	-0.148033	0.000136747
PHYKPL	-0.14798	0.00013751
LCT	-0.147967	0.000137704
KCNA6	-0.147962	0.000137772
RGS19	-0.147956	0.000137866
OXER1	-0.147832	0.000139674
HAUS8	-0.14778	0.000140446
CCL4	-0.147731	0.000141174
DOP1A	-0.147692	0.000141746
SPDYE3	-0.147668	0.000142109
ZNF154	-0.147656	0.000142296
ZNF583	-0.147637	0.000142581
IRAK4	-0.147616	0.000142893
ZNF696	-0.147547	0.000143934
SRSF5	-0.147465	0.000145175
PAX5	-0.147437	0.000145603
SMAD4	-0.147415	0.00014595
AMY2A	-0.147409	0.000146028
ZNF34	-0.147409	0.000146032
NUTM2E	-0.147375	0.000146564
HNRNPL	-0.147359	0.000146801
NCF4	-0.147322	0.00014737
SECISBP2	-0.147318	0.000147435
PRR12	-0.147295	0.000147787
F2RL3	-0.14729	0.000147869
INTS10	-0.147275	0.000148097
ZNF527	-0.147263	0.000148296
FKBP8	-0.147251	0.000148482
AEBP1	-0.147245	0.00014857
SLAMF1	-0.147243	0.000148609
SCAP	-0.147236	0.000148712
WDR37	-0.147222	0.000148933
DNAJC5B	-0.147197	0.000149316
ZNF254	-0.147101	0.000150827
AGAP6	-0.147083	0.000151112
ZNF701	-0.147061	0.000151467
CTDSP1	-0.147053	0.000151598
BGLAP	-0.146987	0.000152641
SEMA3G	-0.14691	0.000153889
DNA2	-0.146892	0.000154166
VPS26B	-0.146852	0.000154819
SLTM	-0.1468	0.000155661
SRSF11	-0.146719	0.000156988
VARS2	-0.146707	0.000157183
LPAR4	-0.146664	0.000157889
LAX1	-0.146574	0.000159382
ZNF582	-0.146529	0.000160134
SHMT2	-0.146488	0.000160833
TNRC6B	-0.146434	0.000161731
PYCR2	-0.146434	0.000161731
ARL8A	-0.146319	0.000163683
NFATC1	-0.146294	0.000164107
DOCK11	-0.146188	0.000165936
ATP13A4	-0.146157	0.000166468
PARVG	-0.14606	0.000168167
FAM171A2	-0.146011	0.000169024
VSIG4	-0.145961	0.000169914
WDR82	-0.145894	0.000171093
STXBP2	-0.145888	0.00017121
VDAC3	-0.145857	0.000171757
SLX1A	-0.145837	0.00017211
EEF1A1	-0.145827	0.000172303
DENND1C	-0.145788	0.000173001
ARHGEF1	-0.145787	0.000173011
FBXO42	-0.145703	0.00017453
MS4A14	-0.145675	0.000175041
YTHDC1	-0.145647	0.000175548
APBA3	-0.145581	0.000176756
IL11RA	-0.145562	0.000177102
VRK1	-0.145546	0.000177405
CHTF18	-0.145539	0.000177521
ACAP3	-0.145486	0.000178506
ZNF84	-0.145431	0.000179532
AGAP5	-0.145369	0.000180682
LRRC3C	-0.145326	0.000181503
SPINK8	-0.145324	0.000181526
IZUMO4	-0.145296	0.000182061
EIF2D	-0.145285	0.000182276
DCAF16	-0.14524	0.000183124
ZNF142	-0.145226	0.00018338
CCDC12	-0.145225	0.000183411
QRICH2	-0.145191	0.000184043
PUS10	-0.145173	0.000184401
AARS2	-0.145133	0.000185157
C19orf54	-0.145062	0.000186535
PLXNC1	-0.145053	0.000186704
TMEM119	-0.145049	0.00018678
FSD2	-0.145035	0.000187045
HMG20A	-0.145009	0.000187549
AMER1	-0.144894	0.000189798
MIS18A	-0.144888	0.000189918
CNPPD1	-0.144876	0.00019015
ZNF441	-0.144863	0.000190404
FCER2	-0.144861	0.000190453
PROCA1	-0.144777	0.000192115
ZNF318	-0.144736	0.000192914
ING4	-0.14464	0.000194842
TTLL12	-0.144637	0.000194902
EIF3G	-0.144619	0.000195257
ZMYM4	-0.14457	0.000196255
TESPA1	-0.14454	0.00019686
INPPL1	-0.144505	0.000197568
TCEANC2	-0.144502	0.000197631
HAUS1	-0.144481	0.000198059
BAZ2A	-0.144472	0.00019824
IQCF6	-0.144471	0.000198277
C6orf163	-0.144415	0.000199415
ZNF548	-0.144409	0.00019954
LY86	-0.144327	0.000201237
ZNF117	-0.144181	0.00020429
SON	-0.144174	0.000204436
HNRNPD	-0.144095	0.000206086
MLLT1	-0.144085	0.000206308
ZNF490	-0.14408	0.000206415
CIC	-0.144079	0.000206432
DAB1	-0.144071	0.000206605
TUBA3D	-0.144003	0.000208045
KDM4A	-0.143985	0.000208432
HELQ	-0.143983	0.000208473
CSPP1	-0.143969	0.000208788
C15orf61	-0.143963	0.000208905
NPIPB4	-0.143941	0.000209388
LIG3	-0.143925	0.000209739
NDUFA4L2	-0.143923	0.00020977
RHBDD3	-0.143897	0.000210338
SAMD13	-0.143867	0.000210991
AGO4	-0.143826	0.000211877
TIMELESS	-0.143813	0.000212154
ARHGDIB	-0.143791	0.000212642
CEP68	-0.143753	0.000213472
RSBN1	-0.143731	0.000213947
E4F1	-0.14367	0.000215291
PHF10	-0.143611	0.000216593
GOLGA7	-0.143603	0.000216776
RPL30	-0.143533	0.000218344
HROB	-0.143524	0.000218542
CAD	-0.143506	0.000218946
NARF	-0.143501	0.000219046
ZNF331	-0.143479	0.000219553
GPR101	-0.143438	0.000220476
C1orf162	-0.143402	0.000221276
RINL	-0.143396	0.000221428
ZSCAN29	-0.143387	0.00022163
BDH2	-0.143385	0.000221661
GLP1R	-0.143375	0.000221895
SRSF3	-0.143358	0.000222275
NRROS	-0.143312	0.000223335
HPS4	-0.143309	0.000223408
IKZF3	-0.143269	0.000224319
SDE2	-0.143156	0.000226916
ADAT2	-0.143081	0.00022867
SHISA6	-0.143076	0.000228791
MEX3A	-0.143038	0.000229678
ZRSR2	-0.143012	0.000230284
MSS51	-0.143012	0.000230292
MYCBP2	-0.142983	0.000230976
PDZRN4	-0.142979	0.000231064
DEPTOR	-0.142943	0.00023191
RPS3A	-0.142942	0.000231934
BCL11A	-0.14288	0.000233407
PBRM1	-0.142877	0.000233488
DYRK2	-0.142818	0.000234903
MIB1	-0.142815	0.000234968
ZNF324	-0.142799	0.000235338
CNOT10	-0.142778	0.000235864
ZNF526	-0.142723	0.000237192
C15orf39	-0.142718	0.000237294
RALGDS	-0.142659	0.000238724
GABRB2	-0.142593	0.000240353
RGS16	-0.142521	0.000242104
LMNB1	-0.142445	0.000243996
ITGB1BP2	-0.142443	0.000244044
SCAF11	-0.142426	0.000244466
SNRPD1	-0.142391	0.000245337
CDH23	-0.142389	0.000245391
LSM7	-0.142307	0.000247444
WDR97	-0.142288	0.000247919
SPG11	-0.142252	0.00024883
PSKH2	-0.142241	0.000249097
USE1	-0.142216	0.000249738
ATP6V0A2	-0.142198	0.000250186
ZPBP2	-0.142178	0.0002507
MEX3C	-0.142131	0.000251898
RBM17	-0.142116	0.000252284
TUBB4A	-0.142051	0.000253969
CARMIL2	-0.14203	0.000254495
HSD17B8	-0.141895	0.000258
ARID4A	-0.14184	0.000259444
AKT2	-0.141798	0.000260565
SIGLEC5	-0.141774	0.000261196
PHACTR1	-0.141754	0.00026173
CD180	-0.141744	0.000261982
DDX54	-0.141741	0.000262077
SCYL3	-0.141712	0.000262848
ZCWPW1	-0.141659	0.000264252
RASGRP4	-0.141647	0.000264571
IL10RA	-0.141647	0.000264582
CNMD	-0.141638	0.000264813
CBR4	-0.141604	0.000265735
MCRS1	-0.141603	0.000265758
STAU2	-0.141602	0.000265792
COQ5	-0.141593	0.000266021
ZNF90	-0.141586	0.000266215
FCRL5	-0.141585	0.000266239
RBMX	-0.141531	0.00026771
CNTRL	-0.141524	0.000267897
DIPK1B	-0.141484	0.000268974
SLAIN1	-0.141388	0.000271598
SEPSECS	-0.141383	0.000271733
FDXACB1	-0.14138	0.000271829
IL2RG	-0.141378	0.000271875
E2F3	-0.141375	0.000271943
PEAK3	-0.141344	0.000272819
GNA13	-0.141299	0.000274049
STUM	-0.141294	0.00027418
SSH2	-0.141232	0.000275916
PIK3R5	-0.141137	0.00027857
GVQW3	-0.141112	0.000279265
QARS1	-0.141056	0.000280841
ANKRD13B	-0.14102	0.000281866
CCDC125	-0.140997	0.000282518
SP1	-0.140984	0.000282886
CENPC	-0.140901	0.000285283
HAPLN4	-0.140848	0.000286812
NUP133	-0.140843	0.000286942
SLC12A3	-0.140838	0.000287086
RAD54L2	-0.140821	0.00028757
ENSA	-0.14081	0.000287897
ZFP82	-0.140779	0.000288811
WDTC1	-0.140751	0.000289609
PRDM10	-0.140698	0.00029116
ZNF512	-0.140644	0.000292749
C1orf131	-0.140619	0.000293497
PACSIN1	-0.14057	0.000294928
HRC	-0.140556	0.000295351
FOXP3	-0.140551	0.00029551
COG2	-0.140549	0.000295554
SCN11A	-0.14053	0.000296111
RNF5	-0.140492	0.000297264
U2AF2	-0.140463	0.000298114
ATP2B3	-0.140412	0.000299663
SLC6A5	-0.140316	0.00030257
PRKX	-0.14028	0.000303651
WDR91	-0.140241	0.000304855
ZNF580	-0.140206	0.0003059
BRD2	-0.140168	0.000307081
ARMH2	-0.140091	0.00030946
TUBB1	-0.140087	0.000309579
DLGAP3	-0.140085	0.00030963
MRI1	-0.140074	0.000309974
PASK	-0.140069	0.000310151
TEPSIN	-0.140008	0.000312028
BIN2	-0.13998	0.000312925
ZNF672	-0.139961	0.000313528
WDR24	-0.13994	0.000314173
GTSF1	-0.139875	0.000316209
GRIPAP1	-0.139873	0.000316272
ZNF711	-0.139864	0.000316573
PSPN	-0.139835	0.00031748
PIP4K2B	-0.13981	0.000318296
SLC19A1	-0.139745	0.000320375
ZHX2	-0.139705	0.000321645
SLC5A10	-0.139702	0.000321754
ZKSCAN2	-0.139698	0.000321883
BCAT2	-0.139692	0.000322077
TERF2IP	-0.139675	0.00032262
STPG3	-0.139663	0.000322995
DCANP1	-0.13957	0.000326003
PARP15	-0.13956	0.00032633
MSH4	-0.139559	0.000326364
ANKRD36B	-0.139512	0.000327902
ENPP3	-0.13949	0.000328637
DEDD	-0.139466	0.00032941
FAM186B	-0.139384	0.000332108
LARP1	-0.139355	0.000333096
UBP1	-0.139346	0.000333391
NPIPA7	-0.13932	0.000334234
CNDP1	-0.139305	0.00033473
ACKR2	-0.139288	0.000335328
RPL11	-0.139267	0.000336029
SAMD10	-0.139198	0.000338348
ICAM3	-0.139178	0.000339023
ZNF554	-0.139121	0.000340951
SLC25A45	-0.139066	0.000342818
HIRA	-0.139055	0.000343199
DNM2	-0.138995	0.000345224
SMIM8	-0.138989	0.000345442
RAB39B	-0.138957	0.000346537
MAX	-0.138954	0.000346659
PDIK1L	-0.138939	0.000347154
DDHD1	-0.138937	0.000347233
ASB13	-0.138923	0.000347708
HDDC3	-0.138901	0.000348495
RABGAP1L	-0.13888	0.000349206
CSMD1	-0.138806	0.000351786
RBBP5	-0.138805	0.000351816
TRIM28	-0.138789	0.000352371
PDE3B	-0.138779	0.000352734
SLC35G5	-0.13877	0.000353062
CCDC102B	-0.138714	0.000355004
SETD2	-0.13871	0.000355157
IFNAR2	-0.138702	0.00035544
TMCO6	-0.138634	0.000357852
LTB	-0.138583	0.000359667
SLC12A1	-0.138572	0.000360062
THAP9	-0.138499	0.000362653
CCNI	-0.138489	0.000363014
ZNF174	-0.138461	0.000364023
ZNF398	-0.138427	0.000365269
DDN	-0.138416	0.000365662
PCBP1	-0.138274	0.000370849
ARID4B	-0.138262	0.00037128
SPOP	-0.138154	0.000375258
EIF4E1B	-0.138124	0.000376375
TOP3B	-0.138022	0.000380214
CTDSP2	-0.137911	0.000384392
NPBWR2	-0.137904	0.000384646
HPSE2	-0.137877	0.000385674
COL9A2	-0.137877	0.000385689
NACA2	-0.137868	0.000386015
LBR	-0.137853	0.000386588
HNRNPUL2	-0.13783	0.000387465
YEATS4	-0.13779	0.000389013
NBPF12	-0.13771	0.00039209
ERFL	-0.137693	0.000392775
MYADML2	-0.137675	0.000393447
ZNF500	-0.137606	0.000396122
UNK	-0.13759	0.000396749
MPI	-0.137573	0.000397426
FAM229A	-0.13757	0.000397534
CNOT7	-0.137494	0.000400534
MPND	-0.137356	0.000405995
PIK3R6	-0.137315	0.000407652
RNF115	-0.137295	0.000408459
CALM3	-0.13723	0.000411058
GNG3	-0.137131	0.000415092
RABL2A	-0.137084	0.000417008
CCL1	-0.137074	0.000417411
ZNF383	-0.137065	0.000417787
PDCD7	-0.136956	0.000422286
ZNF775	-0.136904	0.000424436
SYNRG	-0.136902	0.000424543
ZNF496	-0.136804	0.00042861
HJV	-0.136796	0.000428974
RNPC3	-0.136736	0.000431499
SIAH2	-0.136713	0.000432489
EEF1B2	-0.136695	0.000433241
LCN6	-0.136566	0.000438728
PMF1	-0.136553	0.000439296
ZNF667	-0.136547	0.000439541
NAALADL1	-0.136537	0.000439973
REELD1	-0.13643	0.000444614
OFD1	-0.13643	0.000444633
MXD3	-0.136342	0.00044845
VPS13C	-0.136335	0.000448779
GALT	-0.136303	0.000450173
CARD8	-0.136281	0.000451134
CHMP7	-0.136251	0.000452445
TXNDC16	-0.136193	0.000455031
FNDC9	-0.136189	0.000455192
ZNF213	-0.136178	0.000455684
SLAMF6	-0.136175	0.000455843
DAXX	-0.136169	0.000456084
NGLY1	-0.13616	0.000456511
TCERG1	-0.136154	0.000456775
DMRTC1B	-0.136141	0.000457363
HTR1A	-0.136127	0.000457992
DCP1B	-0.136086	0.000459826
LSM6	-0.136082	0.000459998
RPUSD2	-0.136066	0.000460713
MARCHF9	-0.136028	0.00046242
SLC14A2	-0.136	0.000463687
CLCN6	-0.135998	0.000463761
HNRNPU	-0.135996	0.00046384
STIM2	-0.135974	0.000464842
HSF2	-0.135965	0.000465272
CDK3	-0.135958	0.000465582
RRP1B	-0.135931	0.00046681
DDX49	-0.135924	0.000467106
CHRNA2	-0.135876	0.000469321
SP2	-0.135869	0.000469622
DUS1L	-0.135866	0.000469771
MYBPC2	-0.135829	0.000471473
RPLP0	-0.135816	0.00047206
UTP3	-0.135747	0.000475246
TMEM259	-0.135746	0.000475279
PCGF3	-0.135741	0.000475537
TEN1-CDK3	-0.135732	0.000475925
POLR3D	-0.135718	0.000476606
DEFB132	-0.135707	0.000477102
ELP6	-0.135702	0.00047735
IL27	-0.135693	0.000477752
CCDC22	-0.135564	0.000483801
ARPP21	-0.135561	0.000483929
XKR7	-0.135532	0.000485271
BMF	-0.135508	0.000486428
SEMA6C	-0.135501	0.000486739
SETD5	-0.13549	0.000487254
PPP2R3B	-0.135466	0.000488396
EIF3F	-0.13545	0.000489192
LUC7L2	-0.135432	0.000490038
ATF5	-0.135418	0.000490705
ZBTB10	-0.1354	0.000491572
FDFT1	-0.135386	0.00049222
RPL14	-0.135361	0.000493441
DNAJB13	-0.135353	0.000493816
NCOA5	-0.135347	0.000494101
HSH2D	-0.135289	0.000496892
SCNM1	-0.135286	0.000497042
CREB1	-0.135251	0.000498739
TARBP1	-0.135208	0.000500811
SUFU	-0.135188	0.000501761
ALDOB	-0.135158	0.000503245
PFKL	-0.135138	0.000504232
GTSF1L	-0.1351	0.000506063
EEF1AKNMT	-0.135094	0.000506384
TNFRSF13B	-0.135055	0.000508291
LAMP5	-0.135044	0.000508803
RAB24	-0.135038	0.00050911
SCAI	-0.135036	0.00050924
RECQL4	-0.135028	0.000509628
PYM1	-0.134994	0.000511276
PDSS1	-0.134978	0.000512087
LONRF1	-0.13497	0.000512475
UBAP2	-0.134962	0.000512894
ALDH16A1	-0.134847	0.000518599
ZBTB34	-0.134834	0.000519288
SUPT20H	-0.134799	0.000521026
DNHD1	-0.134794	0.000521276
ZNF573	-0.134771	0.000522457
SYCE2	-0.134761	0.00052295
SMARCA5	-0.134715	0.000525284
AKAP17A	-0.134713	0.000525386
PALD1	-0.134665	0.000527819
D2HGDH	-0.134665	0.00052784
ZNF592	-0.134622	0.000530025
TM7SF2	-0.134564	0.000532993
MDC1	-0.134559	0.000533278
UPF1	-0.134543	0.000534096
ALDH5A1	-0.134535	0.000534494
N4BP3	-0.134454	0.00053869
DNPH1	-0.134441	0.000539341
VPS11	-0.134441	0.000539378
ZNF74	-0.1344	0.000541492
POLRMT	-0.134397	0.000541642
FGD3	-0.134388	0.00054213
CABIN1	-0.134379	0.000542605
FRS3	-0.134304	0.000546525
RPLP2	-0.134273	0.000548192
MBLAC2	-0.134268	0.000548444
CNOT3	-0.134267	0.0005485
LENG8	-0.134254	0.000549157
SPDYE2	-0.134239	0.000549977
ZKSCAN8	-0.13423	0.000550476
NSD2	-0.134228	0.000550563
ZNF506	-0.134201	0.000551997
ZFP14	-0.134187	0.000552714
PPP6R1	-0.134135	0.000555493
GRIK3	-0.134088	0.000558013
HNRNPA0	-0.134078	0.000558578
CTNNA3	-0.13405	0.000560059
DNMT3A	-0.134044	0.000560401
MEX3B	-0.134031	0.000561117
MRPS25	-0.134001	0.000562742
TCHP	-0.133984	0.000563644
LBHD1	-0.133968	0.000564521
DCAF11	-0.133882	0.000569171
PELI1	-0.133847	0.000571105
CNDP2	-0.133846	0.000571183
PRSS57	-0.133764	0.000575704
PURG	-0.133761	0.000575824
METTL25	-0.133732	0.000577469
CDK19	-0.133627	0.000583281
GNGT2	-0.133601	0.000584745
KLLN	-0.133541	0.00058813
ZNF362	-0.133538	0.000588323
ESPNL	-0.133506	0.00059013
DECR1	-0.133487	0.000591191
NUBP2	-0.133435	0.000594124
ATP23	-0.13339	0.000596681
C19orf18	-0.133355	0.000598718
OR56B1	-0.133343	0.000599372
RPL29	-0.133303	0.0006017
SIGLEC14	-0.133302	0.000601768
MIXL1	-0.133258	0.000604293
ZC3H8	-0.133242	0.000605239
AP4B1	-0.133241	0.000605291
MZB1	-0.133202	0.000607557
RNF166	-0.133199	0.000607708
ZNF423	-0.133179	0.000608866
ZNF345	-0.133179	0.000608883
SMG5	-0.13317	0.000609423
CEP350	-0.133163	0.000609827
GH1	-0.133132	0.000611633
KCNJ1	-0.13312	0.000612302
SLA2	-0.133085	0.000614372
TSGA10IP	-0.133085	0.000614388
ZNF7	-0.133077	0.000614862
LPAR2	-0.133035	0.000617317
BRAP	-0.133019	0.000618268
HDGFL2	-0.13301	0.000618807
AUTS2	-0.133004	0.000619159
IMPG2	-0.133003	0.000619187
IBA57	-0.132995	0.000619671
RSRC2	-0.132972	0.000621034
ADORA2A	-0.132873	0.000626937
NPRL3	-0.132831	0.000629458
NODAL	-0.132819	0.000630165
JPH4	-0.132791	0.00063188
CHKB	-0.132774	0.00063289
REX1BD	-0.132759	0.000633828
TMC6	-0.132756	0.000633976
FOXRED1	-0.132747	0.000634524
MSI2	-0.13274	0.000634937
ATP6V1FNB	-0.132669	0.000639295
SCN4A	-0.132636	0.000641284
IREB2	-0.132614	0.000642641
PLCG2	-0.132614	0.000642645
GPR160	-0.132602	0.000643375
ZNF714	-0.132598	0.000643587
PAGR1	-0.132594	0.000643877
ACTA1	-0.132581	0.000644657
EDN3	-0.132559	0.00064597
ZSCAN22	-0.13255	0.000646543
CDKAL1	-0.132491	0.000650214
LILRA2	-0.132418	0.000654699
ZNF525	-0.132361	0.000658312
PTCH2	-0.13235	0.000658995
NRL	-0.132338	0.000659704
CACTIN	-0.132273	0.000663804
CASP8AP2	-0.132262	0.000664507
TMIGD3	-0.132261	0.000664588
RAPGEF1	-0.132237	0.000666078
PTDSS1	-0.132232	0.000666386
MIEF1	-0.132228	0.000666656
ZNF428	-0.132211	0.000667728
PPP5C	-0.132191	0.000669043
ZNF547	-0.132178	0.000669846
GUCY1A1	-0.132172	0.000670229
INSR	-0.132142	0.000672154
HNRNPCL1	-0.132104	0.000674571
NEK8	-0.132067	0.000676937
ADAR	-0.132053	0.000677848
ST6GALNAC6	-0.132039	0.000678745
LRRC24	-0.132022	0.000679808
PUM1	-0.132014	0.00068034
HAUS5	-0.132009	0.000680686
MST1	-0.131941	0.00068505
ZNF442	-0.131937	0.00068535
RAB3A	-0.131924	0.000686176
OGT	-0.131924	0.00068621
KIF2A	-0.131913	0.000686902
CFAP92	-0.131869	0.000689779
RPL36	-0.131855	0.000690687
IGFALS	-0.131795	0.000694622
NEU3	-0.131776	0.000695853
SIRT5	-0.131768	0.000696404
MARCHF1	-0.131724	0.000699303
PPP1R10	-0.131719	0.000699641
RPL7A	-0.131688	0.000701709
THOP1	-0.131682	0.000702133
UBA52	-0.131621	0.000706185
KHDRBS2	-0.131599	0.000707646
RPL23	-0.131592	0.00070811
NPIPB12	-0.131591	0.000708162
IL16	-0.131565	0.000709908
NPIPB2	-0.131555	0.000710589
C12orf73	-0.131553	0.00071074
ZNF546	-0.131549	0.000711002
CISH	-0.131541	0.000711539
TLK2	-0.131538	0.00071174
USP30	-0.131485	0.000715319
TYROBP	-0.131482	0.000715528
NAF1	-0.131462	0.000716873
UBXN1	-0.131413	0.000720178
LARP4B	-0.131413	0.000720183
ZKSCAN1	-0.131409	0.000720474
NKIRAS2	-0.131401	0.000721012
ZNF668	-0.131386	0.000722035
KNTC1	-0.13137	0.000723156
GMFG	-0.131356	0.000724076
REEP4	-0.131352	0.000724354
NBPF11	-0.13127	0.000729981
TSEN54	-0.131257	0.0007309
RCHY1	-0.131207	0.000734355
POLM	-0.131144	0.000738748
CCAR1	-0.131129	0.000739758
TATDN3	-0.13111	0.0007411
KCNH2	-0.131091	0.000742421
GTF2I	-0.131084	0.000742881
PIAS2	-0.131078	0.000743344
MAP2K5	-0.131067	0.000744086
EFCAB5	-0.131031	0.000746613
PWWP3A	-0.131025	0.000747071
RSPH4A	-0.130999	0.000748881
ANKRD36C	-0.130986	0.000749819
SRARP	-0.130976	0.000750506
FGD5	-0.130961	0.000751545
REXO4	-0.130951	0.000752249
ZNF169	-0.130909	0.000755276
DACT3	-0.130876	0.000757597
SS18L2	-0.130819	0.00076169
LSM14A	-0.130776	0.000764786
CLK3	-0.130758	0.000766073
TMTC4	-0.130747	0.00076687
C11orf21	-0.130714	0.000769281
SPRN	-0.130684	0.000771411
TPR	-0.130619	0.000776135
ZNF616	-0.130617	0.000776326
MUTYH	-0.130571	0.000779619
APBB1IP	-0.130526	0.000782948
OSM	-0.130438	0.000789423
POLA2	-0.130419	0.000790826
VPS72	-0.130412	0.000791367
ZBTB17	-0.130386	0.000793293
CRB2	-0.130344	0.000796469
OXLD1	-0.130244	0.000803926
RITA1	-0.130126	0.000812912
TTC24	-0.130106	0.000814446
SLBP	-0.130089	0.000815742
ZADH2	-0.130087	0.000815899
LRIT3	-0.130084	0.000816067
DOCK2	-0.130075	0.000816775
CAT	-0.13006	0.000817891
ZNF22	-0.130017	0.000821207
ZNF425	-0.129933	0.000827682
ZNF141	-0.129916	0.000829051
SULT1A3	-0.129907	0.000829712
ZCCHC2	-0.129885	0.000831444
CUL9	-0.129878	0.000831987
RANBP3	-0.129863	0.000833161
NLRC4	-0.129856	0.000833646
ALDH6A1	-0.129808	0.000837399
U2AF1L4	-0.129799	0.000838104
TSPOAP1	-0.129768	0.000840558
SMIM24	-0.129755	0.000841621
GTF3A	-0.129612	0.000852886
PPP1CC	-0.129549	0.000857893
POLG	-0.129487	0.00086293
PIK3C2B	-0.129451	0.000865798
RUFY4	-0.129445	0.000866252
R3HDM1	-0.129431	0.000867451
RBM15	-0.129429	0.000867569
RFX3	-0.129416	0.000868617
POLR3K	-0.129401	0.000869833
ZFAT	-0.1294	0.000869956
VASH2	-0.129366	0.000872668
DDI2	-0.129335	0.000875254
SBK1	-0.129318	0.000876597
PSTPIP1	-0.129299	0.000878134
NUMA1	-0.129296	0.000878382
C3orf62	-0.129269	0.000880601
ZNF609	-0.12925	0.000882161
MRPS14	-0.129232	0.000883684
R3HDM4	-0.129228	0.000883985
EZH2	-0.129203	0.000885999
PRPH2	-0.129187	0.00088734
AKR1A1	-0.129167	0.000889015
SNAPC4	-0.129072	0.000896929
XYLT1	-0.129036	0.000899942
STAR	-0.129021	0.000901202
MPC1	-0.129014	0.000901745
ENAM	-0.128984	0.000904233
SIDT1	-0.128924	0.000909347
RPRD1A	-0.128922	0.000909501
GDF11	-0.128912	0.000910303
PIANP	-0.128905	0.000910897
H4C1	-0.128897	0.000911564
EMID1	-0.128893	0.000911955
ZFP2	-0.128857	0.000914985
YJU2	-0.128848	0.000915794
PABPC1L2B	-0.128827	0.00091758
COMMD3-BMI1	-0.128824	0.000917811
MIIP	-0.128803	0.000919559
NDUFAF1	-0.128755	0.000923718
GLT1D1	-0.12874	0.000925003
CORO7-PAM16	-0.128716	0.000927015
ABCB10	-0.128689	0.000929407
CILP	-0.128656	0.000932252
GIMAP4	-0.128627	0.000934719
USP7	-0.128584	0.000938461
NPIPB13	-0.128562	0.000940363
TMEM266	-0.128559	0.000940601
C11orf71	-0.128476	0.000947902
FBRS	-0.128469	0.000948466
FBXO15	-0.128445	0.000950643
MIA3	-0.128428	0.000952149
TUT4	-0.12841	0.000953673
PAIP2	-0.128372	0.000957077
ZNF649	-0.128342	0.000959749
ITM2A	-0.12833	0.000960747
PIK3IP1	-0.128309	0.000962608
SHISA8	-0.128301	0.000963375
CNOT8	-0.128293	0.000964117
ERP29	-0.128276	0.000965557
C1orf185	-0.128163	0.000975758
KRBA1	-0.128146	0.00097727
HDAC6	-0.12813	0.000978721
CASP2	-0.12811	0.000980539
ELP2	-0.128097	0.000981715
SPINDOC	-0.128076	0.000983575
TRAPPC9	-0.128062	0.000984848
PPAT	-0.128048	0.000986099
TMEM100	-0.128025	0.000988269
PIK3AP1	-0.128015	0.000989186
PDE6C	-0.12801	0.000989612
GLCCI1	-0.127976	0.000992675
PTMA	-0.127908	0.00099894
FAM216A	-0.127848	0.00100447
MAN2A2	-0.127809	0.00100811
TICRR	-0.127808	0.0010082
TCF12	-0.127789	0.00100997
PABPN1	-0.127767	0.00101202
PAQR6	-0.127725	0.00101594
WDR27	-0.127684	0.00101977
ATF7IP	-0.127583	0.00102929
LIX1	-0.12756	0.00103154
CHIT1	-0.127538	0.00103358
GEMIN7	-0.127515	0.00103578
BOP1	-0.127393	0.00104744
DHX30	-0.127377	0.001049
PILRA	-0.127372	0.00104945
RAD51D	-0.127364	0.00105025
DEPDC4	-0.127353	0.0010513
DCAKD	-0.127346	0.00105197
SLC26A5	-0.127329	0.00105362
LILRA1	-0.127304	0.00105606
GDI2	-0.127302	0.00105629
PRF1	-0.127283	0.00105813
MARK4	-0.127261	0.00106021
NKX6-3	-0.127202	0.001066
SLX4IP	-0.127198	0.00106642
EP400	-0.127163	0.00106982
[truncated: 17,168 more rows]

## Sheet: Rapamycin
Rapamycin sensitivity-expression correlation analysis (555 cell lines)
Gene	Spearman correlation coefficient	P value
CTRB2	-0.187882	8.3515e-06
TBC1D17	-0.187497	8.72056e-06
SEC62	-0.177788	2.52473e-05
FKBP14	-0.17545	3.23453e-05
ANO10	-0.173874	3.81549e-05
SELENOT	-0.172771	4.27961e-05
TMEM132B	-0.16796	7.00168e-05
TRADD	-0.167479	7.34964e-05
SMPD1	-0.166882	7.80406e-05
CPA6	-0.165465	8.99092e-05
RAB1A	-0.164536	9.85832e-05
RIPK2	-0.162734	0.000117727
WNT5A	-0.162586	0.000119442
SIL1	-0.161775	0.000129285
SGMS1	-0.160896	0.00014081
PSG2	-0.160526	0.000145949
DCAF6	-0.160242	0.000149999
TXNDC15	-0.160171	0.000151039
RABAC1	-0.159827	0.000156128
B3GNT9	-0.158064	0.000184846
ATOX1	-0.157867	0.000188345
ARHGAP24	-0.156978	0.00020492
CCDC102A	-0.156952	0.000205435
NRBP1	-0.156552	0.000213349
KCNK4	-0.156292	0.000218649
NAGK	-0.155429	0.000237129
COMMD1	-0.154982	0.000247273
BIRC2	-0.154507	0.000258489
SBSN	-0.154319	0.000263063
TXNDC11	-0.153998	0.000271042
EDEM2	-0.153688	0.000278943
SRP19	-0.153325	0.000288492
DECR1	-0.152941	0.00029894
PDIA4	-0.152719	0.000305134
HERPUD1	-0.152693	0.00030585
BCAS4	-0.152534	0.000310384
TNIP3	-0.152445	0.000312937
SERTAD3	-0.152176	0.000320763
MVP	-0.152065	0.000324049
PLBD2	-0.152063	0.00032412
SAR1B	-0.151869	0.000329932
CD2BP2	-0.151762	0.000333196
DEGS1	-0.151054	0.000355514
PGM3	-0.150931	0.000359529
GALNT10	-0.150795	0.000364001
MAN2B2	-0.150778	0.000364571
NCOA3	-0.150753	0.000365406
OGDH	-0.149984	0.000391875
DNASE2	-0.149833	0.000397266
UBE2H	-0.14943	0.000412024
MYOF	-0.149408	0.00041285
SEC24D	-0.148881	0.000432981
REEP5	-0.148689	0.000440533
STK17A	-0.148295	0.000456415
PSG1	-0.148215	0.000459672
IL1RAPL2	-0.148146	0.000462539
PSG6	-0.147439	0.000492747
HIVEP1	-0.147414	0.000493871
COQ10B	-0.147284	0.000499626
DNAJB2	-0.146922	0.00051601
TMEM214	-0.146854	0.000519116
RAB30	-0.146731	0.000524845
ARL1	-0.14636	0.00054241
SLC12A4	-0.14628	0.000546284
SEC31A	-0.146153	0.000552474
MEAK7	-0.145841	0.000567917
MARCHF2	-0.145754	0.000572331
HFE	-0.145514	0.000584584
GMPPA	-0.144763	0.000624515
AMFR	-0.144214	0.000655325
GOLGA8G	-0.143345	0.000706906
ICAM3	-0.143325	0.000708176
TMEM138	-0.143249	0.000712855
SLC35B3	-0.142956	0.00073125
C1S	-0.142913	0.000733946
CYB561A3	-0.142695	0.000747997
LRP10	-0.142554	0.000757149
PTCD2	-0.142321	0.000772562
SLC66A3	-0.142318	0.00077279
DEF8	-0.142102	0.000787337
GALNS	-0.142024	0.000792697
MYO1C	-0.141813	0.000807234
TRAM2	-0.141323	0.000842009
DNAJC10	-0.141219	0.000849501
GORAB	-0.141098	0.000858397
FMO4	-0.141042	0.000862494
CAMK2D	-0.140239	0.000923876
ARL2BP	-0.140053	0.000938593
SEC61A1	-0.139703	0.000966983
FAM71F1	-0.13954	0.000980482
BET1L	-0.139407	0.000991612
IL36B	-0.139395	0.000992622
UFL1	-0.139358	0.000995728
IL4I1	-0.139071	0.00102025
STT3A	-0.138976	0.00102851
ZDHHC7	-0.13888	0.00103683
SSR3	-0.138832	0.00104106
ANKDD1B	-0.138566	0.0010647
C1GALT1	-0.138449	0.00107525
ABCA1	-0.138402	0.00107954
LTBP1	-0.138353	0.00108403
TCF25	-0.13823	0.00109528
ABCF2-H2BE1	-0.137822	0.00113351
NFKB2	-0.137822	0.00113357
HDLBP	-0.13764	0.00115095
PCYT1A	-0.137586	0.00115624
SLC25A43	-0.137479	0.00116663
SLC10A3	-0.137215	0.00119272
TMED7-TICAM2	-0.137035	0.00121081
CPEB2	-0.136753	0.00123958
BLVRB	-0.1367	0.00124504
AGA	-0.136696	0.00124554
CCDC159	-0.136363	0.00128054
AP1G1	-0.136194	0.00129868
PSG5	-0.136193	0.00129877
YIPF1	-0.136023	0.00131716
RELB	-0.135576	0.00136686
DNAJC13	-0.134768	0.00146111
USO1	-0.134721	0.00146677
BAG3	-0.134674	0.00147245
MRPL32	-0.134365	0.00151037
DMPK	-0.134314	0.00151667
LMAN2	-0.13414	0.00153846
BMPER	-0.134067	0.00154766
MAGT1	-0.133836	0.00157722
OGFOD1	-0.133665	0.00159938
CLEC18B	-0.133656	0.00160062
LPP	-0.133571	0.00161179
LYSMD3	-0.133468	0.00162532
TRAPPC1	-0.133411	0.00163287
AMELX	-0.133005	0.00168785
FICD	-0.13279	0.00171758
ACBD3	-0.13279	0.00171763
MCL1	-0.132773	0.00171987
HERC4	-0.132627	0.00174037
RRBP1	-0.13243	0.00176847
RAP2C	-0.132384	0.00177505
IL22	-0.132179	0.00180481
RBKS	-0.13207	0.00182079
LYPLAL1	-0.131889	0.00184761
ZFP36L1	-0.131852	0.00185299
KDELR1	-0.131458	0.00191277
SNX17	-0.131356	0.00192865
PRAMEF2	-0.131092	0.00197001
ANGPTL1	-0.130661	0.00203916
SAMD4A	-0.13066	0.00203932
SP100	-0.130534	0.00206002
AP3B1	-0.130417	0.00207942
ITFG1	-0.130374	0.00208661
LMNA	-0.13028	0.00210231
FEZ2	-0.130262	0.00210529
UBC	-0.130211	0.00211391
LAMC1	-0.130019	0.00214648
DERL2	-0.129823	0.00218021
KCMF1	-0.129758	0.00219158
UTP15	-0.129601	0.00221903
TMEM52B	-0.129576	0.00222344
MOCS2	-0.129524	0.00223272
HTR2B	-0.129255	0.00228085
TRIP6	-0.129225	0.00228635
SMIM15	-0.129167	0.00229689
OS9	-0.128984	0.00233046
JKAMP	-0.128886	0.00234853
COPG1	-0.128593	0.00240352
YAP1	-0.128577	0.00240663
MMP3	-0.128536	0.00241443
EPRS1	-0.128344	0.00245111
EDDM3B	-0.128328	0.00245422
CLU	-0.128252	0.002469
SMIM14	-0.128107	0.00249729
DUS2	-0.127747	0.00256898
EHD1	-0.127643	0.00258998
GLI1	-0.12762	0.00259466
CYS1	-0.12751	0.00261718
SPPL2A	-0.127448	0.00262986
CTRB1	-0.127375	0.00264486
PSEN2	-0.127363	0.00264739
HPS3	-0.127267	0.0026674
SP140	-0.127218	0.00267766
TMEM150A	-0.127145	0.00269287
MVD	-0.127101	0.00270224
TXNDC5	-0.126853	0.00275495
EDN1	-0.126836	0.00275871
YIPF5	-0.126742	0.00277909
RAB18	-0.126676	0.00279323
MPP4	-0.126668	0.00279512
MSTN	-0.126659	0.00279698
ZBTB8OS	-0.126537	0.00282371
TMEM120A	-0.126473	0.00283772
PPFIBP2	-0.126144	0.00291115
MRPL17	-0.126017	0.00294003
SLC30A5	-0.126006	0.0029426
CAPN2	-0.126005	0.00294286
CFLAR	-0.125992	0.00294577
KMO	-0.125962	0.00295265
PSG9	-0.125747	0.00300227
PPP1R7	-0.125699	0.0030135
ZNF217	-0.125696	0.00301419
CROT	-0.12563	0.00302948
DHX29	-0.125562	0.00304553
RANBP3L	-0.125535	0.00305195
LSM10	-0.125476	0.00306579
MOB3A	-0.125472	0.00306667
PHAX	-0.125455	0.0030707
RHOQ	-0.125452	0.00307151
GORASP2	-0.125406	0.00308229
AKTIP	-0.12537	0.00309095
UFM1	-0.125261	0.00311714
OR8K1	-0.125188	0.0031346
ISLR	-0.125055	0.0031669
PRAMEF10	-0.124999	0.00318068
PGAM4	-0.124999	0.00318068
STAM2	-0.124845	0.00321843
TACR1	-0.12472	0.00324956
DUXA	-0.124631	0.00327179
ENAM	-0.124012	0.0034307
ALCAM	-0.123855	0.00347221
IL6	-0.123758	0.0034979
EIF2AK3	-0.123574	0.00354748
SEC24A	-0.123419	0.00358955
TNKS1BP1	-0.123416	0.00359035
ATP6V0E1	-0.123279	0.00362791
KLF17	-0.123144	0.00366547
COL4A5	-0.123058	0.00368951
FAM114A2	-0.123018	0.00370074
ZFAND2A	-0.122849	0.00374831
NEU1	-0.122683	0.00379578
LGALS1	-0.122565	0.00382981
KRT35	-0.122495	0.00385027
TMED9	-0.122422	0.00387147
CERT1	-0.122412	0.00387454
LONP2	-0.12234	0.00389578
P4HA2	-0.122297	0.00390827
TMEM87B	-0.122283	0.00391245
OST4	-0.122188	0.0039406
PPIC	-0.122141	0.00395458
ZNFX1	-0.122078	0.00397354
ESR1	-0.122061	0.00397855
SPIC	-0.121992	0.00399914
PRAMEF11	-0.121886	0.00403123
NLRP4	-0.121697	0.00408921
ADAM30	-0.121691	0.00409108
NR2E3	-0.121615	0.0041143
MBD2	-0.121571	0.00412809
ELL2	-0.121315	0.00420803
WDR41	-0.121281	0.0042189
SWAP70	-0.121239	0.00423227
SLC5A11	-0.12121	0.00424146
STX4	-0.121017	0.00430322
CCM2	-0.120994	0.00431048
TMEM167A	-0.120985	0.00431335
RRAS	-0.120939	0.00432818
KIF1C	-0.12083	0.00436369
GLG1	-0.120747	0.00439096
SCRN1	-0.120639	0.0044265
IL1R1	-0.120638	0.00442671
PRR23D1	-0.120544	0.00445795
TBC1D8B	-0.12054	0.00445914
SYTL2	-0.120516	0.00446728
HSCB	-0.120422	0.0044987
LIPA	-0.120394	0.00450814
CAPNS1	-0.120382	0.00451194
SNAP47	-0.120377	0.00451371
FCRL2	-0.12012	0.00460089
CRYBA1	-0.1201	0.00460761
WFS1	-0.120012	0.00463803
ISOC2	-0.119985	0.00464737
PMM2	-0.119976	0.00465026
U2AF1L4	-0.119974	0.00465108
TRIP11	-0.119834	0.00469965
TMEM192	-0.119746	0.00473037
KRTAP1-5	-0.119666	0.00475872
OLFML1	-0.119665	0.00475898
MFN1	-0.119601	0.00478145
CCL26	-0.119539	0.00480362
ZNF319	-0.119514	0.00481247
ALKBH6	-0.119503	0.00481639
MR1	-0.119426	0.00484389
EXT1	-0.119136	0.00494889
TMED5	-0.119107	0.00495928
ALPK2	-0.119082	0.00496876
MPV17	-0.119081	0.00496887
IFIT1	-0.119044	0.00498264
USB1	-0.119027	0.00498882
KIF3B	-0.118992	0.00500155
ANXA7	-0.118764	0.00508654
SHISA5	-0.118753	0.00509057
SLC38A6	-0.118672	0.00512116
NAMPT	-0.118609	0.00514492
UST	-0.118547	0.00516834
ADAM9	-0.118535	0.0051729
SOAT2	-0.118511	0.00518196
C5orf46	-0.118491	0.00518978
UEVLD	-0.118396	0.0052259
GYG1	-0.118349	0.00524401
MC1R	-0.118254	0.00528067
CCDC192	-0.118251	0.005282
CALHM5	-0.118183	0.00530837
PRRC1	-0.118136	0.00532672
SIAE	-0.118053	0.00535909
OSBPL3	-0.118044	0.0053625
IGFBP3	-0.117995	0.00538181
CCDC149	-0.117974	0.00539038
RFT1	-0.117971	0.00539147
AIDA	-0.117754	0.00547767
C3orf14	-0.117647	0.00552043
VIT	-0.117628	0.00552841
HEXB	-0.117525	0.00556992
IL6ST	-0.117374	0.00563176
LOXL2	-0.117336	0.00564721
CACNG3	-0.117309	0.00565858
PLA2G4C	-0.117297	0.00566323
DEFB118	-0.117266	0.00567635
FCRL3	-0.11717	0.00571596
S1PR3	-0.11709	0.00574955
NR1H2	-0.116878	0.00583867
TMEM9B	-0.116681	0.00592284
IRF9	-0.116634	0.00594278
RHBDF2	-0.116607	0.00595443
FAM71F2	-0.116596	0.00595913
ECE1	-0.116451	0.00602243
TMEM109	-0.116358	0.00606295
B4GALT1	-0.116234	0.00611769
CD86	-0.11621	0.00612797
SLC35F5	-0.116116	0.00616994
CLPTM1	-0.116102	0.0061763
PLCZ1	-0.116025	0.00621071
CREM	-0.115786	0.00631849
GADD45B	-0.115771	0.00632543
CDH9	-0.11575	0.00633508
RAD50	-0.115396	0.00649848
MCFD2	-0.115346	0.00652151
TTPAL	-0.115345	0.006522
CTSK	-0.115271	0.00655704
KIAA0513	-0.115096	0.00663962
GPR42	-0.115067	0.00665373
SGCE	-0.115041	0.00666582
AKT1S1	-0.114988	0.00669133
GASK1B	-0.114938	0.00671514
ERLEC1	-0.114914	0.00672664
PLA2G15	-0.114899	0.00673417
SOAT1	-0.114879	0.00674369
CCDC197	-0.11473	0.00681588
LCAT	-0.114712	0.00682462
MBOAT7	-0.114654	0.00685304
NOMO3	-0.114644	0.0068582
ATP1A2	-0.114446	0.00695547
APRT	-0.114436	0.00696063
FRRS1	-0.114431	0.00696301
ANXA5	-0.114341	0.00700799
UGT1A9	-0.114149	0.00710453
STYXL1	-0.114118	0.00712016
STAT1	-0.114112	0.00712303
SPRED3	-0.114064	0.00714765
SPRYD7	-0.113881	0.00724086
GTF2E2	-0.113783	0.00729161
KDELR2	-0.113691	0.00733942
FOLR3	-0.113652	0.00735972
JOSD2	-0.113612	0.00738068
NINJ1	-0.113374	0.00750587
GPX8	-0.113374	0.00750603
SSR1	-0.113369	0.00750852
TRAPPC3L	-0.113342	0.00752328
ATG4A	-0.113318	0.0075358
PRCP	-0.113312	0.00753913
SLC7A11	-0.113298	0.00754647
PCYOX1	-0.113263	0.00756529
ACTR3	-0.113226	0.00758524
KIR3DL3	-0.113211	0.00759331
AMZ2	-0.112979	0.00771866
CKAP4	-0.112937	0.00774117
RASGRP3	-0.112843	0.00779269
OR5B12	-0.112782	0.00782628
ARSB	-0.112719	0.00786115
FBN1	-0.112649	0.00789984
BCL3	-0.112544	0.0079585
APLF	-0.112358	0.00806322
NBPF9	-0.112358	0.00806357
VEGFA	-0.112357	0.00806418
OSTM1	-0.11226	0.00811892
PHLPP2	-0.112236	0.00813256
CDR2	-0.112188	0.00815987
PEA15	-0.112186	0.0081615
LAPTM4A	-0.112168	0.00817176
SERPINH1	-0.112166	0.0081729
ADM	-0.11215	0.00818186
LAMB2	-0.112141	0.00818689
DHDDS	-0.112075	0.00822524
HSPA4	-0.112039	0.00824564
DIPK1A	-0.111921	0.00831402
ITPKC	-0.111883	0.00833628
NQO2	-0.111707	0.00843969
SERTAD1	-0.111696	0.00844636
GET1-SH3BGR	-0.111651	0.00847261
LIN37	-0.111622	0.00848988
IKBIP	-0.111601	0.00850249
ANKRD34A	-0.111543	0.0085369
KCTD18	-0.111538	0.00853999
CDH6	-0.111531	0.00854392
SRXN1	-0.111447	0.00859401
ATRAID	-0.111426	0.00860661
ACVR1	-0.111326	0.00866729
SYNPO	-0.111264	0.00870462
NT5C1B	-0.111079	0.00881729
IRF3	-0.11096	0.00889077
DNAI3	-0.11095	0.00889674
GARS1	-0.110941	0.00890224
CCL11	-0.11086	0.00895228
CD151	-0.110759	0.00901562
MFSD5	-0.110659	0.00907823
FAM98A	-0.110638	0.00909138
SNX29	-0.110555	0.00914373
MTCP1	-0.110555	0.00914414
EIF5A2	-0.110309	0.00930077
MYO9A	-0.110307	0.00930202
COQ9	-0.110268	0.00932704
FASTK	-0.109961	0.00952738
ARL6IP5	-0.109897	0.00956912
NPIPB6	-0.109878	0.00958208
IFT43	-0.109778	0.00964806
TIGAR	-0.109718	0.00968828
RDH14	-0.109691	0.00970626
NOMO2	-0.10969	0.00970696
SP110	-0.109663	0.00972481
TMED10	-0.109623	0.00975181
PDCD1LG2	-0.109582	0.00977931
SLC16A2	-0.10958	0.00978056
ILK	-0.109504	0.0098314
AC099489.1	-0.109427	0.00988356
CAMSAP2	-0.109283	0.00998198
COX20	-0.109221	0.0100243
FBXW4	-0.109157	0.0100688
FBXL17	-0.109126	0.0100901
CCNYL1	-0.109089	0.0101155
ELMOD3	-0.108909	0.0102411
NAGLU	-0.108903	0.0102451
NRBF2	-0.108895	0.0102506
GOLGB1	-0.108854	0.0102793
FZD4	-0.108837	0.0102917
PDE1A	-0.108806	0.0103135
SNTB2	-0.108764	0.0103429
URGCP	-0.108756	0.0103486
MYL5	-0.108693	0.010393
CLEC18A	-0.108687	0.0103976
DKKL1	-0.108619	0.0104459
IL1RL1	-0.1086	0.0104595
LDHD	-0.108571	0.0104804
YPEL5	-0.108493	0.0105363
NDUFS4	-0.1084	0.0106034
CYLD	-0.108398	0.0106046
P4HA1	-0.108373	0.0106228
ECSCR	-0.108359	0.010633
GOLM2	-0.108284	0.0106872
CSRP3	-0.108261	0.0107041
MCEE	-0.108221	0.0107329
MMP12	-0.108181	0.0107626
IFT27	-0.108177	0.0107654
EBI3	-0.108157	0.0107799
SLC9A5	-0.108125	0.0108034
ACOX3	-0.108118	0.0108089
TRPS1	-0.108063	0.0108493
CNN2	-0.107938	0.010942
GGN	-0.107909	0.010963
GBA	-0.107815	0.0110333
CHIC1	-0.107755	0.0110783
HHIPL2	-0.1077	0.0111199
PLOD1	-0.107684	0.0111322
OR51B5	-0.107638	0.0111664
BET1	-0.107618	0.0111818
SBDS	-0.107616	0.0111836
SDF4	-0.107489	0.01128
CCL7	-0.107242	0.0114699
OASL	-0.10724	0.0114716
IRGC	-0.107212	0.0114932
CRELD2	-0.107201	0.0115013
AOX1	-0.107154	0.0115384
LAP3	-0.107095	0.0115838
SYNGR3	-0.107047	0.0116219
CPA4	-0.107041	0.011626
CALU	-0.107011	0.01165
NAPA	-0.106957	0.0116925
PAOX	-0.106873	0.0117589
PSG4	-0.106842	0.0117836
CPED1	-0.106839	0.0117853
HIBCH	-0.106809	0.0118097
MRPL24	-0.106803	0.0118145
FTHL17	-0.106775	0.0118362
CCPG1	-0.10655	0.0120174
TM2D2	-0.106468	0.0120835
STOML1	-0.106446	0.0121011
TFPI	-0.106408	0.0121325
CPO	-0.106302	0.012219
ARF4	-0.10627	0.0122448
NFAT5	-0.106199	0.012303
BCL6	-0.106099	0.0123861
MRPS24	-0.106071	0.0124095
TDO2	-0.106018	0.0124531
CPNE3	-0.106005	0.012464
OR5K4	-0.105899	0.012553
RSPRY1	-0.105891	0.0125596
GGCX	-0.105831	0.0126101
ARMC9	-0.105817	0.0126221
LHFPL6	-0.105785	0.0126484
DIO1	-0.105776	0.0126559
HIBADH	-0.10576	0.0126695
RMDN1	-0.105658	0.0127565
TEAD2	-0.105467	0.0129198
ABCF3	-0.105425	0.0129561
LACTB	-0.105412	0.0129672
RETSAT	-0.10535	0.0130204
RTCA	-0.105301	0.0130636
FRMD6	-0.105283	0.013079
FAM3A	-0.105271	0.0130891
CLN5	-0.105241	0.0131159
SHCBP1	-0.10522	0.0131337
ACTR2	-0.105174	0.0131745
RMDN2	-0.105151	0.0131939
SCFD1	-0.105148	0.0131967
RIT1	-0.105134	0.0132095
COPB1	-0.105087	0.0132502
ADAM12	-0.105011	0.0133179
ITGB5	-0.104967	0.0133561
SUCLG2	-0.104953	0.0133689
APOL2	-0.104941	0.0133799
COX6A2	-0.104941	0.0133799
RER1	-0.104909	0.0134078
VOPP1	-0.104905	0.0134115
KANK1	-0.104896	0.0134193
CAV1	-0.104853	0.0134576
OR5A1	-0.104844	0.0134656
PHKB	-0.10473	0.0135675
STEAP1	-0.10469	0.0136037
C16orf72	-0.104665	0.0136266
DNAJC5B	-0.104652	0.0136379
KIAA0825	-0.104578	0.0137051
BLVRA	-0.104577	0.013706
CISD1	-0.104505	0.0137715
TMEM127	-0.104405	0.0138628
CAP2	-0.104346	0.0139164
SIDT2	-0.104323	0.0139376
PLPP1	-0.104179	0.0140709
CD99L2	-0.104156	0.0140923
GOLGA8F	-0.104089	0.0141547
COPB2	-0.104082	0.0141617
ZBTB38	-0.10399	0.0142477
MRPL35	-0.103725	0.0144978
GOLGA5	-0.103657	0.0145628
SHC1	-0.103598	0.014619
PCDHGC5	-0.103559	0.0146567
SAR1A	-0.103474	0.0147383
C2orf42	-0.103431	0.0147802
NRG2	-0.103396	0.0148142
PSENEN	-0.103373	0.0148367
IL21R	-0.103274	0.014933
ANKHD1-EIF4EBP3	-0.103215	0.014991
C1orf94	-0.103214	0.0149922
INTS12	-0.103069	0.0151348
KIAA1217	-0.103041	0.0151625
NAALADL2	-0.10299	0.0152124
VCAM1	-0.102888	0.0153142
KRT32	-0.102772	0.0154313
PLEKHA3	-0.102755	0.015448
TANGO6	-0.102749	0.0154541
SNX24	-0.102746	0.0154571
SDC1	-0.102716	0.0154874
TMEM244	-0.102698	0.0155051
FABP4	-0.102629	0.015575
SNX8	-0.102539	0.0156673
C5AR2	-0.102518	0.0156882
ADAMTS1	-0.102506	0.0157005
SGSH	-0.102481	0.0157257
EML1	-0.102312	0.0158997
TTC27	-0.102309	0.0159032
SERF2	-0.10226	0.0159532
EIF5AL1	-0.102152	0.0160657
PSMC2	-0.102125	0.0160935
SAT2	-0.102108	0.0161118
PLPP3	-0.102078	0.0161436
GCNA	-0.102063	0.0161591
EIF2AK4	-0.102005	0.0162198
ATXN1L	-0.102	0.0162252
RIOX2	-0.101949	0.0162791
TSC22D3	-0.101928	0.0163012
KCTD11	-0.101926	0.0163032
MS4A10	-0.101773	0.0164653
TNFRSF10B	-0.101689	0.016555
LRRC15	-0.101688	0.0165556
CSF2	-0.101684	0.0165604
LMOD1	-0.101656	0.0165897
C16orf87	-0.10159	0.0166614
SCARA5	-0.101589	0.0166627
EMC7	-0.101573	0.016679
IFNA2	-0.101543	0.0167115
FBXO27	-0.101422	0.0168432
FAH	-0.101408	0.0168582
NUGGC	-0.101338	0.0169339
NEK6	-0.101283	0.016994
PLD2	-0.101268	0.0170111
TEX35	-0.101116	0.0171785
FN1	-0.101106	0.0171889
ELOVL1	-0.101088	0.0172089
MGLL	-0.100984	0.0173244
PNPLA6	-0.100983	0.0173258
COL12A1	-0.100976	0.0173331
FTO	-0.100965	0.0173458
CAB39L	-0.100901	0.017417
ANKIB1	-0.100774	0.0175596
TMEM205	-0.100751	0.0175859
BASP1	-0.100726	0.0176134
FBXW10	-0.100661	0.0176875
ACOT2	-0.100638	0.0177138
VPS9D1	-0.100576	0.0177841
PPP3CC	-0.100564	0.0177983
IBSP	-0.100548	0.017816
OR5K3	-0.100544	0.01782
TMEM45A	-0.100479	0.0178949
G6PD	-0.100396	0.0179901
DST	-0.10032	0.0180783
TRAPPC2L	-0.100185	0.0182341
VTI1B	-0.100154	0.0182706
CD177	-0.100059	0.0183813
RBBP9	-0.100048	0.0183949
MAP3K14	-0.100029	0.0184172
ARHGAP10	-0.1	0.0184509
RIC8A	-0.0999966	0.0184549
OSGIN1	-0.099803	0.018684
MMP10	-0.0997069	0.0187986
AKR1B15	-0.0996755	0.0188362
PLAAT2	-0.0996636	0.0188505
MPDU1	-0.0996608	0.0188539
NABP1	-0.0996555	0.0188602
CLEC4M	-0.0996415	0.018877
SGPP1	-0.0995129	0.0190319
FCRLB	-0.0994975	0.0190505
C1R	-0.0994106	0.0191559
SYPL1	-0.0992882	0.0193051
RAPH1	-0.0992555	0.0193452
HSP90B1	-0.0991522	0.0194723
PRR20B	-0.0991373	0.0194907
PRR20A	-0.0991373	0.0194907
PRR20D	-0.0991373	0.0194907
PRR20E	-0.0991373	0.0194907
FAM180A	-0.0991053	0.0195302
MED7	-0.0990853	0.0195549
FLNA	-0.0990741	0.0195688
CALML6	-0.0990688	0.0195753
FAM234A	-0.0990688	0.0195754
PGAM1	-0.0990561	0.0195911
OAZ1	-0.0990403	0.0196107
OR6S1	-0.0990089	0.0196497
SCAMP3	-0.098992	0.0196707
AP2A1	-0.0989089	0.0197743
TMBIM1	-0.0988917	0.0197959
SLC25A12	-0.0988623	0.0198326
PLS3	-0.0988488	0.0198496
DDX59	-0.0987911	0.0199219
MUSK	-0.0987631	0.0199573
BCL7C	-0.0987614	0.0199594
OR2T11	-0.0987457	0.0199792
P3H2	-0.098731	0.0199978
TM9SF1	-0.0987244	0.0200061
BIRC3	-0.0987022	0.0200341
FBXO28	-0.0986631	0.0200836
CNPY4	-0.0986245	0.0201325
ECI2	-0.0985821	0.0201864
NCSTN	-0.0985634	0.0202103
OR4F4	-0.0985586	0.0202163
TRIP10	-0.0985352	0.0202461
MEMO1	-0.098523	0.0202617
DAD1	-0.0985061	0.0202834
NFS1	-0.0984952	0.0202973
PDGFD	-0.0984836	0.0203121
ORC5	-0.0984785	0.0203186
PRSS23	-0.0984776	0.0203198
MAGEA1	-0.0984742	0.0203241
PLSCR3	-0.0984558	0.0203476
IVL	-0.0984422	0.0203652
EPHX1	-0.0984249	0.0203873
VCL	-0.0983415	0.0204946
SOST	-0.0983391	0.0204977
GM2A	-0.0983062	0.0205402
EEA1	-0.098252	0.0206103
RPAP2	-0.0982307	0.0206378
IL31	-0.0981994	0.0206785
PPP1R15A	-0.0981797	0.0207041
MPG	-0.0981769	0.0207077
POFUT2	-0.0981765	0.0207083
SRPRA	-0.098162	0.0207271
FBXO36	-0.0981608	0.0207287
TK2	-0.0981325	0.0207656
CDC42EP2	-0.0981314	0.0207671
IFI27	-0.0981275	0.0207722
SYVN1	-0.098094	0.0208158
SNX2	-0.0980864	0.0208258
ZFAND6	-0.0980193	0.0209136
CAV3	-0.0980101	0.0209257
COG4	-0.0978766	0.0211017
ACHE	-0.0977639	0.0212512
SLFN5	-0.0977303	0.021296
TYRP1	-0.0975734	0.0215059
PTPRQ	-0.097562	0.0215213
FCRL1	-0.0975572	0.0215277
PHC3	-0.0975165	0.0215826
MAP1LC3B2	-0.0974195	0.0217137
GSTM4	-0.09741	0.0217266
SIX5	-0.0973985	0.0217423
SLC6A16	-0.0973904	0.0217532
NDUFAF1	-0.0972598	0.0219312
SMARCAL1	-0.0971624	0.0220647
RRP15	-0.0971534	0.022077
SRGN	-0.0970723	0.0221889
PCDHGA4	-0.0970488	0.0222213
MAN2A1	-0.0970073	0.0222788
HELZ2	-0.0970059	0.0222808
HM13	-0.0970025	0.0222854
MIA3	-0.0969683	0.022333
FDX2	-0.0968686	0.0224719
ANKK1	-0.0968096	0.0225543
POLK	-0.0966852	0.0227292
FNDC3B	-0.0966489	0.0227804
GCNT2	-0.0966455	0.0227853
CDC14B	-0.0966155	0.0228277
WIPI1	-0.0965333	0.0229443
EIF5B	-0.0965017	0.0229893
PELO	-0.0963836	0.023158
NDST1	-0.0963673	0.0231814
OSTC	-0.0963412	0.0232189
NUDT18	-0.0963136	0.0232585
NOMO1	-0.096262	0.023333
CREB3	-0.0962589	0.0233374
RPN2	-0.0962414	0.0233627
NEK7	-0.096199	0.023424
ERVV-1	-0.0961375	0.0235132
WASHC4	-0.0960503	0.0236402
MROH2B	-0.0960325	0.0236662
LY96	-0.0960295	0.0236705
TACC1	-0.096004	0.0237078
CLGN	-0.0960002	0.0237134
MAPK10	-0.0958783	0.0238924
IFNG	-0.0958739	0.0238987
BCAT2	-0.0958262	0.0239692
MAP2K4	-0.0955322	0.0244067
CYP2C9	-0.0955003	0.0244547
PIAS3	-0.0954379	0.0245486
ZBTB4	-0.0954275	0.0245643
PCDHB9	-0.0953662	0.0246569
PSG7	-0.0953072	0.0247463
F2RL2	-0.0952922	0.0247692
P4HB	-0.0952602	0.0248178
SLC4A1AP	-0.0952544	0.0248267
HSPA5	-0.0952482	0.024836
CINP	-0.095246	0.0248393
CHMP2A	-0.0952096	0.0248948
RGS3	-0.0951987	0.0249115
CBWD6	-0.0951666	0.0249607
COL13A1	-0.0951512	0.0249841
ADORA2A	-0.0951341	0.0250103
KRTAP4-11	-0.0951246	0.0250249
ATP6V0D1	-0.0951031	0.0250578
UHRF1BP1L	-0.0950813	0.0250913
TFG	-0.0950725	0.0251049
PSMC4	-0.0949937	0.0252263
CTBS	-0.0949889	0.0252337
TM9SF4	-0.0949759	0.0252537
MRPS12	-0.0949197	0.0253408
CACNG1	-0.0949	0.0253713
CACNA1S	-0.0948731	0.025413
RAC1	-0.0948639	0.0254273
IFIH1	-0.0948444	0.0254576
HECW2	-0.0948427	0.0254603
EOLA2	-0.0947902	0.0255421
SLC39A7	-0.0947418	0.0256176
TCEAL1	-0.0946376	0.0257811
TOM1L2	-0.0945581	0.0259065
FHOD1	-0.0945375	0.0259389
GALNT4	-0.0945212	0.0259647
SLC22A4	-0.0944992	0.0259996
HOMER3	-0.0944981	0.0260014
ZFP36	-0.0944863	0.0260201
DNAJC3	-0.0944104	0.0261406
MAP4	-0.0943814	0.0261868
MAP1LC3B	-0.0943336	0.0262631
PPP2R1A	-0.0943112	0.026299
GALK2	-0.0942654	0.0263722
NTN5	-0.0942166	0.0264506
LMLN	-0.0942089	0.026463
COL4A6	-0.0941473	0.0265622
CLEC4E	-0.0941125	0.0266185
SEL1L	-0.0940707	0.0266861
NUMB	-0.0940593	0.0267046
CDH13	-0.0940528	0.0267152
FATE1	-0.0939878	0.0268207
TRAPPC13	-0.0939866	0.0268227
TSPAN4	-0.0939639	0.0268597
AVEN	-0.0939317	0.0269122
PKIG	-0.0939019	0.0269609
TMEM174	-0.0938794	0.0269977
TMED7	-0.0937839	0.0271544
SQSTM1	-0.0937253	0.0272509
C8orf34	-0.0936839	0.0273192
RIC1	-0.0936465	0.0273811
CP	-0.0935421	0.0275546
CD81	-0.0935276	0.0275787
BLOC1S3	-0.093521	0.0275898
NEURL3	-0.0935069	0.0276133
LEXM	-0.0934626	0.0276873
PDIA3	-0.0934439	0.0277185
NR3C1	-0.093437	0.0277301
AC007906.2	-0.0934264	0.0277478
SAMD8	-0.0934165	0.0277645
ERGIC1	-0.0933871	0.0278137
BRI3	-0.0933268	0.0279151
TNFSF8	-0.0932581	0.0280311
AC113348.1	-0.0932156	0.028103
GPBP1	-0.0931835	0.0281574
IARS2	-0.0931546	0.0282065
SIRT3	-0.0931485	0.0282169
SMYD5	-0.0931028	0.0282947
METTL8	-0.0930416	0.0283991
ROM1	-0.0929741	0.0285147
SFRP4	-0.0929672	0.0285265
RPN1	-0.0929651	0.0285301
TP53INP1	-0.092929	0.0285921
AARS1	-0.0928559	0.0287181
RWDD2A	-0.0928378	0.0287494
KANK2	-0.0928123	0.0287934
ABCC4	-0.0928076	0.0288015
EHD4	-0.0927976	0.0288187
ERCC1	-0.0927363	0.0289251
EFNA5	-0.0927285	0.0289386
LATS2	-0.0927218	0.0289503
ACOT13	-0.0926915	0.029003
PLCD4	-0.0926658	0.0290477
ABCC11	-0.0926634	0.029052
ACTN4	-0.0926591	0.0290594
PEBP4	-0.0926431	0.0290874
TMEM147	-0.0926245	0.0291197
PRAMEF4	-0.0926071	0.0291502
RRAD	-0.0926032	0.029157
THSD4	-0.0926001	0.0291624
POU4F3	-0.0925961	0.0291695
RABGEF1	-0.0925353	0.0292759
PRRX1	-0.0925282	0.0292884
CIAO2B	-0.0925188	0.0293049
NDUFA4	-0.0925053	0.0293287
ZFY	-0.0925049	0.0293293
CTSO	-0.0924976	0.0293422
DECR2	-0.0924953	0.0293461
GRHPR	-0.0924881	0.0293588
SLC35C1	-0.0924795	0.0293741
TMEM47	-0.092463	0.0294031
RCC1L	-0.0923722	0.0295633
PRAC1	-0.0923232	0.0296502
ITGB1	-0.0922603	0.0297619
NDUFAF5	-0.0922288	0.029818
NBPF15	-0.0922236	0.0298272
COL8A1	-0.0922143	0.0298438
HJV	-0.0921842	0.0298975
CDSN	-0.0921295	0.0299954
ZNF688	-0.0921024	0.0300441
NUAK2	-0.0920925	0.0300618
ARHGAP35	-0.0920814	0.0300816
PSMD7	-0.0920702	0.0301019
ZPBP2	-0.0920125	0.0302056
MCCC2	-0.0919566	0.0303065
POP4	-0.0917924	0.0306046
OR7C1	-0.0917702	0.0306451
PRICKLE2	-0.0917561	0.0306707
OR4K15	-0.091755	0.0306728
WBP1	-0.09172	0.0307367
SCPEP1	-0.0916955	0.0307816
MYNN	-0.0916642	0.030839
PUS10	-0.0916346	0.0308933
FAM160B1	-0.0916295	0.0309028
ZNF404	-0.0915901	0.0309752
KPNA1	-0.0915196	0.0311052
CCDC80	-0.0914047	0.0313182
CBY1	-0.0912668	0.0315754
SRPRB	-0.0912648	0.0315792
ZNF474	-0.0912146	0.0316733
MICA	-0.0912058	0.0316899
NIT2	-0.0911994	0.0317019
NCEH1	-0.091173	0.0317514
HMOX2	-0.0911719	0.0317535
OR4K5	-0.0911625	0.0317713
CNEP1R1	-0.0911312	0.0318303
RHBDF1	-0.0910962	0.0318963
C19orf53	-0.0910869	0.0319138
SEL1L3	-0.0910799	0.0319271
CHIT1	-0.0910353	0.0320115
TAPBP	-0.0910317	0.0320182
FBXL8	-0.091011	0.0320575
MED11	-0.0909819	0.0321127
AP3D1	-0.0909749	0.0321259
HSPB7	-0.0909723	0.032131
GRINA	-0.0909669	0.0321412
MSANTD1	-0.0909381	0.032196
TFPI2	-0.0909016	0.0322655
CPEB4	-0.0908716	0.0323228
DNAJB9	-0.090859	0.0323469
MAP1LC3C	-0.0908434	0.0323767
NLN	-0.0907842	0.0324901
VKORC1	-0.0907625	0.0325316
TAF7L	-0.0907289	0.0325962
COL4A3	-0.0906965	0.0326586
CYP1B1	-0.0906881	0.0326748
CCDC9	-0.0906156	0.0328149
WNT5B	-0.0905827	0.0328785
C1orf131	-0.0905213	0.0329978
PIEZO1	-0.0905208	0.0329988
ACOT1	-0.0905068	0.0330259
TPM4	-0.0904937	0.0330513
CLIC4	-0.0904935	0.0330517
PSG8	-0.0904751	0.0330876
DNPEP	-0.0904434	0.0331493
VPS13B	-0.0904028	0.0332287
EVC	-0.0903862	0.0332612
KIFBP	-0.0903809	0.0332715
MAN2B1	-0.0903551	0.0333221
CACNG8	-0.0903498	0.0333326
SPG7	-0.0903455	0.0333409
ABCG2	-0.0903399	0.0333519
SNX3	-0.0903395	0.0333527
RNF144B	-0.0902938	0.0334424
RSU1	-0.0902848	0.0334602
PPP1R2	-0.0902687	0.0334918
SLC35F6	-0.0902409	0.0335466
UPB1	-0.0902395	0.0335494
NAT1	-0.090237	0.0335543
CMC4	-0.0902202	0.0335874
ATP10D	-0.0902008	0.0336258
SLC51A	-0.0901751	0.0336766
MRPL22	-0.0901672	0.0336922
C7orf25	-0.0901582	0.03371
UBE2A	-0.0901395	0.033747
SPANXA1	-0.0901369	0.0337522
PLIN3	-0.0901029	0.0338196
RAB21	-0.0900756	0.0338738
PSAPL1	-0.090056	0.0339127
XPC	-0.0900521	0.0339206
FPGT	-0.0900336	0.0339574
SCFD2	-0.0899957	0.034033
ETDC	-0.0899808	0.0340627
BCAP31	-0.089966	0.0340922
ZC3H12A	-0.0899254	0.0341735
BCAR1	-0.0898999	0.0342247
TXNDC9	-0.0898848	0.034255
GTF2H5	-0.0898405	0.0343439
TNFRSF10A	-0.0898037	0.034418
RBPMS	-0.0897831	0.0344595
ALG1	-0.089778	0.0344698
TMCO5A	-0.0897733	0.0344793
EPAS1	-0.0897066	0.0346141
WDR26	-0.0896976	0.0346324
CMTR2	-0.0896385	0.0347523
PEDS1-UBE2V1	-0.0896225	0.0347848
COL10A1	-0.0895963	0.0348381
MYL6	-0.089585	0.0348612
PRR23D2	-0.0895654	0.034901
MYADM	-0.0894385	0.0351606
CELA2B	-0.0893599	0.0353222
PHLDB3	-0.0893404	0.0353623
ZNF18	-0.0893355	0.0353724
SRARP	-0.089242	0.0355658
SLC2A7	-0.0892379	0.0355743
UAP1	-0.0892231	0.0356049
ODF4	-0.0891543	0.035748
CALHM4	-0.089151	0.0357547
SUMF1	-0.0891213	0.0358167
BDKRB1	-0.0890739	0.0359156
KYNU	-0.0890484	0.0359688
TAGLN	-0.0890378	0.035991
HPX	-0.0890183	0.0360318
RPGRIP1L	-0.0890173	0.0360339
FTL	-0.0889906	0.03609
OTOP1	-0.0888966	0.0362875
TUBB3	-0.088866	0.0363521
PARP3	-0.0888342	0.0364193
RNF135	-0.0888229	0.0364432
CHPF	-0.0888145	0.0364611
RRM2B	-0.0887642	0.0365676
TKFC	-0.0887289	0.0366424
OPA3	-0.0887266	0.0366474
COA6	-0.0886921	0.0367208
RNF181	-0.0886793	0.0367481
DOCK1	-0.0886501	0.0368103
PSG11	-0.0886039	0.036909
ZNF593	-0.0885912	0.0369361
DDR2	-0.0884935	0.0371458
BCL2L12	-0.0884379	0.0372654
NQO1	-0.0884173	0.0373099
CMKLR1	-0.088393	0.0373623
S100G	-0.0883847	0.0373803
TMED1	-0.0883772	0.0373965
NEK11	-0.0883364	0.0374849
HMOX1	-0.0883361	0.0374854
ARPIN-AP3S2	-0.0883335	0.037491
FADS3	-0.0883177	0.0375253
OVCA2	-0.0882856	0.037595
COL5A2	-0.0882814	0.0376041
VPS41	-0.088269	0.0376311
SOCS1	-0.0882318	0.0377121
ANXA2	-0.0882236	0.0377299
MBD5	-0.0882074	0.0377651
ISCU	-0.0881813	0.0378222
MFSD1	-0.0881521	0.037886
KRTAP4-8	-0.0881342	0.0379251
CHPF2	-0.0880937	0.0380138
TRIB3	-0.0880756	0.0380535
BOLA2B	-0.0880508	0.038108
MYL3	-0.088029	0.0381558
KRCC1	-0.0880254	0.0381637
SH3BGRL	-0.0880004	0.0382189
SEPTIN10	-0.0879988	0.0382224
IBTK	-0.0879972	0.038226
CTNNA1	-0.0879644	0.0382981
LASP1	-0.0878848	0.0384742
AGFG1	-0.087882	0.0384804
GJA1	-0.0878316	0.0385922
RAB13	-0.0878265	0.0386035
NIPA2	-0.0878235	0.0386103
SENP8	-0.0878126	0.0386345
NDUFA3	-0.0878108	0.0386383
NSFL1C	-0.0877108	0.0388612
RNF215	-0.0876921	0.0389031
SLC9A8	-0.0876761	0.0389388
SLC2A5	-0.0876228	0.0390582
FGF2	-0.0876163	0.0390728
SERPINB2	-0.0876046	0.0390991
SHISA4	-0.0876046	0.0390992
SPRYD3	-0.0875765	0.0391623
S1PR2	-0.0875762	0.0391629
BCAS1	-0.0875611	0.0391968
RARS1	-0.0875549	0.039211
ZNF80	-0.0875258	0.0392765
ERAP2	-0.0875132	0.0393049
RNH1	-0.0874847	0.039369
COL20A1	-0.0874803	0.0393791
ALG2	-0.0874651	0.0394135
NUPR1	-0.0874574	0.0394308
NUMBL	-0.0874539	0.0394387
LYPD4	-0.0874112	0.0395354
MGAT1	-0.0873931	0.0395765
C6	-0.0873706	0.0396276
C5orf15	-0.0872998	0.0397887
PCDHGB1	-0.0872669	0.0398637
PIGT	-0.0872527	0.0398961
OTOL1	-0.0872371	0.0399319
NPHP1	-0.0871975	0.0400223
ENDOD1	-0.0871893	0.0400411
CTAG2	-0.0871332	0.0401699
TCTN3	-0.0871244	0.0401901
PLIN1	-0.0870915	0.0402658
TPRA1	-0.0870903	0.0402684
SDSL	-0.0870686	0.0403185
WWTR1	-0.0870592	0.0403401
RNF6	-0.0869876	0.0405055
OR1F1	-0.086869	0.0407808
SPATA31D1	-0.0868523	0.0408196
FUCA2	-0.0867811	0.0409856
ATP2B1	-0.0867778	0.0409934
CD63	-0.0867764	0.0409966
RNF103-CHMP3	-0.0867726	0.0410055
PDLIM5	-0.0867591	0.0410372
SIPA1L3	-0.0867443	0.0410717
DGKI	-0.0867239	0.0411195
ANKEF1	-0.0866874	0.0412051
TBK1	-0.0866394	0.041318
SMIM9	-0.0866218	0.0413595
TSC22D2	-0.0865135	0.0416151
RIPK1	-0.0864901	0.0416706
THADA	-0.0864833	0.0416867
SEPTIN2	-0.0864041	0.0418749
MON2	-0.0864004	0.0418835
VDAC1	-0.0863787	0.0419351
IDH3G	-0.0863397	0.0420282
EMC3	-0.0863121	0.042094
SYNC	-0.0862728	0.0421882
CYB5R1	-0.0862673	0.0422013
SMTN	-0.0862448	0.0422552
OR4C46	-0.0862146	0.0423276
ARID5B	-0.0861581	0.0424637
ABHD4	-0.0861292	0.0425333
RPL22L1	-0.0860953	0.042615
STEAP3	-0.0860062	0.0428307
PALMD	-0.0859963	0.0428547
SLC30A6	-0.0859893	0.0428716
TMEM208	-0.0859215	0.0430364
KLHL5	-0.0859125	0.0430585
CHI3L2	-0.085887	0.0431207
MTHFSD	-0.0858851	0.0431252
TSTD3	-0.0858765	0.0431463
NAP1L2	-0.0858466	0.0432193
CLEC18C	-0.0858456	0.0432217
PDZD11	-0.0858245	0.0432734
WASHC3	-0.0857416	0.0434765
CHST15	-0.0857224	0.0435235
EARS2	-0.085711	0.0435516
LLPH	-0.0856897	0.043604
NPAS3	-0.0856858	0.0436137
TNPO1	-0.0855679	0.0439048
IQCJ	-0.0854991	0.0440756
GLRX2	-0.085455	0.0441851
WHAMM	-0.0854125	0.044291
CYB5D2	-0.0854018	0.0443179
TLN2	-0.0853884	0.0443514
RPP40	-0.085377	0.0443797
PLAC1	-0.0853431	0.0444646
ZNF425	-0.0853106	0.0445461
CSAD	-0.0852977	0.0445784
RND3	-0.0852556	0.0446839
CHMP3	-0.0851675	0.044906
PLXNA4	-0.0851413	0.044972
C11orf65	-0.0851373	0.0449821
MPHOSPH6	-0.0851339	0.0449907
HSD3B7	-0.0851195	0.0450271
FAM220A	-0.0850912	0.0450988
APOA5	-0.0850874	0.0451085
MRFAP1	-0.0850859	0.0451123
DCUN1D3	-0.0850859	0.0451124
DBI	-0.0850607	0.0451762
TIGD6	-0.0850507	0.0452014
COL1A1	-0.0850423	0.0452228
C6orf52	-0.0850351	0.0452411
NAGA	-0.0850229	0.045272
FAM98C	-0.0850192	0.0452816
TCL1A	-0.0850167	0.0452878
LMAN1L	-0.085009	0.0453074
MALT1	-0.0849575	0.0454386
CORIN	-0.0849316	0.0455046
CARS1	-0.0849145	0.0455482
PRAMEF12	-0.0848418	0.0457344
EMP3	-0.084841	0.0457365
SESN2	-0.0848299	0.0457647
HSD11B1	-0.084806	0.0458261
RILPL1	-0.0847987	0.045845
PMVK	-0.0847931	0.0458593
COPS7A	-0.0847779	0.0458983
RIN2	-0.0847649	0.0459318
HARS1	-0.0847362	0.0460058
ADAMTSL5	-0.0847331	0.0460137
KPNA4	-0.0847223	0.0460416
CD164	-0.0847162	0.0460572
RNF11	-0.0847029	0.0460916
APMAP	-0.0846751	0.0461632
DPP9	-0.084664	0.046192
SLC38A7	-0.0846608	0.0462002
RPS27L	-0.0846179	0.0463112
ARHGEF37	-0.0845501	0.0464871
SRA1	-0.0845245	0.0465536
CSRNP1	-0.0845085	0.0465954
ZNF267	-0.084504	0.0466069
TLR7	-0.0845024	0.0466113
OR2T29	-0.0844721	0.04669
MAGEH1	-0.0844708	0.0466935
ZNF761	-0.0844062	0.0468622
SLC12A9	-0.0843952	0.0468911
SLC17A5	-0.0843855	0.0469164
VWA8	-0.084309	0.0471172
PLCB4	-0.0842942	0.0471561
RUBCN	-0.084287	0.0471749
RHOC	-0.0842637	0.0472362
GPATCH4	-0.084209	0.0473806
GNS	-0.0841695	0.0474849
PCDHGA7	-0.0841683	0.047488
PTN	-0.0841552	0.0475228
AOC3	-0.0841397	0.0475638
TAF12	-0.0841299	0.0475898
MRPL55	-0.0840924	0.0476893
TMEM50B	-0.0840729	0.0477409
SP140L	-0.0840592	0.0477775
IGSF1	-0.0840577	0.0477813
SQOR	-0.0840445	0.0478165
METTL5	-0.0840297	0.047856
SERPINE1	-0.0840276	0.0478615
ERLIN2	-0.0840111	0.0479054
RAB10	-0.0840035	0.0479256
H6PD	-0.0839794	0.04799
HEG1	-0.0839758	0.0479996
HERPUD2	-0.0839258	0.0481331
UGDH	-0.0839163	0.0481587
AIFM1	-0.0838931	0.0482208
TOR3A	-0.0838847	0.0482433
ACTB	-0.0838616	0.0483051
CDC42EP1	-0.0838115	0.0484398
UQCRFS1	-0.0837846	0.0485122
TNFRSF17	-0.0837648	0.0485656
CCL3L3	-0.0837351	0.0486456
ITGA3	-0.0836205	0.0489558
PDE6D	-0.0835882	0.0490436
CCL2	-0.0835555	0.0491325
CCT6B	-0.083552	0.049142
PNO1	-0.0835508	0.0491451
ASCC3	-0.0835447	0.049162
ZBTB25	-0.0835147	0.0492435
CBLN3	-0.0834753	0.0493512
SLC2A10	-0.0834741	0.0493544
RIOK2	-0.0834602	0.0493923
DOLK	-0.0834429	0.0494396
FAM114A1	-0.0833769	0.0496206
TCTN1	-0.0833688	0.0496428
TANK	-0.0833535	0.0496849
MPP5	-0.0833253	0.0497623
ERGIC3	-0.0833022	0.0498259
NRDC	-0.0832861	0.0498703
LCA5L	-0.0832738	0.0499043
GET3	-0.0832314	0.0500213
ATP6V0D2	-0.0832071	0.0500885
SCGB1D1	-0.0831826	0.0501561
SYNDIG1L	-0.0831755	0.0501757
TBATA	-0.0831576	0.0502255
KLHL20	-0.0831381	0.0502797
OR1I1	-0.0830968	0.0503941
ARHGAP31	-0.0829999	0.0506644
PHTF2	-0.0829938	0.0506812
CHST3	-0.0828791	0.0510027
TRIM8	-0.0828616	0.0510518
CAVIN1	-0.0828608	0.051054
SECISBP2L	-0.0828406	0.0511109
KCNJ14	-0.082805	0.051211
CATSPERD	-0.0827772	0.0512893
CD70	-0.0827477	0.0513727
RFPL4A	-0.0827362	0.0514052
FLYWCH2	-0.0827123	0.0514727
TSPAN17	-0.0826764	0.0515744
SLC6A9	-0.0826111	0.0517598
TRIM77	-0.0825917	0.051815
ZNF449	-0.0825848	0.0518345
HSBP1	-0.0825382	0.0519673
RITA1	-0.0825185	0.0520234
GPNMB	-0.0825063	0.0520585
IFI30	-0.0825038	0.0520655
NDUFAF2	-0.0824478	0.0522257
ACO2	-0.0824259	0.0522884
CFAP299	-0.0824129	0.0523258
IL25	-0.0823993	0.0523647
DNAJB11	-0.0823805	0.0524189
C6orf226	-0.0823605	0.0524762
NFKBIA	-0.0823526	0.0524989
BLZF1	-0.082349	0.0525094
SLC33A1	-0.0822872	0.0526874
KLRC1	-0.0822802	0.0527077
ATG12	-0.0822563	0.0527765
C1GALT1C1	-0.0822418	0.0528186
HUS1	-0.0821738	0.0530155
CSF1	-0.0821605	0.0530541
L3HYPDH	-0.0820736	0.0533067
D2HGDH	-0.0820721	0.0533112
POLE4	-0.0820399	0.0534049
SEC61G	-0.0819985	0.053526
PIGG	-0.0818878	0.0538504
TENT4B	-0.0818762	0.0538845
B4GALT7	-0.0817613	0.0542231
LPAR1	-0.0817504	0.0542555
DMWD	-0.081711	0.054372
HADHB	-0.0817032	0.0543949
PRDM6	-0.081677	0.0544727
CLHC1	-0.0815974	0.0547092
OR2K2	-0.0815697	0.054792
MBTPS2	-0.0815427	0.0548723
SH3BP4	-0.0814689	0.0550931
SERPINB7	-0.0814315	0.055205
OAS2	-0.081424	0.0552275
TEX37	-0.0814027	0.0552916
PKM	-0.0813677	0.0553966
STX8	-0.0813414	0.0554758
TTC12	-0.0813084	0.0555753
TENT2	-0.0813028	0.0555922
GBF1	-0.0812474	0.0557597
PCED1B	-0.0812269	0.0558215
ZNF23	-0.0812157	0.0558557
SUPT20HL1	-0.08113	0.0561158
UROS	-0.0810772	0.0562762
WDR20	-0.0810761	0.0562796
MUC22	-0.0810742	0.0562855
NFKBIZ	-0.081061	0.0563258
NPTN	-0.0810353	0.0564041
APELA	-0.0810081	0.0564872
MMP1	-0.0810074	0.0564895
ANG	-0.0809786	0.0565775
EXT2	-0.0809149	0.0567729
ACTA2	-0.0809054	0.0568021
ACKR3	-0.0808744	0.0568974
CBR3	-0.0808634	0.0569312
IQCF2	-0.080863	0.0569325
IDO1	-0.0808107	0.0570934
CASQ1	-0.0807975	0.0571341
SNX19	-0.08078	0.0571883
LITAF	-0.0807666	0.0572298
ARPC5	-0.0807614	0.0572457
IL13RA1	-0.0807493	0.0572831
SSR4	-0.0807388	0.0573157
NDUFA10	-0.0807237	0.0573623
SYNE1	-0.0806862	0.0574787
C12orf45	-0.080678	0.057504
C10orf90	-0.0806322	0.0576462
SNX18	-0.0806224	0.0576768
ARHGAP44	-0.0806189	0.0576878
RB1	-0.0806139	0.0577033
SLC25A46	-0.0805854	0.057792
TACO1	-0.0805692	0.0578423
DCAF5	-0.0805609	0.0578685
EHD3	-0.0805554	0.0578857
MITD1	-0.0805323	0.0579577
CDCP2	-0.0805234	0.0579855
MBTPS1	-0.0804906	0.058088
C19orf12	-0.0804474	0.0582232
RXYLT1	-0.0804471	0.0582242
MYL9	-0.0804404	0.0582452
GOT2	-0.0804337	0.0582663
IQSEC2	-0.0804018	0.0583664
TSNAXIP1	-0.0803928	0.0583947
NBPF10	-0.0803906	0.0584016
PYROXD2	-0.0803884	0.0584086
AR	-0.0803751	0.0584504
SEMA5A	-0.0802871	0.0587276
POLN	-0.080287	0.0587278
MTMR12	-0.0802611	0.0588098
TNFAIP6	-0.0802536	0.0588336
SIRPG	-0.0802517	0.0588396
ANKFN1	-0.0802475	0.0588528
COMMD8	-0.0802269	0.0589181
PCDHGA6	-0.0802249	0.0589244
CD59	-0.0802236	0.0589286
VEGFC	-0.0802048	0.0589879
UHMK1	-0.080199	0.0590065
MYF6	-0.0801953	0.059018
HLA-DQA1	-0.0801679	0.0591052
PPP1R2B	-0.0801227	0.0592487
IGFBP6	-0.0801013	0.0593167
LDLR	-0.0800558	0.0594617
CYP2C18	-0.0800478	0.0594874
C3	-0.0799988	0.0596439
ANKRD61	-0.0799711	0.0597326
APBB1IP	-0.079944	0.0598195
DAG1	-0.0799342	0.0598507
ETFDH	-0.0798917	0.0599871
PSME2	-0.0798684	0.0600622
PLD3	-0.0798343	0.0601718
PLXNA3	-0.0798206	0.0602161
REEP3	-0.0797739	0.0603669
CGRRF1	-0.0797476	0.0604518
FKRP	-0.0797463	0.0604561
RNF103	-0.0797136	0.0605617
EIF4G1	-0.0796865	0.0606495
VPS16	-0.0796782	0.0606764
RNF25	-0.0796341	0.0608197
SEC23B	-0.0796079	0.0609048
MZB1	-0.0795571	0.0610703
GSPT1	-0.0795535	0.0610822
ZNF622	-0.0795248	0.061176
MYDGF	-0.0795148	0.0612084
COG7	-0.0795077	0.0612319
KCTD4	-0.0794783	0.0613279
EME2	-0.0794623	0.0613803
GPR31	-0.079441	0.06145
SLC39A1	-0.0793992	0.0615872
BCAP29	-0.0793877	0.0616249
FCRL4	-0.0793698	0.0616838
MRPL36	-0.079341	0.0617785
DDX19A	-0.0793399	0.0617824
COLEC10	-0.0793302	0.0618141
PRODH2	-0.0792877	0.0619542
XIAP	-0.0792761	0.0619928
EIF2AK2	-0.0792532	0.0620682
CRK	-0.0792462	0.0620914
PSMD2	-0.0792217	0.0621725
EEF2KMT	-0.079207	0.0622212
TTC1	-0.0791934	0.0622661
ORAI3	-0.079182	0.062304
SLC6A13	-0.0791774	0.0623193
NUCB1	-0.079165	0.0623604
ABCC3	-0.0791248	0.0624937
UBLCP1	-0.0791154	0.062525
RNF4	-0.0790828	0.0626335
PDE5A	-0.0790699	0.0626767
PMM1	-0.0790635	0.0626978
CITED2	-0.0790528	0.0627335
DRGX	-0.079045	0.0627594
AIMP1	-0.0790372	0.0627858
GOLGA1	-0.0790243	0.0628286
NMNAT1	-0.0790223	0.0628355
MANEA	-0.0790117	0.0628707
GLS	-0.0789994	0.062912
MSRB2	-0.0789747	0.0629945
PCBP1	-0.0789412	0.0631067
DCUN1D1	-0.0789383	0.0631164
ABCB8	-0.0789074	0.0632198
GMPPB	-0.0788975	0.0632533
TIMM17A	-0.078819	0.0635172
ADAT1	-0.0788126	0.0635388
ZNF720	-0.0788107	0.0635451
GOLGA6L1	-0.0787954	0.0635968
XIRP1	-0.0787864	0.063627
OPN3	-0.0787421	0.0637769
CCN1	-0.0786986	0.0639239
OR9A4	-0.0786764	0.0639989
PRAMEF7	-0.0786387	0.0641272
EHD2	-0.0786342	0.0641422
SYT9	-0.0786129	0.0642147
ASAP3	-0.0786099	0.064225
RERGL	-0.0785695	0.0643623
COPZ1	-0.0785468	0.0644396
STAMBP	-0.0784952	0.0646158
DCBLD1	-0.0784758	0.0646822
ADCY10	-0.0784319	0.0648324
TULP2	-0.078427	0.0648491
TBC1D3I	-0.0784212	0.0648689
MATN3	-0.0784104	0.0649061
GYS1	-0.0783921	0.064969
AP2A2	-0.0783504	0.065112
RPL39L	-0.0783203	0.0652158
CLTC	-0.0783039	0.0652722
SELE	-0.0782642	0.065409
KRT34	-0.0782611	0.0654198
GLIS3	-0.0782583	0.0654295
MRPS16	-0.0782221	0.0655544
STYX	-0.0782215	0.0655566
PDIA6	-0.0782047	0.0656147
SLC9A1	-0.0781859	0.0656797
RARG	-0.0781549	0.0657873
LYPD6B	-0.0781443	0.0658239
CUL7	-0.0781293	0.065876
BPIFC	-0.0781204	0.0659067
UMAD1	-0.0781189	0.0659121
CXCR5	-0.0781186	0.0659132
PDCD5	-0.0780928	0.0660029
PGA5	-0.0780768	0.0660585
MAP3K8	-0.0780379	0.0661939
ITGBL1	-0.0780281	0.066228
CNIH1	-0.0780273	0.0662309
LCE2C	-0.0780109	0.066288
ISG15	-0.0780043	0.066311
IFI44L	-0.0779897	0.0663621
SCYL1	-0.0779681	0.0664376
PSG3	-0.0779624	0.0664573
COMMD10	-0.0779271	0.066581
TNS3	-0.0779127	0.0666314
SSH1	-0.0779048	0.0666591
HIF1A	-0.0778863	0.066724
CRISP1	-0.0778584	0.0668218
SMIM20	-0.0778564	0.0668289
COPE	-0.0778428	0.0668766
MSMO1	-0.0778383	0.0668925
PTPA	-0.0778379	0.0668938
NDUFB5	-0.0778125	0.0669833
DUSP5	-0.0778029	0.0670172
GLTP	-0.0777917	0.0670565
FBXL12	-0.0777796	0.067099
CHMP1A	-0.0777412	0.0672345
PCDHB2	-0.0777355	0.0672548
TBL2	-0.0777196	0.067311
CA12	-0.0777175	0.0673182
EPB41L4A	-0.0776927	0.0674061
PCDHB6	-0.077636	0.0676068
OR8D1	-0.0776021	0.0677272
TBC1D2	-0.0775905	0.0677683
CSRP1	-0.0775793	0.0678081
PIGB	-0.0775654	0.0678577
TP63	-0.0775445	0.0679318
THBS1	-0.077514	0.0680406
CYP4Z1	-0.0775126	0.0680456
FAM214B	-0.0775123	0.0680466
AL445238.1	-0.0774762	0.0681755
OR2T10	-0.0774447	0.068288
SPOCD1	-0.0774286	0.0683457
CPQ	-0.0773711	0.0685514
MS4A5	-0.0773698	0.0685561
LSS	-0.0773497	0.0686283
EVI5L	-0.0773416	0.0686576
MEIS2	-0.0773393	0.0686656
CSNK1A1	-0.0773213	0.0687305
PLOD3	-0.077311	0.0687673
TNIP1	-0.0773102	0.0687703
LENG1	-0.0772801	0.0688788
PRKAG1	-0.0772506	0.0689851
IFNA13	-0.077216	0.0691096
TNIP2	-0.077207	0.0691421
IL4	-0.0772024	0.0691588
CALD1	-0.0771922	0.0691959
MAP2K1	-0.0771766	0.0692521
PMS2	-0.0771763	0.0692532
CALCRL	-0.0771642	0.0692968
KLHL36	-0.0770927	0.0695563
IDE	-0.077089	0.0695696
NMRK1	-0.0770862	0.0695797
HS3ST2	-0.0770846	0.0695854
CNOT4	-0.0770799	0.0696026
PAFAH1B1	-0.07707	0.0696387
IL36G	-0.0770485	0.0697169
MAP3K6	-0.0770382	0.069754
CSF1R	-0.0769923	0.0699214
TMEM41A	-0.0769862	0.0699435
SS18	-0.0769813	0.0699613
OR4F15	-0.0769793	0.0699686
RIDA	-0.0769684	0.0700086
SRPK2	-0.0769062	0.0702359
MAP3K19	-0.0769026	0.0702489
SPP2	-0.0768774	0.0703411
DCPS	-0.0768226	0.0705421
FAS	-0.0767987	0.0706299
PRAMEF18	-0.0767924	0.070653
BBS9	-0.0767779	0.0707065
COL3A1	-0.0767732	0.0707239
PKD2L2	-0.0767396	0.0708473
SLC44A2	-0.0767208	0.0709167
SOX15	-0.0767124	0.0709479
DYRK4	-0.0766837	0.0710536
PI3	-0.076681	0.0710637
AJUBA	-0.0766476	0.0711873
DSTN	-0.0766297	0.0712534
PLA2G12A	-0.0766225	0.0712799
AMBP	-0.0766147	0.0713089
ARRDC3	-0.0766054	0.0713434
SNX5	-0.0764868	0.071784
ATP8B1	-0.0764859	0.0717875
HPS1	-0.0764723	0.0718382
TMEM231	-0.076468	0.0718543
ACAT1	-0.0764655	0.0718635
MAP3K20	-0.0764539	0.0719066
MAPKAP1	-0.076445	0.0719397
FMO3	-0.0764447	0.071941
KRT1	-0.0763682	0.0722269
KRT85	-0.0763491	0.0722985
CCDC6	-0.0763327	0.07236
MPC2	-0.0762798	0.0725586
DMRTC2	-0.0762752	0.0725756
SAA1	-0.0762743	0.072579
SLAMF7	-0.0762644	0.0726163
SSU72	-0.0762508	0.0726676
KLHL4	-0.0762499	0.0726709
STUB1	-0.0762356	0.0727248
ZMYND11	-0.0762227	0.0727733
TMEM43	-0.0762135	0.0728079
HMGCL	-0.0762118	0.0728142
FAM174A	-0.0762053	0.0728389
N4BP1	-0.0761853	0.0729141
CFAP54	-0.0761106	0.0731965
ANAPC13	-0.0761002	0.0732359
EPHB4	-0.0760954	0.073254
PSMD10	-0.0760739	0.0733354
BBS4	-0.0760568	0.0734003
CCDC54	-0.0760452	0.0734445
TMEM63B	-0.0760291	0.0735055
AP2S1	-0.0760145	0.073561
TNFRSF12A	-0.0760027	0.0736059
SCGB1A1	-0.0759028	0.0739863
OXTR	-0.0758644	0.074133
COL4A4	-0.0757789	0.0744604
PYCR3	-0.0757642	0.074517
ZNF44	-0.0757382	0.0746167
CLCC1	-0.0756998	0.0747647
CPXM2	-0.0756917	0.0747957
DENND2C	-0.0756835	0.0748272
FCRL5	-0.0756719	0.0748719
NSRP1	-0.0756705	0.0748777
BPIFB1	-0.0756622	0.0749094
SCP2D1	-0.0756567	0.0749308
VIM	-0.0756465	0.07497
CASP8	-0.0756385	0.075001
CLCA2	-0.0756332	0.0750212
TRPC7	-0.0756013	0.0751448
DSE	-0.0755985	0.0751557
RAD21L1	-0.075571	0.075262
CTF1	-0.0755345	0.0754034
TMPRSS15	-0.0755244	0.0754423
ITSN2	-0.0754981	0.0755444
SELENOM	-0.0754675	0.0756633
RBM45	-0.0754518	0.0757243
SYNGR2	-0.075403	0.0759145
ORMDL2	-0.0754017	0.0759195
PEX11G	-0.0753942	0.075949
PCDHGB6	-0.0753811	0.0759997
TTC21A	-0.0753809	0.0760006
TPD52L3	-0.0753696	0.0760446
SEMA3C	-0.0753613	0.0760771
AGFG2	-0.0753394	0.0761627
EIF2B4	-0.0753239	0.0762235
SYNPO2L	-0.075306	0.0762935
XCR1	-0.0752757	0.0764122
POLR2L	-0.0751625	0.0768568
MAP9	-0.0751418	0.0769385
CREBRF	-0.0751232	0.0770119
COBLL1	-0.0750837	0.0771675
TAX1BP1	-0.0750616	0.0772551
BCL9L	-0.075054	0.0772852
JDP2	-0.07505	0.0773008
C4A	-0.0750245	0.0774017
NSDHL	-0.0750003	0.0774975
CLDN14	-0.074971	0.0776139
IGSF8	-0.0749699	0.0776184
PI4K2B	-0.074938	0.0777449
KLRD1	-0.0749374	0.0777475
SCAF1	-0.074923	0.0778045
IDS	-0.0748998	0.0778971
ASNS	-0.0748996	0.0778977
OR2T34	-0.074891	0.077932
GLIPR1	-0.0748792	0.0779791
TRIB1	-0.0748654	0.0780339
FGB	-0.0748648	0.0780363
ANLN	-0.0748562	0.0780708
B4GALT4	-0.0748384	0.0781416
CETN2	-0.0748017	0.0782881
PCDHGA2	-0.0747815	0.078369
SDS	-0.0747675	0.0784253
OR7G2	-0.0747615	0.0784492
LHFPL2	-0.0747562	0.0784703
HS6ST3	-0.0747493	0.0784978
MINAR2	-0.074748	0.0785032
FUT8	-0.0747375	0.0785452
AHR	-0.0747291	0.078579
MICAL3	-0.0747255	0.0785935
FMOD	-0.0746901	0.0787355
ANXA4	-0.0746887	0.0787412
MPV17L2	-0.074686	0.078752
WFDC12	-0.074679	0.0787801
SLC50A1	-0.0746728	0.0788051
DIP2C	-0.0746623	0.078847
TBC1D9	-0.0746555	0.0788745
CALR	-0.0746263	0.078992
ADCK1	-0.0746142	0.0790407
OR4A15	-0.0746108	0.0790544
NDUFA1	-0.0746102	0.0790568
NAA20	-0.0745956	0.0791156
SETD9	-0.0745902	0.0791375
ACAD11	-0.074569	0.0792227
SDHC	-0.0744917	0.0795352
MED29	-0.0744267	0.0797988
TMEM131	-0.0743986	0.0799131
VAMP7	-0.0743875	0.079958
HLA-E	-0.0743673	0.0800405
MESD	-0.0743647	0.0800509
KLK14	-0.0743561	0.0800861
IMPG2	-0.0743176	0.0802427
TBC1D23	-0.0743082	0.0802811
MUL1	-0.0742609	0.0804741
POLI	-0.0742565	0.0804921
ARF1	-0.0742553	0.0804971
IDNK	-0.0742422	0.0805507
LRRC29	-0.0742107	0.0806795
CDRT1	-0.0741933	0.0807509
DEFB132	-0.0741765	0.08082
CCL5	-0.0741723	0.0808371
OR6Q1	-0.0741703	0.0808452
TYW1	-0.0741645	0.080869
AP3S1	-0.0741539	0.0809128
MINAR1	-0.0741486	0.0809345
GH1	-0.0741444	0.0809518
SPP1	-0.0741431	0.080957
CDK7	-0.0741029	0.0811221
OR5B2	-0.0740948	0.0811555
MAGEB16	-0.0740625	0.0812886
FCRLA	-0.0740565	0.0813132
RALGPS2	-0.0740351	0.0814017
FAM126A	-0.0740287	0.0814281
GNA12	-0.0740121	0.0814965
PRKRIP1	-0.0740009	0.0815427
RSRC1	-0.0739804	0.0816277
ABL2	-0.0739624	0.0817021
QRICH2	-0.0739551	0.0817322
GLB1L	-0.073937	0.0818069
ARCN1	-0.0739362	0.0818104
FAP	-0.0739287	0.0818416
GLIPR1L1	-0.07392	0.0818777
ATP7A	-0.0739147	0.0818994
HDAC7	-0.0738962	0.0819764
CSF3	-0.0738869	0.082015
TMEM39A	-0.07386	0.0821265
HCFC1R1	-0.0738568	0.08214
PRAMEF6	-0.0738331	0.0822383
WFDC5	-0.0738221	0.0822841
CNBD1	-0.0738107	0.0823318
GEMIN6	-0.0737893	0.0824208
PSMD14	-0.0737386	0.0826321
UGGT1	-0.0737358	0.0826441
KRTAP4-7	-0.0737291	0.0826722
CEP120	-0.0737219	0.082702
SPATA20	-0.0736932	0.0828219
OR13C9	-0.0736853	0.0828549
GAS2L1	-0.0736534	0.0829886
OR5M3	-0.0736395	0.0830471
OR10A6	-0.0736347	0.0830671
ARL3	-0.0736081	0.0831787
SLC39A9	-0.0735969	0.0832256
PSMF1	-0.0735947	0.083235
RAB23	-0.0735406	0.0834624
SNX33	-0.0735381	0.0834729
AMMECR1	-0.0735356	0.0834836
MICOS13	-0.0735216	0.0835426
CCSER2	-0.0734982	0.0836413
PSME3IP1	-0.0734734	0.0837457
KLHL22	-0.0734221	0.0839627
NMNAT2	-0.0734153	0.0839915
KCTD10	-0.0734042	0.0840382
ANKRD60	-0.0733846	0.0841214
RGS5	-0.0733741	0.0841659
TRIM49D2	-0.0733492	0.0842712
LMF1	-0.0733437	0.0842946
AKR1C2	-0.0733394	0.0843129
GOLGA4	-0.0733228	0.0843837
NDP	-0.0732807	0.0845623
COX6B1	-0.0732751	0.0845863
EPOR	-0.0732119	0.0848557
DENND6B	-0.0732088	0.0848688
ARPC2	-0.0731765	0.0850065
TUBAL3	-0.0731721	0.0850257
YTHDC2	-0.0731666	0.0850489
RAB29	-0.0731224	0.0852381
TRPM4	-0.0730866	0.0853916
NPIPB9	-0.0730682	0.0854702
FIBIN	-0.0730506	0.0855459
MRPS33	-0.0730197	0.0856786
MVK	-0.0730162	0.0856937
FBXL7	-0.0729934	0.0857921
GPC1	-0.0729792	0.0858529
TMEM187	-0.0729712	0.0858877
CCER1	-0.0729273	0.0860766
COX4I1	-0.0729179	0.0861175
XYLT2	-0.0728884	0.0862446
PCDHB16	-0.0728729	0.0863117
DHRS12	-0.0728247	0.0865206
TIRAP	-0.0728054	0.0866043
MUC16	-0.0728015	0.086621
TRAF1	-0.0727987	0.0866332
CYCS	-0.0727809	0.0867104
PCDHGA5	-0.0727612	0.0867962
MPHOSPH10	-0.0727536	0.0868293
ZIC4	-0.0727315	0.0869251
FEM1C	-0.0727153	0.0869957
OR4F16	-0.0726934	0.087091
OR4F29	-0.0726934	0.087091
SEC23A	-0.0726663	0.0872091
GPR108	-0.0726468	0.0872945
THAP8	-0.0726057	0.087474
CFB	-0.072597	0.0875121
MYBPC1	-0.0725967	0.0875131
DHX57	-0.072584	0.0875686
ODF3	-0.0725804	0.0875845
OR8U1	-0.0725766	0.0876012
CDV3	-0.0725646	0.0876536
OR10A3	-0.0725391	0.0877654
ISY1-RAB43	-0.0725377	0.0877716
NBEA	-0.0725251	0.0878268
RIMS1	-0.0724566	0.0881278
ANKRD13C	-0.0724443	0.0881819
CCDC7	-0.0724288	0.0882499
CIB1	-0.0723931	0.0884072
NDUFS2	-0.0723902	0.0884203
KCTD21	-0.0723876	0.0884318
RNF115	-0.0723837	0.0884488
ECM2	-0.0723702	0.0885083
LYZL4	-0.0723229	0.0887172
C16orf71	-0.072308	0.0887832
IL2RB	-0.0722907	0.0888601
UBA5	-0.0722864	0.0888787
UBE2K	-0.0722833	0.0888925
PUDP	-0.0722547	0.0890194
CCDC89	-0.0722054	0.0892383
NLRP10	-0.0721998	0.0892632
TRAPPC12	-0.0721966	0.0892774
ARFGEF2	-0.0721805	0.089349
GSAP	-0.0721383	0.0895368
CFAP97	-0.0721056	0.0896823
UGP2	-0.0720931	0.0897384
GARRE1	-0.0720692	0.0898449
CXCL10	-0.0720633	0.0898713
SNAPC1	-0.0720523	0.0899206
ARMCX3	-0.072032	0.0900115
MMP13	-0.0720285	0.0900271
ADIG	-0.0720259	0.0900385
CPLX4	-0.0719186	0.0905198
CFL2	-0.0718978	0.0906134
RNASE4	-0.0718262	0.0909357
ANGEL2	-0.0718152	0.0909853
ABCC12	-0.071798	0.0910633
HABP4	-0.0717694	0.0911923
TRPC6	-0.0717637	0.0912183
AHNAK	-0.0717508	0.0912764
SLC35B1	-0.0717507	0.0912769
NR2F1	-0.0717506	0.0912772
CD22	-0.0717377	0.0913355
MKLN1	-0.071696	0.0915244
SLC23A1	-0.0716642	0.0916687
SNED1	-0.0716595	0.0916901
PRAMEF19	-0.0716568	0.0917026
ANKRD29	-0.0716413	0.091773
CYP39A1	-0.071606	0.0919333
ARGFX	-0.0715866	0.0920215
NTN4	-0.0715849	0.0920296
PLEKHH3	-0.0715476	0.0921994
SLC12A3	-0.0715344	0.0922599
COPA	-0.0715317	0.0922721
DNAJB14	-0.0715011	0.0924117
ZNF804A	-0.0715003	0.0924152
IAH1	-0.071488	0.0924718
PITRM1	-0.071473	0.0925403
AGRN	-0.0714457	0.092665
ABHD5	-0.0714331	0.0927229
SLX4IP	-0.0714168	0.0927977
NAPSA	-0.0714101	0.0928283
SPCS3	-0.0714059	0.0928474
PRAMEF1	-0.0713995	0.0928771
SNTA1	-0.0713934	0.0929049
ANXA8	-0.0713925	0.0929092
CLN3	-0.0713922	0.0929106
HIPK4	-0.0713534	0.0930884
KRTAP1-1	-0.0713526	0.0930922
TWSG1	-0.071332	0.0931871
AKR1C1	-0.0712803	0.0934252
DENND1B	-0.0712792	0.0934303
VCY1B	-0.0712713	0.0934667
CEP55	-0.0712622	0.0935084
MEIG1	-0.0712162	0.0937209
GSTM1	-0.0712133	0.0937341
CYP46A1	-0.0712075	0.0937612
LRRC32	-0.0711872	0.0938551
SNAPC2	-0.0711639	0.0939627
GPR15	-0.0711634	0.0939653
PDGFC	-0.0711145	0.0941918
PAGE4	-0.0711108	0.094209
OR2G6	-0.0710811	0.094347
IL5	-0.0710512	0.0944859
PSMA8	-0.0710333	0.094569
SEC24B	-0.07102	0.0946312
MLPH	-0.0710192	0.094635
LEFTY1	-0.071001	0.0947193
RNF185	-0.070979	0.0948222
LRIG3	-0.0709782	0.094826
UFSP2	-0.0709759	0.0948364
CPTP	-0.0708966	0.0952073
PEX13	-0.0708677	0.0953424
NEDD4	-0.0708581	0.0953876
ATL3	-0.0708555	0.0953997
IRGQ	-0.0708541	0.095406
SURF4	-0.0708528	0.095412
TMEM267	-0.0708328	0.0955059
C20orf144	-0.0707834	0.0957378
UACA	-0.0707454	0.0959165
AGMO	-0.0707429	0.0959286
TWIST2	-0.0707141	0.0960642
RXFP1	-0.0707136	0.0960664
SLC12A8	-0.0706956	0.0961515
PIGV	-0.0706873	0.0961907
KRT3	-0.0706278	0.0964718
CTAGE9	-0.0706218	0.0965
MTMR11	-0.0706107	0.0965525
CDR2L	-0.0705724	0.096734
PLRG1	-0.0705614	0.0967859
ZSWIM8	-0.0705273	0.0969479
FEZ1	-0.0704934	0.0971091
SNX25	-0.0704618	0.0972593
UGGT2	-0.0704485	0.0973223
TNFSF4	-0.0704195	0.0974606
IMP4	-0.0703747	0.0976744
EIF5A	-0.0703733	0.0976812
ANKRD31	-0.0703707	0.0976936
ETFB	-0.0703569	0.0977597
AGAP9	-0.0703415	0.097833
TRIOBP	-0.0703172	0.0979492
ZNF766	-0.0702904	0.0980775
AXL	-0.0702723	0.0981645
ALDH9A1	-0.0702649	0.0981999
PCDHGA3	-0.0702462	0.0982899
SPATA4	-0.0702421	0.0983094
RBMXL2	-0.070211	0.0984588
TAGLN2	-0.0701777	0.0986192
MAGEB6	-0.0701773	0.098621
TRMT5	-0.0701744	0.0986346
PLGRKT	-0.0701329	0.0988345
C15orf65	-0.0701149	0.0989213
PPP6R2	-0.0701018	0.0989847
AP3S2	-0.0700976	0.0990052
HIVEP2	-0.0700891	0.0990461
BCKDK	-0.0700878	0.0990522
UBTD1	-0.0700806	0.099087
ANKMY2	-0.0700791	0.0990944
TRIM42	-0.0700272	0.0993456
OR4D2	-0.0700029	0.099463
IFIT2	-0.0699871	0.0995398
MRGPRD	-0.0699785	0.0995811
TMEM14C	-0.0699753	0.0995971
PCDHGB5	-0.0699705	0.0996203
RGL1	-0.0699653	0.0996454
ATG5	-0.0699638	0.0996528
TRIM55	-0.0699383	0.0997767
OSGIN2	-0.0699213	0.0998588
PCDHGC3	-0.0699116	0.099906
SERP1	-0.0699019	0.0999536
ACSL4	-0.0698983	0.0999707
ZNF723	-0.0698976	0.0999741
SH2B2	-0.0698932	0.0999958
PTGIR	-0.069881	0.100055
OR5M11	-0.0698717	0.1001
KXD1	-0.0698665	0.100126
DPF3	-0.0698013	0.100444
PSMB6	-0.0697987	0.100456
TGFBR3	-0.0697708	0.100593
HSFX3	-0.069716	0.100861
CRYZ	-0.0697006	0.100936
CNGA2	-0.0696721	0.101076
ADGRF4	-0.0696634	0.101119
NOTO	-0.0696631	0.10112
TAF13	-0.0696509	0.10118
CCDC144A	-0.0696473	0.101198
KRT75	-0.0696472	0.101199
FKBP2	-0.0696414	0.101227
DAOA	-0.0696137	0.101363
NDFIP1	-0.0695878	0.101491
CERCAM	-0.0695606	0.101625
CHMP4A	-0.0695544	0.101655
FAM174C	-0.0695006	0.101921
RAB3GAP1	-0.0694608	0.102118
TAX1BP3	-0.0694094	0.102372
DERL1	-0.0693957	0.10244
SGTB	-0.0693925	0.102456
TNFRSF11A	-0.0693779	0.102528
ASAP1	-0.0693596	0.102619
STAT2	-0.0693307	0.102763
IFIT1B	-0.0693276	0.102778
LALBA	-0.0693257	0.102788
ARSA	-0.0693075	0.102878
NPC2	-0.0692765	0.103033
MANF	-0.0692628	0.103101
RTL3	-0.0692567	0.103131
GFPT1	-0.0692247	0.103291
CYSTM1	-0.0692114	0.103358
TLR5	-0.0691775	0.103527
SLITRK1	-0.0691761	0.103534
RNF170	-0.0691583	0.103623
OR13C4	-0.0691516	0.103657
CBWD2	-0.0691508	0.10366
RAP1A	-0.0691507	0.103661
TMEM9	-0.0691449	0.10369
SPANXA2	-0.0691293	0.103768
USP17L8	-0.0691198	0.103816
LRP1	-0.0691176	0.103827
MEGF8	-0.0691059	0.103886
CYP20A1	-0.0690965	0.103933
SLC39A14	-0.0690944	0.103943
IDO2	-0.0690815	0.104008
PSKH1	-0.0690687	0.104072
STX12	-0.0690525	0.104154
DSC1	-0.0690491	0.104171
SAA2-SAA4	-0.0690113	0.104361
ACTN1	-0.0689733	0.104552
PPM1M	-0.0689507	0.104666
C6orf120	-0.0689392	0.104724
POTEC	-0.0689362	0.104739
SCARB2	-0.0689261	0.104791
CCR9	-0.068921	0.104816
TMEM168	-0.0688937	0.104954
TMEM179B	-0.0688835	0.105006
GTPBP10	-0.0688622	0.105114
RSPH6A	-0.068849	0.10518
BRINP3	-0.0688145	0.105355
FBRS	-0.0688033	0.105412
WDR1	-0.0687946	0.105456
VASP	-0.0687913	0.105473
TMEM116	-0.0687867	0.105497
PRAMEF26	-0.0687828	0.105516
NOL3	-0.0687491	0.105688
EMC8	-0.0687213	0.105829
DTX2	-0.0687189	0.105841
ADPRHL1	-0.068715	0.105861
FRG2C	-0.0687028	0.105923
RPS6KC1	-0.0687005	0.105935
DNAJA2	-0.06868	0.106039
CCND1	-0.0686743	0.106069
CEP19	-0.0686679	0.106101
PCDHB10	-0.0686236	0.106327
PRR7	-0.0686095	0.106399
PSMC1	-0.0686081	0.106406
BDNF	-0.0685814	0.106543
VPS37A	-0.0685743	0.106579
GHITM	-0.0685117	0.1069
EDNRA	-0.0684921	0.107001
SLC46A3	-0.0684873	0.107026
CEP112	-0.0684625	0.107152
RO60	-0.0684517	0.107208
DIMT1	-0.0684264	0.107338
MRC1	-0.0684066	0.10744
PISD	-0.0683981	0.107484
FBXO22	-0.0683968	0.107491
GRIN3B	-0.0683915	0.107518
LMAN2L	-0.068379	0.107583
RTL8C	-0.0683781	0.107587
AMPD1	-0.0683525	0.107719
ANKRD11	-0.068352	0.107722
IDH3B	-0.0683503	0.107731
USP47	-0.0683397	0.107785
CACNG7	-0.0682926	0.108029
ASB17	-0.068287	0.108058
TRIM34	-0.0682554	0.108221
BLOC1S2	-0.0682394	0.108304
NDEL1	-0.068229	0.108358
GANAB	-0.0682067	0.108474
IRS1	-0.0682013	0.108502
TMEM14A	-0.0681928	0.108546
[truncated: 17,167 more rows]

## Sheet: RapaLink-1
RapaLink-1 sensitivity-expression correlation analysis (659 cell lines)
Gene	Spearman correlation coefficient	P value
IFITM2	-0.241405	3.4202e-10
CYSLTR1	-0.240558	3.95664e-10
CD37	-0.239435	4.7962e-10
STX5	-0.233944	1.2114e-09
FNBP1	-0.229559	2.49768e-09
ITGB2	-0.227294	3.60863e-09
KCNMB1	-0.225219	5.03838e-09
C19orf18	-0.223053	7.11498e-09
REST	-0.218609	1.42815e-08
RFXANK	-0.218017	1.56529e-08
ARHGDIB	-0.213551	3.10082e-08
MR1	-0.213038	3.351e-08
TYK2	-0.211772	4.05502e-08
CCR5	-0.210554	4.8659e-08
ARHGAP30	-0.208418	6.6809e-08
C1orf54	-0.208011	7.09408e-08
PHF11	-0.207786	7.33325e-08
HDAC7	-0.207781	7.33856e-08
RCSD1	-0.20472	1.1476e-07
RASAL3	-0.202781	1.5181e-07
TEX22	-0.201015	1.95389e-07
LTA	-0.200807	2.01264e-07
MTA2	-0.199952	2.27222e-07
TNF	-0.199344	2.47604e-07
CD180	-0.198631	2.73742e-07
ANKRD13D	-0.19811	2.94507e-07
MOB3A	-0.197116	3.38431e-07
IKBKE	-0.196002	3.95146e-07
SIPA1	-0.194133	5.11388e-07
TBC1D10C	-0.192701	6.22143e-07
H2BE1	-0.191487	7.33691e-07
CPAMD8	-0.190814	8.03582e-07
MYL4	-0.189629	9.42553e-07
EVI5L	-0.188936	1.03415e-06
DOCK2	-0.188764	1.0582e-06
KRTAP5-9	-0.188657	1.07335e-06
ADAMTS10	-0.188161	1.14681e-06
PPP1R18	-0.187054	1.3281e-06
STYX	-0.186377	1.45237e-06
PBXIP1	-0.185688	1.59021e-06
NOG	-0.18547	1.63641e-06
ZNF346	-0.185178	1.70026e-06
PLVAP	-0.184591	1.83599e-06
CRTC2	-0.184544	1.84733e-06
MYO1F	-0.184443	1.87172e-06
WAS	-0.184419	1.87755e-06
MAPKAPK2	-0.184019	1.97818e-06
F2RL3	-0.183824	2.0288e-06
MBD2	-0.183522	2.11019e-06
AP5B1	-0.182015	2.56413e-06
LTB	-0.18191	2.59902e-06
CCM2	-0.181777	2.64357e-06
PACS1	-0.181073	2.89376e-06
DEF6	-0.18017	3.24756e-06
ST6GALNAC6	-0.179975	3.32932e-06
MIA3	-0.179384	3.58892e-06
XAF1	-0.178432	4.04853e-06
TAPBP	-0.178386	4.07248e-06
MSN	-0.178335	4.09883e-06
IFITM1	-0.178116	4.21312e-06
GIT2	-0.178005	4.27285e-06
TRIM22	-0.177928	4.31404e-06
USF1	-0.177843	4.36052e-06
USP25	-0.177498	4.55412e-06
APOBR	-0.177284	4.67774e-06
IL3RA	-0.177108	4.78213e-06
LIPN	-0.176878	4.92197e-06
AGER	-0.175806	5.62677e-06
MEF2D	-0.175762	5.65777e-06
RSU1	-0.175453	5.87931e-06
CITED2	-0.174866	6.32257e-06
PBX2	-0.174826	6.35454e-06
SSBP2	-0.174605	6.53051e-06
MRTFA	-0.174447	6.65871e-06
CENPT	-0.174408	6.69098e-06
TBC1D9B	-0.174313	6.77035e-06
FAM160B2	-0.174042	6.99978e-06
ORAI1	-0.173886	7.13605e-06
ZNF395	-0.173785	7.22473e-06
WDR37	-0.173611	7.38129e-06
RHOG	-0.173564	7.42393e-06
EVL	-0.173331	7.63975e-06
ASH2L	-0.173305	7.66374e-06
RREB1	-0.173096	7.86306e-06
MARK4	-0.172918	8.03591e-06
KERA	-0.17249	8.46812e-06
C7orf61	-0.172184	8.79025e-06
PTPRC	-0.172081	8.90047e-06
TRAPPC5	-0.172031	8.95496e-06
SRF	-0.171955	9.03859e-06
MAP4K1	-0.171925	9.07126e-06
PARP10	-0.171595	9.44362e-06
FBXL12	-0.171555	9.48864e-06
CCDC194	-0.170803	1.03952e-05
SELPLG	-0.170771	1.0435e-05
ARHGEF6	-0.170626	1.06199e-05
APOL3	-0.170493	1.0791e-05
SLC25A42	-0.170333	1.10022e-05
ZNF217	-0.170219	1.11548e-05
STAC3	-0.169785	1.17519e-05
PML	-0.169621	1.19858e-05
SNAP23	-0.169593	1.20267e-05
HGSNAT	-0.169583	1.20417e-05
SOCS1	-0.169449	1.22369e-05
ZNF362	-0.169376	1.23437e-05
PGLYRP2	-0.169333	1.24083e-05
MCEMP1	-0.169238	1.25498e-05
CTDSP1	-0.169059	1.28225e-05
RUFY1	-0.168999	1.29151e-05
RGS19	-0.168709	1.33702e-05
BRF2	-0.168477	1.37461e-05
PNOC	-0.168475	1.37487e-05
HIVEP1	-0.168309	1.40249e-05
HLA-DOB	-0.168104	1.43717e-05
ZNF442	-0.168075	1.44202e-05
DECR1	-0.168013	1.45277e-05
SSNA1	-0.167925	1.46802e-05
FAM228B	-0.167865	1.4785e-05
GPR108	-0.16781	1.48837e-05
C10orf143	-0.167801	1.48982e-05
ICAM3	-0.167593	1.52723e-05
FBXO39	-0.167574	1.53062e-05
FKBP15	-0.167524	1.53979e-05
RILPL2	-0.167378	1.5667e-05
ELL	-0.167293	1.5824e-05
IRAG1	-0.167291	1.58278e-05
SEMA4A	-0.167286	1.58384e-05
DPEP2	-0.166695	1.6986e-05
AIF1	-0.166388	1.76117e-05
WDR26	-0.166242	1.79167e-05
LST1	-0.166214	1.79766e-05
ZBTB22	-0.166043	1.83428e-05
OAS2	-0.165845	1.87738e-05
PEAK3	-0.165844	1.87768e-05
TRIM5	-0.165838	1.87894e-05
TMEM109	-0.165833	1.88012e-05
CD7	-0.16576	1.89624e-05
GSDMD	-0.165385	1.98153e-05
REEP4	-0.165363	1.98664e-05
GOLGA8N	-0.165339	1.99238e-05
BAK1	-0.165207	2.02329e-05
SH3BGRL	-0.165191	2.02713e-05
GPR132	-0.164936	2.08842e-05
TGIF2-RAB5IF	-0.164777	2.12761e-05
FCHSD2	-0.1645	2.19765e-05
PI4KB	-0.164359	2.23395e-05
ZNF76	-0.164328	2.24203e-05
ARMH1	-0.163958	2.34086e-05
BST2	-0.16387	2.36472e-05
IRF1	-0.163595	2.44142e-05
DPF2	-0.163555	2.45284e-05
RNF24	-0.163501	2.46824e-05
NXF1	-0.163492	2.47089e-05
PLIN3	-0.163487	2.4723e-05
STK38	-0.163482	2.47383e-05
CASTOR1	-0.163472	2.47661e-05
GNGT2	-0.163446	2.484e-05
GABPB2	-0.163346	2.51299e-05
MRPL16	-0.163322	2.52014e-05
CDAN1	-0.163313	2.52278e-05
TPST2	-0.163309	2.52389e-05
QKI	-0.163026	2.60786e-05
NUCKS1	-0.162952	2.63027e-05
TLN1	-0.162717	2.70244e-05
PSD4	-0.162552	2.75438e-05
OR2C1	-0.16244	2.7904e-05
MGAT1	-0.162365	2.81446e-05
MAN2B1	-0.162255	2.85029e-05
CATSPERE	-0.161955	2.95052e-05
ZC3H3	-0.161903	2.96802e-05
MYBPH	-0.161871	2.9789e-05
INPPL1	-0.161738	3.02479e-05
NCOA4	-0.161486	3.11364e-05
CYP46A1	-0.161304	3.17914e-05
CASP1	-0.161304	3.17923e-05
ARL11	-0.161209	3.21379e-05
NFATC1	-0.160863	3.34324e-05
UBQLNL	-0.160718	3.39907e-05
CD19	-0.160272	3.57615e-05
ITGA5	-0.160093	3.64996e-05
ANTXRL	-0.159773	3.78482e-05
RGS18	-0.159617	3.8522e-05
TTC7A	-0.159553	3.88029e-05
PRAM1	-0.159415	3.94116e-05
GOLGA8Q	-0.159059	4.10319e-05
ATP2B4	-0.15903	4.11673e-05
HCLS1	-0.158728	4.25939e-05
SERF2	-0.158605	4.31875e-05
LAIR1	-0.158471	4.38454e-05
HMGN1	-0.158425	4.40721e-05
RANBP3L	-0.158393	4.42302e-05
FAM111A	-0.158327	4.45602e-05
RASSF5	-0.158268	4.48545e-05
SCYL1	-0.158037	4.60357e-05
COL23A1	-0.158002	4.62139e-05
ZNF732	-0.157868	4.69157e-05
HVCN1	-0.157569	4.85105e-05
EHBP1L1	-0.157496	4.8912e-05
PRRC2A	-0.157445	4.91908e-05
CAPN11	-0.157389	4.94986e-05
ZNF177	-0.157206	5.05201e-05
CCDC102A	-0.157069	5.12987e-05
UBA7	-0.156694	5.3487e-05
TRIM38	-0.156502	5.46462e-05
ANKRD13A	-0.156484	5.47513e-05
NREP	-0.156379	5.53951e-05
NDST2	-0.156019	5.76551e-05
EHD1	-0.155951	5.809e-05
SLC25A41	-0.155921	5.82837e-05
ISY1-RAB43	-0.155666	5.99526e-05
WAC	-0.155437	6.14895e-05
PRG2	-0.155428	6.15486e-05
CCL25	-0.155359	6.20196e-05
EML3	-0.155355	6.20441e-05
IKBKB	-0.155354	6.20522e-05
CCND3	-0.155145	6.35017e-05
FAM193B	-0.155022	6.43676e-05
NBPF19	-0.15502	6.4379e-05
WBP1L	-0.154895	6.52781e-05
PLD4	-0.154767	6.62031e-05
SCNM1	-0.154648	6.70764e-05
ELP3	-0.154388	6.9017e-05
CD79B	-0.154202	7.04417e-05
GMIP	-0.154132	7.0983e-05
MICB	-0.153913	7.27042e-05
DOCK8	-0.153534	7.57793e-05
LIMS2	-0.153501	7.60539e-05
PIAS3	-0.153476	7.62563e-05
IL27	-0.153272	7.7975e-05
TSC22D4	-0.153268	7.80062e-05
MEF2B	-0.153173	7.88224e-05
CD72	-0.153099	7.94548e-05
HLA-E	-0.152961	8.06628e-05
KDM6A	-0.152842	8.17148e-05
GADD45B	-0.152798	8.21019e-05
RASSF1	-0.152554	8.43059e-05
ITPKB	-0.152185	8.77459e-05
MKNK1	-0.152067	8.88707e-05
TTLL1	-0.151971	8.98015e-05
RUNX1	-0.151787	9.16096e-05
NBPF10	-0.151757	9.19058e-05
ZNF347	-0.151719	9.22832e-05
ZNF85	-0.151571	9.37644e-05
TRAFD1	-0.151554	9.39376e-05
VPS39	-0.151379	9.57317e-05
VAV1	-0.151275	9.68063e-05
CLK4	-0.151247	9.71016e-05
PLAAT4	-0.151233	9.7246e-05
CD38	-0.15116	9.80146e-05
CHI3L2	-0.151032	9.93645e-05
CCDC69	-0.151023	9.94687e-05
MAX	-0.150988	9.98429e-05
MYO9B	-0.150967	0.000100064
PSKH2	-0.150883	0.000100976
PECAM1	-0.150822	0.000101636
RAB43	-0.150733	0.000102605
GNRH1	-0.150285	0.000107651
PPARD	-0.150158	0.000109132
LSM1	-0.150093	0.000109885
CDYL	-0.149962	0.000111436
PIEZO1	-0.14989	0.000112298
P2RY8	-0.149836	0.000112948
NEXN	-0.149762	0.000113844
FLI1	-0.149678	0.000114869
ZNF414	-0.149625	0.000115513
TMEM217	-0.149571	0.000116178
SP110	-0.149173	0.000121208
HOOK3	-0.149157	0.000121407
TMSB4X	-0.149124	0.000121843
MBNL1	-0.149101	0.000122138
CIC	-0.148657	0.00012802
ZFYVE1	-0.148653	0.000128075
UBAP1	-0.148641	0.000128245
PFKL	-0.148609	0.000128675
GPR17	-0.148593	0.000128891
MIDEAS	-0.148527	0.000129793
KDM2A	-0.148493	0.000130271
NUCB2	-0.148403	0.000131516
MZB1	-0.148397	0.000131591
NCF1	-0.148314	0.000132751
SNAP29	-0.148072	0.000136193
GNG7	-0.147983	0.000137471
ANXA2R	-0.147953	0.000137916
TMEM221	-0.147904	0.00013862
KLF8	-0.147487	0.000144839
C4B	-0.147478	0.000144986
KLHDC3	-0.147296	0.000147783
TMEM119	-0.147099	0.000150866
ABI1	-0.146922	0.000153683
AKAP8L	-0.146819	0.000155353
SCNN1D	-0.146809	0.000155509
PEX11B	-0.146799	0.000155683
SUMO3	-0.146766	0.000156222
ACAP1	-0.146627	0.000158513
RXRB	-0.146609	0.0001588
NOTCH1	-0.146471	0.000161114
NAT1	-0.146305	0.00016392
NKG7	-0.146288	0.000164225
YY1AP1	-0.146265	0.000164615
ARNT	-0.146173	0.000166198
PXK	-0.146131	0.000166928
CCNK	-0.146109	0.000167314
MMP25	-0.146006	0.000169124
MAML1	-0.14597	0.000169753
REELD1	-0.145897	0.00017105
QRICH2	-0.145837	0.000172118
ORAI3	-0.145775	0.000173232
VPREB1	-0.145748	0.000173708
ZNF415	-0.145746	0.000173753
CD53	-0.145628	0.000175894
TESK1	-0.145357	0.000180917
GUCD1	-0.145243	0.000183071
PARP15	-0.145192	0.000184027
FHL3	-0.145119	0.000185435
B3GALT6	-0.145014	0.000187457
SEPTIN6	-0.144904	0.000189593
SAMD9L	-0.144899	0.00018969
ZHX2	-0.144871	0.000190254
ZNF467	-0.144805	0.000191555
ERAP1	-0.144712	0.000193403
TRAM2	-0.144675	0.000194132
ZNF839	-0.144548	0.000196692
ZNF813	-0.144435	0.000199005
UBR2	-0.144338	0.000200996
PHF1	-0.144133	0.000205283
RBM17	-0.14413	0.000205359
DOK3	-0.14406	0.000206845
MXD3	-0.144048	0.000207099
ZNF93	-0.144046	0.000207139
FKBP8	-0.144027	0.000207545
JDP2	-0.143788	0.000212699
ARID4B	-0.14362	0.000216392
KLHL22	-0.143538	0.000218234
SUN2	-0.143483	0.000219466
OSM	-0.143363	0.000222165
SPINK8	-0.143361	0.000222225
ARHGAP1	-0.14324	0.000224991
TCEA2	-0.142915	0.000232583
ERMAP	-0.142866	0.000233749
TMEM39B	-0.142735	0.000236891
BCL2L12	-0.142727	0.000237086
HLA-B	-0.142678	0.000238267
PSME1	-0.142587	0.000240492
KIR3DL2	-0.142495	0.000242759
NVL	-0.142455	0.000243741
CIB3	-0.142371	0.000245834
ELAVL1	-0.142359	0.000246132
RNF115	-0.142298	0.000247676
PIGZ	-0.142167	0.000250986
NSD3	-0.142067	0.000253544
ZFAT	-0.142066	0.000253569
CFAP47	-0.142066	0.00025357
NAGK	-0.141998	0.000255337
CSRNP1	-0.141989	0.00025555
CILP	-0.141976	0.000255894
ST3GAL1	-0.141951	0.000256551
CCDC7	-0.141699	0.000263171
COPS5	-0.141681	0.000263659
ITGAL	-0.141635	0.000264896
PATL2	-0.141623	0.000265221
ATP13A1	-0.141406	0.000271106
DGKZ	-0.141304	0.000273922
CFAP410	-0.141052	0.000280964
PPP3CC	-0.141044	0.0002812
CD52	-0.14087	0.000286164
MED13L	-0.140868	0.000286227
GMFG	-0.140837	0.00028711
AHSP	-0.140746	0.000289753
C8orf89	-0.140666	0.000292099
RING1	-0.140627	0.000293251
NLRX1	-0.140523	0.000296343
CNN2	-0.14046	0.000298198
SGSM3	-0.140325	0.000302273
PDE1B	-0.14029	0.000303349
FLT3LG	-0.140284	0.000303524
KLHL10	-0.139829	0.000317696
UTRN	-0.139821	0.000317928
APAF1	-0.139659	0.000323127
PIK3CG	-0.139579	0.000325712
KAT6A	-0.139392	0.000331869
CCS	-0.139385	0.000332081
CCDC117	-0.13915	0.000339967
ZNF701	-0.139027	0.00034415
H1-7	-0.13899	0.00034542
NMI	-0.138878	0.000349279
RNF122	-0.138859	0.000349945
BBOF1	-0.138766	0.000353179
CD84	-0.138758	0.000353462
GRK6	-0.138756	0.000353527
C17orf67	-0.138712	0.000355094
NT5C2	-0.138681	0.000356198
VPS28	-0.138572	0.000360039
SLFN13	-0.138362	0.000367624
ACSF2	-0.138324	0.000369003
RAC2	-0.138324	0.000369031
FBXL19	-0.13831	0.000369543
ZNF512B	-0.138015	0.000380478
MAPK14	-0.137886	0.00038534
JAK3	-0.137878	0.000385656
ZKSCAN4	-0.137878	0.000385662
NUTM2D	-0.137859	0.000386384
KRTAP5-7	-0.13778	0.000389397
CARD16	-0.137758	0.000390236
NCKAP1L	-0.137665	0.000393861
KRCC1	-0.137636	0.000394963
ZNF547	-0.137553	0.000398201
SCMH1	-0.137514	0.000399759
DYRK1A	-0.137382	0.000404977
ZNF682	-0.137285	0.000408857
HDAC3	-0.137256	0.000410025
FNTA	-0.137184	0.00041294
RELA	-0.137177	0.000413212
CCT6B	-0.137166	0.000413653
GIMAP1	-0.137113	0.000415833
ATP8B3	-0.137085	0.000416979
TIE1	-0.137032	0.000419162
TFPT	-0.13691	0.000424215
CAPN3	-0.136854	0.000426525
HECA	-0.136792	0.000429118
ABHD17A	-0.136782	0.000429573
DOK2	-0.136659	0.000434751
CHMP4A	-0.136657	0.000434864
SLC44A2	-0.136647	0.000435276
ERMARD	-0.13651	0.000441164
ECSCR	-0.136405	0.000445685
SLC25A28	-0.13632	0.000449409
TCF19	-0.136203	0.000454604
HIVEP2	-0.135996	0.000463858
RXFP1	-0.135974	0.000464841
ZNF846	-0.135917	0.00046744
ARID5A	-0.135535	0.000485173
EPPIN-WFDC6	-0.135534	0.000485188
BNIP3L	-0.135521	0.000485832
ZNF790	-0.135386	0.000492237
FBXO40	-0.135329	0.000494967
ATL3	-0.135167	0.000502814
ZBTB4	-0.135057	0.000508189
COPE	-0.135045	0.000508761
UPF2	-0.134982	0.000511892
NUGGC	-0.13492	0.000514982
RASGRP2	-0.134911	0.000515441
FBXW4	-0.134885	0.000516693
SLC6A16	-0.134875	0.000517231
NUDT18	-0.134757	0.000523175
ZNF718	-0.134697	0.00052621
LPAR4	-0.134665	0.000527847
MUS81	-0.134634	0.000529429
BICRAL	-0.134589	0.000531725
VSIG4	-0.134547	0.000533887
USP51	-0.134513	0.000535651
STIM1	-0.134507	0.000535931
C16orf54	-0.134291	0.000547209
IRAG2	-0.13421	0.000551515
C6orf62	-0.134208	0.00055164
RGS10	-0.134125	0.000556036
PTGER4	-0.134096	0.000557619
FZD2	-0.13398	0.000563877
CLEC2D	-0.133979	0.000563906
CYBC1	-0.133908	0.000567748
TBX1	-0.133778	0.000574935
GTF2H4	-0.133758	0.000575998
ACTA2	-0.133738	0.000577112
FBXO4	-0.133667	0.000581052
TSPAN32	-0.133508	0.00058999
S1PR4	-0.133413	0.000595408
PPP1R9B	-0.133104	0.00061325
ARHGAP15	-0.13297	0.000621177
NPIPB6	-0.132919	0.000624178
MYOCOS	-0.132913	0.000624585
DCAF6	-0.132847	0.00062851
FBXO42	-0.132713	0.000636605
ZNF350	-0.13269	0.000638013
MAP7D1	-0.13267	0.000639194
FAM78A	-0.132633	0.000641492
PDLIM7	-0.132627	0.000641837
CDCA2	-0.132563	0.000645783
ARHGEF18	-0.132549	0.00064661
TMIGD3	-0.132377	0.000657276
VPS13B	-0.13237	0.000657736
FARS2	-0.132342	0.000659467
INAFM1	-0.132306	0.000661737
DENND1B	-0.132234	0.000666274
ATF6B	-0.132201	0.000668348
GM2A	-0.132103	0.00067461
GBP5	-0.132093	0.00067526
DNAH1	-0.132029	0.000679387
TENT2	-0.131957	0.000684055
ZNF613	-0.131859	0.000690398
CHIC2	-0.131833	0.000692145
LCP2	-0.131762	0.000696819
MTO1	-0.13175	0.000697572
CERCAM	-0.13166	0.000703584
CD1C	-0.131646	0.00070448
TENT5C	-0.131558	0.000710376
ARAF	-0.131393	0.000721576
ELK4	-0.131383	0.000722251
CTDSPL2	-0.131339	0.000725251
C20orf194	-0.131297	0.000728119
HDAC5	-0.131255	0.000731037
PIK3R5	-0.13116	0.00073759
NUTM2B	-0.131118	0.000740534
RNF31	-0.131062	0.000744433
ANXA6	-0.131026	0.000747013
PLEKHF1	-0.130988	0.000749655
STK11	-0.130919	0.000754582
PPP3CB	-0.130868	0.000758202
DGKA	-0.130848	0.000759616
CWC27	-0.130772	0.000765056
CD226	-0.130623	0.000775869
ZNF549	-0.130509	0.000784204
UNC13D	-0.130479	0.000786449
HEPN1	-0.130458	0.000787989
SUSD6	-0.130454	0.000788247
ZFX	-0.130453	0.000788376
LDB1	-0.130359	0.000795322
KCTD18	-0.130356	0.000795549
ING2	-0.13035	0.000795975
PARVG	-0.130322	0.000798123
PIK3R6	-0.130314	0.000798725
ABI3	-0.130227	0.000805259
IRX3	-0.130189	0.000808122
NR3C1	-0.130162	0.000810123
SAP25	-0.130143	0.000811568
SUGP1	-0.130133	0.000812372
ZNF610	-0.130101	0.000814777
TFIP11	-0.13008	0.000816377
EFCAB12	-0.130066	0.000817465
OR52B6	-0.129981	0.000823959
ELF2	-0.129932	0.000827749
STK10	-0.129818	0.000836659
FAM53C	-0.129777	0.000839857
SHARPIN	-0.129756	0.000841525
TCIRG1	-0.129703	0.000845713
GINS4	-0.129632	0.000851289
MFNG	-0.129579	0.000855503
SLC2A5	-0.129466	0.000864596
FMNL1	-0.129299	0.000878163
RAD51	-0.129221	0.000884555
RHEX	-0.129183	0.000887696
HIPK4	-0.129159	0.00088971
LMF1	-0.129119	0.00089295
NEK9	-0.129051	0.000898623
S100A4	-0.128982	0.00090444
CD40LG	-0.128966	0.000905775
XKR8	-0.128805	0.000919444
ZNF879	-0.128786	0.000921078
DDAH2	-0.128763	0.000922997
KLHDC1	-0.128756	0.000923626
ZNF117	-0.128755	0.000923727
ZNF480	-0.128561	0.000940424
SLC14A2	-0.128469	0.000948531
GYS1	-0.128427	0.000952227
FERMT3	-0.12839	0.000955463
ACOT13	-0.128374	0.000956904
EFCAB5	-0.128297	0.000963695
GPSM3	-0.128244	0.000968474
CCNY	-0.128243	0.000968527
ZNF418	-0.12824	0.000968794
TCF25	-0.128198	0.000972575
RIMBP3C	-0.128185	0.00097379
TGFB1	-0.128177	0.000974493
PGLS	-0.128122	0.000979395
MARK2	-0.128065	0.000984561
PGGHG	-0.128059	0.000985129
ARHGEF1	-0.128006	0.00098996
DNM2	-0.127955	0.000994644
ZAP70	-0.127941	0.000995949
RIC1	-0.127919	0.000997949
FAM160B1	-0.127915	0.000998341
OR5AN1	-0.127877	0.00100184
NIPSNAP3A	-0.127824	0.00100673
SIN3B	-0.127788	0.0010101
MN1	-0.127696	0.00101869
SH2D3C	-0.127691	0.0010191
RIC8A	-0.127666	0.00102147
ACTB	-0.127542	0.0010332
ZFP36L2	-0.127532	0.00103416
RANBP9	-0.127528	0.00103458
SIAH2	-0.127477	0.00103944
LGALS9	-0.127416	0.00104525
MYLK4	-0.1274	0.00104674
IKZF2	-0.127373	0.00104936
TTLL3	-0.127361	0.00105055
SIRT2	-0.127348	0.00105178
TLR7	-0.127283	0.00105811
ARRDC5	-0.12727	0.00105935
INTS5	-0.127231	0.00106311
TDP1	-0.127224	0.00106383
IRF9	-0.127149	0.00107123
MYL6	-0.12712	0.00107403
KRI1	-0.127093	0.00107671
LRRC18	-0.127068	0.00107912
TSGA10IP	-0.127068	0.00107915
GNAI2	-0.127064	0.00107952
TNXB	-0.126974	0.00108846
IL12RB1	-0.126915	0.00109442
LTC4S	-0.126877	0.0010982
RNF185	-0.126868	0.00109915
AMIGO3	-0.126847	0.00110128
LZTR1	-0.126817	0.00110426
CD244	-0.126754	0.00111063
CLK3	-0.126672	0.00111904
ZNF211	-0.126639	0.00112237
RIMBP3B	-0.126631	0.00112324
ATP6AP1L	-0.126625	0.0011238
ARHGAP45	-0.126488	0.00113798
TBCC	-0.126471	0.00113974
TMEM91	-0.126403	0.00114679
RHOH	-0.126378	0.00114941
CLEC14A	-0.126369	0.00115041
ZNF304	-0.126296	0.00115809
AKT1	-0.12625	0.00116294
C4orf3	-0.126228	0.0011653
RNF135	-0.126162	0.0011723
RFX5	-0.126072	0.00118197
POLH	-0.126048	0.00118449
RNF19A	-0.126046	0.00118474
RNF222	-0.125988	0.00119108
HAUS8	-0.125861	0.00120484
INTS3	-0.125751	0.00121693
GLIPR2	-0.125738	0.00121842
RBPJL	-0.125733	0.00121897
ANAPC2	-0.125641	0.00122918
ZNF671	-0.125574	0.00123665
FLT4	-0.125535	0.00124109
NCF4	-0.125484	0.00124683
ZNF569	-0.125463	0.00124914
PLPP5	-0.125432	0.00125264
TGM5	-0.125421	0.00125395
SLC46A3	-0.125398	0.00125653
LDLRAP1	-0.125398	0.0012566
CTSG	-0.125373	0.00125935
GALK1	-0.125306	0.00126702
GPR174	-0.125271	0.00127105
NBPF14	-0.125266	0.00127165
TP53I13	-0.125263	0.00127202
TINF2	-0.125114	0.00128926
CLIC2	-0.125043	0.00129756
CX3CR1	-0.125003	0.00130225
PUS10	-0.124902	0.00131415
INKA1	-0.124827	0.00132313
ZNF266	-0.124732	0.00133453
DNAJC4	-0.1247	0.00133839
NECAP2	-0.124683	0.00134046
SH3BP5L	-0.124681	0.00134065
APOL6	-0.12462	0.00134804
ALDH16A1	-0.1245	0.00136268
NUTM2E	-0.124473	0.00136603
ADA	-0.124454	0.00136829
PHYHD1	-0.124406	0.00137426
CDK9	-0.124298	0.00138767
MARK3	-0.124219	0.00139756
FAM89B	-0.124207	0.00139907
MMAA	-0.124168	0.00140399
MRC2	-0.124136	0.00140806
LMO2	-0.124084	0.00141456
PHC3	-0.124058	0.00141792
CCHCR1	-0.124019	0.00142284
ZNF317	-0.123856	0.00144377
PLXDC1	-0.123842	0.00144569
C11orf95	-0.12378	0.00145374
PATL1	-0.123691	0.00146526
DPEP3	-0.123552	0.00148364
FBXO24	-0.123523	0.00148745
ZMYM3	-0.123521	0.00148777
ZNF559-ZNF177	-0.123443	0.00149817
ACOX3	-0.12342	0.00150118
FAM71F1	-0.12337	0.00150789
RASSF2	-0.123359	0.00150946
FMO2	-0.123355	0.00151
U2AF1L4	-0.123321	0.0015146
SPC24	-0.123297	0.0015178
ATXN3	-0.123253	0.00152379
CFAP58	-0.123205	0.00153032
LHPP	-0.123204	0.00153052
FLT3	-0.123191	0.00153218
FLII	-0.12318	0.00153379
SEC16A	-0.123178	0.00153405
ZNF763	-0.123147	0.00153821
CCDC61	-0.123117	0.00154243
CSF2RB	-0.123023	0.00155537
RNF146	-0.122899	0.00157266
SLC22A16	-0.122898	0.00157268
ATG2B	-0.122877	0.00157568
BTN3A3	-0.122831	0.00158215
ZNF383	-0.122765	0.00159139
LSP1	-0.122757	0.00159258
SIDT2	-0.122735	0.00159573
TNFSF4	-0.122604	0.00161435
GHRL	-0.122486	0.00163138
HOMER3	-0.122378	0.00164706
CTDSP2	-0.122367	0.00164875
NUDT17	-0.122357	0.00165021
GATAD2B	-0.122346	0.00165182
ADAR	-0.122332	0.00165384
ABHD16A	-0.122267	0.0016633
THAP1	-0.122242	0.001667
PTK2B	-0.122226	0.00166944
SLC8B1	-0.122175	0.00167699
TNNT3	-0.122056	0.0016947
MOV10	-0.12179	0.00173497
MAU2	-0.121772	0.0017377
CMTM3	-0.121751	0.00174095
ZNF878	-0.121713	0.00174683
OCEL1	-0.121691	0.00175029
ARF6	-0.121642	0.00175779
GOLGA7	-0.121641	0.00175793
ATP10A	-0.121619	0.0017614
CD48	-0.121589	0.00176596
CHD3	-0.121511	0.00177814
UGT3A2	-0.121418	0.0017928
GOLGA8R	-0.121343	0.00180475
ZNF649	-0.121222	0.00182409
PPP1CA	-0.121214	0.00182531
JAK2	-0.121194	0.00182849
ZNF577	-0.121159	0.00183416
CTSS	-0.121042	0.00185307
HLA-DQA1	-0.121005	0.00185912
HMBOX1	-0.120976	0.0018638
AC008878.3	-0.120929	0.00187148
PSMB9	-0.120911	0.00187442
C10orf105	-0.120841	0.00188598
FOLR2	-0.120815	0.00189039
PYCR2	-0.120809	0.00189128
GMPR2	-0.120617	0.00192335
MAF1	-0.120607	0.00192504
RAD9B	-0.120582	0.00192936
GBGT1	-0.120567	0.0019318
TBC1D22B	-0.120526	0.00193873
ESYT1	-0.120504	0.00194246
CYP2A6	-0.120463	0.00194956
TPRA1	-0.120442	0.00195309
CCNG2	-0.120399	0.00196034
TLR1	-0.120399	0.00196045
RAB8A	-0.120269	0.00198278
SYCE2	-0.120235	0.00198874
AGO4	-0.12008	0.00201573
SLC66A2	-0.120072	0.00201712
EGLN2	-0.120067	0.00201799
LDLRAD4	-0.120056	0.00201998
AK6	-0.120047	0.00202158
CPSF7	-0.120031	0.00202441
CSNK2B	-0.120015	0.00202723
CCDC9	-0.120005	0.00202905
MARCHF2	-0.119895	0.00204854
SASH3	-0.11982	0.00206199
TCTEX1D1	-0.119716	0.00208065
MYH9	-0.119706	0.00208237
ERGIC1	-0.119649	0.00209276
RNF10	-0.119648	0.00209289
C12orf71	-0.119621	0.00209789
CRY2	-0.119605	0.00210089
BLOC1S5	-0.119571	0.00210706
SORBS3	-0.119481	0.00212355
MYL12A	-0.119462	0.00212697
COL15A1	-0.119454	0.00212861
SERTAD3	-0.119323	0.00215283
MAP2K7	-0.119246	0.00216733
GIMAP2	-0.119223	0.00217154
PLA2G2C	-0.119215	0.00217316
GJA4	-0.119214	0.00217327
KAT5	-0.119146	0.00218612
AKNA	-0.119124	0.00219035
OSGEP	-0.119077	0.00219926
SLFN11	-0.119032	0.00220778
COMMD7	-0.118958	0.002222
CCR3	-0.11886	0.00224078
YY1	-0.118845	0.00224378
NBPF12	-0.11874	0.00226416
LIPI	-0.118712	0.00226971
ZNF527	-0.118679	0.00227619
C8orf58	-0.118612	0.00228927
PIK3CD	-0.118588	0.0022941
VPS18	-0.118573	0.00229713
LGALS1	-0.118509	0.00230969
ATP6V1G3	-0.118475	0.00231647
APBB1IP	-0.118402	0.00233113
GPX7	-0.118323	0.00234703
PNRC1	-0.118298	0.00235208
U2AF1L5	-0.118288	0.00235415
RIMBP3	-0.118183	0.00237543
BTN3A1	-0.11815	0.00238219
UBE2L6	-0.118109	0.00239067
DCAF10	-0.118038	0.0024053
ZNF160	-0.118018	0.00240926
ZNF433	-0.11797	0.00241939
GBP1	-0.11796	0.00242146
ZSCAN30	-0.117925	0.00242861
SUFU	-0.117902	0.00243344
CCL5	-0.117878	0.00243839
WDR91	-0.117867	0.00244081
TRANK1	-0.117839	0.0024467
FAM117A	-0.117814	0.0024518
R3HCC1	-0.117794	0.00245608
BIN3	-0.117793	0.00245625
CLN3	-0.117748	0.0024659
SIGLEC10	-0.117701	0.00247583
ERI1	-0.117697	0.0024765
ITGB7	-0.117665	0.00248334
C5AR2	-0.117657	0.00248503
SHFL	-0.117646	0.00248738
TMEM175	-0.117632	0.00249044
ZNF736	-0.117617	0.00249369
SON	-0.117574	0.00250279
MTMR3	-0.117563	0.00250519
SLC10A7	-0.117486	0.00252167
CSK	-0.117468	0.00252565
ZNF439	-0.117451	0.0025292
CYB561A3	-0.117323	0.002557
BRF1	-0.117215	0.00258074
BAG4	-0.117176	0.00258935
ZNF382	-0.117166	0.00259165
STAT2	-0.117166	0.00259166
ZCCHC24	-0.117123	0.00260115
IKZF1	-0.117078	0.00261111
CPT1B	-0.117073	0.0026123
KIFC1	-0.11705	0.00261733
PSME2	-0.117022	0.00262359
PUDP	-0.117013	0.00262564
KLHL6	-0.11697	0.00263531
RTL3	-0.11694	0.00264207
TRIM35	-0.11693	0.00264416
RAB18	-0.116839	0.00266479
SPACA9	-0.116824	0.00266824
FOLR3	-0.116795	0.0026748
CD99	-0.11678	0.00267812
TECPR2	-0.116772	0.00267997
ZNF831	-0.116763	0.00268199
SNAP47	-0.116699	0.00269677
CTSO	-0.116569	0.00272656
NRM	-0.116548	0.00273155
TAF11	-0.116518	0.00273852
CASP7	-0.116492	0.00274451
TRIM21	-0.116492	0.00274452
PLEKHM2	-0.116465	0.0027509
SDE2	-0.116269	0.00279681
SMARCB1	-0.116259	0.00279939
IRAK4	-0.116251	0.00280125
ALOX5AP	-0.116207	0.00281166
LAPTM5	-0.116156	0.00282372
RNASE3	-0.116155	0.00282402
PCDH12	-0.116144	0.00282667
VPS16	-0.116072	0.00284395
CCDC92	-0.116031	0.00285395
SOX18	-0.116029	0.00285434
RCOR3	-0.115969	0.00286873
DDX41	-0.115967	0.00286926
TOP2B	-0.115956	0.00287207
ZNF491	-0.11594	0.00287577
COMMD3	-0.115926	0.0028793
PPP2R2A	-0.115909	0.00288344
ILRUN	-0.115893	0.00288724
TRIM73	-0.115885	0.00288932
RAB1B	-0.115837	0.00290106
ZNF675	-0.115768	0.00291789
C4A	-0.115724	0.00292881
C15orf39	-0.115704	0.00293379
TMEM71	-0.115686	0.0029381
SCAF11	-0.115668	0.0029427
NPIPB3	-0.115637	0.00295049
NR1H2	-0.115587	0.00296281
IMPG2	-0.115572	0.00296652
PDE6H	-0.115571	0.00296673
MTHFSD	-0.115556	0.00297049
SP7	-0.115554	0.002971
RCOR1	-0.115548	0.00297254
APOBEC3G	-0.115526	0.00297808
LEPROTL1	-0.115517	0.00298048
ARL5C	-0.115481	0.00298953
FLYWCH2	-0.115441	0.00299944
ZFP2	-0.115434	0.00300138
GIMAP6	-0.115404	0.00300884
GNMT	-0.115364	0.003019
HNRNPUL2	-0.115306	0.00303372
ZNF236	-0.115306	0.00303385
ITGA4	-0.1152	0.00306095
IFITM3	-0.115168	0.00306915
PRKD2	-0.115103	0.00308595
CPNE2	-0.115011	0.0031099
OSTF1	-0.115	0.00311287
DYM	-0.114964	0.00312235
KCTD20	-0.114956	0.00312437
BRD4	-0.11494	0.00312859
CYS1	-0.114881	0.00314391
CTNNBIP1	-0.114855	0.00315097
FBH1	-0.114746	0.00317989
DIP2A	-0.114732	0.00318343
ZCCHC3	-0.114732	0.00318354
SLC15A3	-0.114502	0.00324538
PPEF2	-0.114341	0.00328934
ZNF318	-0.114328	0.00329296
ALAD	-0.114313	0.003297
HAVCR2	-0.114276	0.00330715
PTPRCAP	-0.114272	0.00330827
PAK2	-0.114269	0.00330903
TJAP1	-0.114256	0.00331287
CHAD	-0.114245	0.00331577
CTF1	-0.114225	0.00332135
STIMATE	-0.114214	0.00332436
ZMAT5	-0.1141	0.00335614
SGF29	-0.114018	0.00337928
SYCN	-0.114013	0.00338042
RNF130	-0.113981	0.00338944
PSMF1	-0.113921	0.00340667
LNPEP	-0.113888	0.00341595
ODF2	-0.113846	0.00342794
TPM4	-0.113817	0.00343629
ZNF625	-0.113802	0.00344057
ARID1B	-0.113738	0.00345882
NGLY1	-0.113621	0.00349253
C3AR1	-0.113583	0.00350353
C2orf92	-0.113581	0.00350412
ZNF425	-0.113384	0.00356201
TAP1	-0.113379	0.00356335
STX4	-0.113328	0.00357859
LIX1L	-0.113305	0.00358529
LILRA4	-0.113285	0.00359111
HELQ	-0.11328	0.00359274
CHRNE	-0.113261	0.00359846
CARD8	-0.113244	0.00360334
ALPK1	-0.113221	0.00361026
CBFA2T3	-0.113141	0.00363424
CPSF1	-0.113111	0.00364349
FAM214A	-0.113018	0.00367152
NIBAN3	-0.11301	0.00367382
PLEKHA2	-0.112999	0.0036774
S1PR3	-0.112938	0.00369573
TTC9C	-0.112892	0.00370997
OR13J1	-0.112891	0.00371034
PRSS57	-0.112828	0.00372958
BMP1	-0.112825	0.00373038
SREK1IP1	-0.1128	0.00373831
CCDC106	-0.112776	0.00374552
CD82	-0.112755	0.00375211
ZNF837	-0.112721	0.00376268
TSKS	-0.112715	0.00376445
ZC3HAV1	-0.1127	0.00376908
ZNF44	-0.112694	0.00377091
EPC1	-0.112694	0.00377095
SFMBT2	-0.112631	0.00379049
VIPAS39	-0.112597	0.00380123
TAB1	-0.112588	0.00380426
C21orf58	-0.112561	0.00381243
CLTB	-0.112536	0.00382049
NRROS	-0.112526	0.00382365
ZNF707	-0.112468	0.003842
SMG6	-0.112442	0.00385017
CYP21A2	-0.112442	0.00385023
TTI2	-0.112339	0.00388302
STXBP2	-0.112306	0.00389334
TAOK3	-0.11228	0.00390189
ITIH4	-0.11224	0.00391454
TBC1D13	-0.112237	0.0039155
ZFP36L1	-0.112228	0.0039183
DCAF5	-0.112182	0.00393324
SNX2	-0.112167	0.00393802
IL4I1	-0.112166	0.00393849
LILRB5	-0.112141	0.00394659
BDH2	-0.112132	0.00394933
SAP30L	-0.112116	0.00395482
SLC2A4RG	-0.112115	0.00395493
ZSWIM8	-0.112112	0.00395604
GRK2	-0.112081	0.0039662
MEFV	-0.112064	0.00397172
TRAM1	-0.112052	0.00397555
STK17B	-0.11195	0.00400901
PABPC4L	-0.111905	0.00402379
PDE7A	-0.1119	0.00402543
HMGN3	-0.111848	0.00404265
HLA-G	-0.111794	0.00406033
TAGLN	-0.111788	0.00406259
MILR1	-0.111762	0.00407094
ACTR2	-0.111762	0.00407098
MAP3K3	-0.111736	0.0040799
UPRT	-0.111662	0.00410449
CCDC18	-0.111654	0.00410733
ARF1	-0.111588	0.0041294
GALT	-0.111577	0.00413303
HLA-DMB	-0.11154	0.00414567
ATP1A4	-0.11147	0.00416933
PTPN7	-0.11144	0.00417957
CLEC2A	-0.11142	0.0041864
YJEFN3	-0.111415	0.00418834
CREBBP	-0.111284	0.00423329
JMJD4	-0.111277	0.00423566
TAP2	-0.111265	0.00423974
IL22	-0.111264	0.00424026
KHNYN	-0.111256	0.00424284
CHST15	-0.111232	0.00425131
CCDC97	-0.111231	0.00425156
BLOC1S3	-0.111223	0.00425442
CMTM2	-0.111212	0.00425813
COMT	-0.111158	0.00427711
MFRP	-0.111148	0.00428039
ZBTB48	-0.11113	0.00428688
C1orf35	-0.111125	0.00428859
ERP27	-0.111113	0.00429257
MTMR14	-0.111113	0.0042927
SLA2	-0.111094	0.00429934
SHOC2	-0.11108	0.00430417
ZCWPW2	-0.111068	0.00430837
CD79A	-0.111058	0.00431193
PCLAF	-0.111032	0.00432104
STIMATE-MUSTN1	-0.111007	0.00432984
PCM1	-0.110956	0.004348
PSMB8	-0.110916	0.00436217
TREML1	-0.110832	0.00439209
RTN4RL1	-0.110819	0.00439675
IGLL1	-0.110772	0.00441358
NLRP2B	-0.110769	0.00441448
IL21R	-0.110725	0.00443031
SERPINC1	-0.110723	0.00443103
TXNRD2	-0.11071	0.00443581
PRX	-0.110702	0.00443842
CLECL1	-0.11067	0.00444994
TMEM106A	-0.110653	0.0044564
TBC1D20	-0.110635	0.00446268
ZNF256	-0.110628	0.00446523
CLINT1	-0.110556	0.00449142
SUSD3	-0.110535	0.00449921
PPP1R3B	-0.110473	0.00452167
FGR	-0.110453	0.00452895
SNRPD3	-0.110453	0.00452901
WHAMM	-0.110428	0.00453835
PLEKHO1	-0.110338	0.00457146
DDX39B	-0.110313	0.0045808
UBE2J1	-0.110307	0.00458305
NXF3	-0.110281	0.00459282
MRPL55	-0.110261	0.00459994
OR56B1	-0.110257	0.00460149
LAX1	-0.110253	0.00460301
BTBD6	-0.110208	0.00461972
FPR2	-0.110193	0.00462558
NLRC5	-0.110164	0.00463641
VNN2	-0.110124	0.00465134
HLA-DRB1	-0.110073	0.00467037
STAT3	-0.110073	0.00467069
PANK2	-0.110066	0.00467302
FAM193A	-0.110032	0.00468614
LRRC3C	-0.11001	0.0046942
LCAT	-0.109999	0.00469843
ARAP1	-0.109962	0.00471245
CALM3	-0.109901	0.00473571
HEMGN	-0.109891	0.00473957
TMEM63A	-0.109891	0.00473959
PLEKHG2	-0.109849	0.00475569
SIRT4	-0.109825	0.00476504
MAN2B2	-0.10978	0.00478231
BCL7C	-0.109762	0.00478925
UROS	-0.109749	0.00479428
POLR3C	-0.109651	0.0048322
ACSBG2	-0.109622	0.00484343
GRHPR	-0.109589	0.0048564
OR7C2	-0.109564	0.00486629
AMFR	-0.109559	0.00486817
DGLUCY	-0.109542	0.00487483
LINGO3	-0.10954	0.00487579
SERPINB10	-0.109478	0.00490019
WAPL	-0.109466	0.00490474
ASCC2	-0.109445	0.00491302
ZFP82	-0.10944	0.0049152
HSPB7	-0.10942	0.00492303
EFNA4	-0.109401	0.0049306
BTBD2	-0.109375	0.0049406
SRRD	-0.10937	0.0049428
LMOD1	-0.109315	0.00496462
USP20	-0.109315	0.00496467
ARHGAP33	-0.109304	0.00496883
ARMCX6	-0.109296	0.00497233
KDM4B	-0.109275	0.00498057
PTX4	-0.109256	0.00498829
CCR2	-0.109222	0.0050019
PLEKHO2	-0.109176	0.00502018
RFLNB	-0.109162	0.00502605
MCUB	-0.109157	0.00502817
PHF12	-0.109116	0.00504449
LILRA1	-0.109072	0.00506228
CFP	-0.109023	0.00508232
TCF3	-0.108995	0.00509378
SWAP70	-0.108912	0.0051275
ADORA3	-0.108798	0.00517479
RPS28	-0.108788	0.00517876
PGA4	-0.10876	0.00519059
ZNF429	-0.108752	0.00519366
FRAT1	-0.108745	0.00519675
DNAH8	-0.108733	0.00520181
FOXN3	-0.108719	0.00520733
ZFYVE21	-0.108645	0.00523814
CHST12	-0.108638	0.00524146
RELT	-0.108593	0.00526026
NBPF26	-0.108592	0.00526074
CSF1R	-0.108575	0.00526777
NANOG	-0.108505	0.00529741
FES	-0.108479	0.00530822
KDM2B	-0.108429	0.00532955
DCAF15	-0.108416	0.00533501
KLHDC7B	-0.108403	0.00534066
LY6G5B	-0.108391	0.00534568
HECTD4	-0.108382	0.00534959
CXorf21	-0.108375	0.00535244
ODF4	-0.108363	0.00535745
TNKS1BP1	-0.108356	0.00536075
CD81	-0.108342	0.00536659
EIF4ENIF1	-0.108335	0.00536971
GOLGA8M	-0.108317	0.00537734
CAPG	-0.108286	0.00539035
ZSWIM9	-0.108237	0.0054117
TRPS1	-0.108194	0.00543008
BUD13	-0.108171	0.00544021
DCAF8	-0.108168	0.00544139
HAS1	-0.108163	0.00544342
KDM3B	-0.108163	0.00544381
TFAP2E	-0.108129	0.00545842
ZNF730	-0.108103	0.00546977
H6PD	-0.108093	0.005474
NSFL1C	-0.108089	0.00547593
APOBEC3C	-0.108026	0.00550339
CCDC200	-0.108006	0.00551198
ZNF559	-0.107928	0.00554637
DNMT3B	-0.107923	0.00554852
NUP214	-0.107854	0.00557883
CD160	-0.107826	0.00559138
HDAC6	-0.107812	0.00559768
SMIM19	-0.107774	0.00561435
PTPRA	-0.107749	0.00562572
RAD9A	-0.107738	0.00563056
AGAP5	-0.107728	0.00563524
SLAMF1	-0.107726	0.00563578
TGIF2	-0.107722	0.00563762
PPP6R2	-0.107704	0.00564564
C21orf91	-0.107678	0.00565731
IL1R1	-0.10764	0.00567451
USE1	-0.107587	0.00569837
GAMT	-0.107552	0.0057141
SRGN	-0.107544	0.00571769
SIRT3	-0.107436	0.00576684
CEACAM21	-0.107423	0.0057727
JCHAIN	-0.107372	0.00579624
CYP11B1	-0.107357	0.00580288
TNFAIP3	-0.107299	0.00582955
TRAF3IP3	-0.107245	0.00585464
SRSF5	-0.107233	0.00586005
KCNA6	-0.107161	0.0058935
DKKL1	-0.10716	0.00589431
CD1D	-0.107147	0.0059
POLDIP3	-0.107136	0.00590551
CNOT3	-0.107121	0.00591237
TRIM34	-0.107088	0.00592789
LILRB2	-0.107043	0.00594862
ADAM33	-0.107039	0.00595085
PEX6	-0.107029	0.00595526
SCARF1	-0.107008	0.00596547
DNASE1L3	-0.107001	0.0059687
USP49	-0.106966	0.00598495
DHX16	-0.106958	0.00598881
TMEM258	-0.106954	0.00599093
PAN3	-0.106915	0.00600938
FAM209B	-0.10691	0.00601154
ZNF541	-0.106849	0.0060404
RNF111	-0.106848	0.0060408
GPR68	-0.106767	0.00607966
CDC42SE1	-0.106765	0.00608067
DDHD2	-0.106748	0.00608865
CCDC25	-0.106724	0.00610043
TLR9	-0.106707	0.00610846
CBX5	-0.106703	0.00611018
ZBTB3	-0.106684	0.00611921
INTS6L	-0.106667	0.00612743
ITGA10	-0.106644	0.0061388
EIF4EBP2	-0.106614	0.0061534
POGZ	-0.106577	0.00617091
KLRB1	-0.106541	0.00618877
TRIM56	-0.106466	0.00622508
CNOT8	-0.106422	0.00624664
EDEM1	-0.106404	0.00625576
COLQ	-0.106402	0.00625656
TMEM183A	-0.106376	0.00626928
ESS2	-0.106375	0.00626958
TMEM220	-0.106309	0.0063026
ZNF136	-0.106296	0.00630864
CEBPE	-0.106284	0.00631486
SCT	-0.106283	0.00631527
TNFAIP8	-0.106273	0.00632023
TRABD	-0.106189	0.00636205
NCR3	-0.106148	0.00638221
LILRA2	-0.106143	0.00638497
ZNF606	-0.106086	0.00641346
ZNF627	-0.106073	0.00642014
TESPA1	-0.106071	0.00642118
ZRSR2	-0.10605	0.0064315
PLA2G15	-0.106022	0.0064456
GANC	-0.106007	0.00645338
CCR9	-0.105943	0.00648557
MORC2	-0.105881	0.00651726
CSN1S1	-0.10587	0.0065228
KRTAP16-1	-0.105808	0.00655428
B2M	-0.105772	0.00657259
SRGAP2	-0.105723	0.00659822
ZNF66	-0.105713	0.00660343
FSD2	-0.105708	0.00660582
IDH2	-0.105706	0.0066067
KEAP1	-0.105693	0.00661331
HCST	-0.105688	0.006616
SLFN12L	-0.105683	0.00661861
RBM8A	-0.105675	0.00662283
SETX	-0.105618	0.00665222
SLC23A1	-0.105613	0.00665485
ARFGAP2	-0.105608	0.0066577
ZMAT1	-0.105588	0.00666791
ABT1	-0.10558	0.00667182
SPECC1L	-0.105514	0.00670659
GTSF1L	-0.105498	0.00671493
SLC25A37	-0.105496	0.00671602
UCP2	-0.105495	0.00671652
LCN6	-0.105489	0.00671964
VPS11	-0.105455	0.00673749
ZNF888	-0.105447	0.00674142
SMAP2	-0.105371	0.00678178
PLPBP	-0.105344	0.00679574
MCCD1	-0.105333	0.00680161
WTIP	-0.105309	0.00681444
PLA2G5	-0.105304	0.00681686
GLI3	-0.105298	0.00682045
GAB3	-0.105233	0.0068547
CCAR1	-0.105203	0.006871
ACTR3	-0.105198	0.00687365
CNTRL	-0.105148	0.00689997
INTS9	-0.105142	0.00690344
ELF1	-0.105134	0.00690788
RNASEL	-0.105128	0.00691105
POLR3GL	-0.105082	0.0069358
RNF170	-0.105063	0.00694566
DUSP7	-0.105053	0.00695122
SLC20A2	-0.105046	0.00695487
NEDD9	-0.105041	0.00695806
NLRP6	-0.105015	0.00697209
MTM1	-0.104956	0.00700399
SLC35B3	-0.104952	0.00700579
ZFAND3	-0.104942	0.00701138
ADRB3	-0.104824	0.00707608
P3H1	-0.104781	0.00709933
CD3D	-0.104744	0.00712006
MAP3K7	-0.104583	0.00720908
MYADM	-0.104576	0.0072132
SIRPB2	-0.104515	0.00724709
NADK2	-0.104483	0.00726525
CTSW	-0.10448	0.00726687
OPRL1	-0.104446	0.00728604
ZNF575	-0.104395	0.0073148
ST3GAL3	-0.104373	0.00732713
LSM2	-0.104355	0.00733732
UBE2L3	-0.104335	0.00734861
SMIM33	-0.104322	0.00735614
GUCY2F	-0.104311	0.00736244
HACD4	-0.104247	0.00739889
RAB27A	-0.104224	0.00741182
SEC31B	-0.104202	0.00742424
NHLRC4	-0.104198	0.00742688
SRP14	-0.104126	0.00746826
BGLAP	-0.104122	0.00747031
ERV3-1	-0.104094	0.00748652
ZNF331	-0.104082	0.00749356
FANCE	-0.104072	0.00749919
TXN2	-0.104023	0.00752744
ZCCHC2	-0.104022	0.00752783
ZNF184	-0.103935	0.00757857
PEX2	-0.103923	0.00758593
ZNF416	-0.103881	0.00761053
TRERF1	-0.103877	0.00761259
PRPH2	-0.103875	0.00761351
OR52N4	-0.103847	0.00763001
C19orf38	-0.103825	0.00764298
CERS4	-0.103799	0.00765812
FGD2	-0.103797	0.00765963
SCGB2A2	-0.103787	0.00766531
CD93	-0.103769	0.00767627
SLC43A3	-0.103742	0.00769228
ZCWPW1	-0.103732	0.0076978
ZBTB1	-0.103726	0.00770145
FBXO9	-0.103676	0.00773129
GBP4	-0.103669	0.00773495
TBC1D10B	-0.103669	0.00773496
PPWD1	-0.103614	0.00776792
NCOA5	-0.103611	0.0077697
WNT8A	-0.103608	0.00777175
SF1	-0.1035	0.00783641
HIPK3	-0.10343	0.00787813
ARL8A	-0.103424	0.00788189
CLEC1A	-0.103396	0.00789917
ZNF534	-0.103394	0.00790015
CHMP7	-0.103207	0.00801388
PPP1R12C	-0.103202	0.00801685
ZNF251	-0.103198	0.00801975
R3HDM4	-0.10311	0.00807347
CDKN2C	-0.103095	0.00808289
MBD1	-0.103015	0.00813269
H3-4	-0.102896	0.00820684
HS6ST1	-0.102841	0.00824123
RPS6KB2	-0.102833	0.00824621
NLRC3	-0.102823	0.00825253
EHMT2	-0.102794	0.00827073
WDR76	-0.102754	0.00829607
ZNF83	-0.102733	0.00830953
GMEB1	-0.102713	0.00832195
HTR3D	-0.10271	0.00832391
BRPF1	-0.102702	0.00832887
RHOBTB2	-0.102685	0.00833945
UBE2A	-0.102674	0.00834639
SRD5A3	-0.102647	0.00836375
SF3B4	-0.102615	0.00838414
RNF187	-0.102542	0.00843066
CENPL	-0.10254	0.00843195
ZNF596	-0.102507	0.00845366
RAPGEF1	-0.102486	0.00846682
LARP4B	-0.102459	0.0084843
CD1A	-0.102428	0.00850464
ASF1B	-0.10242	0.00850976
TARM1	-0.102375	0.00853868
AP3B1	-0.102371	0.00854103
APOBEC3D	-0.102303	0.00858524
UBOX5	-0.102299	0.00858838
ERCC1	-0.102299	0.00858843
MEI1	-0.102274	0.00860443
SAYSD1	-0.102238	0.00862804
CATSPER3	-0.102198	0.00865387
MAP3K11	-0.10219	0.00865912
UBR5	-0.102171	0.00867188
DPYD	-0.102142	0.00869108
PRKACA	-0.102137	0.00869445
ZNF563	-0.102107	0.00871404
TRIM26	-0.102101	0.00871826
ERVH48-1	-0.102098	0.00872038
CYP4F22	-0.102014	0.00877554
DENND6B	-0.101987	0.00879393
DDX17	-0.101959	0.00881268
LIN37	-0.101851	0.00888455
GIMAP1-GIMAP5	-0.101847	0.00888712
PRAMEF18	-0.101831	0.00889813
DRICH1	-0.101791	0.00892475
ZNF865	-0.101786	0.0089287
DRAXIN	-0.101783	0.00893038
CCL22	-0.101775	0.00893614
DENND10	-0.101766	0.00894211
HCRTR2	-0.101755	0.0089493
SIGLEC9	-0.101744	0.00895682
NCOA3	-0.101716	0.00897603
LIPC	-0.101689	0.00899397
TEKT1	-0.101685	0.0089969
CCDC12	-0.101675	0.00900371
STON1	-0.101675	0.00900379
H4C1	-0.10167	0.00900723
ECI2	-0.101641	0.0090268
MSS51	-0.10161	0.00904814
USP50	-0.10161	0.00904816
FHOD1	-0.101591	0.00906094
CREB3L1	-0.10158	0.00906874
ZNF836	-0.101579	0.00906946
UHRF1	-0.101528	0.00910404
RFTN1	-0.101494	0.00912733
CYTH2	-0.101469	0.00914492
CMTR1	-0.10146	0.0091509
ZNF665	-0.10143	0.00917139
GLE1	-0.101408	0.00918695
SP1	-0.101398	0.00919358
TRMT2A	-0.101392	0.00919764
TMEM35B	-0.101391	0.00919839
GGPS1	-0.101375	0.0092095
M1AP	-0.101357	0.00922258
ZNF862	-0.101245	0.00930051
TCF7L1	-0.101235	0.00930725
CASP10	-0.101217	0.00932026
RASGRP4	-0.101213	0.00932256
CABIN1	-0.101179	0.00934698
CCDC141	-0.101146	0.00936969
RNF26	-0.101133	0.00937919
SIK3	-0.101099	0.00940338
MAVS	-0.10109	0.00940924
COL1A1	-0.101065	0.00942738
LRFN1	-0.101046	0.00944088
CR1	-0.101024	0.00945649
CLEC7A	-0.100972	0.00949348
TEAD2	-0.100949	0.00950934
TBX21	-0.100862	0.00957203
PPP1R32	-0.100824	0.00959893
H2BC17	-0.10081	0.00960947
TRPV1	-0.100799	0.00961723
NUP62	-0.100787	0.00962571
SRD5A2	-0.100781	0.00962997
GRINA	-0.100753	0.00965074
SLTM	-0.100674	0.00970806
CNPY3	-0.10067	0.00971073
ZNF777	-0.100662	0.00971684
RBM5	-0.100622	0.00974543
CORO6	-0.100531	0.00981234
ZNF773	-0.100513	0.00982523
APOL2	-0.100508	0.00982922
FAM13B	-0.100478	0.00985131
KRTAP5-8	-0.100463	0.00986216
CERS2	-0.100421	0.00989361
ERCC2	-0.100383	0.00992181
FRMD8	-0.100367	0.00993313
GAS2L1	-0.100352	0.00994456
ST8SIA6	-0.100296	0.0099861
CCDC159	-0.100252	0.010019
LRCH4	-0.100183	0.0100708
FGF16	-0.100139	0.0101035
TNFSF14	-0.100094	0.010138
NKAPL	-0.100084	0.0101457
RCBTB2	-0.100079	0.0101493
DNMT1	-0.100068	0.0101577
COL9A2	-0.100052	0.0101693
COP1	-0.0999675	0.0102338
LRRC41	-0.0998978	0.010287
MSL3	-0.0998798	0.0103008
LILRB1	-0.099858	0.0103176
PHLPP1	-0.0998564	0.0103188
AURKC	-0.0998497	0.0103239
SP140	-0.0998077	0.0103562
IRF3	-0.0998069	0.0103569
WASF2	-0.0997524	0.0103989
PLEKHF2	-0.0997175	0.0104259
DUSP21	-0.0996769	0.0104574
MIER1	-0.0996695	0.0104632
ZNF134	-0.0996356	0.0104895
HSH2D	-0.0996275	0.0104958
MCM5	-0.0996101	0.0105094
KDM8	-0.0995813	0.0105319
MSL1	-0.0995215	0.0105787
ESCO2	-0.0995213	0.0105789
METTL25	-0.0994971	0.0105979
FAM161B	-0.099495	0.0105996
SMTNL1	-0.0994742	0.0106159
SYVN1	-0.0994467	0.0106376
SCAF8	-0.0993997	0.0106747
ACY3	-0.0993499	0.0107142
ZNF43	-0.0993301	0.0107299
TOR2A	-0.099323	0.0107355
ZNF784	-0.0993022	0.0107521
BTN2A1	-0.0992996	0.0107542
IL11RA	-0.0992985	0.0107551
TAS2R41	-0.0992969	0.0107563
LILRB4	-0.0992215	0.0108165
SHISA8	-0.0992039	0.0108307
MUC22	-0.099186	0.010845
FCHO1	-0.0991806	0.0108494
GRAP	-0.0991759	0.0108531
NUTM2A	-0.0991633	0.0108633
H1-3	-0.0991559	0.0108691
RGL4	-0.0991386	0.0108831
KAT6B	-0.0991355	0.0108856
NFYA	-0.0991287	0.0108911
ASCC1	-0.0990909	0.0109215
CCDC130	-0.0990893	0.0109228
BCL6	-0.0990876	0.0109242
NRBP1	-0.0990758	0.0109338
SCAF4	-0.0989917	0.0110019
LATS2	-0.0989801	0.0110113
SERHL2	-0.098976	0.0110146
NXT2	-0.0989678	0.0110213
POTEB3	-0.0989554	0.0110314
RLF	-0.0989303	0.0110519
HNRNPUL1	-0.0988906	0.0110844
EEF1D	-0.0988416	0.0111245
MACO1	-0.098837	0.0111283
PEBP4	-0.0988138	0.0111473
TMEM50B	-0.0987592	0.0111923
PI16	-0.0987154	0.0112285
PLCG2	-0.0987067	0.0112357
SHISA5	-0.0986905	0.0112491
VMO1	-0.0986651	0.0112701
H4C8	-0.0986513	0.0112816
EEF2K	-0.0986327	0.0112971
FXYD1	-0.0985844	0.0113374
STS	-0.0985783	0.0113424
IL16	-0.0985779	0.0113427
CDK2AP2	-0.0985464	0.0113691
IPO13	-0.098535	0.0113786
S100PBP	-0.0985219	0.0113896
SCO2	-0.098517	0.0113937
SOAT1	-0.0983999	0.0114922
HCFC2	-0.0983982	0.0114937
TACC3	-0.0983517	0.011533
CLEC4M	-0.0983417	0.0115415
EVI2B	-0.098318	0.0115616
PRPF38A	-0.0982083	0.0116551
PPP2R5A	-0.0982066	0.0116566
BMF	-0.0982039	0.0116589
SHKBP1	-0.0981488	0.0117061
VPS52	-0.0980689	0.0117749
IFT122	-0.0980568	0.0117853
DDIT4L	-0.0980335	0.0118055
GOLGA6L4	-0.097893	0.0119275
TAS1R3	-0.0978698	0.0119478
NDUFA13	-0.0977525	0.0120507
ZNF250	-0.097729	0.0120714
C19orf84	-0.0976717	0.0121221
ARRDC2	-0.0976426	0.0121479
DIAPH1	-0.0976177	0.01217
MEA1	-0.0976139	0.0121734
P2RX7	-0.097594	0.012191
DMC1	-0.0975905	0.0121942
RAB24	-0.0975051	0.0122705
SIGLEC1	-0.0974609	0.0123101
DAXX	-0.0974429	0.0123262
HAUS4	-0.0974097	0.0123561
VCPIP1	-0.097401	0.0123639
TG	-0.0973836	0.0123796
SMIM17	-0.0973506	0.0124094
BIN2	-0.097325	0.0124326
YPEL5	-0.0973118	0.0124445
DYSF	-0.0973069	0.012449
RNF166	-0.097295	0.0124598
LTB4R	-0.0972822	0.0124713
OR11G2	-0.0972329	0.0125162
ZER1	-0.0972313	0.0125176
PYGM	-0.0972234	0.0125248
RNH1	-0.0971726	0.0125712
OR5AU1	-0.0971721	0.0125717
PCNX1	-0.0971642	0.0125789
ABCA7	-0.0971614	0.0125815
SLC24A3	-0.0971549	0.0125874
PPIL2	-0.0971444	0.0125971
DCTN6	-0.0971325	0.0126079
ACIN1	-0.0971321	0.0126084
ZNF106	-0.0971272	0.0126128
CETP	-0.0970994	0.0126384
ZNF213	-0.0970799	0.0126563
LRRC3B	-0.0970584	0.0126761
TAF12	-0.0970104	0.0127203
TCAF2	-0.0969239	0.0128004
DHX58	-0.0969203	0.0128038
DUSP22	-0.0968921	0.0128301
ENSA	-0.0968787	0.0128425
MAZ	-0.0968729	0.012848
EVI2A	-0.0968339	0.0128844
FPGS	-0.096828	0.0128899
NOTCH2	-0.0967965	0.0129193
RBM25	-0.0967034	0.0130069
NINJ2	-0.0966897	0.0130197
HERC3	-0.0966824	0.0130266
NPIPB9	-0.096606	0.0130989
CXXC1	-0.0965961	0.0131083
RAB5B	-0.0965914	0.0131128
TK2	-0.0965657	0.0131371
TNFRSF17	-0.0965612	0.0131414
ELP4	-0.0965577	0.0131448
SIGLEC14	-0.0965285	0.0131726
MYPOP	-0.0965237	0.0131771
GNL1	-0.0964948	0.0132047
MS4A6A	-0.0964942	0.0132053
ACSF3	-0.0964907	0.0132086
LY96	-0.0964882	0.013211
HMG20B	-0.0964502	0.0132473
OTUD5	-0.0964337	0.0132632
CCAR2	-0.0964332	0.0132637
GIPC3	-0.0963954	0.0132999
KLF2	-0.0963798	0.0133149
ZNF274	-0.0963445	0.013349
PMVK	-0.0963324	0.0133606
GIMAP8	-0.0963245	0.0133682
RGS1	-0.0962993	0.0133926
TNFAIP8L2	-0.0962632	0.0134275
ANXA11	-0.0962575	0.013433
CCR1	-0.0962129	0.0134764
ZDHHC15	-0.0961464	0.0135412
SAR1A	-0.0961181	0.0135688
CDK13	-0.096067	0.0136188
UBE2Q2	-0.0960609	0.0136249
WT1	-0.0960144	0.0136706
CREB1	-0.0960104	0.0136745
RFX1	-0.0959853	0.0136992
CYHR1	-0.0959783	0.0137061
SSH2	-0.0959733	0.0137111
FNBP4	-0.0959511	0.013733
E2F8	-0.0959433	0.0137408
C11orf97	-0.0959037	0.0137799
MXRA8	-0.0958955	0.0137881
NCSTN	-0.0958951	0.0137885
PSKH1	-0.0958936	0.01379
F13A1	-0.0958414	0.0138419
DEDD	-0.0958239	0.0138593
FGFR1	-0.0958179	0.0138652
RNASE6	-0.0958163	0.0138668
PPP2R3B	-0.0958154	0.0138678
CTXND1	-0.0957205	0.0139626
SUPT20H	-0.0956845	0.0139988
ZKSCAN3	-0.0956751	0.0140083
SLFN14	-0.0956747	0.0140086
MCM9	-0.0956716	0.0140118
SIX5	-0.095637	0.0140466
NTAN1	-0.0955734	0.0141109
ZNF628	-0.0955197	0.0141653
IL10RB	-0.0955118	0.0141735
PHF2	-0.0955056	0.0141798
SPPL2B	-0.0954937	0.0141918
TAB2	-0.0954904	0.0141952
SETDB1	-0.0954493	0.0142371
MYH3	-0.0954057	0.0142816
BANF1	-0.0953522	0.0143365
ZNF700	-0.0953493	0.0143395
TFDP3	-0.095348	0.0143407
CTBP1	-0.0953384	0.0143506
SLC46A2	-0.0952946	0.0143957
TLR10	-0.0952737	0.0144173
IFI16	-0.0952724	0.0144186
ZNF672	-0.0952645	0.0144267
ITGAM	-0.0952135	0.0144795
BRK1	-0.0951268	0.0145695
APOL4	-0.0951156	0.0145813
NBPF11	-0.0950777	0.0146207
SLC12A4	-0.0950614	0.0146378
IRGC	-0.0950427	0.0146574
C2	-0.0950414	0.0146587
ZNF431	-0.0950317	0.0146689
NDUFAF1	-0.0949729	0.0147306
NFKB2	-0.0949279	0.014778
PCDHGA7	-0.0949223	0.0147839
NDOR1	-0.0949212	0.014785
UBE2V2	-0.0949054	0.0148017
OGN	-0.0949004	0.014807
TNFSF10	-0.094898	0.0148095
XPNPEP2	-0.0948836	0.0148247
TAF5L	-0.0948527	0.0148575
CENPB	-0.0948232	0.0148888
PRICKLE4	-0.0948105	0.0149023
NFRKB	-0.0947958	0.0149179
INPP4A	-0.0947743	0.0149407
APOBEC3F	-0.094763	0.0149528
NAA60	-0.0947557	0.0149605
ATG16L2	-0.094738	0.0149794
NSUN4	-0.0947294	0.0149886
CEP350	-0.0947053	0.0150143
BCR	-0.0946841	0.0150371
SLC4A1	-0.0946838	0.0150374
CCL23	-0.0946505	0.0150731
EEFSEC	-0.0946247	0.0151008
NSD1	-0.0946216	0.0151041
TANGO2	-0.0945969	0.0151307
ERAP2	-0.0945893	0.0151388
HLA-DMA	-0.0945767	0.0151524
ZNF529	-0.0945757	0.0151535
TLE5	-0.0945597	0.0151708
YPEL1	-0.0945451	0.0151866
LCP1	-0.0945386	0.0151936
EPS15L1	-0.0945245	0.0152088
FBXL5	-0.0945203	0.0152133
RPL39L	-0.0944742	0.0152633
IL17RA	-0.094338	0.0154117
ADPRS	-0.0943286	0.0154219
SNX1	-0.0943242	0.0154268
GZMK	-0.0943069	0.0154458
TBC1D10A	-0.0942943	0.0154596
C14orf28	-0.094272	0.015484
ACSM1	-0.0942533	0.0155046
S100A1	-0.0941828	0.0155824
P2RY10	-0.0941528	0.0156154
MYC	-0.0940942	0.0156805
H3-3A	-0.094072	0.0157051
PHYKPL	-0.0940718	0.0157054
TCEA1	-0.0940666	0.0157112
HLA-DRA	-0.094022	0.0157609
HSPB1	-0.0940177	0.0157657
ALDH6A1	-0.0940125	0.0157715
C1R	-0.0939862	0.0158009
CIRBP	-0.093931	0.0158627
KLRF2	-0.0939169	0.0158785
STT3A	-0.0939153	0.0158803
SPN	-0.093905	0.0158919
MED20	-0.0938685	0.015933
TXLNB	-0.0938416	0.0159634
ZNF592	-0.0938255	0.0159815
IGFBP7	-0.0938133	0.0159952
CALR	-0.0937955	0.0160154
SAMSN1	-0.0937249	0.0160955
MED15	-0.0936991	0.0161248
AGA	-0.0936834	0.0161427
NFKBIL1	-0.0936608	0.0161685
ZNF496	-0.0936274	0.0162066
RBM34	-0.0936007	0.0162372
OR7D2	-0.0935917	0.0162475
PPM1F	-0.0935888	0.0162508
MAD2L2	-0.0935491	0.0162963
MKNK2	-0.0933814	0.0164901
CA5B	-0.0933715	0.0165016
TMEM26	-0.0933508	0.0165257
ATG10	-0.0933116	0.0165713
B4GALT1	-0.0933064	0.0165774
TRNAU1AP	-0.0932913	0.016595
HOMEZ	-0.0932721	0.0166174
ADGRA2	-0.0932287	0.0166682
CYTH4	-0.09317	0.0167372
RHBDD3	-0.0931628	0.0167456
BANP	-0.0931624	0.0167461
CCDC73	-0.0931434	0.0167684
C9orf40	-0.0931295	0.0167848
RIT1	-0.0930891	0.0168325
DNAJC17	-0.0930831	0.0168396
ZDHHC5	-0.093079	0.0168445
NCOA2	-0.0930564	0.0168712
ZNF548	-0.093041	0.0168895
PRR29	-0.0930393	0.0168914
TSPAN16	-0.0930332	0.0168987
COL5A1	-0.0930169	0.0169181
TRIM63	-0.0929898	0.0169503
CSF2RA	-0.0929711	0.0169725
SETD2	-0.0929704	0.0169734
GMEB2	-0.0929702	0.0169737
HPS6	-0.0929063	0.0170498
ZNF69	-0.0929014	0.0170557
RUFY4	-0.0928994	0.0170581
PARP14	-0.0928885	0.0170711
TAGAP	-0.0927999	0.0171774
KHDC1	-0.0927466	0.0172417
PCDH10	-0.0927168	0.0172777
ZC3H4	-0.0927111	0.0172846
ALKBH5	-0.0926705	0.0173338
TIFA	-0.092603	0.0174158
GZMA	-0.0925847	0.0174381
YME1L1	-0.0925522	0.0174778
SLC35E2B	-0.0924876	0.0175569
ZNF37A	-0.0924337	0.0176231
CABLES2	-0.0924306	0.0176269
SLC10A3	-0.0924175	0.0176431
RABEP2	-0.0923929	0.0176733
DCANP1	-0.0923756	0.0176947
TRIP11	-0.0923245	0.0177579
MAP2K5	-0.0922885	0.0178026
PI4KA	-0.0922755	0.0178187
CLEC4C	-0.0922417	0.0178608
GRAMD1A	-0.0922151	0.017894
SRRM2	-0.0922098	0.0179005
PCDHGC4	-0.0921931	0.0179213
PTPN9	-0.0921568	0.0179668
COL1A2	-0.0920735	0.0180712
UBE2R2	-0.0920624	0.0180853
GYPC	-0.0920542	0.0180956
KIF24	-0.0920307	0.0181251
CCDC22	-0.0919946	0.0181708
RTF1	-0.0919498	0.0182274
PCP2	-0.0919403	0.0182395
PRDM15	-0.0919196	0.0182658
DYNAP	-0.0919058	0.0182832
ZNF18	-0.0918796	0.0183166
GOLGA8O	-0.0918697	0.0183292
GPX4	-0.0918475	0.0183575
MDFIC	-0.0918317	0.0183776
ASMTL	-0.0917804	0.0184432
ADGRE1	-0.0917477	0.0184851
YTHDC1	-0.0917182	0.0185231
CPXM1	-0.0917041	0.0185412
C8orf34	-0.0916926	0.0185559
EHMT1	-0.0916905	0.0185586
ADGRF3	-0.0916439	0.0186188
ZSCAN18	-0.0916094	0.0186634
BET1L	-0.0915525	0.0187371
RNF5	-0.0915458	0.0187458
STAB1	-0.091533	0.0187624
MATK	-0.0915263	0.0187711
RABIF	-0.0914796	0.018832
C11orf21	-0.0914009	0.0189348
PARP9	-0.0914009	0.0189349
ERLIN2	-0.091399	0.0189373
NFX1	-0.0913491	0.0190028
SZT2	-0.0913443	0.0190091
STK19	-0.0913375	0.019018
MBD4	-0.091329	0.0190292
ZNF101	-0.0913277	0.0190309
CCR7	-0.0913225	0.0190378
DCPS	-0.0913046	0.0190614
WDR83	-0.0912976	0.0190706
VAPA	-0.0912749	0.0191006
DENND4B	-0.0912638	0.0191152
CASS4	-0.0912234	0.0191687
CBL	-0.0911892	0.019214
AMT	-0.0911476	0.0192692
UBAP2L	-0.091087	0.01935
CCL4L2	-0.091036	0.0194182
RHO	-0.0910302	0.019426
FADD	-0.0909798	0.0194937
USHBP1	-0.0909744	0.0195009
SLFN12	-0.0909694	0.0195076
CPQ	-0.0909479	0.0195365
STMN1	-0.0909424	0.019544
KATNBL1	-0.0908998	0.0196014
NUMA1	-0.0908905	0.019614
KMO	-0.0908873	0.0196183
S100A8	-0.0908634	0.0196506
PPP2R5C	-0.090836	0.0196878
RBM22	-0.0908281	0.0196984
LITAFD	-0.0908196	0.0197099
ANGPTL6	-0.0907732	0.0197731
ADCK5	-0.0907632	0.0197866
MAPK1	-0.0906707	0.0199128
ZNF148	-0.0906421	0.0199521
GDI2	-0.0906184	0.0199846
PIGB	-0.0906179	0.0199853
VIM	-0.0905853	0.02003
A1BG	-0.0905793	0.0200383
AP5S1	-0.0905663	0.0200563
ZNF28	-0.0905411	0.020091
CNPY4	-0.0904861	0.020167
XAB2	-0.0904672	0.0201932
ZMYM4	-0.0904123	0.0202695
POMT1	-0.0903958	0.0202923
DEFB132	-0.0903744	0.0203221
STAT6	-0.0903723	0.0203251
IK	-0.090344	0.0203646
STX11	-0.0903036	0.020421
PLA2G4B	-0.0902705	0.0204674
SLAMF6	-0.0902618	0.0204797
GLI1	-0.0902602	0.0204818
TBC1D2B	-0.0902196	0.0205389
TMEM273	-0.0902097	0.0205528
ADCY7	-0.0902036	0.0205613
CD70	-0.0901858	0.0205865
MYBL2	-0.0901705	0.020608
SULT1A1	-0.0901529	0.0206329
MAG	-0.0901236	0.0206743
DDX59	-0.090122	0.0206765
SFT2D1	-0.0900591	0.0207657
ZNF345	-0.0900367	0.0207975
HMHB1	-0.0900283	0.0208095
VASP	-0.0899816	0.020876
OR5P3	-0.089961	0.0209054
FLCN	-0.089954	0.0209154
WDR41	-0.0899215	0.0209618
CCDC116	-0.0899213	0.0209621
ADA2	-0.0898825	0.0210178
AIP	-0.0898753	0.021028
PRUNE1	-0.0898745	0.0210293
UBE2L5	-0.0898432	0.0210742
PPP2R1A	-0.0898423	0.0210756
NFATC2IP	-0.0898332	0.0210886
PIGN	-0.0898203	0.0211072
PRKCB	-0.0898103	0.0211216
TRIM8	-0.0898087	0.0211238
RIPK3	-0.0898058	0.0211281
PDS5B	-0.0897768	0.02117
PHF21A	-0.0897758	0.0211714
LASP1	-0.0897724	0.0211762
DDX24	-0.0897211	0.0212505
MMRN1	-0.08972	0.0212521
JPH2	-0.0896594	0.0213401
FBRS	-0.0896451	0.0213608
ARPC3	-0.089639	0.0213697
IZUMO4	-0.089631	0.0213813
SLC6A9	-0.0896093	0.0214129
SMARCAL1	-0.0896031	0.021422
FBXO46	-0.0895803	0.0214553
TYROBP	-0.0895734	0.0214654
ZNF444	-0.0895546	0.0214928
MLLT1	-0.0895467	0.0215044
ANKRD35	-0.0895334	0.0215239
ZNF71	-0.0895277	0.0215323
INPP5B	-0.089494	0.0215816
GOLGA8S	-0.0894535	0.0216413
FCER1G	-0.0894373	0.021665
C3orf38	-0.0893489	0.0217956
GATAD2A	-0.0893207	0.0218374
NUP43	-0.0893203	0.0218381
CUTC	-0.0893065	0.0218585
ILK	-0.0892964	0.0218736
ARHGEF9	-0.0892469	0.0219472
ELOVL5	-0.089242	0.0219545
ZNF319	-0.0892309	0.0219711
RPL36AL	-0.0891409	0.0221056
BAHD1	-0.0891213	0.022135
C20orf96	-0.0891206	0.022136
MTF2	-0.089119	0.0221384
TIAL1	-0.0891082	0.0221546
TRIM25	-0.0891009	0.0221656
RGSL1	-0.0890953	0.0221741
MIB2	-0.0890616	0.0222247
MAP10	-0.0890168	0.0222923
SNRPN	-0.0889759	0.0223542
MOS	-0.0889599	0.0223783
SIRPG	-0.0889579	0.0223815
CHI3L1	-0.0889307	0.0224227
EXOC3	-0.0889161	0.0224449
ARHGAP17	-0.0888962	0.0224751
ARPC4-TTLL3	-0.0888262	0.0225818
ZNF497	-0.0888106	0.0226056
TRIR	-0.0887932	0.0226321
ITPRIP	-0.0887405	0.022713
GTF2IRD2B	-0.0887404	0.0227132
MS4A7	-0.0887356	0.0227206
HSF1	-0.0887329	0.0227247
UBE2Q1	-0.0887138	0.022754
CDKN2D	-0.0886684	0.0228239
FLT1	-0.0886562	0.0228427
PRSS53	-0.0886454	0.0228594
BNIPL	-0.0886322	0.0228797
DTNBP1	-0.0886247	0.0228913
ARHGEF17	-0.0885951	0.0229371
SRSF3	-0.0885867	0.0229501
IFIT2	-0.0885822	0.0229571
PRICKLE1	-0.0885662	0.0229819
TMEM155	-0.088561	0.02299
FANCD2OS	-0.0885447	0.0230152
STYXL1	-0.0885272	0.0230424
CHSY1	-0.0885222	0.0230501
UHRF2	-0.0885065	0.0230746
ROCK1	-0.0884971	0.0230893
RGL2	-0.0884584	0.0231496
SEC63	-0.0884552	0.0231546
HNRNPH1	-0.0884516	0.0231602
C17orf64	-0.0884218	0.0232067
PRPF4B	-0.0884123	0.0232215
GLI4	-0.0884021	0.0232375
MIGA2	-0.0884009	0.0232395
BABAM1	-0.0883647	0.0232962
ZBTB17	-0.0883591	0.0233049
KRT72	-0.0883368	0.02334
ZNF554	-0.0883342	0.023344
RSAD2	-0.0883283	0.0233534
P2RX4	-0.0883186	0.0233685
TET1	-0.0882874	0.0234178
MAN1B1	-0.0882673	0.0234494
SART1	-0.0882502	0.0234764
PNPLA2	-0.0882184	0.0235267
ZBTB2	-0.0882136	0.0235344
FCER2	-0.0882033	0.0235506
ATP8B2	-0.0882015	0.0235534
NPIPA8	-0.0881708	0.023602
PAOX	-0.0880942	0.0237239
CCNI	-0.088043	0.0238057
CCDC71	-0.0880417	0.0238077
ARPC5	-0.0880397	0.023811
MED18	-0.0880153	0.02385
CAPZB	-0.0879694	0.0239235
MAP3K8	-0.0879652	0.0239303
ANP32E	-0.0879645	0.0239315
RALBP1	-0.0879629	0.0239341
EFCAB8	-0.0879555	0.0239459
OSBPL5	-0.0878464	0.0241218
ADD1	-0.087819	0.0241661
POLI	-0.0877897	0.0242135
VPS4B	-0.08778	0.0242294
OR5K4	-0.0877588	0.0242637
MSH4	-0.0877421	0.0242909
SPIB	-0.0877267	0.0243159
KRT1	-0.0877256	0.0243178
FMO1	-0.0877203	0.0243264
IL2RB	-0.0876999	0.0243596
CCL3L3	-0.0876935	0.02437
MYD88	-0.0876765	0.0243978
UBN1	-0.0876569	0.0244298
G6PC	-0.0876315	0.0244713
SIGLEC5	-0.0875817	0.0245531
CALCOCO1	-0.0875753	0.0245635
CHD8	-0.0875545	0.0245977
NICN1	-0.0875495	0.0246059
CHKB	-0.0875461	0.0246115
VAMP4	-0.0875445	0.0246143
TRIM74	-0.0875381	0.0246247
COMMD3-BMI1	-0.0875207	0.0246533
C1orf185	-0.0874365	0.0247925
LRRC15	-0.0874046	0.0248453
KIAA1210	-0.0873609	0.024918
YTHDC2	-0.0873346	0.0249616
CCER2	-0.0873252	0.0249773
CALML6	-0.0873142	0.0249957
CAMKK2	-0.0872966	0.025025
HSPB6	-0.087296	0.0250261
SRR	-0.0872943	0.0250288
FIP1L1	-0.0872837	0.0250465
MEN1	-0.0872787	0.025055
SLX4	-0.0872779	0.0250562
GLUL	-0.0872687	0.0250716
B9D2	-0.0872526	0.0250987
CSRP3	-0.0872493	0.0251041
SPI1	-0.0872481	0.0251061
SLC13A5	-0.0871546	0.0252631
NACC1	-0.0871488	0.0252729
GNB4	-0.0871354	0.0252953
FAM114A2	-0.0871344	0.025297
TMEM262	-0.087124	0.0253146
SCAMP2	-0.0871009	0.0253536
MARCHF5	-0.0871001	0.025355
GRN	-0.0870838	0.0253824
DNAJC5B	-0.0870624	0.0254187
LILRA6	-0.0870454	0.0254474
CIZ1	-0.0870383	0.0254594
GAPT	-0.087009	0.0255091
OR1S2	-0.0869875	0.0255455
ABCD4	-0.0869719	0.0255721
C20orf203	-0.0869597	0.025593
ZNF678	-0.0869521	0.0256059
GABRR2	-0.0869391	0.025628
HEPACAM	-0.0869391	0.025628
MNDA	-0.0869361	0.0256331
LTBP1	-0.0869284	0.0256462
GBF1	-0.0868908	0.0257103
ARID1A	-0.0868839	0.0257222
LRRC38	-0.0868668	0.0257513
THRAP3	-0.0868549	0.0257718
CCDC107	-0.086851	0.0257785
IRGM	-0.0868349	0.025806
[truncated: 17,168 more rows]
