# Supplementary material for: IFITM proteins assist cellular uptake of diverse linked chemotypes
Source: Science. Author manuscript; Available in PMC 2023 Feb 13. (PMC9924227; doi:10.1126/science.abl5829)
Supplement: Data file S6 XO44 kinase profiling [file NIHMS1857200-supplement-Data_file_S6_XO44_kinase_profiling.xlsx]

## Sheet: 10 nM compound treatment
10 nM compound treatment (keratin highlighted and excluded from plots)
Uniprot ID	Gene name	Kinase (Y/N)	PSMs	Unique peptides	Normalized TMT intensity, DMSO			Normalized TMT intensity, 10 nM Dasatinib + Asciminib			Normalized TMT intensity, 10 nM DasatiLink-1			log2 fold change, 10 nM Dasatinib + Asciminib				log2 fold change, 10 nM DasatiLink-1
					Rep1	Rep2	Rep3	Rep1	Rep2	Rep3	Rep1	Rep2	Rep3	Rep1	Rep2	Rep3	Mean	Rep1	Rep2	Rep3	Mean
O43353	RIPK2	Y	1	1	1.37251	1.39569	1.23107	0.546525	0.359264	0.553095	1.19997	1.30109	1.24336	-1.32846	-1.95786	-1.15431	-1.48021	-0.19382	-0.101263	0.014331	-0.093584
P00519	ABL1	Y	7	7	1.50598	1.43697	1.4953	0.783725	0.815563	0.840319	0.76073	0.747133	0.682268	-0.942281	-0.817159	-0.831425	-0.863622	-0.985244	-0.94359	-1.13202	-1.02029
P41240	CSK	Y	21	19	1.23053	1.19265	1.1844	0.714919	0.65977	0.721296	1.10571	1.2053	1.10635	-0.783431	-0.854132	-0.71549	-0.784351	-0.154316	0.0152258	-0.0983428	-0.0791443
P12931	SRC	Y	6	6	1.17627	1.17368	1.10039	0.715002	0.675453	0.713968	1.15906	1.30031	1.1126	-0.718201	-0.797117	-0.624078	-0.713132	-0.0212697	0.147816	0.0159252	0.0474906
Q969U7	PSMG2	N	1	1	0.982804	1.29627	1.26576	0.798548	0.803666	0.692096	1.01977	0.917384	1.30086	-0.299525	-0.6897	-0.870963	-0.620062	0.0532745	-0.49877	0.0394611	-0.135345
P11274	BCR	N	7	7	1.49291	1.37519	1.44122	0.917735	0.972677	0.939681	0.62238	0.641693	0.609693	-0.701983	-0.499594	-0.617052	-0.60621	-1.26227	-1.09967	-1.24114	-1.20102
Q2TAC2	CCDC57	N	1	1	1.39606	0.785485	1	0.286332	0.685085	1.67031	0.988153	0.850236	1.39368	-2.2856	-0.197301	0.740115	-0.580929	-0.498557	0.11428	0.478895	0.0315395
O75582	RPS6KA5	Y	3	3	1.24071	1.19207	1.27623	0.91084	0.780045	0.80489	0.79615	1.11068	0.960698	-0.445894	-0.61184	-0.66502	-0.574251	-0.640051	-0.102022	-0.40973	-0.383935
Q96HE7	ERO1A	N	1	1	1.29158	1.17014	1.27754	0.753893	0.919332	0.888332	0.580843	0.870234	1.27411	-0.776702	-0.34802	-0.524202	-0.549641	-1.15291	-0.427203	-0.0038871	-0.528001
Q9NYY8	FASTKD2	N	1	1	0.883965	1.15199	1.27389	1.16896	0.775884	0.474483	1.14697	1.00491	1.17597	0.403168	-0.570211	-1.42481	-0.530617	0.375765	-0.197056	-0.115383	0.0211089
Q8WVC6	DCAKD	N	1	1	0.860079	1.33505	1.73	0.979001	0.871914	0.776111	0.855105	0.878375	0.79066	0.186842	-0.614633	-1.15644	-0.528077	-0.00836671	-0.603983	-1.12965	-0.580665
Q7LBC6	KDM3B	N	1	1	1.23714	1.22848	1.23184	0.953857	0.656448	1.00588	1.12285	0.664476	0.950019	-0.375159	-0.90412	-0.292362	-0.523881	-0.139835	-0.886585	-0.374792	-0.46707
P57740	NUP107	N	1	1	1.2246	1.3471	1.18849	0.834102	0.975296	0.876327	0.51394	1.04893	1.03558	-0.554018	-0.465949	-0.43959	-0.486519	-1.25264	-0.360948	-0.198699	-0.604096
Q06187	BTK	Y	36	33	1.14474	1.08923	1.14674	0.812372	0.794751	0.81815	1.12244	1.1312	1.02081	-0.494812	-0.454728	-0.487103	-0.478881	-0.0283905	0.0545474	-0.167832	-0.0472251
A2RRP1	NBAS	N	1	1	1.10376	1.22829	0.991327	0.611524	0.937458	0.878749	1.01564	1.15181	1.16193	-0.851948	-0.389822	-0.17391	-0.471893	-0.120043	-0.0927463	0.229092	0.00543413
Q9H2U1	DHX36	N	1	1	1.02536	1.4336	0.870065	1.04093	0.635568	0.747899	1.2306	0.972716	1.13102	0.0217367	-1.17352	-0.21828	-0.456689	0.263228	-0.559551	0.378434	0.02737
Q15270	NKX1-1	N	1	1	1.39956	1.03524	1.07687	0.737853	0.797438	1.02782	0.888518	1.10613	0.99091	-0.923571	-0.376519	-0.067245	-0.455778	-0.655504	0.0955546	-0.120013	-0.226654
P52758	RIDA	N	1	1	1.17033	1.14554	0.992901	0.825209	1.02031	0.620103	1.0074	1.41117	0.882976	-0.504085	-0.167021	-0.679142	-0.450083	-0.216274	0.30087	-0.169275	-0.0282263
Q96S66	CLCC1	N	1	1	1.27836	0.836914	0.853164	0.541023	0.894121	0.760899	1.24965	1.35663	1.30705	-1.24054	0.0953901	-0.165119	-0.436756	-0.0327789	0.696873	0.61542	0.426505
P00492	HPRT1	N	1	1	1.31946	1.37365	0.983476	0.859073	0.944992	0.88553	0.974362	1.11823	0.610294	-0.619097	-0.539643	-0.151348	-0.436696	-0.437419	-0.296802	-0.688385	-0.474202
P30154	PPP2R1B	N	1	1	1.32723	1.0957	1.20851	0.754362	1.07084	0.886913	1.02332	0.678945	0.953029	-0.815091	-0.0331174	-0.446368	-0.431526	-0.375161	-0.690489	-0.34264	-0.46943
Q9BVI4	NOC4L	N	1	1	1.41336	1.4856	0.878324	0.954603	0.908126	0.870532	0.900704	1.07579	0.574803	-0.566155	-0.710084	-0.0128553	-0.429698	-0.650003	-0.465657	-0.611686	-0.575782
Q8TB72	PUM2	N	1	1	1.41682	1.04311	1.01202	1.18203	0.728268	0.715683	0.950461	0.976042	0.995404	-0.261396	-0.518349	-0.499839	-0.426528	-0.575962	-0.0958756	-0.0238771	-0.231905
Q86U38	NOP9	N	1	1	1.15637	1.12985	1.09293	0.871648	0.786484	0.918986	1.33503	0.82024	0.942308	-0.407789	-0.522642	-0.250091	-0.393508	0.207261	-0.462014	-0.213936	-0.15623
Q9NRP7	STK36	Y	1	1	0.956627	1.30419	1.32295	0.71761	0.838829	1.21021	0.919098	0.939831	0.875433	-0.414756	-0.63671	-0.128495	-0.39332	-0.0577383	-0.472685	-0.595686	-0.37537
Q13098	GPS1	N	1	1	1.19348	1.11789	1.23377	1.09642	1.02045	0.661374	0.930908	1.0983	0.675386	-0.122367	-0.131578	-0.89954	-0.384495	-0.35846	-0.0255022	-0.869296	-0.417753
P56134	ATP5MF	N	1	1	1.43468	0.751536	1.24506	0.873237	0.932198	0.753806	0.994042	1.07147	0.96084	-0.716287	0.310794	-0.723955	-0.376482	-0.529353	0.511672	-0.373852	-0.130511
P51812	RPS6KA3	Y	21	21	1.15817	1.11742	1.17076	0.91031	0.841424	0.924949	0.951173	1.03353	0.945105	-0.347424	-0.409268	-0.340004	-0.365565	-0.284074	-0.11259	-0.308902	-0.235189
Q9UBD5	ORC3	N	1	1	1.06006	0.964881	1.3713	0.628482	1.04273	1.0156	0.620025	1.08843	1.24495	-0.754202	0.111944	-0.433218	-0.358492	-0.773749	0.17383	-0.139459	-0.24646
P27816	MAP4	N	1	1	1.17069	0.921711	1.1967	0.890973	0.91036	0.761222	1.19746	1.0749	0.921303	-0.39391	-0.0178764	-0.652666	-0.354818	0.0326087	0.22181	-0.377308	-0.0409631
P54727	RAD23B	N	1	1	1.01281	1.18161	1.19935	0.877334	0.855231	0.917888	1.01325	0.89263	1.0992	-0.207168	-0.466362	-0.38586	-0.35313	0.000627649	-0.404614	-0.125801	-0.176596
Q86XI2	NCAPG2	N	1	1	1.07073	1.02415	1.15194	0.865339	0.911527	0.816032	1.09249	1.17443	0.955012	-0.307255	-0.16807	-0.497371	-0.324232	0.0290242	0.197536	-0.270479	-0.0146394
A5YKK6	CNOT1	N	1	1	1.39638	1.13422	0.749207	0.715269	1.05611	0.812284	0.921308	1.22501	1.02794	-0.965136	-0.102941	0.11662	-0.317152	-0.599939	0.111087	0.456326	-0.0108419
Q12996	CSTF3	N	2	2	1.16289	1.07389	1.10743	0.809324	0.886997	1.00467	0.914261	1.05426	1.03408	-0.522923	-0.275842	-0.140486	-0.313084	-0.347033	-0.0266119	-0.0988567	-0.1575
Q8NFD5	ARID1B	N	1	1	1.26607	0.970573	1.18676	0.762502	0.907885	1.1045	1.25523	0.575976	0.975903	-0.731545	-0.0963259	-0.103644	-0.310505	-0.0124057	-0.752827	-0.282224	-0.349152
Q9Y276	BCS1L	N	1	1	1.27826	0.965882	1.03928	0.857359	0.891368	0.889573	0.885872	1.19289	1.04186	-0.576213	-0.115825	-0.224405	-0.305481	-0.529015	0.304542	0.00357397	-0.0736331
Q9H4A6	GOLPH3	N	1	1	0.809627	1.12376	1.27968	0.75019	0.767468	1.07455	1.02236	1.16343	1.11069	-0.110003	-0.550159	-0.252049	-0.30407	0.33657	0.0500491	-0.204328	0.0607636
P08237	PFKM	N	2	2	1.17957	1.16177	1.03239	0.949902	0.833922	0.952626	0.911171	1.0106	1.01056	-0.312413	-0.478344	-0.116013	-0.302257	-0.372471	-0.201115	-0.0308417	-0.201476
P55039	DRG2	N	1	1	1.10221	1.15598	1.08651	0.956532	0.975132	0.792594	0.905861	0.883295	1.15476	-0.204508	-0.245445	-0.455045	-0.301666	-0.283031	-0.388147	0.0878976	-0.194427
P67870	CSNK2B	N	1	1	0.910678	1.4157	1.06797	1.11228	0.740603	0.910812	0.966631	0.957268	0.985198	0.288509	-0.934747	-0.229648	-0.291962	0.0860237	-0.564524	-0.116388	-0.198296
P31323	PRKAR2B	N	1	1	0.938832	1.22491	1.10356	0.802228	1.26742	0.681868	1.04757	1.07911	0.884107	-0.226855	0.0492192	-0.694606	-0.290747	0.158109	-0.182833	-0.319878	-0.114867
O60307	MAST3	Y	1	1	1.03232	0.885034	1.13913	0.82147	0.781953	0.896901	1.27988	1.14362	1.09164	-0.32961	-0.178652	-0.344917	-0.284393	0.310114	0.369798	-0.0614377	0.206158
Q8N4C8	MINK1	Y	3	3	1.11379	1.12709	1.04128	0.906555	0.90217	0.884883	1.00239	1.05354	1.01313	-0.297013	-0.321138	-0.234794	-0.284315	-0.152041	-0.0973655	-0.0395325	-0.0963131
O14976	GAK	Y	3	3	0.989009	1.00429	1.16888	0.85476	0.880518	0.858821	1.10873	1.1498	1.04894	-0.210465	-0.189747	-0.444692	-0.281635	0.16485	0.195209	-0.156192	0.0679558
Q96JJ3	ELMO2	N	1	1	0.9755	1.39394	1.13892	0.934984	0.938162	0.986433	0.843185	0.921032	0.916494	-0.0611993	-0.571258	-0.207376	-0.279944	-0.210292	-0.597843	-0.313471	-0.373868
P17858	PFKL	N	21	20	1.13772	1.07854	1.14017	0.917554	0.819197	1.04216	0.985314	0.992288	0.934389	-0.310276	-0.396796	-0.129667	-0.278913	-0.207485	-0.120248	-0.287149	-0.20496
P42680	TEC	Y	31	31	1.10804	1.0453	1.06096	0.861925	0.87122	0.933946	1.10813	1.0823	0.98209	-0.362376	-0.262809	-0.183962	-0.269715	0.000115185	0.0501771	-0.111446	-0.0203847
P24539	ATP5PB	N	1	1	1.47581	0.544927	1.21502	0.853137	1.02907	0.635261	1.05479	1.24838	0.951671	-0.790659	0.917202	-0.935559	-0.269672	-0.484548	1.19592	-0.352446	0.119643
Q53GS9	USP39	N	1	1	1.12457	1.21761	1.00694	1.08111	0.71202	1.02603	0.854729	0.944329	1.07394	-0.0568615	-0.774056	0.0270886	-0.267943	-0.395836	-0.366685	0.0929277	-0.223198
P05496	ATP5MC1	N	1	1	1.36864	0.955582	1.01361	1.17893	0.812885	0.792796	0.945589	1.04573	0.897243	-0.215269	-0.233329	-0.354486	-0.267695	-0.533458	0.130061	-0.175937	-0.193111
Q13057	COASY	N	1	1	0.994982	1.04454	1.01481	1.0641	0.781969	0.727604	1.2158	1.10812	1.1031	0.0968901	-0.417682	-0.479988	-0.266926	0.289164	0.0852524	0.120347	0.164921
Q00325	SLC25A3	N	3	3	1.36132	0.957555	0.88477	1.05929	0.776259	0.818767	1.0685	1.12517	0.980527	-0.361905	-0.302817	-0.11185	-0.258857	-0.349429	0.232719	0.148254	0.0105148
Q8TCJ2	STT3B	N	1	1	1.09079	1.10715	1.09299	0.904966	0.887649	0.963908	1.04786	0.929149	1.01178	-0.269443	-0.318785	-0.181314	-0.256514	-0.0579307	-0.252864	-0.111381	-0.140725
Q969G3	SMARCE1	N	1	1	1.15492	1.12764	1.00289	0.869965	0.977933	0.902652	1.03664	1.10354	0.868148	-0.408767	-0.205495	-0.151924	-0.255396	-0.155882	-0.0311616	-0.208153	-0.131732
Q9UBQ5	EIF3K	N	1	1	1.02745	1.23094	0.979438	1.01896	0.86901	0.823629	0.806456	1.151	1.14154	-0.0119691	-0.502319	-0.249958	-0.254749	-0.349401	-0.0968781	0.220955	-0.075108
P36897	TGFBR1	Y	2	2	1.14965	1.19389	0.910485	0.973051	0.827564	0.914406	1.03272	1.07428	0.975563	-0.240607	-0.528727	0.00619886	-0.254378	-0.154746	-0.152301	0.099599	-0.0691492
Q86UE8	TLK2	Y	9	9	1.13625	1.03056	1.06912	0.923415	0.880181	0.916609	1.06285	1.1144	0.915347	-0.299229	-0.22755	-0.222038	-0.249605	-0.0963436	0.112841	-0.224026	-0.0691763
Q8TCT9	HM13	N	1	1	1.14523	1.08818	1.03389	0.870389	0.940269	0.938473	1.14505	0.893635	0.972811	-0.395909	-0.210766	-0.139692	-0.248789	-0.000229486	-0.284153	-0.0878471	-0.124077
Q14692	BMS1	N	1	1	1.03222	1.17433	1.02569	0.868725	1.01035	0.848138	1.14357	0.934422	0.995568	-0.248785	-0.216983	-0.274218	-0.246662	0.147785	-0.32969	-0.0429976	-0.0749676
Q8N5A5	ZGPAT	N	5	5	1.156	1.05596	1.03783	0.91939	0.942066	0.87581	0.925714	1.12513	0.998291	-0.330393	-0.16466	-0.244883	-0.246645	-0.320503	0.0915328	-0.0560396	-0.0950033
Q8IV08	PLD3	N	1	1	1.13544	1.06598	0.968822	0.827407	0.865906	0.982604	1.10916	0.937072	1.14436	-0.456577	-0.299894	0.020379	-0.245364	-0.0337802	-0.185945	0.240232	0.00683542
P50613	CDK7	Y	7	7	1.09294	1.05893	1.13988	0.956875	0.857295	0.976567	0.998604	0.975946	0.97994	-0.191812	-0.304744	-0.223092	-0.239883	-0.13023	-0.117734	-0.218117	-0.155361
Q96RR4	CAMKK2	Y	6	6	1.10272	1.06223	1.11958	0.934809	0.883696	0.964188	1.04432	1.01152	0.918106	-0.238329	-0.265477	-0.215577	-0.239794	-0.078515	-0.0705797	-0.28623	-0.145108
P41567	EIF1	N	1	1	1.15219	0.917596	1.02767	0.75813	0.896057	0.971645	0.981738	1.0048	1.31795	-0.60386	-0.0342684	-0.0808799	-0.23967	-0.230967	0.130973	0.358912	0.0863057
Q86U44	METTL3	N	1	1	0.973787	1.16239	1.02825	0.875875	0.902788	0.914464	1.04481	1.10821	1.04892	-0.152881	-0.364635	-0.169189	-0.228902	0.101565	-0.0688651	0.0287241	0.0204748
O75694	NUP155	N	1	1	1.10159	1.11007	1.05617	0.829257	0.962101	1.00618	1.07673	0.970837	0.925117	-0.409699	-0.206392	-0.0699644	-0.228685	-0.0329309	-0.193352	-0.191139	-0.139141
Q92621	NUP205	N	1	1	0.936321	1.07218	1.24985	0.892168	0.776889	1.12688	1.04569	0.99491	0.9703	-0.0696891	-0.46477	-0.149421	-0.22796	0.159375	-0.107913	-0.365251	-0.104596
A6NHR9	SMCHD1	N	2	2	1.15026	0.898783	1.09475	0.937448	0.762361	0.993801	1.0246	0.960751	1.20697	-0.295154	-0.237499	-0.139569	-0.224074	-0.166898	0.0961891	0.140791	0.0233606
Q53GQ0	HSD17B12	N	3	3	1.10135	1.10528	1.0455	0.938966	0.826524	1.04367	0.984954	1.03169	0.969087	-0.230129	-0.41929	-0.00252112	-0.217313	-0.161145	-0.0994065	-0.109495	-0.123349
O95819	MAP4K4	Y	7	7	1.17438	1.02027	1.05972	0.98409	0.872095	0.94687	1.01907	1.0416	0.914883	-0.255035	-0.2264	-0.162448	-0.214628	-0.204642	0.0298378	-0.212027	-0.128944
Q92783	STAM	N	1	1	1.06288	1.07824	1.21256	0.800215	1.11267	1.00185	0.979782	0.823872	0.934967	-0.409516	0.0453469	-0.275386	-0.213185	-0.117443	-0.388185	-0.375072	-0.293567
Q00536	CDK16	Y	2	2	1.01243	1.00762	1.14914	0.849118	0.791999	1.11902	1.03666	1.02606	1.06472	-0.253782	-0.347379	-0.0383176	-0.213159	0.0341242	0.0261718	-0.110078	-0.0165941
O95163	ELP1	N	1	1	1.09273	0.906089	1.09423	0.886821	0.894457	0.881359	1.11324	1.0402	1.12363	-0.301221	-0.0186396	-0.31212	-0.21066	0.0268316	0.199134	0.0382482	0.0880714
O43930	PRKY	Y	1	1	1.04541	1.12185	1.02116	0.940918	0.857231	0.958412	0.9624	1.0896	1.05197	-0.151923	-0.388119	-0.0914921	-0.210511	-0.119355	-0.0420784	0.0428828	-0.0395167
O75153	CLUH	N	4	4	1.08478	1.04088	1.09974	0.860283	0.952425	0.984917	0.985584	1.04873	0.979544	-0.334516	-0.12813	-0.159086	-0.207244	-0.138348	0.0108354	-0.166977	-0.0981633
Q14997	PSME4	N	2	2	1.15845	1.05548	0.914794	0.796693	0.975622	0.938531	1.00786	1.18324	1.01474	-0.540106	-0.1135	0.036957	-0.205549	-0.200907	0.164855	0.149596	0.0378479
Q14289	PTK2B	Y	5	5	1.09682	1.06958	1.03707	0.874562	0.921296	0.988173	1.03988	1.07839	0.939131	-0.326691	-0.215307	-0.0696803	-0.203893	-0.0769086	0.0118352	-0.143118	-0.0693971
Q16555	DPYSL2	N	1	1	1.06922	0.764722	1.01085	1.1294	0.386703	1.24005	1.47011	0.930932	1.06129	0.0789926	-0.983711	0.294835	-0.203294	0.459356	0.28374	0.0702449	0.271113
Q9Y263	PLAA	N	1	1	0.979792	1.23689	1.20102	1.32104	0.883346	0.820102	0.737166	0.631399	1.16441	0.431124	-0.485665	-0.55038	-0.20164	-0.410484	-0.970091	-0.044656	-0.475077
Q96CW5	TUBGCP3	N	2	2	1.13002	1.02994	0.976038	1.22157	0.784644	0.783421	1.05664	0.784542	1.22637	0.11239	-0.392453	-0.317149	-0.199071	-0.0968591	-0.392641	0.329384	-0.053372
Q9H9T3	ELP3	N	1	1	1.02064	1.1697	1.06028	1.05144	1.06937	0.745475	0.815511	0.959321	1.10822	0.0428818	-0.129377	-0.508211	-0.198235	-0.323703	-0.28605	0.063802	-0.181984
Q14444	CAPRIN1	N	1	1	0.984274	1.0113	0.949091	1.13594	0.798919	0.689712	1.1355	1.36404	0.997815	0.206761	-0.340094	-0.460553	-0.197962	0.206197	0.431673	0.0722258	0.236699
Q15084	PDIA6	N	8	8	1.09054	1.03884	1.00625	0.887621	0.96482	0.882892	1.0486	1.10837	1.00953	-0.297022	-0.106639	-0.188687	-0.19745	-0.0565688	0.0934652	0.00468307	0.0138598
Q6NVY1	HIBCH	N	1	1	0.819603	1.41246	1.09001	0.802453	1.05164	0.992526	1.0333	0.984672	0.876268	-0.0305093	-0.425576	-0.135168	-0.197084	0.334263	-0.520497	-0.314901	-0.167045
P21127	CDK11B	Y	1	1	1.11538	1.14879	0.990441	0.95375	0.946163	0.936659	0.851569	1.07532	1.01268	-0.22585	-0.279957	-0.0805473	-0.195451	-0.389338	-0.0953495	0.0320361	-0.150884
Q8N8N7	PTGR2	N	1	1	1.02454	0.978992	1.19709	0.955393	0.834939	1.00285	0.978365	0.858596	1.19002	-0.100812	-0.229626	-0.255425	-0.195288	-0.0665336	-0.189318	-0.00853668	-0.0881293
P46020	PHKA1	N	1	1	0.83689	1.05821	1.23441	0.845539	0.940668	0.916388	0.965927	0.816739	1.40675	0.0148326	-0.169868	-0.429787	-0.194941	0.206876	-0.37368	0.188552	0.00724933
Q96SZ6	CDK5RAP1	N	1	1	1.15686	0.947074	1.1028	1.10559	0.794122	0.920734	0.549061	1.28802	1.16785	-0.0653958	-0.254117	-0.260316	-0.193276	-1.07518	0.443606	0.0826829	-0.182963
O60841	EIF5B	N	5	5	1.04094	1.05017	1.09602	0.943744	0.991622	0.856593	1.05802	1.05904	0.935688	-0.141418	-0.082762	-0.355588	-0.193256	0.0234767	0.012128	-0.228169	-0.0641882
Q5JTH9	RRP12	N	3	3	0.933278	1.12301	1.06004	0.83958	0.858933	1.03189	1.10692	1.08337	1.02951	-0.152639	-0.386749	-0.0388356	-0.192741	0.246168	-0.0518416	-0.0421672	0.0507197
Q9BSJ2	TUBGCP2	N	1	1	1.11834	1.08469	1.11055	1.10909	1.11813	0.727786	0.939639	0.905058	0.871329	-0.0119921	0.043811	-0.609692	-0.192624	-0.251187	-0.261196	-0.349989	-0.287457
O95835	LATS1	Y	14	14	1.08179	1.04343	1.07962	0.943322	0.898406	0.964118	0.993443	1.10947	0.930083	-0.197592	-0.21589	-0.163242	-0.192241	-0.122905	0.0885374	-0.215093	-0.0831536
O75600	GCAT	N	1	1	1.07162	1.10974	0.973361	0.857758	1.06421	0.850482	1.19384	0.86055	1.03054	-0.321151	-0.0604345	-0.194693	-0.192093	0.155814	-0.366892	0.082358	-0.0429069
Q5SRE5	NUP188	N	1	1	1.04278	1.13214	1.10469	0.981942	0.95188	0.936634	0.898475	1.07952	0.90867	-0.0867254	-0.250198	-0.238088	-0.19167	-0.214885	-0.0686639	-0.281817	-0.188455
Q96C23	GALM	N	1	1	1.05351	0.967098	1.20844	0.961292	0.969774	0.889626	0.994904	0.904596	1.0608	-0.132155	0.00398687	-0.441871	-0.190013	-0.0825728	-0.0963873	-0.18799	-0.122317
P53778	MAPK12	Y	11	11	1.07572	1.10283	1.12826	1.01446	0.872078	1.02125	0.921962	0.976885	0.918105	-0.0845883	-0.338681	-0.143773	-0.189014	-0.222517	-0.174949	-0.297372	-0.231613
Q9BXW9	FANCD2	N	1	1	1.09971	0.92057	1.14966	1.0184	0.920175	0.839639	0.849629	1.17768	1.05165	-0.110822	-0.000618892	-0.453372	-0.188271	-0.372222	0.35535	-0.128552	-0.0484744
Q9NVI1	FANCI	N	3	3	0.985166	1.08522	1.1283	0.914448	0.944797	0.94856	1.09518	0.927824	1.00263	-0.107465	-0.199915	-0.250334	-0.185905	0.152729	-0.226068	-0.170351	-0.0812302
Q9UGP8	SEC63	N	1	1	0.999592	1.22441	1.02789	1.06536	0.893071	0.898571	0.922581	0.899785	1.09107	0.0919257	-0.455236	-0.193981	-0.185764	-0.115663	-0.444431	0.0860533	-0.158013
Q6P3X3	TTC27	N	1	1	1.12784	1.04218	1.21832	1.21605	0.817029	0.979982	0.911214	0.592505	1.07151	0.108642	-0.351145	-0.31407	-0.185524	-0.307695	-0.814705	-0.185246	-0.435882
O95197	RTN3	N	2	2	1.01014	1.13068	1.0447	0.997353	0.822561	0.990085	1.02719	1.00718	1.01561	-0.0183789	-0.458991	-0.0774584	-0.184943	0.0241494	-0.166865	-0.0407429	-0.0611529
P12236	SLC25A6	N	2	2	1.32303	0.889148	0.915467	1.03625	0.805618	0.880816	0.98925	1.17301	1.01505	-0.352473	-0.142329	-0.0556671	-0.183489	-0.419445	0.399722	0.148971	0.043083
Q05519	SRSF11	N	2	2	1.08331	1.08058	1.02376	0.934295	1.05007	0.834197	1.00077	1.05862	0.955559	-0.213496	-0.0413275	-0.295415	-0.183413	-0.11433	-0.0296283	-0.0994583	-0.0811388
Q92608	DOCK2	N	1	1	1.01828	1.06589	1.03691	0.862362	0.791741	1.12636	1.12786	1.01651	1.01301	-0.239774	-0.428954	0.119372	-0.183119	0.147451	-0.0684304	-0.0336517	0.0151231
P07099	EPHX1	N	2	2	1.05928	1.04596	1.04835	0.969611	0.84105	0.973503	0.995125	1.01567	1.0874	-0.127611	-0.314569	-0.106862	-0.183014	-0.0901395	-0.0423981	0.052763	-0.0265915
Q9P2K8	EIF2AK4	Y	23	23	1.12408	1.01518	1.06776	0.913487	0.914533	0.998122	1.02564	1.06615	0.912126	-0.299288	-0.150631	-0.0972983	-0.182406	-0.132215	0.070675	-0.227282	-0.0962739
Q96PY6	NEK1	Y	6	6	1.15403	1.05705	1.00628	0.938501	0.952104	0.94132	1.01516	0.991711	0.965596	-0.298244	-0.150855	-0.0962741	-0.181791	-0.184968	-0.092055	-0.059539	-0.112187
Q9Y266	NUDC	N	10	10	1.08655	1.08905	1.04188	0.965176	0.951961	0.921574	1.10203	0.929366	0.935235	-0.17089	-0.194091	-0.177021	-0.180667	0.0204108	-0.228746	-0.155791	-0.121375
Q8TER0	SNED1	N	1	1	1.13776	0.991988	0.909225	0.84053	1.07556	0.788158	1.06133	1.31139	0.925567	-0.43682	0.116698	-0.206152	-0.175425	-0.100318	0.402702	0.0256993	0.109361
P41214	EIF2D	N	2	2	0.970368	1.07027	1.13536	1.02959	0.860431	0.930776	1.09089	0.841077	1.09329	0.0854655	-0.314849	-0.286641	-0.172008	0.168904	-0.347671	-0.0544701	-0.0777456
Q8NHH9	ATL2	N	1	1	0.987982	1.07646	1.03586	0.960612	1.26358	0.635481	1.16437	1.00294	0.869888	-0.0405306	0.231212	-0.704901	-0.171406	0.236989	-0.102069	-0.251921	-0.0390002
Q8NBX0	SCCPDH	N	3	3	1.09789	1.0442	0.979953	0.961827	0.858821	0.952949	1.0192	1.0819	1.04225	-0.190884	-0.281973	-0.0403129	-0.171057	-0.107299	0.0511665	0.0889223	0.0109298
P04350	TUBB4A	N	1	1	1.15056	1.03462	1.19878	0.88572	0.987724	1.1435	0.926309	0.787582	0.888616	-0.377416	-0.0669195	-0.068113	-0.170816	-0.312774	-0.393598	-0.431936	-0.379436
Q9NT62	ATG3	N	1	1	1.00099	1.13376	0.972379	0.935425	0.891364	0.928638	0.937478	1.02362	1.21114	-0.0977373	-0.347032	-0.0664022	-0.17039	-0.0945732	-0.147439	0.316778	0.0249219
Q9NYV4	CDK12	Y	29	27	1.10476	1.00395	1.04436	0.914899	0.93453	0.951971	1.04498	1.09934	0.938194	-0.272044	-0.103369	-0.133628	-0.169681	-0.0802572	0.13095	-0.15466	-0.0346557
O43156	TTI1	N	1	1	1.12942	1.11788	1.21339	1.1716	0.805444	1.14138	0.719775	0.879661	0.834438	0.0529027	-0.472905	-0.0882714	-0.169425	-0.649966	-0.345743	-0.540169	-0.511959
P27448	MARK3	Y	1	1	1.37117	1.38842	0.626998	1.03673	0.961913	0.843685	0.857339	1.00353	0.925371	-0.403371	-0.529465	0.428243	-0.168198	-0.677472	-0.468362	0.561571	-0.194755
P37268	FDFT1	N	3	3	1.00677	1.1086	1.0778	0.919301	1.01646	0.908071	1.01851	1.03603	0.939753	-0.131129	-0.125197	-0.247216	-0.167847	0.0167177	-0.0976784	-0.19774	-0.0929003
P63010	AP2B1	N	1	1	0.982218	1.1167	1.13985	0.925468	1.00623	0.948756	0.962918	0.990756	0.955738	-0.0858614	-0.150283	-0.26473	-0.166958	-0.0286313	-0.172645	-0.254153	-0.15181
P35658	NUP214	N	2	2	1.13827	1.08886	0.96945	0.920615	1.00369	0.920196	0.924109	1.03112	1.02159	-0.306167	-0.117501	-0.0752265	-0.166298	-0.300702	-0.0786115	0.0755742	-0.101246
Q6L8Q7	PDE12	N	1	1	1.34139	0.768583	1.09368	0.825939	1.01456	0.95586	0.8449	1.0247	1.12303	-0.699625	0.400578	-0.19432	-0.164456	-0.666879	0.414921	0.0382079	-0.0712498
Q5C9Z4	NOM1	N	1	1	1.28126	0.999522	0.981072	0.826932	1.01645	1.06279	1.11052	0.765677	0.94961	-0.631724	0.0242294	0.11542	-0.164025	-0.206328	-0.384503	-0.0470236	-0.212618
O95758	PTBP3	N	1	1	1.01208	1.19102	0.868075	0.778116	0.853935	1.12005	1.1135	1.30056	0.855588	-0.379261	-0.479996	0.367676	-0.16386	0.13778	0.126939	-0.020904	0.0812715
Q9H2W6	MRPL46	N	1	1	1.03744	0.996222	1.12302	0.897426	0.995231	0.925397	0.907738	1.19467	0.962145	-0.20917	-0.00143525	-0.279245	-0.163283	-0.192687	0.262071	-0.223062	-0.0512263
O94906	PRPF6	N	1	1	1.20406	0.874775	1.06691	0.928504	1.15951	0.746851	0.992491	0.966328	1.03926	-0.374933	0.406529	-0.514546	-0.160983	-0.278787	0.1436	-0.037883	-0.05769
P46977	STT3A	N	2	2	1.0807	1.09437	1.10373	0.975372	0.855412	1.11951	0.963766	0.881238	0.95151	-0.147944	-0.355412	0.0204846	-0.160957	-0.165213	-0.3125	-0.214097	-0.230603
P25098	GRK2	Y	2	2	1.04423	1.17702	0.907809	1.02977	0.904209	0.860406	1.04807	1.08004	0.987588	-0.0201242	-0.380409	-0.0773711	-0.159301	0.00530142	-0.124054	0.12152	0.000922413
P12081	HARS1	N	4	4	1.08173	1.13829	1.01836	0.955914	0.995898	0.949855	0.942669	0.942265	0.9903	-0.178385	-0.192802	-0.100469	-0.157219	-0.198515	-0.272666	-0.0403113	-0.170497
P45983	MAPK8	Y	4	4	1.03478	1.06553	1.05333	1.00423	0.960494	0.869752	0.992198	1.07581	0.972626	-0.0432261	-0.14972	-0.276281	-0.156409	-0.0606196	0.013849	-0.115	-0.0539235
Q13163	MAP2K5	Y	4	4	1.09215	1.04528	1.05317	1.00815	0.849288	1.01434	0.923821	1.07809	0.971962	-0.115466	-0.29956	-0.0541862	-0.156404	-0.241485	0.0445964	-0.11576	-0.104216
P45984	MAPK9	Y	7	7	1.03865	1.04835	1.05671	0.983248	0.937825	0.902151	1.04707	1.08637	0.935276	-0.0790848	-0.160731	-0.228136	-0.155984	0.0116399	0.0513927	-0.176112	-0.0376932
Q96G03	PGM2	N	3	3	1.05995	1.0939	1.05061	0.971944	0.906463	1.00095	0.968213	0.916531	1.05198	-0.125051	-0.271163	-0.0698653	-0.15536	-0.1306	-0.255228	0.00187935	-0.127983
O75027	ABCB7	N	1	1	1.24688	0.798521	1.05447	1.23837	0.696633	0.882018	0.605787	1.19185	1.2926	-0.00988819	-0.196932	-0.257643	-0.154821	-1.04144	0.577796	0.293753	-0.0566319
Q8N543	OGFOD1	N	1	1	0.727339	1.18622	1.10614	0.769522	1.32494	0.678553	1.1627	1.20705	0.88198	0.0813346	0.159557	-0.704997	-0.154702	0.676781	0.0251111	-0.326713	0.12506
Q502W6	VWA3B	N	1	1	1.0905	1.08166	0.973854	0.879313	0.993471	0.953822	1.1418	1.06033	0.86243	-0.310544	-0.122699	-0.029985	-0.15441	0.066313	-0.0287403	-0.175298	-0.0459085
Q01469	FABP5	N	5	5	1.0963	1.0019	1.02839	0.88115	0.890897	1.04535	1.03839	1.04263	1.01181	-0.315184	-0.169408	0.0235965	-0.153665	-0.0782921	0.0574869	-0.0234592	-0.0147548
Q9H3N1	TMX1	N	1	1	1.0758	1.06046	1.04185	0.965879	0.984223	0.909413	0.978452	0.931752	1.06212	-0.155496	-0.107629	-0.196145	-0.15309	-0.136837	-0.186668	0.0277946	-0.09857
Q05397	PTK2	Y	10	10	1.08268	1.02168	1.03901	0.970871	0.908612	0.948348	1.04652	1.04612	0.967565	-0.15726	-0.169204	-0.131717	-0.152727	-0.0490172	0.0341016	-0.102775	-0.0392304
Q96GG9	DCUN1D1	N	1	1	1.03642	0.938406	1.15831	0.936061	0.800434	1.09608	1.0371	0.876092	1.1467	-0.146937	-0.22943	-0.0796757	-0.152014	0.000946755	-0.0991306	-0.0145422	-0.0375753
P62314	SNRPD1	N	4	4	0.978539	1.03699	1.11815	1.14106	1.00224	0.723595	1.11575	1.03418	0.866095	0.221679	-0.0491688	-0.627858	-0.151783	0.189306	-0.00390915	-0.368515	-0.0610393
Q93084	ATP2A3	N	1	1	1.14968	0.919429	1.07483	0.958024	0.833049	1.0392	0.95127	1.18745	0.931519	-0.263093	-0.142337	-0.0486363	-0.151356	-0.273301	0.369054	-0.206456	-0.036901
Q9P253	VPS18	N	1	1	1.34544	0.96483	0.854774	0.828998	1.0592	0.923223	1.03795	1.15613	0.847956	-0.698636	0.134623	0.111137	-0.150959	-0.374345	0.26096	-0.0115525	-0.0416461
P37198	NUP62	N	1	1	0.916222	1.13819	0.955293	0.719173	1.00733	1.00839	1.13119	1.1869	1.00438	-0.349358	-0.176202	0.0780429	-0.149172	0.304072	0.0604647	0.0722868	0.145608
Q9UI26	IPO11	N	7	7	1.10133	1.00462	1.0354	0.987487	0.981114	0.868743	1.05659	0.988346	0.989619	-0.157415	-0.0341638	-0.253181	-0.148253	-0.0598256	-0.0235679	-0.0652368	-0.0495434
P49770	EIF2B2	N	4	4	0.997932	1.07577	1.07871	0.982141	0.901652	0.962256	0.931674	1.03544	1.06674	-0.0230121	-0.254731	-0.164813	-0.147519	-0.099117	-0.055125	-0.016096	-0.0567793
P20073	ANXA7	N	1	1	0.977287	1.11058	1.01158	0.984495	0.856833	0.960731	1.12173	0.854007	1.14846	0.0106015	-0.374227	-0.0743993	-0.146008	0.198865	-0.378993	0.183093	0.0009885
Q9H993	ARMT1	N	1	1	1.09281	1.10499	1.07527	0.975475	1.02715	0.957856	0.96616	0.951465	0.861684	-0.163864	-0.105391	-0.166813	-0.145356	-0.177706	-0.21581	-0.319463	-0.237659
Q2NL82	TSR1	N	3	3	1.04976	1.11158	1.06697	1.01941	0.947292	0.954705	0.941263	0.942097	0.983612	-0.0423203	-0.230733	-0.160388	-0.14448	-0.157388	-0.238666	-0.117354	-0.171136
Q92905	COPS5	N	1	1	0.979443	1.08356	1.09926	0.972945	0.914527	0.972778	0.927823	1.06852	1.01853	-0.00960269	-0.244676	-0.176356	-0.143545	-0.0781116	-0.0201601	-0.110047	-0.0694395
Q9Y2X3	NOP58	N	1	1	0.945037	1.07951	1.10282	0.849729	1.03577	0.948686	1.27694	0.887398	0.903832	-0.153368	-0.0596727	-0.2172	-0.143414	0.434249	-0.282718	-0.287076	-0.0451819
O76003	GLRX3	N	1	1	1.1027	1.14048	1.00571	0.979273	0.898682	1.06719	0.894809	0.96713	0.969186	-0.171261	-0.343758	0.0855966	-0.143141	-0.301391	-0.237859	-0.0533756	-0.197542
O14975	SLC27A2	N	1	1	0.848581	1.01175	1.25566	0.928202	0.977975	0.882089	1.04605	0.775097	1.28201	0.129387	-0.0489776	-0.509447	-0.143013	0.301833	-0.384399	0.0299644	-0.0175339
Q9H2X6	HIPK2	Y	1	1	1.06358	1.09551	1.00375	0.876864	0.889371	1.11525	1.08192	0.96281	0.949834	-0.278506	-0.30074	0.151963	-0.142428	0.0246692	-0.186276	-0.0796577	-0.0804216
O75821	EIF3G	N	1	1	0.956939	1.14892	1.06765	1.03221	0.800403	1.05731	0.922975	1.07789	0.988044	0.109233	-0.521481	-0.0140391	-0.142096	-0.0521356	-0.0920685	-0.111795	-0.0853331
Q9UHD8	SEPTIN9	N	1	1	0.837262	1.13256	1.14609	1.02793	0.95748	0.82241	1.15469	0.76635	1.16804	0.295986	-0.242271	-0.47879	-0.141692	0.463754	-0.56351	0.0273699	-0.0241288
Q9NP92	MRPS30	N	1	1	1.13675	1.09855	0.938896	0.969571	0.954864	0.944405	0.981604	1.04985	0.950165	-0.229494	-0.202233	0.00843965	-0.141096	-0.2117	-0.0654139	0.0172129	-0.0866337
P07332	FES	Y	9	9	1.08048	1.04947	1.02908	0.968777	0.930767	0.96634	0.98085	1.06352	0.960649	-0.157436	-0.173172	-0.0907495	-0.140452	-0.139568	0.0191778	-0.0992721	-0.0732209
Q9UKI8	TLK1	Y	13	13	1.08903	1.02343	1.05685	0.968116	0.899721	1.01044	1.0027	1.04616	0.935478	-0.169793	-0.185858	-0.0647898	-0.140147	-0.119148	0.0316894	-0.175998	-0.087819
Q8IVH8	MAP4K3	Y	1	1	1.03626	1.13174	0.997182	0.991215	0.912301	0.97182	1.06481	1.02229	0.90913	-0.064119	-0.310966	-0.0371664	-0.137417	0.0392058	-0.146749	-0.13337	-0.0803043
Q5T8P6	RBM26	N	1	1	1.08099	1.00979	1.06842	0.900786	0.855403	1.13853	1.11599	0.778284	1.06836	-0.263093	-0.239372	0.0916995	-0.136922	0.0459719	-0.37568	-7.66017e-05	-0.109928
O75521	ECI2	N	1	1	0.950563	0.859659	1.45349	0.88601	0.837866	1.20399	1.08147	0.810433	0.947033	-0.101458	-0.0370455	-0.271701	-0.136735	0.186134	-0.0850716	-0.618033	-0.172324
Q9Y6G9	DYNC1LI1	N	1	1	0.836813	0.996679	1.46687	0.953767	0.826541	1.17007	0.869524	0.859991	1.05609	0.188731	-0.270043	-0.32615	-0.135821	0.0553192	-0.212808	-0.474007	-0.210499
O43837	IDH3B	N	1	1	1.14797	0.935679	1.06182	0.916521	0.863965	1.08721	0.81957	1.15443	1.04699	-0.32484	-0.115041	0.0340878	-0.135264	-0.486142	0.303101	-0.0202972	-0.0677796
Q9NWZ3	IRAK4	Y	22	22	1.09127	1.03195	1.03116	1.00692	0.949135	0.922696	1.00451	1.06318	0.923637	-0.116066	-0.120693	-0.160338	-0.132366	-0.119519	0.0430031	-0.158869	-0.0784616
Q7L5N1	COPS6	N	1	1	0.888901	1.0549	1.13342	0.984481	1.00535	0.815753	1.00782	1.0513	1.0853	0.14734	-0.0693978	-0.47448	-0.132179	0.18114	-0.00492538	-0.0625929	0.037874
Q99640	PKMYT1	Y	2	2	1.23077	1.02771	0.942247	0.852498	1.03669	1.0247	0.803376	1.1421	0.957977	-0.529797	0.0125545	0.121029	-0.132071	-0.615418	0.152252	0.0238849	-0.146427
Q9UKE5	TNIK	Y	18	18	1.05337	1.05583	1.06677	1.0091	0.905547	0.989556	0.998486	1.02312	0.9276	-0.0619357	-0.221522	-0.108396	-0.130618	-0.0771958	-0.0454086	-0.201675	-0.108093
Q02750	MAP2K1	Y	10	10	1.07477	1.03428	1.02864	0.990852	0.973128	0.904895	0.978724	1.11125	0.930652	-0.117291	-0.0879311	-0.184911	-0.130044	-0.135058	0.10355	-0.14442	-0.0586426
P31350	RRM2	N	1	1	0.887557	1.09642	1.00793	0.892777	0.829352	1.01554	1.21757	1.09734	1.02378	0.00845973	-0.402741	0.0108533	-0.127809	0.456094	0.00121569	0.0225144	0.159941
P25705	ATP5F1A	N	13	13	1.14507	0.983205	0.984007	0.96551	0.980783	0.896943	1.04174	1.05489	0.964493	-0.246075	-0.00355902	-0.133653	-0.127762	-0.136438	0.101526	-0.0288981	-0.0212702
O43318	MAP3K7	Y	14	13	1.04989	1.02788	1.04086	1.01536	0.921766	0.920671	1.04721	1.07429	0.933014	-0.0482473	-0.157197	-0.177023	-0.127489	-0.0036885	0.0637191	-0.157811	-0.0325934
Q96EP5	DAZAP1	N	1	1	1.10274	1.05938	0.906014	0.976325	0.786854	1.05836	1.10852	1.06606	0.982746	-0.175659	-0.429055	0.224223	-0.12683	0.00754747	0.00906026	0.117286	0.0446312
Q9BV38	WDR18	N	1	1	0.900147	1.16109	1.1358	0.983477	0.826315	1.1247	0.801097	0.95927	1.14653	0.12773	-0.490713	-0.0141706	-0.125718	-0.168185	-0.275467	0.0135647	-0.143362
P09960	LTA4H	N	1	1	1.10245	1.16054	0.994962	0.871208	0.99464	1.13154	0.717614	0.994022	1.05047	-0.339618	-0.222553	0.185569	-0.125534	-0.619428	-0.22345	0.0783177	-0.254853
P14314	PRKCSH	N	1	1	1.07761	1.0225	1.03386	0.993394	0.905724	0.975977	1.06278	0.970236	0.980114	-0.117397	-0.174952	-0.0831165	-0.125155	-0.0199973	-0.0756885	-0.0770148	-0.0575669
Q9Y2U5	MAP3K2	Y	3	3	1.08425	1.03849	1.04891	0.974454	0.883735	1.05744	0.922013	1.03111	0.988211	-0.15403	-0.2328	0.0116974	-0.125044	-0.233836	-0.0102883	-0.0859929	-0.110039
Q5VW32	BROX	N	1	1	1.16524	1.03435	1.02947	0.819573	1.04101	1.12216	0.969643	0.904981	0.921534	-0.507688	0.00926999	0.124381	-0.124679	-0.265106	-0.19276	-0.159787	-0.205884
O95347	SMC2	N	1	1	0.94862	1.08626	0.957574	0.847571	1.01631	0.884913	0.991765	1.10164	1.19879	-0.162496	-0.0960331	-0.113848	-0.124126	0.0641691	0.0202799	0.324127	0.136192
Q10567	AP1B1	N	2	2	0.966968	1.02486	1.04635	0.944202	1.04366	0.813259	1.01946	1.08572	1.07732	-0.0343728	0.0262255	-0.363573	-0.123907	0.0762634	0.0832181	0.0420819	0.0671878
Q9H583	HEATR1	N	3	3	1.02626	1.0147	1.15023	0.928884	1.03539	0.963743	1.05094	0.930356	0.912642	-0.143827	0.0291146	-0.255206	-0.123306	0.034287	-0.125201	-0.333805	-0.141573
P50750	CDK9	Y	14	13	1.01973	1.05953	1.04786	0.947196	0.939773	0.985997	1.02721	1.06544	0.943071	-0.106447	-0.173042	-0.087789	-0.122426	0.0105461	0.00802958	-0.152005	-0.0444764
Q9Y2H1	STK38L	Y	9	9	1.02881	1.00814	1.10136	0.984151	0.931323	0.971352	0.971578	1.04354	0.986236	-0.0640213	-0.114342	-0.181227	-0.119863	-0.0825708	0.0497914	-0.159288	-0.0640224
Q9UHX1	PUF60	N	2	2	1.07991	1.09099	1.0165	1.17833	0.885236	0.895413	0.965205	0.740024	1.13291	0.125829	-0.30151	-0.182981	-0.119554	-0.162007	-0.560001	0.156433	-0.188525
Q9UHD2	TBK1	Y	28	28	1.03682	1.02614	1.07545	0.960845	0.896911	1.03561	1.03077	1.05119	0.923038	-0.109793	-0.194192	-0.054462	-0.119482	-0.00845035	0.0347888	-0.220476	-0.0647126
O60664	PLIN3	N	1	1	1.07623	1.16388	0.962144	0.975055	0.949285	1.01659	1.05773	0.936797	0.886861	-0.142432	-0.294028	0.0794061	-0.119018	-0.0250181	-0.313134	-0.117545	-0.151899
Q9NSY1	BMP2K	Y	1	1	1.23056	0.966759	0.980588	0.90788	1.01406	0.990244	0.913412	0.973462	1.02184	-0.438742	0.0689095	0.0141374	-0.118565	-0.429978	0.00996822	0.0594569	-0.120184
Q96FJ2	DYNLL2	N	1	1	1.13144	0.956901	1.09808	1.13714	0.889786	0.919155	0.843783	0.954827	1.06579	0.00724803	-0.104912	-0.256603	-0.118089	-0.423219	-0.00312956	-0.0430597	-0.15647
P47756	CAPZB	N	2	2	1.15399	1.05934	0.965228	1.00553	1.04209	0.88188	0.874413	1.00312	1.01265	-0.198669	-0.0236774	-0.130288	-0.117545	-0.400241	-0.0786636	0.0691896	-0.136572
Q8NEB9	PIK3C3	Y	9	9	1.08073	0.975334	1.04575	0.950109	0.915729	0.992589	1.01267	1.12145	0.940897	-0.185847	-0.0909757	-0.0752698	-0.117364	-0.0938498	0.201404	-0.152429	-0.0149583
Q7Z460	CLASP1	N	1	1	0.924218	0.957545	1.25658	0.956825	0.888985	1.02541	0.860579	0.930743	1.21816	0.050022	-0.107182	-0.293294	-0.116818	-0.102925	-0.0409565	-0.044795	-0.0628922
Q9Y5K5	UCHL5	N	1	1	0.920661	1.08325	1.10666	0.98768	1.01014	0.868148	0.844044	1.10709	1.09801	0.101375	-0.100805	-0.3502	-0.116543	-0.125351	0.0314126	-0.0113281	-0.0350887
Q96KP1	EXOC2	N	1	1	1.06466	1.09756	1.01125	1.12976	0.889008	0.923684	1.24602	0.843352	0.810115	0.0856191	-0.304031	-0.130667	-0.11636	0.226929	-0.380092	-0.31994	-0.157701
P08243	ASNS	N	16	16	1.03652	1.04191	1.04183	0.95138	0.959369	0.968095	1.03939	0.981429	1.00183	-0.123654	-0.119072	-0.105905	-0.116211	0.00398745	-0.0862755	-0.056484	-0.0462573
Q99733	NAP1L4	N	2	2	1.07391	0.981638	1.07149	0.890535	1.06136	0.941875	1.06336	0.977173	0.94934	-0.27013	0.112651	-0.186015	-0.114498	-0.0142449	-0.00657755	-0.174626	-0.0651495
Q12851	MAP4K2	Y	5	5	0.987281	1.06973	1.0756	0.951829	0.90301	1.0436	1.03955	1.04169	0.9285	-0.0527574	-0.244428	-0.0435712	-0.113585	0.074428	-0.0383179	-0.212167	-0.0586855
Q53H82	LACTB2	N	1	1	1.07906	0.843172	1.24693	0.778968	1.09026	1.05508	0.907068	0.968685	1.03396	-0.470143	0.370768	-0.241039	-0.113471	-0.250496	0.200201	-0.270211	-0.106835
P31943	HNRNPH1	N	3	3	0.978173	1.06035	1.03224	1.02536	0.855161	0.964841	1.05707	1.00731	1.05337	0.0679688	-0.310273	-0.0974201	-0.113242	0.111905	-0.0740317	0.029235	0.0223694
P40763	STAT3	N	3	3	1.05837	1.12179	0.970985	0.985375	0.926266	0.999474	0.911215	1.02048	1.03072	-0.1031	-0.276306	0.0417198	-0.112562	-0.215982	-0.136556	0.0861357	-0.0888009
P11802	CDK4	Y	13	12	1.0541	1.01107	1.06889	0.975341	0.920358	1.00582	1.01182	0.996387	0.979671	-0.112036	-0.135611	-0.0877409	-0.111796	-0.0590677	-0.0211007	-0.125744	-0.0686375
Q9UEW8	STK39	Y	5	5	1.04812	1.01186	0.953115	0.849017	0.98081	0.962221	1.07742	1.19427	0.968347	-0.303936	-0.0449642	0.013719	-0.111727	0.0397737	0.239119	0.0228742	0.100589
Q8TAQ2	SMARCC2	N	3	3	1.02983	0.922189	1.11171	0.925254	0.999213	0.905269	1.06683	1.06127	1.00015	-0.154482	0.11573	-0.296366	-0.111706	0.0509302	0.202659	-0.152562	0.0336759
Q15019	SEPTIN2	N	1	1	1.05885	1.01169	0.978958	0.86291	1.10445	0.873283	1.11809	1.14184	0.877115	-0.295213	0.126565	-0.164797	-0.111148	0.0785439	0.174593	-0.15848	0.0315523
Q7KZI7	MARK2	Y	5	5	1.0164	1.0219	1.05016	0.959324	0.938896	0.961137	1.02917	1.08152	0.974778	-0.083378	-0.122218	-0.12779	-0.111129	0.0180106	0.0818112	-0.107459	-0.00254576
O60832	DKC1	N	1	1	0.823735	0.994709	1.33795	1.04554	0.980241	0.849276	1.00052	1.11748	0.890484	0.343996	-0.0211382	-0.655717	-0.110953	0.280503	0.167903	-0.58736	-0.0463179
Q15233	NONO	N	1	1	1.03772	1.12622	1.03985	1.09525	0.97786	0.901047	1.03281	0.81786	0.969297	0.0778451	-0.203789	-0.206707	-0.110884	-0.00683621	-0.461564	-0.101371	-0.189924
O14617	AP3D1	N	9	9	1.0545	1.00508	0.987264	0.907256	0.977496	0.937018	1.10568	1.08915	0.968328	-0.216983	-0.0401434	-0.0753585	-0.110828	0.0683728	0.115902	-0.0279404	0.0521116
O94925	GLS	N	1	1	1.14173	1.0383	0.855112	0.86321	0.949935	0.981997	1.15361	0.953136	1.08278	-0.403437	-0.128328	0.199605	-0.11072	0.0149345	-0.123474	0.340555	0.0773382
Q99714	HSD17B10	N	2	2	1.08547	1.08658	0.991183	0.93802	0.928459	1.06748	1.05093	0.925073	0.948889	-0.210633	-0.22688	0.106987	-0.110175	-0.0466493	-0.232152	-0.0629114	-0.113904
P49589	CARS1	N	1	1	1.07077	1.05836	1.0435	0.993136	0.978537	0.968402	1.01032	0.922563	0.964193	-0.108581	-0.113131	-0.107758	-0.109823	-0.0838318	-0.198108	-0.114042	-0.131994
P78417	GSTO1	N	2	2	1.16833	1.06594	0.921679	0.924357	1.05382	0.938585	1.0025	0.954154	0.972785	-0.337927	-0.0165019	0.0262234	-0.109402	-0.220843	-0.15983	0.0778566	-0.100939
Q13177	PAK2	Y	22	18	1.05346	1.02121	1.0502	0.978995	0.903777	1.01773	1.01355	1.01884	0.970028	-0.10576	-0.176245	-0.045307	-0.109104	-0.0557135	-0.0033545	-0.114569	-0.0578791
P06241	FYN	Y	3	3	0.937427	1.07838	0.973069	0.943581	0.841021	0.988113	1.05056	1.15453	1.09013	0.0094401	-0.358648	0.0221335	-0.109025	0.164379	0.0984483	0.163891	0.142239
P46060	RANGAP1	N	2	2	0.976665	1.26028	0.900924	0.832546	1.06377	1.0011	0.846387	1.17143	0.991207	-0.230334	-0.244561	0.152107	-0.107596	-0.206546	-0.105473	0.137781	-0.0580793
Q9Y4R8	TELO2	N	1	1	1.18242	1.13473	0.87817	1.01859	0.915252	1.01231	0.904449	1.16739	0.822359	-0.215175	-0.310111	0.205082	-0.106735	-0.386631	0.0409322	-0.0947314	-0.14681
P55735	SEC13	N	2	2	1.16078	0.942586	1.0265	0.988802	0.951089	0.95702	0.99416	0.996859	0.990032	-0.231342	0.0129554	-0.101117	-0.106501	-0.223546	0.0807644	-0.0521901	-0.0649904
Q99471	PFDN5	N	1	1	0.991624	1.02378	0.930046	0.790916	1.118	0.856302	1.22775	0.975574	1.10162	-0.32627	0.127019	-0.119182	-0.106144	0.308151	-0.0695831	0.244247	0.160938
Q86UP2	KTN1	N	1	1	0.92828	1.20261	1.0768	1.08065	0.939542	0.950115	0.805098	1.00546	1.03527	0.219268	-0.356136	-0.18058	-0.105816	-0.205397	-0.258306	-0.0567467	-0.173483
Q15021	NCAPD2	N	6	6	1.00019	1.08557	1.05042	0.917083	0.958186	1.04158	1.07722	1.02035	0.885953	-0.125154	-0.180069	-0.0121911	-0.105805	0.107037	-0.0893858	-0.245666	-0.0760046
P16591	FER	Y	6	6	1.09431	0.974302	1.04394	0.947264	0.974753	0.967678	1.01056	1.06642	0.94258	-0.208187	0.000667769	-0.109441	-0.105653	-0.114873	0.130334	-0.147353	-0.0439643
Q8NI27	THOC2	N	3	3	1.11593	1.00614	1.00661	0.913028	1.01947	0.976035	1.00364	1.07063	0.908722	-0.289517	0.0189888	-0.0445051	-0.105011	-0.153001	0.0896351	-0.1476	-0.070322
P38606	ATP6V1A	N	5	5	1.01323	1.0412	1.04294	0.892244	1.0081	0.983477	1.02625	1.06993	0.953008	-0.183454	-0.0466073	-0.084697	-0.104919	0.0184235	0.0392726	-0.1301	-0.0241347
Q15437	SEC23B	N	1	1	0.928758	1.1985	1.06397	0.933696	0.977752	1.04417	0.938346	0.657512	1.25287	0.00765051	-0.293692	-0.0270935	-0.104378	0.0148164	-0.866143	0.235779	-0.205183
Q92769	HDAC2	N	1	1	1.06572	0.979225	0.986218	0.940434	1.06814	0.82488	0.915277	1.05231	1.16898	-0.180436	0.125387	-0.257721	-0.104257	-0.219554	0.103851	0.245277	0.0431913
P08670	VIM	N	18	18	1.03857	1.04441	1.02888	0.983136	0.958496	0.953592	1.02855	0.980998	1.00176	-0.0791344	-0.123849	-0.109625	-0.104203	-0.0139797	-0.0903716	-0.0385291	-0.0476268
P27361	MAPK3	Y	8	8	1.04708	1.05319	1.02116	0.932606	0.95199	1.02196	1.00429	1.0589	0.9402	-0.167035	-0.145745	0.00111959	-0.103887	-0.0601965	0.00780619	-0.119177	-0.057189
O75643	SNRNP200	N	15	15	1.05018	1.03201	1.04705	0.947141	0.952104	1.0149	1.03001	0.978269	0.969951	-0.148989	-0.11627	-0.0449935	-0.103417	-0.0279872	-0.077159	-0.110344	-0.0718301
Q5T9A4	ATAD3B	N	1	1	1.05111	0.84408	1.12444	0.886973	1.0724	0.846048	1.03706	1.133	1.0203	-0.244954	0.345398	-0.410398	-0.103318	-0.0194217	0.424694	-0.140222	0.0883501
P35237	SERPINB6	N	6	6	0.94293	1.07988	1.11168	1.02791	0.933986	0.95175	0.876913	0.989638	1.10518	0.124498	-0.2094	-0.224084	-0.102996	-0.104717	-0.1259	-0.00845537	-0.0796908
P07339	CTSD	N	1	1	0.791679	0.926073	1.19347	0.89733	0.845954	0.931045	0.978975	1.37088	1.14389	0.180724	-0.130546	-0.358238	-0.102687	0.306357	0.565908	-0.0612096	0.270352
A6NHL2	TUBAL3	N	1	1	1.08273	1.08241	1.03993	0.938367	1.12166	0.937811	0.990728	1.02588	0.791039	-0.206447	0.0513882	-0.149123	-0.101394	-0.12811	-0.0773852	-0.394671	-0.200055
Q13153	PAK1	Y	10	10	1.06816	1.00307	1.03348	0.960155	0.908012	1.03012	1.04383	1.02485	0.956512	-0.153784	-0.14364	-0.00470335	-0.100709	-0.0332342	0.030993	-0.111659	-0.0379667
P30837	ALDH1B1	N	1	1	0.840998	1.12061	1.02871	0.996929	0.857554	0.92009	1.34347	0.973688	0.971294	0.245388	-0.385989	-0.160996	-0.100532	0.675784	-0.202758	-0.0828617	0.130055
Q05209	PTPN12	N	1	1	0.949618	0.944316	1.02165	0.755759	0.879908	1.11784	0.915954	1.34231	1.14342	-0.329421	-0.101917	0.129823	-0.100505	-0.0520714	0.50738	0.162463	0.205924
Q15208	STK38	Y	15	15	1.03892	1.02166	1.05353	0.970331	0.973784	0.961047	1.01335	1.04243	0.948183	-0.0985336	-0.0692412	-0.132558	-0.100111	-0.0359506	0.0290283	-0.151998	-0.0529735
Q5JPH6	EARS2	N	1	1	0.948579	1.02966	1.10242	0.891452	0.952802	1.02977	0.709032	1.21515	1.16084	-0.0896096	-0.111919	-0.0983473	-0.0999585	-0.419917	0.238969	0.0744947	-0.0354846
Q9P0L0	VAPA	N	3	3	1.04149	1.08516	0.976755	0.912478	0.971264	1.01423	0.985541	0.963295	1.06869	-0.190783	-0.159977	0.0543209	-0.0988128	-0.0796564	-0.171862	0.129782	-0.040579
Q14258	TRIM25	N	3	3	1.08796	0.992346	1.03454	0.969181	1.0916	0.859859	0.99622	1.02192	0.948057	-0.166787	0.137528	-0.266823	-0.0986937	-0.127089	0.0423687	-0.12595	-0.0702233
Q8N1F7	NUP93	N	1	1	1.19816	1.02552	0.734279	0.770827	0.777396	1.2265	0.816721	1.10578	1.38329	-0.63634	-0.399641	0.740148	-0.0986112	-0.552904	0.108696	0.913707	0.1565
Q09161	NCBP1	N	3	3	0.986763	1.13479	1.01217	0.947967	0.959044	1.01595	0.949681	0.984762	1.03467	-0.0578667	-0.242758	0.00537467	-0.0984167	-0.0552614	-0.20458	0.0317133	-0.0760426
Q8WX92	NELFB	N	2	2	0.910869	1.04949	1.0493	1.07334	0.840629	0.908275	1.07114	1.16442	0.983874	0.236788	-0.320152	-0.208223	-0.0971956	0.233829	0.149915	-0.0928783	0.096955
Q96DC9	OTUB2	N	1	1	1.10522	1.10629	0.951931	0.930474	1.02396	0.998389	1.11208	0.84644	0.9302	-0.248292	-0.111569	0.0687464	-0.0970381	0.00893611	-0.386249	-0.0333151	-0.136876
O15021	MAST4	Y	4	4	1.03434	0.992985	1.03019	0.983252	0.927823	0.948782	1.06298	1.05063	0.995826	-0.0730728	-0.0979225	-0.11876	-0.096585	0.0394142	0.0814164	-0.0489427	0.0239626
P10155	RO60	N	4	4	0.99311	1.08995	1.04469	1.00204	1.00184	0.922135	0.967861	0.881926	1.09929	0.0129204	-0.121609	-0.180027	-0.0962386	-0.037153	-0.305527	0.0734938	-0.0897286
O75822	EIF3J	N	7	7	1.05271	1.04504	1.02303	1.00517	0.93802	0.978234	1.00842	1.01211	0.95883	-0.0666657	-0.155867	-0.0645919	-0.0957081	-0.0620069	-0.046184	-0.0934958	-0.0672289
Q9UMS4	PRPF19	N	1	1	0.901471	1.12612	1.13149	0.935153	0.908526	1.10863	0.866474	1.03323	1.02988	0.0529214	-0.309759	-0.0294385	-0.0954253	-0.0571256	-0.124197	-0.135744	-0.105689
P08397	HMBS	N	1	1	0.737295	1.10682	1.42368	0.949431	0.933695	1.07586	1.16807	0.932813	0.729978	0.36482	-0.245397	-0.404138	-0.0949049	0.663808	-0.24676	-0.963703	-0.182218
P28482	MAPK1	Y	14	13	1.06839	1.00329	1.00533	0.932473	0.967714	0.980737	1.03634	1.1019	0.933887	-0.196308	-0.0520845	-0.03573	-0.0947075	-0.0439488	0.135262	-0.106349	-0.00501185
O00567	NOP56	N	1	1	1.18938	1.00522	0.932164	1.27198	0.818811	0.880848	1.14687	0.961702	0.800089	0.0968632	-0.295913	-0.0816911	-0.0935804	-0.0525067	-0.0638535	-0.220423	-0.112261
O94776	MTA2	N	4	4	1.09394	1.02097	1.00876	1.01094	1.03147	0.891366	0.995611	1.0475	0.909467	-0.113828	0.0147715	-0.178499	-0.0925185	-0.135877	0.0370161	-0.149496	-0.0827856
O15382	BCAT2	N	1	1	1.06981	0.942956	1.05653	1.03409	0.887959	0.964214	0.842573	1.20903	1.02382	-0.0489863	-0.0866976	-0.131911	-0.0891984	-0.344479	0.358583	-0.0453807	-0.0104255
O00329	PIK3CD	N	1	1	1.09058	1.00583	0.994953	1.07783	0.902555	0.932907	1.0584	0.987252	0.963828	-0.0169663	-0.156298	-0.0928956	-0.0887199	-0.0432142	-0.0268944	-0.0458523	-0.0386536
P53611	RABGGTB	N	1	1	1.03385	1.04623	1.00368	0.854562	0.882304	1.19742	0.965602	1.17012	0.901571	-0.274773	-0.245847	0.254633	-0.0886623	-0.098529	0.161462	-0.154785	-0.0306173
Q13155	AIMP2	N	2	2	1.04659	0.878086	1.09926	0.86507	1.05412	0.922146	1.05806	1.07226	1.01991	-0.27481	0.263607	-0.253463	-0.0882218	0.0157285	0.288227	-0.10809	0.0652884
Q7L576	CYFIP1	N	2	2	1.0788	0.970138	0.949017	0.924506	0.980749	0.913366	0.994371	1.16569	1.05054	-0.222667	0.0156943	-0.0552405	-0.0874043	-0.117565	0.264924	0.146631	0.0979965
O95861	BPNT1	N	1	1	1.06092	0.974215	0.993386	1.10314	0.861316	0.904979	0.933501	1.06712	1.1178	0.0563057	-0.177698	-0.13447	-0.0852873	-0.184585	0.131416	0.170242	0.0390242
Q6P2Q9	PRPF8	N	17	17	1.02286	1.03833	1.02282	0.934589	0.967259	1.00709	1.04076	1.00647	0.983842	-0.1302	-0.102288	-0.0223605	-0.0849494	0.0250296	-0.0449537	-0.0560506	-0.0253249
P22830	FECH	N	1	1	0.97629	1.06966	1.06331	0.951973	1.07671	0.908048	0.977328	1.10649	0.894138	-0.0363891	0.00947934	-0.227719	-0.0848763	0.00153403	0.0488485	-0.249989	-0.0665355
P07741	APRT	N	3	3	1.04418	1.05591	0.988318	0.999433	0.942496	0.971279	1.00368	1.0085	1.00605	-0.0631849	-0.16393	-0.0250892	-0.084068	-0.0570737	-0.0662807	0.0256478	-0.0325689
P23786	CPT2	N	16	16	0.983123	1.02602	1.03448	1.01464	0.968298	0.891969	1.01555	1.10759	0.986025	0.0455201	-0.0835345	-0.213838	-0.0839509	0.0468171	0.11036	-0.069207	0.0293234
P11413	G6PD	N	2	2	1.01896	1.11506	0.990084	0.975563	1.0795	0.897926	0.782043	0.994231	1.14476	-0.0627941	-0.0467583	-0.140954	-0.0835023	-0.381782	-0.165468	0.209428	-0.112607
Q9BSJ8	ESYT1	N	11	11	0.993103	1.06714	1.05155	0.970333	0.951885	1.01435	1.01823	0.955339	0.99891	-0.0334624	-0.164886	-0.0519551	-0.0834346	0.0360421	-0.159661	-0.074091	-0.0659033
Q96AB3	ISOC2	N	1	1	1.03266	1.07689	0.972681	1.10585	0.741133	1.10984	1.00607	1.03787	0.957932	0.0987926	-0.539069	0.190308	-0.0833229	-0.0376352	-0.0532478	-0.0220442	-0.0376424
Q9HAV4	XPO5	N	10	10	1.02618	1.04018	1.0368	0.983314	0.965182	0.981041	0.987911	1.01954	0.980197	-0.0615635	-0.107964	-0.0797547	-0.0830939	-0.0548339	-0.0289227	-0.0809966	-0.0549177
P45974	USP5	N	3	3	1.01131	0.991562	1.00022	0.871786	1.08732	0.890758	1.04211	1.00197	1.11062	-0.214184	0.132999	-0.167213	-0.0827993	0.0432794	0.0150595	0.151044	0.0697944
Q9BQ67	GRWD1	N	1	1	1.21651	0.934448	0.933674	0.906285	0.996904	0.98934	0.867931	1.04632	1.10966	-0.424714	0.0933405	0.0835469	-0.0826089	-0.487099	0.163144	0.249129	-0.0249419
Q6XUX3	DSTYK	Y	10	10	1.03609	1.02168	1.04169	0.964761	0.956699	1.00653	1.03927	1.07813	0.885979	-0.10291	-0.0948014	-0.049542	-0.0824179	0.00441121	0.0775902	-0.233586	-0.0505282
P26368	U2AF2	N	6	6	1.06966	1.05562	0.965567	1.01712	0.97145	0.929816	0.995991	1.00517	1.00232	-0.072674	-0.119874	-0.054431	-0.0823264	-0.102952	-0.0706456	0.053902	-0.0398986
Q96P16	RPRD1A	N	1	1	1.13867	1.07685	0.948811	0.839327	1.06646	1.09729	1.31671	0.618604	0.885563	-0.440044	-0.0139905	0.209749	-0.0814284	0.209591	-0.799727	-0.0995255	-0.229887
O00429	DNM1L	N	4	4	1.10228	1.03315	0.96823	0.963365	1.0657	0.907249	1.07352	0.930916	0.954498	-0.194335	0.0447409	-0.0938515	-0.0811484	-0.038144	-0.150332	-0.0206085	-0.0696948
Q9Y295	DRG1	N	2	2	0.975592	1.10511	0.954515	0.964238	0.91243	0.98813	0.950116	1.00962	1.16658	-0.0168895	-0.276405	0.049933	-0.0811204	-0.0381748	-0.130382	0.28944	0.0402942
Q13131	PRKAA1	Y	27	22	1.0223	1.00289	1.0583	0.880554	1.05119	0.990448	1.01077	1.09569	0.913551	-0.21533	0.0678527	-0.0955981	-0.0810252	-0.0163567	0.127676	-0.212193	-0.0336248
O95456	PSMG1	N	1	1	1.08195	0.966472	1.05037	1.03768	0.903716	0.989801	0.909038	1.14373	0.944236	-0.0602718	-0.096858	-0.0856918	-0.0809405	-0.251222	0.242948	-0.153683	-0.0539856
P42229	STAT5A	N	2	2	1.01644	1.03209	1.04747	0.930871	0.969171	1.03019	0.95487	1.04691	0.997232	-0.126868	-0.0907413	-0.0239906	-0.0805332	-0.0901457	0.0205764	-0.0709059	-0.0468251
P05771	PRKCB	Y	1	1	1.09133	0.777013	1.27126	0.911199	1.13946	0.879262	0.822193	1.05745	1.03863	-0.260251	0.552343	-0.531892	-0.0799331	-0.408541	0.444582	-0.291579	-0.0851789
Q13188	STK3	Y	9	9	1.05882	1	1.04226	0.969781	0.954846	1.01157	0.990602	1.06638	0.930199	-0.126725	-0.0666597	-0.0431191	-0.0788344	-0.0960784	0.0927163	-0.164108	-0.0558234
O15042	U2SURP	N	2	2	1.08691	1.08126	1.03259	0.995837	1.04318	0.991802	0.861002	0.934793	0.970147	-0.126257	-0.0517235	-0.0581473	-0.0787093	-0.33615	-0.209998	-0.0899954	-0.212048
Q9H900	ZWILCH	N	1	1	0.81939	1.18281	1.07744	0.924809	0.915329	1.04735	0.985678	1.08788	1.01558	0.174605	-0.369852	-0.0408656	-0.0787043	0.266565	-0.1207	-0.0852964	0.0201895
Q99729	HNRNPAB	N	5	5	1.06651	0.98223	1.07	0.929156	0.999206	1.02539	0.989227	1.00936	0.944387	-0.198909	0.0247211	-0.0614353	-0.0785411	-0.108528	0.0393054	-0.18016	-0.0831273
Q8N684	CPSF7	N	2	2	1.0371	1.06132	1.04544	1.00402	0.947902	1.02858	0.915316	0.973675	1.00112	-0.0467763	-0.163046	-0.0234651	-0.0777625	-0.180218	-0.124343	-0.0624948	-0.122352
Q9NVJ2	ARL8B	N	4	4	1.04703	0.989571	1.04191	0.995386	1.03153	0.895376	0.958068	1.04452	1.00451	-0.07297	0.0599143	-0.218665	-0.0772403	-0.128098	0.077968	-0.0527437	-0.0342912
P49748	ACADVL	N	2	2	0.998949	1.04981	0.982182	0.999881	1.02164	0.85888	0.986743	1.05471	1.06112	0.00134566	-0.0392374	-0.193533	-0.0771414	-0.0177359	0.00672592	0.111527	0.0335057
Q8NBQ5	HSD17B11	N	2	2	0.96655	1.09073	1.10035	1.02478	0.930869	1.03708	1.0367	0.909919	0.923685	0.0844028	-0.228639	-0.0854384	-0.076558	0.101084	-0.261478	-0.252488	-0.137627
Q2TAL8	QRICH1	N	1	1	1.14731	0.919669	0.974914	1.02412	0.841805	1.01789	1.09208	1.0127	0.989521	-0.163864	-0.127629	0.0622354	-0.076419	-0.0711725	0.139014	0.0214549	0.0297654
Q70J99	UNC13D	N	2	2	1.12238	1.04261	0.983259	1.07686	0.934646	0.975407	0.968881	0.975143	0.928311	-0.0597314	-0.157706	-0.0115673	-0.0763348	-0.212175	-0.0965116	-0.0829633	-0.13055
O95232	LUC7L3	N	2	2	1.07886	0.842383	1.11127	0.941255	1.11435	0.822909	0.905373	1.14664	1.03718	-0.196849	0.403655	-0.433409	-0.0755342	-0.252923	0.444859	-0.0995454	0.0307971
O75915	ARL6IP5	N	1	1	1.11213	1.36983	0.841343	1.05721	1.05936	0.980174	0.952254	0.873789	0.760319	-0.0730628	-0.370813	0.220344	-0.0745106	-0.223906	-0.648642	-0.146088	-0.339545
Q04828	AKR1C1	N	6	6	1.01233	1.01336	1.03996	0.955566	0.964544	0.992615	1.0514	1.05574	0.942209	-0.0832475	-0.0712289	-0.0672279	-0.0739014	0.0546317	0.0591021	-0.142416	-0.00956061
Q8TD19	NEK9	Y	31	29	1.0839	0.97338	1.05215	0.977936	0.944245	1.03237	1.03365	1.02009	0.902184	-0.148417	-0.043841	-0.0273775	-0.0732119	-0.0684775	0.067627	-0.221843	-0.0742311
P21964	COMT	N	7	7	0.958202	1.07142	1.08941	0.991385	0.981047	0.987609	0.937415	0.962087	1.03666	0.0491161	-0.127133	-0.141534	-0.0731835	-0.0316412	-0.155288	-0.0715971	-0.0861754
Q01844	EWSR1	N	1	1	1.04531	1.02242	1.0027	0.996171	0.92344	1.00082	1.05182	0.998825	0.979898	-0.0694669	-0.146896	-0.00269779	-0.0730202	0.00894971	-0.0336823	-0.033182	-0.0193049
P30086	PEBP1	N	6	6	1.04714	0.958831	1.04725	0.938429	1.02179	0.942219	1.00369	1.09401	0.965473	-0.158131	0.0917528	-0.152464	-0.0729473	-0.06113	0.190274	-0.117292	0.00395065
P48556	PSMD8	N	4	4	0.987641	1.05005	1.0264	1.00332	0.9572	0.95267	1.00541	0.984226	1.05012	0.02273	-0.133568	-0.107544	-0.0727941	0.0257242	-0.0933999	0.0329568	-0.011573
P11310	ACADM	N	4	4	1.01715	1.03362	1.0179	0.986192	0.953384	0.978725	0.986135	1.00001	1.04423	-0.0445974	-0.116582	-0.0566269	-0.0726021	-0.0446807	-0.0476922	0.03683	-0.0185143
Q07666	KHDRBS1	N	7	7	1.06611	0.98184	1.06182	1.00024	0.954139	1.00239	0.988908	0.938087	1.01295	-0.0920096	-0.0412892	-0.0830973	-0.072132	-0.108454	-0.0657661	-0.0679688	-0.0807298
Q16850	CYP51A1	N	1	1	0.899659	0.87651	1.20004	1.02536	0.959438	0.8288	1.32279	1.36106	0.595538	0.18868	0.130419	-0.533981	-0.0716277	0.556137	0.634884	-1.01081	0.060069
Q15435	PPP1R7	N	1	1	1.1515	0.918689	0.983616	1.16663	0.687478	1.11908	0.979218	1.08524	0.939651	0.018828	-0.418265	0.186142	-0.0710983	-0.233811	0.240358	-0.0659695	-0.0198074
Q16539	MAPK14	Y	11	10	1.02207	1.00081	1.01923	0.958172	0.965514	0.972445	1.03366	1.07482	0.979318	-0.0931353	-0.0517973	-0.0677849	-0.0709058	0.016266	0.102926	-0.0576245	0.0205224
P28070	PSMB4	N	6	6	1.0274	1.04351	1.0196	1.036	0.935032	0.974099	0.966681	1.03087	0.986349	0.012027	-0.158362	-0.0658624	-0.0707325	-0.08788	-0.0175906	-0.0478329	-0.0511012
O75844	ZMPSTE24	N	2	2	1.0597	0.952797	0.965298	0.901653	1.04359	0.894279	1.11088	1.14098	0.955154	-0.233014	0.131315	-0.110248	-0.0706491	0.0680467	0.260038	-0.0152409	0.104281
O14979	HNRNPDL	N	4	4	0.988886	1.09634	0.973966	1.0779	0.985336	0.859457	0.981028	1.0482	1.00462	0.124342	-0.154013	-0.180447	-0.0700392	-0.0115103	-0.0647928	0.044702	-0.0105337
Q8TBX8	PIP4K2C	N	1	1	1.09756	0.923374	1.11208	0.920445	1.00823	1.05035	0.968785	0.950601	0.972267	-0.253899	0.126831	-0.082392	-0.06982	-0.180053	0.0419244	-0.193838	-0.110656
P14866	HNRNPL	N	5	5	1.07777	1.00192	1.00269	1.00186	0.95522	0.978622	0.966864	1.02599	1.00273	-0.105371	-0.0688592	-0.0350507	-0.0697603	-0.156663	0.0342487	6.52064e-05	-0.0407831
P13498	CYBA	N	1	1	1.01049	1.1407	0.924815	0.887854	0.992809	1.04829	1.03424	1.01208	0.978256	-0.186656	-0.200333	0.180806	-0.0687278	0.0335142	-0.172602	0.0810474	-0.0193468
P05787	KRT8	N	1	1	1.18205	0.80524	0.874979	0.708229	0.939849	1.08545	1.08414	1.33395	1.03738	-0.739005	0.223011	0.310977	-0.068339	-0.124736	0.728218	0.245627	0.283036
Q8TEQ6	GEMIN5	N	2	2	1.06154	1.0824	0.970649	0.980862	1.02087	0.966671	0.998116	0.949406	0.976078	-0.114034	-0.0844407	-0.00592469	-0.068133	-0.0888763	-0.189141	0.00804685	-0.0899901
Q13555	CAMK2G	Y	2	2	1.0788	0.964673	1.00588	0.909611	0.971017	1.02868	1.08402	1.05426	0.927846	-0.246101	0.00945667	0.0323261	-0.0681061	0.00696552	0.128125	-0.116506	0.00619491
P00390	GSR	N	2	2	1.08686	1.00712	1.07496	1.00501	1.03577	0.981318	0.926051	0.819007	1.04658	-0.112959	0.0404651	-0.131484	-0.0679929	-0.231003	-0.298286	-0.0385893	-0.189293
P19784	CSNK2A2	Y	12	12	1.02246	1.01517	1.05777	0.96864	0.971766	1.0139	0.961972	1.0321	0.97597	-0.0780175	-0.0630422	-0.0611108	-0.0673902	-0.0879839	0.0238589	-0.11612	-0.0600815
Q13547	HDAC1	N	3	3	1.0472	0.979173	1.04512	0.969948	0.973483	0.986628	0.912124	0.988619	1.10468	-0.110555	-0.00840701	-0.0830903	-0.0673508	-0.199232	0.0138519	0.0799625	-0.0351392
P22626	HNRNPA2B1	N	12	12	1.04417	1.05472	0.972923	0.978873	0.943305	1.0101	1.00577	1.02798	0.985037	-0.0931638	-0.161065	0.054099	-0.0667098	-0.0540631	-0.0370486	0.0178524	-0.0244197
P35580	MYH10	N	12	12	1.02148	0.987774	1.04262	0.971753	0.974925	0.967425	1.02162	0.987632	1.03797	-0.0720019	-0.0188897	-0.107991	-0.0662942	0.000188864	-0.000207141	-0.00645217	-0.00215682
Q15393	SF3B3	N	7	7	1.0121	1.08747	1.00912	1.04594	1.05972	0.873688	0.950554	0.992748	0.971296	0.0474407	-0.0372943	-0.207909	-0.065921	-0.0905131	-0.13148	-0.0551165	-0.0923697
P51617	IRAK1	Y	11	11	1.04205	1.0198	1.01785	1.02136	0.897402	1.02905	1.03357	1.03321	0.932231	-0.0289241	-0.184454	0.0158	-0.0658594	-0.0117882	0.0188556	-0.126759	-0.0398972
P07948	LYN	Y	24	21	0.996104	0.898129	0.912185	0.934782	0.863886	0.881525	0.994947	1.34287	1.22688	-0.0916664	-0.0560817	-0.0493255	-0.0656912	-0.00167682	0.580327	0.427597	0.335416
P14635	CCNB1	N	1	1	0.924922	1.04629	1.1425	0.907643	0.95609	1.11187	1.0465	0.990337	0.908709	-0.0272069	-0.130065	-0.0392037	-0.0654919	0.178162	-0.0792934	-0.330299	-0.0771435
O95573	ACSL3	N	3	3	1.0464	1.06444	1.05307	0.997022	1.02793	0.998763	0.984879	0.965405	0.871381	-0.0697316	-0.0503489	-0.0763872	-0.0654892	-0.0874102	-0.140885	-0.273225	-0.167173
P60763	RAC3	N	2	2	1.02727	1.0455	0.917826	0.955336	1.0007	0.900119	1.11196	1.09539	0.972703	-0.104729	-0.0631775	-0.0281047	-0.0653372	0.114299	0.0672538	0.0837787	0.0884438
Q96DG6	CMBL	N	9	9	1.00905	1.00596	1.04183	0.986929	0.955715	0.978986	1.00209	0.982159	1.05181	-0.0319785	-0.0739185	-0.0897596	-0.0652189	-0.00998543	-0.0345434	0.0137503	-0.0102595
P49792	RANBP2	N	3	3	1.14491	0.922356	1.07888	1.01375	0.962275	1.01983	0.962606	0.984496	0.914332	-0.175538	0.0611251	-0.0812076	-0.0652068	-0.250219	0.0940611	-0.238746	-0.131635
O43660	PLRG1	N	1	1	1.0579	0.998992	1.09558	0.996776	0.958071	1.0587	0.974818	0.90993	0.955662	-0.0858614	-0.0603408	-0.0493989	-0.0652004	-0.117998	-0.134718	-0.197125	-0.149947
P48426	PIP4K2A	N	2	2	0.983568	0.968821	1.0422	0.992375	0.939606	0.930051	1.13334	1.04853	0.988425	0.0128608	-0.0441743	-0.164243	-0.0651856	0.20448	0.11407	-0.0764227	0.0807091
Q13309	SKP2	N	4	4	0.977218	0.982703	1.07699	0.994606	0.969931	0.936204	0.97928	1.05936	1.04358	0.0254448	-0.018873	-0.202106	-0.0651782	0.00304079	0.108369	-0.0454654	0.0219814
Q15738	NSDHL	N	3	3	1.03702	1.06157	0.962046	0.955568	0.9079	1.06608	0.994728	0.975183	1.06206	-0.118015	-0.225597	0.148143	-0.0651566	-0.0600721	-0.122458	0.142693	-0.0132791
Q13148	TARDBP	N	1	1	1.12164	0.756177	1.01826	0.902894	1.00008	0.837177	0.929058	1.47824	0.998131	-0.312985	0.403312	-0.282507	-0.0640599	-0.271774	0.967085	-0.0288109	0.222166
P24941	CDK2	Y	19	14	1.05935	0.994919	1.05669	1.01815	0.936056	1.02296	0.985107	1.0036	0.939155	-0.0572192	-0.0879837	-0.046809	-0.064004	-0.104824	0.012535	-0.170122	-0.0874704
P09972	ALDOC	N	3	2	1.0988	1.02602	0.963733	0.975851	0.974783	1	0.973349	1.0101	0.98926	-0.171202	-0.073907	0.0532943	-0.0639382	-0.174905	-0.0225637	0.037716	-0.053251
Q15691	MAPRE1	N	1	1	1.1807	0.947263	0.910694	0.976534	1.09951	0.830751	0.985636	0.998534	1.05479	-0.273897	0.215021	-0.132551	-0.0638089	-0.260511	0.0760468	0.211921	0.00915199
P35568	IRS1	N	1	1	1.07154	1.04498	0.963604	1.00963	0.929748	1.00692	0.970596	1.02105	0.999772	-0.0858614	-0.168566	0.0634313	-0.0636655	-0.142743	-0.0334226	0.0531594	-0.041002
P49915	GMPS	N	6	6	1.00942	1.02712	1.0436	0.985704	0.980487	0.981492	0.956095	1.02452	1.00814	-0.034296	-0.0670342	-0.0885222	-0.0632841	-0.0782966	-0.00365455	-0.0498752	-0.0439421
Q14004	CDK13	Y	9	9	1.00507	0.98632	1.0755	0.972893	0.908803	1.05731	0.995468	1.07799	0.952966	-0.0469436	-0.118088	-0.0246083	-0.0632132	-0.0138505	0.12822	-0.174514	-0.020048
P51956	NEK3	Y	3	3	1.04447	1.00024	1.02276	0.97765	0.924127	1.03753	0.974392	1.09279	0.954805	-0.0953852	-0.11418	0.0206904	-0.0629584	-0.100202	0.127674	-0.0991881	-0.0239054
Q6PHR2	ULK3	Y	4	4	0.995279	1.01635	1.05444	1.01638	0.867696	1.06182	1.00125	1.011	1.00398	0.0302619	-0.228131	0.0100522	-0.0626057	0.0086303	-0.00760634	-0.0707482	-0.0232414
Q9ULZ3	PYCARD	N	2	2	0.860721	0.946892	1.26445	0.888387	1.10862	0.918773	0.922811	0.999003	1.09999	0.0456432	0.227487	-0.460734	-0.0625345	0.10049	0.0772886	-0.201018	-0.00774641
O00506	STK25	Y	8	8	1.05588	1.01699	1.01149	0.953268	0.996043	1.00471	0.985597	1.06177	0.934292	-0.147498	-0.0300257	-0.00970814	-0.0624106	-0.0993811	0.062168	-0.114544	-0.0505856
O75533	SF3B1	N	26	25	1.00319	1.02645	1.04152	0.98839	0.979159	0.973486	1.02638	1.0135	0.966745	-0.0214486	-0.0680542	-0.0974568	-0.0623199	0.032961	-0.0183297	-0.107481	-0.0309499
Q92945	KHSRP	N	17	17	1.04672	1.0172	1.00314	0.974924	0.943881	1.01965	1.00806	1.02228	0.984787	-0.102508	-0.107921	0.0235479	-0.0622937	-0.0542853	0.00719726	-0.0266456	-0.0245779
P0DN79	CBSL	N	8	8	1.00539	1.05139	1.00228	0.940531	1.04803	0.944836	1.00962	0.96225	1.04311	-0.0962055	-0.00462458	-0.0851467	-0.0619922	0.00606466	-0.127816	0.0576132	-0.0213793
Q9Y478	PRKAB1	N	3	2	1.04002	0.975593	1.07118	0.959395	1.10146	0.904685	0.908106	1.06947	0.973381	-0.116411	0.175073	-0.243711	-0.0616833	-0.195675	0.132549	-0.138122	-0.067083
P49721	PSMB2	N	7	7	1.07851	0.993299	0.975901	0.952142	1.01464	0.952177	1.02407	1.0432	0.97899	-0.179786	0.0306674	-0.0355064	-0.0615417	-0.0747236	0.0707141	0.00455908	0.000183183
Q9NTJ3	SMC4	N	2	2	1.04443	0.997341	1.00878	0.947787	1.09042	0.894643	1.02239	1.02392	0.974796	-0.140088	0.128725	-0.173222	-0.0615281	-0.0307726	0.0379402	-0.0494351	-0.0140892
P14324	FDPS	N	4	4	1.02969	1.06544	0.982477	1.04064	0.993268	0.918562	0.916493	0.967385	1.08813	0.015266	-0.101199	-0.0970474	-0.0609936	-0.16801	-0.139293	0.147358	-0.0533153
P68104	EEF1A1	N	24	15	1.05591	1.03972	1.02399	1.02455	1.00181	0.964798	0.983307	0.940659	0.968049	-0.0434881	-0.0535861	-0.0859036	-0.0609926	-0.10277	-0.144457	-0.0810505	-0.109426
Q92973	TNPO1	N	13	13	1.04027	0.985455	1.04207	0.97209	0.964599	1.00463	1.01123	1.00333	0.99186	-0.0977957	-0.0308612	-0.0527845	-0.0604805	-0.0408455	0.025941	-0.0712378	-0.0287141
Q9H1E5	TMX4	N	1	1	0.905311	1.08054	1.1303	1.11181	0.855025	1.02621	0.733721	0.959673	1.21111	0.296426	-0.337713	-0.139367	-0.0602181	-0.303181	-0.171137	0.0996302	-0.124896
P30040	ERP29	N	4	4	1.00827	1.10471	0.934019	1.00446	0.906021	1.00966	1.06133	1.02365	0.978542	-0.00546036	-0.286045	0.112352	-0.0597179	0.0740045	-0.109942	0.0671814	0.0104147
P43243	MATR3	N	13	13	1.00547	1.02347	1.03339	0.996346	0.955682	0.986418	0.978411	1.00587	1.03167	-0.0131481	-0.0988735	-0.0671116	-0.0597111	-0.0393534	-0.0250319	-0.00240707	-0.0222641
O00203	AP3B1	N	5	5	0.995645	0.991625	1.0372	0.956176	0.915055	1.03391	1.00941	1.04828	1.04088	-0.0583555	-0.115936	-0.00458563	-0.0596257	0.0198159	0.0801566	0.00510024	0.0350243
Q13838	DDX39B	N	7	7	1.01027	1.07093	1.0042	0.974889	0.999813	0.985394	0.970848	1.01601	0.984682	-0.0514374	-0.0991282	-0.02727	-0.0592785	-0.057429	-0.0759484	-0.0283139	-0.0538971
O00148	DDX39A	N	2	2	0.92913	1.17208	1.0374	1.03997	1.00985	0.951933	0.868434	0.856104	1.13446	0.162586	-0.214938	-0.124038	-0.0587966	-0.0974641	-0.453218	0.12903	-0.140551
Q8NBS9	TXNDC5	N	1	1	1.06078	0.934401	1.02982	0.947939	1.01709	0.936937	0.889845	1.18051	1.02183	-0.16226	0.122335	-0.13637	-0.0587649	-0.2535	0.337295	-0.0112331	0.0241871
P26358	DNMT1	N	7	7	1.02255	0.968327	1.05389	0.938108	0.95423	1.03207	1.04539	1.01142	0.995163	-0.124338	-0.0211573	-0.0301798	-0.0585585	0.0318811	0.0628108	-0.0827222	0.00398992
Q00534	CDK6	Y	15	14	1.08425	0.97939	1.06388	0.987695	0.9589	1.05686	0.984445	1.01382	0.886471	-0.134559	-0.0305024	-0.0095542	-0.0582052	-0.139313	0.0498534	-0.263191	-0.11755
P62318	SNRPD3	N	1	1	1.11005	1.0774	0.967082	0.965033	1.1	0.965441	0.981702	0.85014	0.968455	-0.201972	0.0299545	-0.00244941	-0.0581558	-0.177266	-0.341775	0.00204725	-0.172331
Q15428	SF3A2	N	1	1	1.0929	0.995282	1.03	0.773645	1.23499	1.03925	0.977092	0.940377	0.906544	-0.498412	0.311327	0.0129014	-0.0580614	-0.161589	-0.081866	-0.18419	-0.142548
Q13619	CUL4A	N	3	3	1.06156	1.02074	0.988673	0.923533	0.9961	1.03274	0.955802	0.978905	1.05191	-0.200953	-0.0352562	0.0629112	-0.057766	-0.151405	-0.0603793	0.0894496	-0.0407783
O95373	IPO7	N	14	14	1.04523	1.00309	1.01532	0.967005	0.981422	0.994862	1.03801	0.975477	0.991825	-0.112227	-0.0315093	-0.0293699	-0.057702	-0.0100073	-0.0402752	-0.0337804	-0.028021
P04080	CSTB	N	1	1	1.0167	1.00904	0.987023	0.965132	0.970518	0.959188	0.963719	1.17414	0.986302	-0.0750894	-0.0561509	-0.0412702	-0.0575035	-0.0772028	0.218633	-0.00105457	0.0467919
Q9NZ01	TECR	N	5	5	1.03914	1.04398	1.00836	0.981487	0.93934	1.05282	0.956157	1.00676	0.991337	-0.0823472	-0.152368	0.0622541	-0.057487	-0.120069	-0.052372	-0.0245605	-0.0656672
O95487	SEC24B	N	1	1	1.52297	0.618157	1.22297	0.909199	1.20672	0.931785	0.71951	1.04702	0.774377	-0.74422	0.96505	-0.392318	-0.0571627	-1.0818	0.760247	-0.659279	-0.326944
P17174	GOT1	N	1	1	1.05528	0.873518	1.10828	0.921284	1.01852	0.967923	0.996199	1.04036	1.02757	-0.195906	0.221569	-0.195362	-0.0565665	-0.0831168	0.252175	-0.109088	0.0199901
Q13546	RIPK1	Y	11	11	1.01807	1.02001	1.02522	1.01361	0.917955	1.01888	1.00029	1.07138	0.942575	-0.00632525	-0.152083	-0.00894921	-0.0557858	-0.0254097	0.0708874	-0.121255	-0.0252589
P18858	LIG1	N	1	1	0.867744	1.18636	1.03729	1.08954	0.894006	0.976298	0.824964	0.919536	1.22021	0.328384	-0.408189	-0.087427	-0.0557437	-0.0729385	-0.367566	0.234314	-0.0687303
P31942	HNRNPH3	N	1	1	1.0822	1.05192	1.05191	1.1714	1.02173	0.891304	0.955181	0.957347	0.81002	0.11427	-0.0420129	-0.23902	-0.0555877	-0.180124	-0.135911	-0.37698	-0.231005
Q9H0D6	XRN2	N	2	2	1.0173	1.03583	0.959558	1.00273	0.904767	0.993181	1.02896	1.05676	1.02845	-0.0208217	-0.195168	0.0496862	-0.0554344	0.0164374	0.028863	0.10003	0.0484435
Q9P289	STK26	Y	11	10	1.08155	0.952878	0.983363	0.963016	0.949233	0.988564	1.07342	1.05659	0.971788	-0.167471	-0.00552917	0.00760936	-0.0551301	-0.0108864	0.149046	-0.0170834	0.0403588
P62195	PSMC5	N	2	2	0.945166	1.10185	0.999787	0.963399	0.883734	1.09169	0.996207	0.973393	1.07599	0.027566	-0.318244	0.126864	-0.0546048	0.0758779	-0.178835	0.105973	0.00100542
Q9NSE4	IARS2	N	4	4	1.02892	0.991134	1.04614	0.89268	1.0166	1.05014	0.94954	0.951639	1.08027	-0.204919	0.0365948	0.00550447	-0.0542731	-0.115833	-0.0586651	0.0463059	-0.0427306
Q9Y4L1	HYOU1	N	9	9	1.02237	1.01017	1.05188	0.983571	0.99827	0.988905	0.993252	0.983277	0.978993	-0.0558218	-0.017092	-0.0890615	-0.0539918	-0.0416914	-0.0389243	-0.103595	-0.0614036
P46063	RECQL	N	1	1	0.937254	1.13179	0.995895	0.956634	0.994897	0.992578	1.07253	1.06238	0.891891	0.0295279	-0.185988	-0.00481362	-0.0537579	0.194508	-0.0913045	-0.159126	-0.0186408
Q96QK1	VPS35	N	11	11	0.998032	1.04033	1.01584	1.02105	0.987235	0.936551	0.989125	1.0287	0.998188	0.032901	-0.075578	-0.117241	-0.0533061	-0.0129338	-0.0162214	-0.0252882	-0.0181478
A6NDU8	C5orf51	N	1	1	0.99035	0.90794	1.12864	0.888429	1.06128	0.963562	1.07282	0.987779	1.0086	-0.156683	0.22513	-0.228134	-0.0532289	0.115394	0.121591	-0.162235	0.0249165
P61803	DAD1	N	1	1	0.823242	1.13695	0.87475	1.07348	0.819471	0.834951	1.42872	1.15664	0.922247	0.382901	-0.472402	-0.0671806	-0.052227	0.795332	0.0247751	0.0762824	0.298797
Q14738	PPP2R5D	N	1	1	1.10218	0.896638	1.21509	1.08154	1.07347	0.927948	0.885521	0.931676	0.86693	-0.0272667	0.259686	-0.388951	-0.0521773	-0.315758	0.0553029	-0.48708	-0.249178
Q9H857	NT5DC2	N	4	4	1.05025	1.00908	0.989974	0.964405	0.94341	1.03459	1.00651	1.0519	0.973235	-0.123021	-0.0970875	0.0635943	-0.0521716	-0.0613727	0.059951	-0.024602	-0.00867455
Q00796	SORD	N	6	6	0.994546	1.02446	1.07189	0.99771	0.969399	1.01444	0.953947	1.03019	0.962732	0.00458146	-0.0796999	-0.0794623	-0.0515269	-0.0601298	0.00804091	-0.154946	-0.0690117
Q92918	MAP4K1	Y	3	3	1.12758	0.985009	1.00638	1.04295	0.958613	1.00472	0.970249	0.994415	0.915449	-0.112556	-0.0391885	-0.00238106	-0.0513752	-0.216802	0.0137108	-0.13663	-0.11324
P41250	GARS1	N	16	16	1.00975	1.03449	1.00347	0.989507	1.00143	0.951712	0.996962	0.987897	1.0348	-0.0292131	-0.0468637	-0.0763992	-0.0508253	-0.0183846	-0.066491	0.044355	-0.0135069
O95747	OXSR1	Y	8	8	1.00578	1.02052	1.04914	0.989445	0.979651	1.00052	0.976067	1.02376	0.972371	-0.0236283	-0.0589692	-0.0684549	-0.0503508	-0.0432686	0.004571	-0.109627	-0.0494415
Q16222	UAP1	N	1	1	0.663038	1.29666	1.02351	0.88673	0.984227	0.908502	1.11545	1.26841	0.94089	0.419404	-0.397736	-0.171965	-0.0500992	0.750458	-0.0317742	-0.121429	0.199085
O00267	SUPT5H	N	1	1	1.04908	0.932804	1.0656	1.07742	0.855982	1.01946	0.915686	0.855751	1.22232	0.0384668	-0.123995	-0.0638508	-0.049793	-0.196194	-0.124384	0.197964	-0.0408715
Q9Y2Z4	YARS2	N	2	2	1.10855	1.00512	1.06029	0.941014	1.03297	1.09611	0.966622	0.900611	0.887634	-0.236388	0.0394281	0.0479335	-0.0496755	-0.197652	-0.158399	-0.256421	-0.204157
O14980	XPO1	N	38	37	1.03633	1.00079	1.01783	0.995942	0.982762	0.972715	1.02648	1.02221	0.959717	-0.0573562	-0.0262317	-0.0654073	-0.0496651	-0.0137911	0.0305419	-0.0848159	-0.0226884
P06576	ATP5F1B	N	16	16	1.12627	0.961307	1.00306	1.10507	0.940356	0.943073	0.982192	0.974995	0.96212	-0.0274088	-0.0317891	-0.0889649	-0.0493876	-0.197473	0.0203978	-0.060118	-0.0790644
P17655	CAPN2	N	2	2	1.05719	1.04932	0.90213	1.03117	0.9378	0.934624	1.18801	0.990001	0.929617	-0.0359495	-0.162098	0.0510519	-0.0489986	0.168312	-0.0839477	0.0433014	0.0425553
O43175	PHGDH	N	2	2	1.19857	0.960363	0.851836	0.774088	1.21931	0.938735	0.977157	0.956746	1.10146	-0.630749	0.344415	0.140142	-0.0487308	-0.294657	-0.00544468	0.370765	0.0235547
P22059	OSBP	N	5	5	0.97755	1.0272	1.08827	0.960714	0.968869	1.06145	0.962593	0.99371	0.979468	-0.0250624	-0.0843448	-0.0360022	-0.0484698	-0.0222442	-0.0478226	-0.151968	-0.0740115
Q7L2H7	EIF3M	N	4	4	1.01884	1.02081	1.03546	0.976957	0.988656	1.00851	0.931466	1.00017	1.03028	-0.0605629	-0.0461721	-0.0380377	-0.0482576	-0.129355	-0.0294682	-0.00722819	-0.0553503
Q86XP3	DDX42	N	2	2	1.05752	1.02258	0.925757	0.9997	0.959451	0.944162	1.04464	1.014	1.0457	-0.0811168	-0.0919344	0.0284007	-0.0482168	-0.0176807	-0.0121567	0.175763	0.0486417
O43747	AP1G1	N	3	3	1.02336	0.966601	1.05964	0.925651	0.985384	1.04039	0.995407	0.987856	1.02903	-0.14477	0.0277656	-0.0264438	-0.047816	-0.0399519	0.0313802	-0.0422908	-0.0169542
Q9NRG7	SDR39U1	N	9	9	0.983939	0.996394	0.997446	0.986007	0.951356	0.944087	1.06656	1.12336	0.982325	0.00303023	-0.0667302	-0.0793177	-0.0476726	0.116329	0.173032	-0.0220378	0.0891076
P28340	POLD1	N	1	1	1.1127	1.01402	0.948044	0.961039	1.00206	1.00632	1.13259	0.971912	0.863164	-0.211392	-0.017114	0.0860654	-0.0474803	0.0255626	-0.0611841	-0.135321	-0.0569807
Q9BWD1	ACAT2	N	5	5	1.00322	1.03743	1.07401	0.990154	1.01446	1.00834	0.956501	0.936977	0.984205	-0.0189204	-0.0323112	-0.0910191	-0.0474169	-0.0688062	-0.146931	-0.125976	-0.113905
P57088	TMEM33	N	1	1	0.986246	1.18251	0.940103	0.923429	0.911272	1.18182	0.912239	1.03022	0.970208	-0.0949466	-0.375903	0.330114	-0.0469119	-0.112535	-0.198906	0.0454749	-0.0886551
Q9Y383	LUC7L2	N	4	4	1.00876	1.11163	0.988918	1.03576	0.984819	0.986429	0.976773	0.932893	0.982249	0.038106	-0.174746	-0.00363542	-0.0467585	-0.0464858	-0.252893	-0.00976173	-0.103047
Q8NCW5	NAXE	N	1	1	0.928823	0.995489	1.00656	0.996501	1.06269	0.797654	1.04752	1.03192	1.13902	0.101468	0.0942444	-0.335604	-0.0466306	0.173502	0.0518485	0.178351	0.134567
P40818	USP8	N	1	1	0.996476	1.02633	1.06544	0.939379	0.91538	1.15076	0.983439	1.06174	0.896625	-0.0851273	-0.165052	0.111137	-0.0463473	-0.0189997	0.0489342	-0.248872	-0.0729793
Q13765	NACA	N	3	3	1.05467	0.964069	0.965261	0.962804	0.97181	0.952857	1.07884	0.970797	1.08693	-0.131473	0.0115387	-0.0186594	-0.0461979	0.0326998	0.0100332	0.171267	0.0713332
P16930	FAH	N	4	4	1.04302	0.994438	1.03393	0.995883	0.925033	1.05863	0.990615	1.0428	0.938334	-0.0667179	-0.104377	0.0340669	-0.045676	-0.0743698	0.0685149	-0.139957	-0.0486041
P34913	EPHX2	N	1	1	0.993291	1.23099	0.866241	0.931621	1.05653	0.978783	0.850967	1.19285	0.934591	-0.092473	-0.220488	0.176222	-0.0455799	-0.223112	-0.045404	0.109567	-0.0529832
P53992	SEC24C	N	2	2	1.03816	1.05157	0.94422	0.978916	0.971618	0.98598	1.02756	0.988785	1.02733	-0.0847708	-0.114078	0.0624346	-0.0454714	-0.0148056	-0.0888104	0.121705	0.00602981
Q8NEZ3	WDR19	N	1	1	1.08236	1.02852	0.981359	1.0644	0.995886	0.938575	1.08041	1.01977	0.819986	-0.0241298	-0.0465191	-0.0643087	-0.0449859	-0.0025977	-0.0123279	-0.259182	-0.0913693
P45985	MAP2K4	Y	3	3	1.12919	1.08359	0.925651	1.04717	0.926231	1.06355	0.912412	1.04061	0.888126	-0.108804	-0.22637	0.200354	-0.0449396	-0.307536	-0.0583858	-0.0597038	-0.141875
P17480	UBTF	N	1	1	1.04332	1.03486	0.830953	1.04598	0.884814	0.882919	1.1802	0.947372	1.16292	0.00367449	-0.225993	0.0875148	-0.0449345	0.177855	-0.127436	0.484911	0.178443
P54803	GALC	N	3	3	1.09721	0.876961	1.07681	0.953264	0.972989	1.01768	1.01154	1.01614	0.985841	-0.202891	0.149911	-0.0814903	-0.0448234	-0.117287	0.212511	-0.127343	-0.0107062
P18085	ARF4	N	3	3	1.01351	0.986592	0.996769	0.99914	1.0198	0.891197	0.9973	1.05379	1.05131	-0.0206034	0.0477545	-0.161514	-0.0447875	-0.0232628	0.095058	0.0768586	0.0495512
Q92947	GCDH	N	1	1	0.912058	1.01688	1.12754	0.909212	0.931195	1.12596	1.08797	0.998329	0.927959	-0.00450753	-0.126998	-0.00201956	-0.0445084	0.254436	-0.026567	-0.281046	-0.0177255
Q16181	SEPTIN7	N	5	5	1.03371	0.941818	1.01557	0.891003	1.05712	0.957039	1.06565	1.04912	1.00187	-0.214331	0.166619	-0.0856362	-0.0444494	0.0438974	0.155655	-0.0195921	0.0599869
Q5JV73	FRMPD3	N	1	1	1.09001	1.08485	0.840893	0.918016	0.980013	1.00891	0.97574	1.15714	0.975908	-0.247749	-0.146625	0.262799	-0.043858	-0.159771	0.0930685	0.214823	0.0493735
P13010	XRCC5	N	22	20	0.997563	1.03086	1.00264	0.938507	1.03508	0.970667	1.02301	0.98003	1.03173	-0.0880398	0.00588454	-0.0467498	-0.0429683	0.0363463	-0.0729551	0.0412703	0.00155384
Q96GX5	MASTL	Y	8	8	0.994654	0.99768	1.06574	1.03111	0.903779	1.03873	0.983302	1.00283	1.00205	0.0519327	-0.142606	-0.0370284	-0.0425673	-0.0165613	0.00743307	-0.088902	-0.0326767
P30520	ADSS2	N	2	2	0.983648	1.01952	1.02993	0.946339	0.994361	1.00518	0.930017	1.0405	1.06753	-0.0557858	-0.0360467	-0.0350907	-0.0423077	-0.0808859	0.0293947	0.0517331	8.06545e-05
Q04760	GLO1	N	4	4	0.992931	1.05629	1.0286	0.953159	1.02166	1.01464	0.941563	0.989329	1.01355	-0.0589764	-0.0480889	-0.0197109	-0.0422587	-0.076635	-0.0944828	-0.0212603	-0.064126
Q86YA3	ZGRF1	N	1	1	1.1599	0.983997	0.942947	0.958985	1.14317	0.899233	1.02076	1.13019	0.765203	-0.274422	0.216319	-0.0684823	-0.0421952	-0.184359	0.199836	-0.301334	-0.0952858
P11388	TOP2A	N	1	1	0.85613	1.06822	1.1826	1.17019	0.930244	0.910175	0.638123	0.96242	1.27959	0.450842	-0.199527	-0.377751	-0.0421454	-0.423995	-0.15047	0.113713	-0.153584
P07900	HSP90AA1	N	22	17	1.02149	1.02256	1.0024	0.971514	1.04143	0.948069	0.998825	0.968468	1.02852	-0.0723694	0.0263797	-0.0803937	-0.0421278	-0.0323733	-0.0784049	0.0371143	-0.0245546
Q86VP6	CAND1	N	25	25	1.03277	1.01234	0.995213	1.00139	0.999089	0.953151	1.00524	0.992127	1.01627	-0.0445176	-0.019008	-0.0622996	-0.0419417	-0.0389897	-0.0290963	0.0302041	-0.0126273
O75874	IDH1	N	3	3	1.06759	1.06016	0.953284	1.02958	1.0196	0.942205	1.0017	0.996267	0.935238	-0.0522956	-0.0562792	-0.0168657	-0.0418135	-0.091896	-0.0896848	-0.027573	-0.0697179
P52565	ARHGDIA	N	1	1	1.03436	1.12001	1.0346	1.00098	1.02849	1.0673	0.937146	0.919946	0.8633	-0.0473356	-0.122989	0.0448997	-0.0418084	-0.142397	-0.28389	-0.261136	-0.229141
P61026	RAB10	N	4	4	1.05029	0.971817	0.907723	0.923743	0.987338	0.931699	1.06346	1.09503	1.08891	-0.18523	0.022859	0.0376113	-0.0415866	0.017972	0.172219	0.262558	0.150916
P13639	EEF2	N	38	37	1.00985	1.05134	1.00801	1.00011	1.01617	0.965893	0.983921	0.972426	0.999472	-0.0139894	-0.0490938	-0.0615679	-0.0415504	-0.0375297	-0.112573	-0.0122651	-0.0541225
O00507	USP9Y	N	1	1	0.888319	1.04187	1.03247	0.914128	0.866995	1.10679	0.996811	1.13424	1.07025	0.0413192	-0.265085	0.100274	-0.0411641	0.166243	0.122541	0.0518402	0.113541
Q15020	SART3	N	7	7	0.996064	1.05284	1.01276	0.963549	0.985871	1.02677	1.01515	0.986422	0.978007	-0.0478804	-0.094817	0.0198228	-0.0409582	0.0273758	-0.094011	-0.0503712	-0.0390021
P07910	HNRNPC	N	5	5	0.936901	1.11177	0.994033	1.02112	0.993645	0.937193	1.02105	1.00415	0.999523	0.124188	-0.162051	-0.0849474	-0.0409367	0.124088	-0.146873	0.0079462	-0.0049465
Q86Z02	HIPK1	Y	1	1	1.02175	1.05765	1.00793	1.00856	0.929749	1.06751	0.988748	1.01997	0.921607	-0.0187472	-0.185945	0.082861	-0.0406105	-0.0473662	-0.0523342	-0.129167	-0.0762892
Q00341	HDLBP	N	2	2	1.03366	0.919215	0.974853	0.879197	0.979658	0.988358	1.18815	1.10937	0.959184	-0.2335	0.0918751	0.019849	-0.0405921	0.200959	0.271263	-0.0233768	0.149615
P17612	PRKACA	Y	4	4	1.00831	1.01497	1.05278	1.02731	0.998624	0.965275	0.923623	1.06165	0.960995	0.0269218	-0.0234216	-0.125194	-0.0405645	-0.126567	0.0648701	-0.131605	-0.0644339
Q9P2R7	SUCLA2	N	1	1	0.874365	1.12272	0.998752	1.10132	0.94883	0.862637	0.989562	0.963974	1.15143	0.332932	-0.242775	-0.211374	-0.0404056	0.178554	-0.219929	0.205222	0.0546155
P22102	GART	N	28	28	1.00257	1.04254	1.01605	0.997137	1.03218	0.948839	0.981138	0.984403	1.00152	-0.00783402	-0.0144104	-0.0987349	-0.0403264	-0.0311699	-0.0827817	-0.020776	-0.0449092
P62328	TMSB4X	N	1	1	1.01324	1.0191	0.971743	1.01033	0.972229	0.939505	1.03043	1.02986	1.02862	-0.00414006	-0.067933	-0.0486742	-0.0402491	0.0242776	0.0151503	0.0820588	0.0404956
Q9ULV4	CORO1C	N	3	3	1.0763	0.966895	0.948149	0.905997	1.05915	0.946116	1.01563	1.03684	1.05058	-0.248509	0.13147	-0.00309611	-0.0400449	-0.0837092	0.100767	0.148007	0.0550217
P52789	HK2	N	2	2	0.945884	0.970391	1.03157	0.897294	0.989246	0.981634	1.0461	1.13753	1.03425	-0.0760828	0.0277633	-0.0715809	-0.0399668	0.145286	0.229272	0.00375052	0.126103
Q9UIA9	XPO7	N	5	5	1.08893	0.953449	1.00194	0.96677	0.996224	0.994806	0.942926	1.03053	1.0304	-0.171668	0.0633155	-0.0103163	-0.0395564	-0.207696	0.112156	0.0403991	-0.0183803
P05198	EIF2S1	N	5	5	1.00426	0.990942	0.973576	0.989171	1.05471	0.855985	1.00773	1.00959	1.11444	-0.0218445	0.0899779	-0.185709	-0.0391918	0.00497049	0.0268936	0.194955	0.0756064
O95983	MBD3	N	1	1	1.02038	0.76068	1.2072	0.80452	1.03654	1.03582	1.12455	1.00028	1.02259	-0.342908	0.446419	-0.220896	-0.0391287	0.140234	0.395048	-0.239439	0.0986145
Q7Z2Z2	EFL1	N	1	1	0.882874	1.16508	1.16376	0.974741	1.35063	0.838358	1.02953	0.507465	1.02728	0.14281	0.213195	-0.473152	-0.0390487	0.221705	-1.19905	-0.179967	-0.385772
P62937	PPIA	N	8	8	1.06593	0.957276	0.977754	0.926294	1.0738	0.925221	1.04551	1.06323	0.973017	-0.202577	0.165713	-0.079674	-0.038846	-0.0279073	0.151443	-0.00700669	0.0388429
P23368	ME2	N	5	5	0.934418	1.00855	1.0535	0.934123	0.9373	1.04672	1.07388	1.0346	1.00915	-0.000455541	-0.105699	-0.00932058	-0.0384916	0.2007	0.0367861	-0.0620508	0.0584783
P54619	PRKAG1	N	10	10	1.05345	0.976432	1.03209	0.968469	0.965124	1.04891	1.02611	1.02671	0.920785	-0.121343	-0.0168046	0.0233255	-0.0382741	-0.0379298	0.0724355	-0.164635	-0.0433763
Q9Y490	TLN1	N	9	9	1.03941	1.00242	1.007	0.951806	1.00061	1.018	1.01982	1.01808	0.957728	-0.12702	-0.00260004	0.0156729	-0.0379825	-0.0274437	0.0223748	-0.0723728	-0.0258139
Q96CW1	AP2M1	N	2	2	1.04188	0.945428	1.00606	0.969698	0.95886	0.984941	0.984533	1.09899	1.0295	-0.103588	0.0203527	-0.030609	-0.037948	-0.0816846	0.21714	0.0332237	0.0562263
O75909	CCNK	N	4	4	0.978182	1.01841	1.00572	0.904478	0.963607	1.06239	1.04745	1.09997	0.955424	-0.113018	-0.0798026	0.0790777	-0.0379144	0.0987055	0.111148	-0.0740219	0.0452773
Q6UWW8	CES3	N	6	6	1.02455	0.973133	1.01138	0.985144	0.898043	1.05348	1.06202	1.02847	0.989009	-0.0565899	-0.115853	0.0588339	-0.0378695	0.051813	0.0797846	-0.0322741	0.0331078
O96017	CHEK2	Y	17	16	1.05579	1.01553	0.986785	1.00097	0.983286	0.993557	0.971935	1.08805	0.922961	-0.0769252	-0.0465446	0.00986825	-0.0378672	-0.119395	0.0995211	-0.0964653	-0.0387797
Q96BR1	SGK3	Y	9	9	0.984533	1.02869	1.05145	1.00374	0.96781	1.01325	0.988125	1.03704	0.946372	0.0278812	-0.0880086	-0.0533898	-0.0378391	0.00525454	0.01166	-0.151896	-0.0449939
Q15831	STK11	Y	11	10	1.04831	0.977494	1.03539	0.994251	0.975133	1.0117	0.981038	1.05971	0.933652	-0.0763801	-0.00348836	-0.0333995	-0.037756	-0.0956806	0.116503	-0.149223	-0.0428001
Q15185	PTGES3	N	5	5	1.02924	1.00611	1.00224	0.82785	1.04789	1.10677	1.04018	0.953691	0.998582	-0.314143	0.0586997	0.14312	-0.0374411	0.0152485	-0.0771942	-0.00527747	-0.0224077
O00238	BMPR1B	Y	1	1	0.924637	1.12802	1.0886	1.16488	0.818027	1.10246	0.790379	0.847034	1.14273	0.333223	-0.463572	0.01825	-0.0373663	-0.226342	-0.413302	0.0700051	-0.18988
P60174	TPI1	N	12	12	1.01438	1.00142	1.02797	0.940426	1.00921	1.01862	0.962924	1.0544	0.987849	-0.109211	0.0111754	-0.0131702	-0.0370687	-0.075105	0.074363	-0.0574285	-0.0193902
Q8TBQ9	TMEM167A	N	1	1	1.10674	0.82924	1.01725	0.990309	0.96207	0.908083	1.05782	1.18991	0.959389	-0.160366	0.214352	-0.163783	-0.036599	-0.06522	0.520994	-0.0844914	0.123761
Q3ZCQ8	TIMM50	N	3	3	1.09015	1.0285	0.874555	0.938615	0.994629	0.973509	1.10971	1.05399	0.955969	-0.21592	-0.0483051	0.154646	-0.0365266	0.0256592	0.0353243	0.128416	0.063133
P17812	CTPS1	N	5	5	1.05414	0.953365	1.0178	0.971829	1.04805	0.931075	1.04456	0.988104	0.992046	-0.117292	0.136604	-0.128487	-0.0363916	-0.0131695	0.0516343	-0.0369773	0.000495832
P49327	FASN	N	75	73	1.04103	0.990701	1.00987	0.955062	0.980643	1.03144	1.04818	0.999629	0.95877	-0.124348	-0.0147217	0.0304889	-0.0361935	0.0098758	0.0129421	-0.0749187	-0.0173669
Q9UQ88	CDK11A	Y	3	3	1.0218	0.986176	1.00004	1.01355	0.897539	1.02912	1.00021	1.13469	0.949812	-0.0117047	-0.135871	0.0413613	-0.0354048	-0.0308085	0.202377	-0.0743403	0.0324095
O14802	POLR3A	N	3	3	1.04559	0.944178	1.01119	0.921911	0.953904	1.05512	1.06965	0.940858	1.06807	-0.181613	0.0147844	0.0613632	-0.0351552	0.0328272	-0.00508237	0.078951	0.0355653
P53396	ACLY	N	38	38	1.01049	1.03168	1.00428	1.01262	1.00549	0.95723	0.99974	0.999935	0.987895	0.00302945	-0.037092	-0.0692289	-0.0344305	-0.0154336	-0.0450856	-0.0237377	-0.0280856
Q96QU8	XPO6	N	1	1	0.908459	0.873826	1.15233	1.04766	0.780897	1.04132	1.1712	1.12155	0.952625	0.205675	-0.162214	-0.146141	-0.0342265	0.366499	0.360081	-0.274568	0.150671
Q96AE4	FUBP1	N	11	11	1.0225	0.994983	0.999708	1.0013	0.947249	1.00046	1.03994	1.03569	0.977532	-0.030227	-0.0709283	0.00108469	-0.0333568	0.0244079	0.0578552	-0.0323634	0.0166332
O75116	ROCK2	Y	23	23	1.06144	0.971804	0.995635	0.986041	0.949648	1.02328	1.02408	1.07308	0.93608	-0.106303	-0.0332722	0.0395061	-0.0333562	-0.0516947	0.143022	-0.0889862	0.000780259
P12268	IMPDH2	N	9	9	1.0177	1.01676	1.00637	0.975038	0.998002	0.999122	0.996927	0.998821	1.00271	-0.0617784	-0.0268593	-0.0104281	-0.0330219	-0.0297487	-0.0256759	-0.00526356	-0.0202294
P49411	TUFM	N	11	11	1.03181	1.03413	0.979938	0.996202	1.0238	0.957313	0.993477	1.01432	0.977486	-0.0506734	-0.0144841	-0.0336995	-0.0329523	-0.0546255	-0.0279132	-0.00361414	-0.0287176
Q14204	DYNC1H1	N	3	3	1.01781	1.0479	0.863158	0.990768	0.901642	0.962661	1.12382	0.996484	1.11779	-0.0388446	-0.216868	0.157403	-0.0327701	0.142942	-0.0725758	0.37295	0.147772
Q16836	HADH	N	4	4	0.963261	0.985097	1.02541	0.931177	1.02722	0.950669	1.00917	1.07917	1.04805	-0.048871	0.0604116	-0.109185	-0.0325482	0.0671722	0.13158	0.0315141	0.0767556
Q9H3U1	UNC45A	N	2	2	0.939811	0.902793	1.03191	0.933871	0.956877	0.916792	1.08479	1.07951	1.17671	-0.00914733	0.0839389	-0.170654	-0.0319541	0.206973	0.257913	0.189437	0.218108
Q99436	PSMB7	N	3	3	0.964128	1.07113	0.948426	0.952024	0.930375	1.03495	0.980081	1.10238	1.05096	-0.0182267	-0.203256	0.125951	-0.0318438	0.0236758	0.0414766	0.148103	0.0710851
Q6YP21	KYAT3	N	3	3	1.01231	1.03902	1.02059	1.03761	0.936247	1.03484	0.933746	1.01935	0.982682	0.035621	-0.150266	0.0199996	-0.0315485	-0.116548	-0.0275778	-0.0546048	-0.0662435
P10768	ESD	N	9	9	1.02514	1.00991	1.01576	1.01161	1.06284	0.916125	0.982626	1.0035	0.973116	-0.0191582	0.073706	-0.148936	-0.0314627	-0.0610999	-0.00917416	-0.0618699	-0.044048
Q9UBB4	ATXN10	N	2	2	0.975528	1.12489	0.95187	1.09785	0.97879	0.911699	0.984364	0.982495	1.00213	0.17043	-0.200711	-0.0622063	-0.0308293	0.0130089	-0.19526	0.0742319	-0.0360065
Q969Q0	RPL36AL	N	1	1	1.05065	0.907995	1.07738	0.949264	0.986948	1.02947	1.07288	1.02341	0.916838	-0.146403	0.12029	-0.065629	-0.0305806	0.0302072	0.17263	-0.232787	-0.00998357
Q9UPT8	ZC3H4	N	1	1	0.883748	1.05736	1.04521	0.832686	1.0979	1.0027	1.29796	0.808411	0.985185	-0.0858614	0.0542797	-0.0598997	-0.0304938	0.554538	-0.387303	-0.0853238	0.0273039
P54687	BCAT1	N	2	2	1.0065	0.969496	1.13531	0.944188	0.9954	1.10689	0.942361	0.949889	0.958968	-0.0922067	0.0380409	-0.036568	-0.0302446	-0.0950007	-0.0294761	-0.243526	-0.122667
Q9Y6E2	BZW2	N	5	5	0.99881	1.00941	0.999217	0.987898	0.969698	0.987609	1.01692	1.02134	1.0254	-0.015849	-0.0579043	-0.0168578	-0.0302037	0.0259276	0.0169548	0.0373201	0.0267342
Q9Y6R4	MAP3K4	Y	41	40	1.08893	0.930396	0.996239	0.9485	0.944218	1.05964	1.08666	1.07095	0.89791	-0.199187	0.021276	0.0890174	-0.0296313	-0.00300453	0.202971	-0.149921	0.0166817
Q9BQ52	ELAC2	N	2	2	0.912231	1.02409	1.07495	1.00338	1.00088	0.94036	1.0177	1.05736	0.991152	0.137393	-0.0330711	-0.19299	-0.0295559	0.157844	0.0461252	-0.117096	0.0289576
P61326	MAGOH	N	1	1	1.1372	0.67528	0.94695	0.940893	0.623775	1.16544	1.17034	0.866923	1.4857	-0.273386	-0.114459	0.299508	-0.0294457	0.0414426	0.360418	0.649778	0.350546
P78347	GTF2I	N	4	4	1.0677	1.01499	0.953245	0.985427	1	0.986308	0.984787	0.947239	1.06037	-0.115678	-0.0214587	0.0491913	-0.0293153	-0.116616	-0.0996576	0.153652	-0.0208739
P54886	ALDH18A1	N	2	2	0.986279	1.05177	1.03528	0.9763	1.04918	0.986459	1.00405	1.01506	0.908849	-0.0146717	-0.00356293	-0.0696846	-0.0293064	0.0257687	-0.0512548	-0.187903	-0.0711296
Q9NTK5	OLA1	N	6	6	0.955542	1.04828	1.04615	1.04585	0.998569	0.944387	0.928614	1.02508	1.01886	0.13028	-0.0700884	-0.147642	-0.0291502	-0.0412411	-0.0322894	-0.03814	-0.0372235
P62495	ETF1	N	5	5	1.00117	0.965964	1.06559	0.941131	1.05805	0.975245	0.942664	1.01339	1.04102	-0.0892154	0.131365	-0.127813	-0.0285542	-0.0868673	0.0691471	-0.0336498	-0.0171233
P04843	RPN1	N	15	15	1.00192	1.06285	0.990734	1.0599	0.941708	0.996257	0.96038	1.01103	0.990296	0.0811637	-0.174582	0.00801986	-0.028466	-0.0610848	-0.0721009	-0.000638554	-0.0446081
P14174	MIF	N	1	1	1.13986	1.00153	0.947367	0.989209	1.03801	0.993003	1.03621	1.00612	0.851873	-0.204506	0.051615	0.0678751	-0.0283386	-0.137536	0.00659758	-0.153285	-0.0947411
Q12768	WASHC5	N	1	1	1.14467	0.62652	1.00921	1.02265	0.69694	0.957607	1.23778	0.987896	1.33033	-0.162619	0.153675	-0.0757259	-0.0282233	0.112819	0.656999	0.398553	0.389457
P17987	TCP1	N	24	23	0.997275	1.04457	0.991958	1.00311	1.03629	0.93795	0.964432	0.998734	1.03071	0.00841311	-0.0114853	-0.0807689	-0.027947	-0.0483113	-0.0647378	0.0552874	-0.0192539
Q8N163	CCAR2	N	5	5	1.00566	1.05766	0.899202	0.968422	1.0299	0.904817	1.12682	1.02887	0.994594	-0.0544302	-0.0383679	0.00898104	-0.027939	0.164123	-0.0398153	0.145463	0.0899234
P54819	AK2	N	10	10	1.03625	0.99351	1.02398	0.998079	1.01774	0.979274	1.00952	1.00376	0.945247	-0.0541422	0.0347602	-0.0644055	-0.0279291	-0.0376991	0.0148145	-0.115425	-0.0461033
P56192	MARS1	N	13	13	1.01737	0.99612	0.985439	0.998282	0.970778	0.972358	1.05106	0.997732	1.02302	-0.0273294	-0.037179	-0.0192785	-0.027929	0.0469913	0.00233272	0.0540031	0.0344424
P13798	APEH	N	1	1	1.04197	0.977267	1.04585	0.942103	1.08508	0.983276	1.06856	0.864547	0.981542	-0.145362	0.150982	-0.0890034	-0.0277946	0.0363492	-0.176809	-0.0915498	-0.0773365
P61289	PSME3	N	5	5	1.03282	1.00557	0.965138	0.960528	1.02877	0.957868	1.03401	1.00475	1.01829	-0.104688	0.0329067	-0.0109081	-0.0275631	0.00166123	-0.00118082	0.0773471	0.0259425
O43592	XPOT	N	11	11	1.00193	0.996293	0.98385	0.963553	0.975421	0.986919	1.03096	1.06198	1.01974	-0.0563503	-0.0305459	0.00449236	-0.027468	0.0411993	0.0921158	0.0516933	0.0616695
P19525	EIF2AK2	Y	18	17	1.00542	1.01576	1.02668	1.0021	0.976737	1.01288	0.983775	1.04386	0.950601	-0.00477207	-0.0565199	-0.0195241	-0.0269387	-0.0313971	0.0393727	-0.111079	-0.0343677
Q16695	H3-4	N	3	3	1.03112	1.03839	0.940017	1.0001	1.00156	0.950479	1.02823	1.04139	0.98249	-0.0440645	-0.0521079	0.0159676	-0.0267349	-0.00404779	0.00415109	0.063756	0.0212864
Q8IWQ3	BRSK2	Y	3	3	0.991744	0.94968	1.08495	1.05558	0.918898	0.997448	1.00034	1.06184	0.959925	0.0900034	-0.0475365	-0.121311	-0.0262815	0.0124524	0.161057	-0.176631	-0.00104042
P11172	UMPS	N	2	2	1.02709	1.01788	1.03893	0.938179	1.08029	1.01539	0.944443	0.962558	0.975068	-0.130628	0.0858554	-0.033063	-0.0259453	-0.121028	-0.0806195	-0.0915208	-0.0977228
Q92616	GCN1	N	37	37	1.04426	0.973016	1.00836	0.962876	0.9717	1.03782	1.02931	1.03628	0.953661	-0.117054	-0.00195383	0.0415459	-0.0258206	-0.0208038	0.0908761	-0.0804651	-0.00346424
O76094	SRP72	N	8	8	0.996157	0.991992	1.00304	0.960494	1.03268	0.947921	1.03525	0.993712	1.04586	-0.0525967	0.057993	-0.0815468	-0.0253835	0.0555298	0.00250033	0.0603036	0.0394446
P00338	LDHA	N	14	14	0.971266	1.06111	1.02259	1.03778	1.01019	0.953613	0.950693	0.975391	1.02316	0.0955614	-0.0709478	-0.10075	-0.0253787	-0.0308871	-0.121527	0.000809147	-0.0505352
Q15257	PTPA	N	1	1	0.972357	1.0377	0.996932	1.0339	1.03952	0.888105	0.976036	0.898618	1.1476	0.0885343	0.00251795	-0.166765	-0.0252375	0.00544814	-0.207614	0.203052	0.00029533
P12277	CKB	N	11	10	1.01724	0.968315	1.065	0.972315	1.0121	1.01182	0.967357	0.965503	1.02364	-0.0651598	0.0638086	-0.0739021	-0.0250844	-0.0725345	-0.00419654	-0.0571439	-0.044625
P55884	EIF3B	N	14	14	1.02437	1.01883	1.01215	1.02464	0.979687	0.999002	0.976502	0.99571	0.978223	0.000375579	-0.0565181	-0.0188563	-0.0249996	-0.0690426	-0.0331139	-0.0491806	-0.0504457
Q06203	PPAT	N	2	2	1.01002	0.974993	1.0892	1.01669	0.949477	1.055	0.948753	0.970005	0.995082	0.00949708	-0.0382586	-0.0460223	-0.0249279	-0.0902844	-0.00739975	-0.130377	-0.0760205
Q9Y4K4	MAP4K5	Y	23	21	1.03851	0.98179	1.02911	1.00153	0.934426	1.06467	1.00676	1.01341	0.947011	-0.0523031	-0.0713341	0.0490112	-0.0248753	-0.0447966	0.0457266	-0.119942	-0.0396708
Q15418	RPS6KA1	Y	28	24	1.0129	1.00708	1.03556	1.01692	0.973763	1.013	0.961536	1.04495	0.949963	0.00571421	-0.0485416	-0.0317778	-0.0248684	-0.0750833	0.0532506	-0.124464	-0.0487655
Q9UPN3	MACF1	N	1	1	0.993035	0.962009	1.03843	1.01792	0.91606	1.0105	1.06884	0.902601	1.09748	0.0357006	-0.0706079	-0.0393233	-0.0247436	0.106132	-0.0919623	0.0798007	0.0313235
P20042	EIF2S2	N	3	3	1.00625	1.00852	0.990676	1.02115	1.01057	0.926519	0.957772	1.00644	1.0755	0.0212123	0.00293051	-0.0965931	-0.0241501	-0.0712345	-0.00297287	0.118521	0.0147711
O95202	LETM1	N	3	3	0.950036	1.02122	1.04885	1.14107	0.938909	0.904923	0.982409	1.00396	1.01765	0.26433	-0.121234	-0.212944	-0.0232829	0.0483414	-0.0245943	-0.0435749	-0.00660924
Q9Y2L1	DIS3	N	3	3	0.936478	0.942229	1.17666	0.958322	1.00466	1.02802	0.993186	1.02599	0.952653	0.033265	0.092552	-0.194828	-0.0230036	0.0848184	0.122873	-0.304681	-0.0323299
P68400	CSNK2A1	Y	5	5	1.01997	0.997705	1.04447	1.01578	0.97464	1.02433	0.932024	1.07644	0.932051	-0.00592882	-0.0337443	-0.0281001	-0.0225911	-0.130083	0.109583	-0.164296	-0.0615987
P35270	SPR	N	4	4	0.983685	1.04456	1.00956	1.04327	0.872477	1.08745	1.00011	1.01246	0.972814	0.0848469	-0.259712	0.107219	-0.0225485	0.0238972	-0.0450299	-0.0534941	-0.0248756
P35579	MYH9	N	16	16	1.02854	0.978328	1.01119	0.965071	0.992676	1.01351	1.05996	0.976418	0.984307	-0.0918927	0.0210059	0.00331246	-0.0225248	0.0434072	-0.00281829	-0.0388721	0.000572275
P17844	DDX5	N	5	5	1.06608	0.99386	0.986682	1.00178	0.999631	0.996463	0.976582	0.934056	1.04181	-0.089756	0.00835359	0.014232	-0.0223901	-0.126507	-0.0895338	0.0784373	-0.0458679
P41091	EIF2S3	N	11	11	1.026	1.01565	1.00896	1.00672	0.958175	1.04042	0.953557	1.00644	0.996671	-0.0273641	-0.0840368	0.0442938	-0.022369	-0.105636	-0.0131359	-0.0176819	-0.0454845
P31689	DNAJA1	N	1	1	0.99006	1.07181	1.01401	0.967225	0.951558	1.11649	0.96128	0.856062	1.07701	-0.0336652	-0.171692	0.138905	-0.0221506	-0.0425604	-0.324269	0.0869625	-0.093289
Q7Z478	DHX29	N	2	2	1.12164	1.0267	0.935739	0.975175	1.02101	1.03439	0.980972	0.849333	1.04194	-0.201874	-0.00801603	0.144598	-0.0217642	-0.193324	-0.273617	0.155092	-0.10395
Q10570	CPSF1	N	2	2	0.939565	0.943362	1.25762	0.99224	1.07102	1.0037	0.996439	0.869042	0.921865	0.0786954	0.183099	-0.325357	-0.0211874	0.0847891	-0.118385	-0.448066	-0.160554
Q9H490	PIGU	N	1	1	1.13065	1.12336	0.841193	1.10971	0.981862	0.938413	0.831427	0.773952	1.2377	-0.0269677	-0.194226	0.157786	-0.0211358	-0.443491	-0.537502	0.557152	-0.14128
Q9Y2Z0	SUGT1	N	1	1	1.09365	0.909228	0.971255	1.06337	1.0782	0.806468	1.07434	0.997567	0.991569	-0.0405072	0.24591	-0.268233	-0.0209434	-0.0257008	0.133771	0.0298635	0.045978
P36776	LONP1	N	13	13	1.01813	0.999878	1.01189	0.99733	0.979684	1.01	0.970511	1.00513	1.01744	-0.0297847	-0.0294368	-0.00269954	-0.0206403	-0.0691121	0.00756087	0.00789447	-0.0178856
Q9NYU2	UGGT1	N	5	5	0.998589	1.03738	1.00647	0.941709	1.00834	1.05199	0.910201	1.08701	0.97921	-0.0846104	-0.0409647	0.0638079	-0.0205891	-0.133707	0.0674301	-0.0396188	-0.0352986
Q01518	CAP1	N	11	11	1.01654	1.02273	0.995073	0.993174	1.02187	0.977031	1.03098	0.981215	0.968443	-0.0335527	-0.00120826	-0.0263983	-0.0203864	0.0203391	-0.0597853	-0.0391358	-0.026194
O14929	HAT1	N	7	7	1.01975	1.00513	1.01977	1.02195	0.97125	1.01005	1.01016	0.963681	0.985748	0.00310613	-0.0494653	-0.0138225	-0.0200606	-0.0136313	-0.0607521	-0.0489555	-0.0411129
P78395	PRAME	N	3	3	1.02742	0.952829	1.05406	0.982941	0.937423	1.07436	1.00517	0.977651	1.00075	-0.0638518	-0.0235181	0.0275217	-0.0199494	-0.0315865	0.0371016	-0.0748721	-0.023119
Q9NUQ9	CYRIB	N	3	3	0.983053	1.03469	1.01715	0.969614	1.00549	1.01813	0.946297	0.960327	1.07178	-0.0198586	-0.0412901	0.00138821	-0.0199202	-0.0549754	-0.107597	0.0754771	-0.0290319
Q9Y570	PPME1	N	2	2	0.995966	0.968299	1.05672	1.01081	0.952338	1.01599	0.941867	1.00403	1.06411	0.0213433	-0.0239795	-0.0567126	-0.019783	-0.0805726	0.0522802	0.0100514	-0.00608032
Q9NQC3	RTN4	N	2	2	0.912017	1.04451	1.03515	1.00628	0.91907	1.02334	0.923721	1.07591	1.08852	0.141897	-0.184586	-0.0165498	-0.019746	0.0183961	0.0427214	0.0725331	0.0445502
P14550	AKR1A1	N	4	4	1.04366	1.02957	0.960056	1.00163	0.980952	1.00773	1.03307	0.975061	0.977395	-0.0592999	-0.0697826	0.0699189	-0.0197212	-0.0147111	-0.0784731	0.025823	-0.0224538
P67775	PPP2CA	N	9	8	0.992631	0.998944	1.03498	1.01749	0.975611	0.992374	0.921603	1.01191	1.06297	0.0356844	-0.0340985	-0.0606534	-0.0196892	-0.107112	0.0186048	0.0384914	-0.016672
P49761	CLK3	Y	2	2	0.965338	1.03219	1.04701	0.95105	0.992671	1.0608	0.959519	1.14059	0.883947	-0.0215124	-0.0563168	0.018877	-0.0196507	-0.00872271	0.144071	-0.244246	-0.0362994
Q8TEX9	IPO4	N	13	13	1.02888	1.00139	1.00916	1.01317	1.00386	0.981836	0.984955	0.995272	0.987006	-0.0221918	0.00355437	-0.0395986	-0.019412	-0.0629416	-0.00884439	-0.0320217	-0.0346026
P62304	SNRPE	N	2	2	1.0063	1.03234	1.02008	1.00737	0.937373	1.07855	0.939535	0.982097	1.01035	0.00153893	-0.13922	0.0804173	-0.0190879	-0.0990437	-0.0719768	-0.0138141	-0.0616115
Q04637	EIF4G1	N	18	18	1.00794	1.01714	1.0093	0.992742	0.991531	1.01042	1.01324	0.972215	0.994542	-0.0219161	-0.0367867	0.00160891	-0.0190313	0.00756592	-0.0651701	-0.0212475	-0.0262839
O95782	AP2A1	N	3	3	0.931748	1.07609	0.982706	0.94872	0.975717	1.02419	1.15466	0.990571	0.944133	0.026043	-0.141264	0.0596472	-0.0185244	0.309453	-0.119465	-0.0577695	0.0440729
O43847	NRDC	N	6	6	1.02396	0.970628	0.957495	0.973036	0.991757	0.949461	1.115	1.0814	0.957704	-0.0735982	0.0310684	-0.0121573	-0.018229	0.122886	0.155911	0.000313672	0.0930369
P68036	UBE2L3	N	6	6	0.993746	1.03999	0.995015	1.06468	1.06615	0.872248	1.0357	0.979829	0.950938	0.0994746	0.0358379	-0.189981	-0.0182229	0.0596607	-0.0859672	-0.0653684	-0.0305583
Q13616	CUL1	N	12	12	1.03285	0.965114	0.997805	0.977184	0.967469	1.01316	1.02131	1.02662	1.01215	-0.0799336	0.00351571	0.0220313	-0.0181289	-0.0162202	0.0891364	0.020597	0.0311711
Q99848	EBNA1BP2	N	2	2	1.04893	1.02719	0.897337	0.993338	0.985241	0.951464	1.1869	0.862574	1.04689	-0.0785588	-0.0601605	0.0844989	-0.0180735	0.178281	-0.251989	0.222382	0.049558
O15143	ARPC1B	N	2	2	0.998544	0.861512	1.04654	0.935115	1.01349	0.915488	1.17512	1.07002	1.00098	-0.0946813	0.234388	-0.193014	-0.0177689	0.23491	0.312698	-0.0642083	0.161133
Q9BYG3	NIFK	N	1	1	0.85165	1.10525	1.03502	0.958683	1.02572	0.955459	0.920423	0.985681	1.1771	0.170794	-0.107738	-0.115392	-0.0174456	0.112037	-0.165186	0.185574	0.0441415
Q9UBM7	DHCR7	N	3	3	1.01094	1.05814	0.978753	0.989007	0.944755	1.08071	0.940805	1.04602	0.973018	-0.0316495	-0.163515	0.142958	-0.017402	-0.103735	-0.0166172	-0.00847736	-0.0429433
Q9Y4E8	USP15	N	8	8	1.01515	1.00752	1.01146	0.989865	1.07317	0.939658	1.06541	0.992575	0.909114	-0.0363902	0.0910755	-0.106231	-0.0171817	0.0697135	-0.0215605	-0.153904	-0.0352503
O00410	IPO5	N	26	25	0.991191	1.00919	1.03535	0.994082	1.01312	0.993346	1.00126	0.959907	1.00773	0.00420104	0.00561197	-0.0597488	-0.0166453	0.0145882	-0.0722317	-0.0390002	-0.0322146
P26196	DDX6	N	5	5	0.942281	1.05159	1.01299	1.11936	1.02083	0.848675	0.996103	1.00731	1.0039	0.248441	-0.0428254	-0.255329	-0.0165712	0.0801377	-0.0620654	-0.0129987	0.00169121
O14818	PSMA7	N	4	4	0.957887	1.02074	0.964204	0.941512	0.997847	0.969625	0.954198	1.24711	0.985598	-0.0248757	-0.0327248	0.00808844	-0.016504	-0.00556573	0.28897	0.0316609	0.105022
Q9UII2	ATP5IF1	N	2	2	1.05225	0.94104	1.09055	1.05348	0.954191	1.03805	0.903059	1.03293	0.941858	0.00167673	0.0200219	-0.0711877	-0.0164964	-0.220589	0.134421	-0.211475	-0.0992145
P27695	APEX1	N	8	8	0.989841	0.997384	1.02497	0.978794	0.95048	1.05122	0.975455	0.996792	1.04992	-0.0161909	-0.0694937	0.0364784	-0.0164021	-0.0211212	-0.000857203	0.0346929	0.00423818
O75608	LYPLA1	N	4	4	0.949508	1.01702	1.04371	1.05413	0.954314	0.968756	0.980514	1.02269	1.02456	0.1508	-0.0918082	-0.107514	-0.0161739	0.046357	0.00802885	-0.0267174	0.00922281
P11908	PRPS2	N	1	1	1.03119	0.978672	0.997547	0.977388	0.998686	0.997271	0.994607	1.02939	1.00553	-0.0772994	0.0292056	-0.000398675	-0.0161642	-0.0521042	0.0728894	0.011503	0.0107628
Q9BTT0	ANP32E	N	2	2	1.02389	1.04778	0.920236	0.999243	1.09955	0.869296	1.00697	0.95909	1.0652	-0.0351569	0.0695765	-0.0821575	-0.0159126	-0.0240469	-0.127598	0.211051	0.0198021
P35219	CA8	N	1	1	1.04363	0.947773	1.05317	1.2021	0.985371	0.851362	0.891306	0.969903	1.03805	0.203943	0.0561252	-0.30689	-0.0156072	-0.227615	0.0332986	-0.0208531	-0.0717231
Q9UBE0	SAE1	N	3	3	1.05563	0.976897	0.936878	0.949313	1.02137	0.964762	1.01113	1.08546	1.01155	-0.153146	0.0642321	0.0423116	-0.015534	-0.0621278	0.152024	0.11064	0.0668453
Q96T76	MMS19	N	2	2	0.890733	1.08618	0.941966	0.9675	0.998414	0.913534	1.09697	0.985279	1.13835	0.119268	-0.12156	-0.044218	-0.0155032	0.300463	-0.140665	0.273196	0.144331
Q13576	IQGAP2	N	6	6	0.918664	1.09178	0.933479	0.9886	0.944025	0.97148	1.27773	0.986761	0.921294	0.10585	-0.209785	0.057567	-0.015456	0.475976	-0.145908	-0.0189566	0.103704
Q92688	ANP32B	N	4	4	0.994479	1.05708	1.00948	1.02038	0.989918	1.01773	0.947462	0.969379	1.00169	0.0370942	-0.0947012	0.0117342	-0.0152909	-0.069873	-0.124949	-0.0111775	-0.0686667
P06493	CDK1	Y	26	13	1.02499	0.973099	1.04906	1.0425	0.989133	0.983191	0.990636	1.03722	0.920133	0.0244247	0.0235788	-0.0935551	-0.0151839	-0.0491891	0.092068	-0.189185	-0.0487687
Q9H2G2	SLK	Y	27	27	1.01634	0.975466	1.02003	0.980686	0.928898	1.07564	0.999423	1.02456	0.998222	-0.0515259	-0.0705716	0.0765853	-0.0151708	-0.0242215	0.0708367	-0.0311723	0.00514761
Q7L9L4	MOB1B	N	1	1	0.962541	1.20486	0.86946	1.0859	0.891778	1.00898	0.970607	0.98453	1.04495	0.173974	-0.434111	0.214712	-0.0151418	0.0120395	-0.29136	0.265244	-0.00469217
P39687	ANP32A	N	4	4	0.995105	1.071	1.00187	1.02949	1.01103	0.994304	0.939518	0.979627	0.984192	0.0490093	-0.0831423	-0.0109314	-0.0150215	-0.0829284	-0.128658	-0.0256792	-0.0790885
P61978	HNRNPK	N	13	13	1.03707	0.995244	0.975083	0.992894	0.991053	0.991614	1.01788	0.98778	1.01805	-0.0627995	-0.00608847	0.0242543	-0.0148779	-0.0269435	-0.0108604	0.0622081	0.00813475
Q9Y3F4	STRAP	N	3	3	1.02931	1.00108	1.01092	1.00087	1.00986	0.999438	0.919106	0.9773	1.05237	-0.0404229	0.0125936	-0.0164845	-0.0147713	-0.163377	-0.0346888	0.0579726	-0.0466978
Q13043	STK4	Y	15	14	1.02169	0.998472	1.00648	0.995599	0.936931	1.06752	1.08816	0.910829	0.984461	-0.037319	-0.09178	0.0849412	-0.0147192	0.0909389	-0.132543	-0.0319125	-0.0245055
P78527	PRKDC	Y	106	106	1.04705	0.94373	0.964606	0.929195	0.958907	1.03762	1.0938	1.07604	0.972739	-0.172273	0.0230168	0.105269	-0.0146624	0.0630177	0.18928	0.0121136	0.088137
P61619	SEC61A1	N	3	3	0.920306	1.13235	0.976365	0.991833	0.905305	1.09964	0.999805	1.01304	0.994969	0.107984	-0.322842	0.171544	-0.0144383	0.119533	-0.160629	0.0272302	-0.00462193
P30101	PDIA3	N	11	11	1.02441	1.01863	1.01893	1.00746	1.00389	1.02054	1.00167	0.945724	0.962386	-0.0240707	-0.0210291	0.00227883	-0.0142737	-0.032377	-0.107139	-0.0823648	-0.0739603
P30566	ADSL	N	5	5	0.953553	0.986278	1.05485	0.989016	1.08565	0.897043	0.979114	0.947646	1.1	0.0526805	0.138487	-0.233787	-0.0142063	0.0381638	-0.0576457	0.0604651	0.013661
P53667	LIMK1	Y	2	2	1.17732	0.929822	0.8895	0.924911	1.00298	1.02057	1.06367	1.13676	0.872272	-0.348124	0.109268	0.198304	-0.0135172	-0.146464	0.289907	-0.028216	0.038409
Q14232	EIF2B1	N	3	3	1.01051	1.05036	0.938364	0.988922	0.989676	0.989519	0.985874	1.0124	1.04611	-0.031155	-0.0858532	0.0765785	-0.0134766	-0.0356089	-0.0531056	0.156814	0.0226997
O95155	UBE4B	N	1	1	1.13588	0.944527	0.72461	0.803239	0.846208	1.11221	1.12715	1.10531	1.23701	-0.499905	-0.15858	0.618156	-0.0134431	-0.011121	0.226788	0.771581	0.329083
Q8WUM4	PDCD6IP	N	22	22	1.0154	0.991707	0.995944	0.98385	1.01516	0.977051	1.01202	0.981093	1.03218	-0.0455354	0.0337192	-0.0276304	-0.0131489	-0.00481234	-0.0155232	0.0515533	0.0104059
Q9UBL3	ASH2L	N	2	2	1.06263	0.937611	1.03445	1.00294	1.01618	0.984401	0.908446	1.10064	0.960788	-0.0834019	0.116092	-0.0715468	-0.0129523	-0.226167	0.231287	-0.106574	-0.0338181
P52701	MSH6	N	13	13	1.00467	1.01607	1.00296	0.976334	1.03379	0.987541	1.0134	1.02175	0.954162	-0.0412776	0.0249304	-0.0223571	-0.0129014	0.0124813	0.00802871	-0.0719632	-0.0171511
P53671	LIMK2	Y	8	8	1.05987	0.978113	0.96507	0.96851	0.968213	1.03973	1.0251	1.06149	0.951803	-0.130046	-0.0146761	0.107509	-0.0124046	-0.0481152	0.118016	-0.0199702	0.0166436
Q9Y678	COPG1	N	4	4	1.09047	0.886522	1.02177	0.9955	0.859106	1.12555	1.01895	1.05129	0.972258	-0.131456	-0.0453195	0.139564	-0.0124039	-0.0978662	0.245933	-0.0716556	0.0254705
P50454	SERPINH1	N	7	7	0.969539	1.02958	1.02646	1.01926	0.937063	1.04547	1.01347	0.973434	1.00198	0.0721547	-0.135832	0.0264775	-0.0123999	0.0639325	-0.0808946	-0.034818	-0.01726
P07237	P4HB	N	14	14	0.988354	1.004	1.04478	0.987737	1.02653	0.996767	0.997306	0.972889	0.987163	-0.000899919	0.0320147	-0.0678742	-0.0122532	0.0130091	-0.0454164	-0.0818418	-0.0380831
O00629	KPNA4	N	1	1	0.988426	0.99701	1.03167	0.947947	0.875227	1.1949	1.00223	0.979991	1.009	-0.0603263	-0.187952	0.211905	-0.0121243	0.0200129	-0.0248402	-0.03206	-0.0122958
P35606	COPB2	N	7	7	0.954372	1.00164	1.04113	0.984526	0.959147	1.02787	1.01464	0.973712	1.05728	0.0448787	-0.0625411	-0.0184899	-0.0120508	0.0883393	-0.0407976	0.0222078	0.0232498
Q9Y4B6	DCAF1	N	2	2	0.959133	0.912651	1.0467	0.906643	0.963532	1.02302	1.10822	1.02427	1.07743	-0.0811974	0.0782693	-0.0330183	-0.0119821	0.208435	0.166455	0.0417492	0.13888
O15144	ARPC2	N	3	3	1.02088	1.025	1.00357	0.985187	1.0161	1.02336	0.997154	0.973311	0.962024	-0.0513393	-0.0125754	0.028173	-0.0119139	-0.033921	-0.0746444	-0.0610028	-0.0565227
P14735	IDE	N	2	2	1.07377	0.805282	1.03287	0.900168	1.06475	0.909166	1.24307	1.0094	0.964652	-0.254426	0.402946	-0.184038	-0.0118391	0.211212	0.325938	-0.0985725	0.146193
Q5H9R7	PPP6R3	N	1	1	0.88093	0.868196	1.14933	0.927418	1.17369	0.788276	1.17386	1.11947	0.930497	0.0741927	0.434964	-0.544016	-0.0116195	0.414167	0.366723	-0.304714	0.158726
Q9C0E2	XPO4	N	7	7	0.96386	1.00799	1.00276	0.946891	1.01514	0.989554	1.2048	0.833734	1.03773	-0.025626	0.0101923	-0.0191191	-0.0115176	0.321902	-0.273821	0.0494687	0.0325166
P52272	HNRNPM	N	14	14	1.00588	1.00891	1.0014	0.990779	1.01108	0.990492	1.02812	0.963548	1.00517	-0.0218185	0.00309056	-0.0158044	-0.0115108	0.0315545	-0.0663724	0.00542241	-0.00979852
P52209	PGD	N	13	13	0.986306	1.01934	0.969832	0.999842	1.00738	0.945471	1.02391	1.03602	1.0243	0.0196648	-0.0170266	-0.0367026	-0.0113548	0.0539826	0.023422	0.0788241	0.0520762
P22061	PCMT1	N	5	5	1.01551	0.980617	1.03726	1.03461	0.965467	1.01013	1.00743	1.01849	0.94267	0.0268912	-0.0224626	-0.0382384	-0.01127	-0.0115188	0.0546769	-0.137952	-0.031598
P14868	DARS1	N	18	18	0.995052	1.03049	1.02144	1.01778	1.00674	0.998859	0.951051	1.01259	0.975073	0.0325795	-0.0336314	-0.0322502	-0.0111007	-0.0652491	-0.025276	-0.0670205	-0.0525152
P39748	FEN1	N	3	3	1.03349	1.00624	0.98323	0.988342	1.02883	0.983949	1.0243	0.913448	1.03409	-0.0644368	0.0320205	0.00105422	-0.010454	-0.0128862	-0.139586	0.0727615	-0.0265704
Q16531	DDB1	N	19	19	0.992577	1.02145	0.999727	1.01028	0.972862	1.00949	0.989672	0.988992	1.02555	0.0255053	-0.070317	0.0140261	-0.0102618	-0.00422719	-0.0465937	0.0367847	-0.00467876
P22234	PAICS	N	14	14	0.96232	1.0217	1.05023	1.02219	1.01556	0.975159	0.962026	0.959386	1.03439	0.0870793	-0.00868987	-0.106995	-0.00953531	-0.00044035	-0.0907854	-0.0219282	-0.037718
P0DMV9	HSPA1B	N	19	18	1.05478	0.951387	0.957132	0.946013	1.06707	0.933449	1.0761	1.00086	1.01331	-0.157006	0.165555	-0.0361471	-0.00919944	0.0288782	0.0731337	0.0822861	0.0614327
Q32P51	HNRNPA1L2	N	3	3	0.998232	1.02967	0.98444	0.984519	0.96964	1.04063	0.98293	1.03119	0.996219	-0.019955	-0.0866606	0.0800846	-0.00884364	-0.0222866	0.00213241	0.01716	-0.000998087
O15355	PPM1G	N	5	5	1.03547	1.00158	0.999666	0.954281	1.02603	1.03977	0.963606	0.938465	1.04032	-0.117804	0.0347912	0.0567464	-0.00875562	-0.103775	-0.0939044	0.0575129	-0.0467223
P61201	COPS2	N	2	2	0.952353	1.02064	1.01479	0.946168	1.02825	0.99615	0.970134	0.948417	1.12708	-0.00940016	0.0107118	-0.0267456	-0.00847797	0.0266877	-0.105883	0.151406	0.0240701
Q15067	ACOX1	N	6	6	1.00387	0.941921	1.03254	1.00012	0.96424	0.994765	0.985256	1.05734	1.03385	-0.00539263	0.0337855	-0.0537639	-0.00845701	-0.0269966	0.166762	0.00183255	0.0471994
Q14974	KPNB1	N	20	20	1.02306	1.0113	0.984758	1.01073	1.0217	0.969516	1.00633	0.971191	1.00294	-0.0174896	0.0147709	-0.0225045	-0.00840772	-0.0237942	-0.0583787	0.026397	-0.018592
Q9NRN7	AASDHPPT	N	1	1	0.817238	1.14	1.07461	1.10927	1.03318	0.858588	1.01142	0.877877	1.07905	0.440783	-0.141939	-0.323773	-0.00830971	0.307555	-0.376941	0.00594857	-0.0211458
P50570	DNM2	N	6	6	0.988902	0.964608	1.04359	1.02418	1.00599	0.950208	1.02005	1.00672	1.0019	0.0505695	0.0606016	-0.135242	-0.0080236	0.044741	0.0616465	-0.0588191	0.0158561
Q14566	MCM6	N	16	16	0.987121	1.04204	0.971396	0.981916	1.03231	0.969657	0.980064	1.0093	1.03409	-0.00762647	-0.0135444	-0.00258574	-0.00791886	-0.010351	-0.04606	0.0902291	0.0112727
P28066	PSMA5	N	3	3	0.974821	0.990846	0.954592	0.978098	1.00491	0.923565	0.9987	1.21817	0.986693	0.00484115	0.0203286	-0.0476712	-0.00750051	0.0349134	0.297987	0.0477166	0.126872
P28838	LAP3	N	4	4	1.02849	1.02036	0.944988	1.04982	0.980788	0.948287	1.00121	1.01034	1.0218	0.0296128	-0.057064	0.00502781	-0.00747447	-0.0387812	-0.0142336	0.112741	0.0199087
P63241	EIF5A	N	6	6	0.994446	1.01335	1.01538	1.09952	1.08114	0.847967	0.970812	1.03831	0.935053	0.144911	0.0934165	-0.259938	-0.00720365	-0.0347006	0.0350998	-0.118898	-0.0394997
P48643	CCT5	N	21	21	1.00411	1.01946	0.993335	0.990823	1.0222	0.98932	0.995979	0.974495	1.01456	-0.0192163	0.0038689	-0.00584256	-0.00706333	-0.0117284	-0.065078	0.0304956	-0.0154369
P55060	CSE1L	N	37	37	1.02644	0.989101	0.994901	0.984751	1.0215	0.989618	1.01685	1.03746	0.949602	-0.0598219	0.0465025	-0.00768103	-0.00700014	-0.013541	0.0688698	-0.0672294	-0.00396685
Q13907	IDI1	N	1	1	0.959865	0.977643	1.17811	1.03819	1.0458	1.00355	0.919545	0.933083	0.940705	0.113172	0.0972343	-0.231369	-0.00698742	-0.0619113	-0.067302	-0.324664	-0.151293
P62805	H4C1	N	3	3	0.993428	1.11938	0.916375	1.02907	0.949294	1.02868	0.937804	0.927429	1.10542	0.0508534	-0.237778	0.166781	-0.00671453	-0.0831277	-0.271395	0.270588	-0.0279782
P22314	UBA1	N	11	11	0.997521	0.995503	0.990301	0.971053	1.03909	0.961368	1.03501	0.988292	1.02659	-0.0387977	0.0618221	-0.0427785	-0.00658473	0.0532258	-0.0104891	0.0519243	0.0315537
P27708	CAD	N	9	9	1.02205	0.96541	0.983826	1.00799	0.967536	0.98203	1.03907	1.11018	0.943258	-0.0199778	0.00317219	-0.0026348	-0.00648013	0.0238244	0.201576	-0.0607497	0.0548837
O75531	BANF1	N	2	2	0.939299	1.09673	1.01389	0.913743	1.05958	1.06445	0.906637	0.878612	1.12631	-0.0397959	-0.049712	0.0702028	-0.00643503	-0.0510593	-0.319907	0.1517	-0.0730887
O15260	SURF4	N	3	3	0.985492	1.09293	0.938257	0.972111	0.944356	1.08663	0.957842	1.07974	0.972182	-0.019723	-0.210793	0.211801	-0.00623838	-0.0410564	-0.0175127	0.0512434	-0.00244189
P20618	PSMB1	N	7	7	1.04047	0.96878	1.00146	0.997873	0.963116	1.03697	0.988275	1.06159	0.957256	-0.0603135	-0.00845928	0.0502648	-0.00616932	-0.0742574	0.13199	-0.0651311	-0.00246617
Q12931	TRAP1	N	26	26	0.993236	1.00178	1.01749	1.01455	0.993578	0.991556	1.00398	0.986553	1.0047	0.0306341	-0.0118557	-0.0372517	-0.00615778	0.0155232	-0.0220934	-0.0182487	-0.00827299
Q9BW92	TARS2	N	1	1	1.00169	1.01636	1.08793	0.923947	1.07842	1.09749	0.920111	0.866119	0.999881	-0.116558	0.0855102	0.0126238	-0.00614138	-0.12256	-0.230771	-0.121755	-0.158362
P04629	NTRK1	Y	2	2	0.980183	1.05704	0.941191	0.965629	0.886548	1.12514	1.01882	1.05535	1.0039	-0.0215809	-0.253761	0.257545	-0.0059323	0.0557727	-0.00231085	0.0930546	0.0488388
Q9H4M9	EHD1	N	2	2	1.01007	0.914341	1.06894	0.93725	0.953705	1.09109	1.07314	0.99166	0.976371	-0.107948	0.0608103	0.0295878	-0.00584989	0.087391	0.117113	-0.130679	0.0246083
Q15029	EFTUD2	N	8	8	1.03833	1.00634	0.950614	1.05186	0.979548	0.952537	1.02819	0.960912	1.0323	0.0186781	-0.0389346	0.00291585	-0.0057802	-0.0141574	-0.0666466	0.118936	0.0127107
P07737	PFN1	N	8	8	1.01073	0.998623	0.955728	0.972723	1.02827	0.953147	1.01116	1.08461	0.998996	-0.0552897	0.0422042	-0.00390198	-0.00566248	0.000626456	0.119169	0.0638786	0.0612247
Q9Y285	FARSA	N	2	2	0.981937	1.00327	1.06621	1.10016	0.976864	0.966241	0.970372	1.07138	0.87799	0.164016	-0.0384858	-0.142042	-0.00550403	-0.0170921	0.0947593	-0.280221	-0.0675179
P00505	GOT2	N	10	10	1.02132	0.978413	1.0241	1.03671	0.996476	0.980036	0.941505	1.08232	0.950383	0.0215792	0.0263913	-0.0634532	-0.00516087	-0.117396	0.145607	-0.10778	-0.0265227
P50395	GDI2	N	21	20	1.00162	0.991783	1.00032	0.999799	1.03977	0.945877	0.974188	0.996237	1.05081	-0.00263099	0.0681628	-0.080735	-0.00506775	-0.0400689	0.00646481	0.0710384	0.0124781
P49321	NASP	N	9	9	1.01882	0.997278	0.971667	1.03231	0.958248	0.988977	1.09052	0.971548	0.980345	0.0189795	-0.0575967	0.0254738	-0.00438115	0.0981098	-0.0377095	0.0128266	0.024409
P53621	COPA	N	22	22	0.997861	0.975472	1.0157	0.989998	0.981031	1.00878	1.02234	1.05283	0.972681	-0.0114131	0.00819734	-0.00987132	-0.00436236	0.0349612	0.110104	-0.0624407	0.0275414
Q9Y6Y8	SEC23IP	N	23	23	0.999454	0.974414	1.02861	1.02754	0.989635	0.977464	0.979117	1.08805	0.951063	0.0399819	0.0223616	-0.0735841	-0.00374685	-0.0296591	0.159134	-0.113088	0.00546258
Q9BU23	LMF2	N	1	1	1.02785	0.871058	0.759203	0.788792	0.689784	1.23974	0.988274	1.5012	1.22423	-0.381913	-0.336624	0.707485	-0.00368402	-0.0566474	0.785279	0.689314	0.472648
P62826	RAN	N	6	6	1.00838	1.02458	1.01475	0.96146	1.04036	1.04019	0.955798	0.963285	0.994135	-0.0687439	0.0220501	0.0357191	-0.00365824	-0.0772653	-0.0890043	-0.0296131	-0.0652943
Q9H0U4	RAB1B	N	2	2	0.97733	0.906907	0.981384	0.902089	1.02299	0.935789	0.992746	1.18682	1.11687	-0.115576	0.173772	-0.068635	-0.00347955	0.0225785	0.388073	0.186572	0.199074
Q16822	PCK2	N	3	3	0.910273	1.07086	1.04195	1.01996	1.01819	0.971406	1.07544	0.945774	0.958184	0.164145	-0.0727675	-0.101139	-0.00325409	0.24056	-0.179202	-0.120911	-0.019851
Q9UNN5	FAF1	N	3	3	1.02094	1.02107	1.03012	0.985438	1.08407	0.998503	0.985631	0.929489	0.938942	-0.0510641	0.0863672	-0.0449723	-0.00322306	-0.0507817	-0.135575	-0.133703	-0.106686
Q99798	ACO2	N	15	15	0.996884	1.00307	1.04038	1.00884	1.00958	1.01538	0.960245	0.970079	0.998942	0.0171963	0.00932951	-0.0350944	-0.00285622	-0.054023	-0.0482506	-0.058637	-0.0536369
P10809	HSPD1	N	34	25	1.02119	0.980773	0.988858	0.996597	1.02088	0.967734	1.05311	0.972437	1.0009	-0.0351641	0.0578169	-0.0311516	-0.00283291	0.0444067	-0.0123138	0.0174628	0.0165186
P00491	PNP	N	8	8	1.02445	1.01394	0.967642	1.00805	1.06843	0.927968	0.962107	1.03529	0.992692	-0.023283	0.0755193	-0.0603996	-0.0027211	-0.0905793	0.0300661	0.0368727	-0.0078802
P23528	CFL1	N	10	9	1.03312	0.977297	0.975121	0.956672	1.04147	0.983241	1.0502	0.966073	1.01772	-0.110918	0.0917468	0.0119647	-0.00240213	0.0236492	-0.0166646	0.0616925	0.0228924
P34897	SHMT2	N	13	13	0.982851	1.02725	1.02527	0.98056	1.01669	1.03345	0.969572	0.96129	1.00884	-0.00336618	-0.0149041	0.0114699	-0.00226682	-0.0196238	-0.0957436	-0.0233084	-0.0462253
Q16543	CDC37	N	3	3	0.953517	1.03336	1.0056	0.992518	0.974898	1.01992	1.00954	0.969174	1.05367	0.0578351	-0.0840246	0.0203885	-0.00193367	0.0823735	-0.092521	0.0673631	0.0190719
P23246	SFPQ	N	4	4	1.056	0.966132	0.999506	1.04255	0.98906	0.985083	1.01651	0.971921	0.973142	-0.0185003	0.0338379	-0.0209703	-0.00187758	-0.0549889	0.00861799	-0.0385645	-0.0283118
Q92797	SYMPK	N	3	3	1.04338	0.949113	0.96412	1.02358	0.888859	1.04564	1.14401	0.860169	1.08404	-0.027648	-0.0946253	0.117102	-0.00172375	0.132825	-0.14196	0.169141	0.0533352
P30876	POLR2B	N	1	1	1.06763	1.02444	0.840207	0.956281	1.01963	0.939144	1.25778	1.18093	0.749953	-0.15891	-0.00679283	0.160601	-0.00170061	0.23646	0.205086	-0.163944	0.092534
Q14203	DCTN1	N	2	2	0.96015	1.1587	1.0295	1.27133	1.13964	0.787787	0.958354	0.761136	0.892776	0.405012	-0.0239335	-0.386064	-0.00166173	-0.00270019	-0.606287	-0.205571	-0.27152
O14579	COPE	N	2	2	0.984294	1.02641	1.04207	1.03269	1.10657	0.918947	0.95568	1.00611	0.923886	0.0692399	0.108489	-0.181393	-0.00122138	-0.0425618	-0.028817	-0.173659	-0.0816793
P28072	PSMB6	N	2	2	1.01065	1.06675	0.961342	0.967391	1.02105	1.04686	1.00904	0.966074	0.959831	-0.0631188	-0.0631694	0.122946	-0.00111401	-0.00230985	-0.143011	-0.00226923	-0.0491966
O00487	PSMD14	N	4	4	0.971815	1.01961	1.02118	0.951642	1.0091	1.05126	1.0076	0.979065	1.00069	-0.0302634	-0.0149576	0.0418918	-0.00110972	0.0521702	-0.0585474	-0.0292406	-0.0118726
P62820	RAB1A	N	2	2	1.07703	0.961794	0.898785	1.01837	1.0023	0.910135	0.969078	1.16013	1.01494	-0.0807981	0.0595117	0.0181048	-0.00106051	-0.152378	0.270485	0.17535	0.0978189
P30085	CMPK1	N	1	1	0.828588	0.960317	1.04001	1.06585	0.797116	0.971981	1.25542	1.07993	1.04919	0.363277	-0.268722	-0.0975946	-0.00101329	0.599446	0.169348	0.012687	0.260494
Q7L1Q6	BZW1	N	6	6	1.01258	1.02981	0.96418	1.04033	0.998644	0.965731	0.982776	0.994727	1.01544	0.0390023	-0.0443347	0.00231902	-0.00100446	-0.0431073	-0.0500057	0.074735	-0.00612599
Q86Y56	DNAAF5	N	6	6	1.0537	1.0111	0.992062	0.987111	1.03716	1.03025	0.986856	0.979153	0.924657	-0.0941756	0.0367205	0.0544901	-0.000988314	-0.0945479	-0.0463134	-0.101512	-0.080791
O15371	EIF3D	N	3	3	0.971245	1.02103	1.02199	1.05008	1.0316	0.933722	0.9885	0.973839	1.00826	0.112593	0.0148686	-0.130317	-0.000951604	0.025405	-0.0682643	-0.0195177	-0.0207923
Q01081	U2AF1	N	1	1	1.16061	0.903259	0.989151	1.08835	0.946197	1.00498	1.0726	0.927511	0.899306	-0.0927366	0.0670005	0.02291	-0.000942003	-0.113777	0.0382233	-0.137379	-0.0709775
P48735	IDH2	N	6	6	1.06125	0.946604	1.02335	1.00113	1.04689	0.979159	1.00823	0.968443	0.959787	-0.0841384	0.145279	-0.0636793	-0.000846206	-0.0739383	0.0329069	-0.0925088	-0.0445134
Q01813	PFKP	N	13	13	1.02969	0.938149	0.996644	0.950498	0.990076	1.02152	1.08387	1.05964	0.947508	-0.115455	0.0777224	0.0355646	-0.000722804	0.0739799	0.175692	-0.0729394	0.0589108
Q14157	UBAP2L	N	1	1	1.13612	0.96956	0.970911	1.28535	0.840114	0.989479	1.03733	0.652972	1.07977	0.17805	-0.206745	0.0273306	-0.000454699	-0.131232	-0.570308	0.15331	-0.182743
Q9C0B1	FTO	N	2	2	0.985299	0.949143	1.09148	1.04105	0.974891	1.00508	1.0417	1.05492	0.873467	0.0794061	0.0386145	-0.118972	-0.000317252	0.0803129	0.152441	-0.321462	-0.0295692
P54577	YARS1	N	24	24	1.00228	1.00748	0.991324	0.980324	1.03057	0.990276	0.99777	0.985637	1.01852	-0.0319602	0.0326999	-0.00152542	-0.000261899	-0.00651169	-0.0316212	0.0390437	0.000303621
O14744	PRMT5	N	16	16	0.990328	1.02584	0.994552	1.03321	0.990652	0.98682	1.0044	0.935245	1.04044	0.0611532	-0.0503503	-0.0112599	-0.000152335	0.0203592	-0.133384	0.0650762	-0.0159828
P35527	KRT9	N	1	1	1.01907	1.03977	0.961303	1.12219	0.85884	1.05825	0.854643	1.14174	0.970291	0.139062	-0.275806	0.138612	0.000622722	-0.25386	0.134962	0.0134273	-0.0351568
Q2M389	WASHC4	N	1	1	0.914996	0.879112	1.13023	0.968818	0.878763	1.06929	1.2093	1.03173	0.953077	0.0824605	-0.000572483	-0.0799678	0.000640055	0.402331	0.230954	-0.245956	0.129109
Q13144	EIF2B5	N	2	2	0.918266	0.942699	1.07297	0.84443	1.07131	1.02879	1.02915	1.01891	1.08729	-0.120935	0.184507	-0.0606546	0.000972585	0.164475	0.112159	0.0191357	0.0985901
P25398	RPS12	N	3	3	1.01401	0.954732	0.971324	0.964821	0.956103	1.02191	1.06582	1.02424	1.04256	-0.0717365	0.00206985	0.0732412	0.00119152	0.0718998	0.101389	0.102105	0.0917978
Q96ST2	IWS1	N	1	1	1.22613	0.941245	0.842246	1.09766	0.966312	0.918765	1.1343	1.01727	0.853048	-0.159684	0.0379189	0.125454	0.00122988	-0.112303	0.112059	0.0183853	0.00604726
O94901	SUN1	N	1	1	0.986592	1.00181	1.01764	0.967866	0.945415	1.10204	1.06378	0.966665	0.966059	-0.0276468	-0.0835849	0.114943	0.00123719	0.108676	-0.0515163	-0.0750459	-0.00596211
P43487	RANBP1	N	5	5	1.01837	0.995384	1.00744	1.00061	1.01626	1.00684	1.02181	0.937585	0.995503	-0.0253709	0.0299486	-0.000854069	0.00124124	0.00486492	-0.0863047	-0.0171983	-0.0328794
P11586	MTHFD1	N	7	7	1.03417	1.01111	0.987149	1.01965	1.0161	0.999267	1.01781	0.964196	0.952178	-0.0203978	0.00710691	0.0176016	0.00143691	-0.0230158	-0.0685415	-0.0520366	-0.0478646
P14625	HSP90B1	N	25	25	1.01341	1.00004	0.994815	1.00221	1.01444	0.994626	1.01471	0.962276	1.00556	-0.0160259	0.02063	-0.000273938	0.00144338	0.00185381	-0.0555287	0.0154975	-0.0127258
P52597	HNRNPF	N	3	3	1.02532	0.960131	0.945711	0.998911	0.941475	0.993068	1.02289	1.08197	1.04852	-0.0376452	-0.0283088	0.0704934	0.00151316	-0.00341585	0.172357	0.148881	0.105941
P04844	RPN2	N	5	5	1.0246	0.988242	0.925134	0.914363	1.02931	0.999689	0.999462	1.09533	1.03986	-0.164219	0.0587412	0.111818	0.00211351	-0.0358348	0.148433	0.168653	0.0937503
P63279	UBE2I	N	1	1	0.966026	1.01346	1.05777	1.05277	1.08593	0.910054	1.04856	0.962682	0.899884	0.124062	0.0996441	-0.217004	0.00223405	0.118276	-0.0741613	-0.233218	-0.0630344
P23381	WARS1	N	8	8	0.999661	1.01102	1.00589	1.01077	0.994773	1.01587	0.97461	0.970108	1.02173	0.0159444	-0.0233773	0.0142496	0.0022722	-0.0366142	-0.0595996	0.0225461	-0.0245559
Q9UBT2	UBA2	N	9	9	0.991431	0.999002	1.03144	0.979703	1.02354	1.02378	0.973803	0.959185	1.02059	-0.0171684	0.0350101	-0.0107547	0.00236233	-0.0258828	-0.0586786	-0.0152526	-0.0332714
P62136	PPP1CA	N	8	8	0.999891	1.01375	1.03157	1.07461	1.03822	0.942269	0.935667	0.982186	0.977537	0.103971	0.0344037	-0.130634	0.00258016	-0.0957757	-0.0456385	-0.0776223	-0.0730122
P40926	MDH2	N	17	17	1.00616	0.99021	1.01952	0.99846	1.00926	1.0137	0.987119	0.978407	1.00116	-0.0110822	0.0274899	-0.00826304	0.00271488	-0.0275632	-0.0172986	-0.0262161	-0.0236926
Q86X55	CARM1	N	4	4	0.972287	0.998979	1.03776	0.984991	0.99001	1.03967	0.965314	1.03341	0.992319	0.0187277	-0.0130105	0.00264774	0.0027883	-0.0103837	0.0488825	-0.0645989	-0.00870001
Q8WVM8	SCFD1	N	2	2	1.0594	0.906048	0.998589	0.947232	1.10417	0.921884	0.967243	1.14356	0.956488	-0.161464	0.285304	-0.115306	0.00284487	-0.131303	0.335868	-0.0621441	0.0474737
P26640	VARS1	N	25	23	0.98854	1.01723	1.00262	1.01636	0.973633	1.02494	1.00805	0.989041	0.990587	0.0400454	-0.0631961	0.0317646	0.00287132	0.0281935	-0.0405426	-0.0174236	-0.00992426
P49591	SARS1	N	9	9	0.958928	1.01062	1.03701	1.02558	1.03832	0.949599	0.975475	0.997693	1.01015	0.0969453	0.0390137	-0.127041	0.00297264	0.0246827	-0.0185662	-0.0378678	-0.0105838
Q96AX1	VPS33A	N	1	1	0.955485	0.793713	1.36036	0.648017	1.30846	1.22428	1.03583	0.811311	0.842917	-0.560201	0.721184	-0.152049	0.00297786	0.116485	0.0316368	-0.690523	-0.180801
P31946	YWHAB	N	2	2	0.867883	1.12755	1.0642	1.0337	1.0054	1.00846	0.902208	0.940045	1.06058	0.252249	-0.165426	-0.0776113	0.00307036	0.0559596	-0.262393	-0.00491523	-0.0704495
Q9H4A4	RNPEP	N	13	13	0.982867	1.03278	1.01177	1.04619	0.984748	1.00335	0.965794	0.967827	1.00956	0.0900697	-0.0687052	-0.0120584	0.00310204	-0.0252819	-0.0937099	-0.00315882	-0.0407169
P02008	HBZ	N	9	9	0.995285	1.01492	1.03716	1.05902	1.00034	0.995611	0.964393	0.971515	0.963962	0.089551	-0.0208733	-0.058981	0.00323224	-0.0454894	-0.0630555	-0.105587	-0.0713773
P11021	HSPA5	N	17	17	0.999058	0.988679	0.987588	0.991516	1.02107	0.9703	1.05927	0.975	1.01182	-0.0109322	0.0465135	-0.0254781	0.00336772	0.0844331	-0.0201004	0.0349713	0.0331013
P52888	THOP1	N	1	1	0.99337	0.890121	0.952689	0.850881	1.18103	0.844806	1.10932	1.06462	1.10975	-0.223375	0.407969	-0.173386	0.0037361	0.159274	0.258262	0.220151	0.212562
P48147	PREP	N	18	18	0.989146	0.988702	1.01858	1.02565	0.964031	1.01533	1.01594	1.03105	0.966383	0.0522801	-0.0364559	-0.00461057	0.00373788	0.0385627	0.0605106	-0.0758986	0.00772489
P27797	CALR	N	11	11	1.01028	1.00536	0.965644	0.970159	1.09002	0.935319	1.05469	0.931245	1.03	-0.0584553	0.116646	-0.046033	0.00405251	0.0620769	-0.110479	0.0930833	0.0148938
O75390	O75390	N	12	12	0.979469	1.02655	0.984233	1.00982	0.977667	1.01088	1.05931	0.902516	1.05294	0.0440288	-0.0703898	0.0385362	0.00405842	0.113059	-0.18578	0.0973485	0.00820907
P43490	NAMPT	N	6	6	1.00494	0.997217	1.03444	1.03419	0.996219	1.01479	0.967644	0.929681	1.01869	0.0413955	-0.0014443	-0.0276579	0.00409778	-0.0545596	-0.101171	-0.0221348	-0.0592886
Q14166	TTLL12	N	10	10	0.954717	1.04179	1.01871	1.04135	0.963592	1.01846	0.973294	0.989357	1.01085	0.125312	-0.112565	-0.000342615	0.00413481	0.0278019	-0.0744963	-0.0111687	-0.0192877
P10412	H1-4	N	8	8	1.07991	0.989379	0.909511	1.00296	1.03015	0.949693	1.11077	1.0375	0.897552	-0.106649	0.0582571	0.0623699	0.00465922	0.040641	0.0685214	-0.0190963	0.0300221
Q9Y3C1	NOP16	N	1	1	0.932644	0.946392	1.03924	0.873464	1.11094	0.954696	1.06268	0.935826	1.14125	-0.0945786	0.231272	-0.122417	0.00475881	0.188309	-0.0161978	0.135086	0.102399
Q9H2U2	PPA2	N	2	2	0.971921	1.09004	1.04925	1.06099	1.00147	1.05658	0.899352	0.87753	0.989073	0.126505	-0.122255	0.0100553	0.00476851	-0.111954	-0.312859	-0.085203	-0.170005
O75937	DNAJC8	N	1	1	0.912973	1.16441	1.00574	1.04269	1.05929	0.977663	0.999101	0.915327	0.928199	0.191673	-0.1365	-0.0408467	0.00477538	0.130058	-0.347243	-0.115749	-0.110978
P31153	MAT2A	N	3	3	0.999074	1.00662	1.00739	0.967206	1.0453	1.01227	0.967913	0.978635	1.01766	-0.0467674	0.0543905	0.00697407	0.00486575	-0.0457136	-0.0406831	0.0146344	-0.0239208
O60732	MAGEC1	N	2	2	0.966615	0.884015	1.08571	1.0205	1.04355	0.880417	0.980672	1.05219	1.08581	0.078268	0.239351	-0.302385	0.0050782	0.0208294	0.251251	0.000132324	0.0907377
P53618	COPB1	N	13	13	0.993462	0.996908	0.995514	0.994156	0.985651	1.01742	1.0188	1.01836	0.992417	0.00100754	-0.0163832	0.0314087	0.00534434	0.0363386	0.0307187	-0.00449602	0.0208538
P32119	PRDX2	N	6	6	1.02536	1.00879	1.00182	1.0204	1.03752	0.990053	0.974941	0.948008	0.988709	-0.00699727	0.0405088	-0.0170425	0.00548968	-0.0727504	-0.089653	-0.0190022	-0.0604685
Q9P258	RCC2	N	14	14	1.00354	1.0077	1.01346	1.06162	1.04475	0.934733	0.958553	1.00748	0.966486	0.0811567	0.0520936	-0.116666	0.00552806	-0.0661747	-0.00032196	-0.0684715	-0.0449894
NA	NA	N	68	66	1.01253	1.01446	0.97127	1.02193	0.988621	0.999195	1.00993	0.996625	0.992912	0.0133366	-0.0372246	0.0408934	0.00566846	-0.00371068	-0.0255914	0.0317928	0.000830226
P07195	LDHB	N	11	11	0.965366	1.0376	1.00971	1.02156	1.03852	0.964654	0.95206	0.969072	1.04161	0.0816297	0.00127699	-0.0658549	0.00568394	-0.0200242	-0.0985751	0.0448771	-0.0245741
Q99832	CCT7	N	24	24	0.98915	1.02263	0.992078	1.02405	1.02192	0.970863	0.986124	0.981654	1.01405	0.0500218	-0.000999632	-0.0311847	0.00594584	-0.00442016	-0.0589999	0.0316008	-0.0106064
P04264	KRT1	N	3	3	0.459977	1.24987	1.18536	0.733822	0.521514	1.8038	0.430978	0.303185	2.32425	0.673869	-1.261	0.605711	0.00619443	-0.0939482	-2.0435	0.971433	-0.388672
P63167	DYNLL1	N	2	2	1.00916	0.949181	1.04111	0.954817	0.999568	1.05853	1.00375	1.04834	0.950295	-0.0798546	0.0746214	0.0239483	0.00623838	-0.00774776	0.143346	-0.131672	0.00130872
Q09028	RBBP4	N	5	5	1.00333	1.03295	0.975612	0.983093	1.0589	0.983978	0.98243	0.989088	0.9926	-0.0293895	0.0357967	0.0123197	0.00624229	-0.0303634	-0.0625954	0.0249057	-0.0226844
B5ME19	EIF3CL	N	12	12	0.999077	0.996141	0.961055	0.969613	1.00718	0.992304	1.05801	1.03628	0.994209	-0.0431861	0.0158974	0.0461626	0.0062913	0.0826851	0.056988	0.0489298	0.0628676
Q14839	CHD4	N	9	9	1.0133	1.02265	0.995819	0.977357	1.01916	1.05072	0.979677	1.01014	0.940943	-0.0521088	-0.00492752	0.077419	0.00679421	-0.0486873	-0.0177481	-0.0817763	-0.0494039
Q9Y230	RUVBL2	N	12	12	1.0155	0.943238	0.986189	0.973432	1.00699	0.97827	1.06945	1.02724	1.00888	-0.0610318	0.0943534	-0.0116306	0.00723032	0.0746794	0.123076	0.0328182	0.076858
P34932	HSPA4	N	26	26	1.02366	0.97666	0.963586	0.966328	1.03689	0.976143	1.05143	0.977936	1.02886	-0.0831518	0.0863333	0.0186782	0.00728655	0.0386162	0.00188465	0.0945598	0.0450202
P51532	SMARCA4	N	8	8	1.02497	0.9585	0.983146	0.943235	1.01791	1.02214	1.02649	1.02534	1.00741	-0.119887	0.0867592	0.0561225	0.00766489	0.00214143	0.0972534	0.0351754	0.0448567
P51858	HDGF	N	3	3	0.98231	1.02391	0.974688	0.973274	1.03456	0.989263	1.02375	0.959811	1.04181	-0.0133329	0.0149254	0.0214144	0.00766895	0.0596104	-0.0932625	0.0960841	0.0208107
Q9NX02	NLRP2	N	2	2	1.04713	0.874578	1.11989	1	0.989036	1.05415	0.986106	0.903895	1.01702	-0.0664453	0.177435	-0.087276	0.00790467	-0.0866313	0.0475675	-0.139012	-0.0593587
O94979	SEC31A	N	3	3	0.950109	1.08615	0.998229	0.95046	1.00991	1.09139	1.00174	0.861089	1.05443	0.000532243	-0.104999	0.12872	0.00808442	0.0763491	-0.334991	0.0790144	-0.059876
P24752	ACAT1	N	7	7	1.02079	1.00234	0.967891	0.997423	0.961136	1.05057	1.00796	1.01832	0.987206	-0.0334092	-0.0605544	0.118251	0.00809575	-0.0182517	0.0228277	0.028506	0.0110273
Q9NRP0	OSTC	N	1	1	1.01913	1.01189	1.00272	0.951057	1.04078	1.06242	0.951758	0.896759	1.05721	-0.0997398	0.0406079	0.0834296	0.00809922	-0.0986771	-0.174262	0.0763423	-0.0655321
P29144	TPP2	N	9	9	0.936975	1.02602	1.01696	1.00238	1.01123	0.980986	1.00681	1.01058	1.02	0.0973514	-0.0209498	-0.0519565	0.00814836	0.103704	-0.0218769	0.0043133	0.0287133
Q92598	HSPH1	N	15	15	1.00278	0.97476	1.03586	1.0005	0.982996	1.04715	0.9992	0.980644	0.983519	-0.00328181	0.0121384	0.0156394	0.00816535	-0.00516272	0.0086813	-0.074809	-0.0237635
Q9UHB9	SRP68	N	9	9	0.979497	0.995331	0.970089	0.97769	0.975029	1.00914	1.03901	1.0092	1.05841	-0.00266402	-0.0297318	0.0569336	0.00817927	0.0851036	0.0199644	0.125706	0.0769246
Q9NPH2	ISYNA1	N	2	2	0.955912	1.05385	0.942196	0.973508	0.95907	1.03432	1.00462	1.03832	1.05978	0.0263141	-0.13596	0.134578	0.00831044	0.0716938	-0.0214179	0.169659	0.0733115
Q9Y5L0	TNPO3	N	7	7	1.00736	0.970615	1.01056	1.01425	0.990345	1.00092	1.01955	1.02288	0.972925	0.0098264	0.0290323	-0.0138296	0.00834304	0.0173455	0.0756634	-0.0547614	0.0127491
O75131	CPNE3	N	2	2	1.00026	0.980627	0.895101	1.03876	0.89493	0.961346	1.03899	1.11829	1.09623	0.0544897	-0.13193	0.103006	0.00852206	0.0548062	0.189516	0.292428	0.178917
Q9Y265	RUVBL1	N	11	11	1.00053	0.99498	0.99983	1.00659	1.03301	0.974589	0.99732	0.984821	1.00946	0.00871028	0.0541144	-0.0368896	0.00864502	-0.00464059	-0.0148065	0.0138263	-0.00187359
P30153	PPP2R1A	N	8	8	0.970727	1.01085	1.0073	1.05208	0.998449	0.958074	1.00711	0.970459	1.02772	0.116103	-0.0178067	-0.0722845	0.00867055	0.0530798	-0.0588278	0.0289498	0.00773394
Q96EY7	PTCD3	N	1	1	0.943173	1.0103	1.04958	1.1953	0.854844	0.996968	0.84999	0.906134	1.18951	0.341776	-0.241052	-0.0741931	0.00884353	-0.150078	-0.15699	0.180552	-0.0421718
P49840	GSK3A	Y	7	7	1.00161	0.995679	0.999289	1.05462	0.907553	1.06061	0.971654	1.0513	0.97667	0.0744017	-0.133698	0.0859166	0.00887344	-0.0438021	0.0784188	-0.0330308	0.000528636
P61923	COPZ1	N	1	1	0.956493	0.932402	1.00977	1.07101	0.792123	1.08129	1.0195	1.10011	1.0711	0.163145	-0.235227	0.0987235	0.00888046	0.0920395	0.23863	0.0850653	0.138578
P16615	ATP2A2	N	6	6	0.987176	1.03214	0.963224	1.02738	1.011	0.962717	0.951543	0.971653	1.09284	0.0575892	-0.0298545	-0.00075822	0.00899214	-0.0530381	-0.0871195	0.182138	0.0139935
P49588	AARS1	N	20	19	0.99646	1.02236	0.988045	0.992131	1.0186	1.01548	0.987122	0.96389	1.01903	-0.00628148	-0.00532461	0.0395117	0.00930185	-0.0135836	-0.0849666	0.0445426	-0.0180025
Q969Z0	TBRG4	N	8	8	1.01317	0.97972	0.990168	1.00897	0.98643	1.00732	0.977991	1.00567	1.03623	-0.0059846	0.00984621	0.0247779	0.0095465	-0.0509803	0.0377179	0.0655973	0.017445
P13667	PDIA4	N	12	12	0.99501	1.01193	1.01237	0.98295	1.02025	1.0369	0.996856	0.931492	1.0131	-0.0175938	0.0118124	0.034544	0.00958755	0.00267401	-0.119491	0.00103487	-0.0385942
P69892	HBG2	N	9	9	1.02973	0.995427	1.01699	1.0848	1.03867	0.943983	0.949704	0.96419	0.967247	0.075167	0.0613561	-0.107473	0.00968334	-0.116715	-0.0459979	-0.072349	-0.0783538
Q9Y617	PSAT1	N	1	1	1.12589	1.00905	0.957313	0.949699	1.03732	1.12697	0.931286	0.886906	0.964436	-0.245518	0.0398637	0.235383	0.00990967	-0.273765	-0.186138	0.0106953	-0.149736
O75439	PMPCB	N	1	1	0.880153	1.21478	1.11058	1.09436	1.18511	0.935008	0.764077	0.939552	0.865434	0.314262	-0.0356851	-0.248257	0.0101066	-0.204037	-0.370657	-0.359812	-0.311502
P07814	EPRS1	N	48	48	0.999243	0.995629	0.976929	0.994969	1.03717	0.961846	1.03117	1.02193	0.987396	-0.00618305	0.058971	-0.022449	0.010113	0.0453752	0.037614	0.0153746	0.0327879
P61604	HSPE1	N	7	7	1.00956	1.02748	0.956999	1.0041	1.01999	0.991912	1.0334	0.929709	1.02587	-0.00781778	-0.0105546	0.0516957	0.0111078	0.0336776	-0.144258	0.100254	-0.00344204
P26641	EEF1G	N	19	18	0.986159	1.01322	1.00122	1.03436	0.97226	1.01807	0.989687	0.975186	1.01663	0.068841	-0.0595295	0.0240907	0.0111341	0.00515209	-0.0551947	0.0220444	-0.00933272
Q08752	PPID	N	4	4	1.00893	1.04745	0.960402	1.01374	0.963283	1.06429	0.995026	0.970222	0.986799	0.0068615	-0.120852	0.148185	0.011398	-0.020021	-0.110497	0.0391171	-0.0304668
Q5T4S7	UBR4	N	3	3	1.01975	0.981237	0.982655	0.951221	0.992591	1.06671	0.989291	0.965891	1.0557	-0.100366	0.0165981	0.118409	0.0115472	-0.0437517	-0.0227408	0.103446	0.012318
P30048	PRDX3	N	4	4	1.0184	1.04904	0.973239	1.00521	1.10912	0.956066	0.967992	0.959734	0.952962	-0.0188016	0.0803453	-0.0256832	0.0119535	-0.0732326	-0.128368	-0.0303751	-0.0773253
O00151	PDLIM1	N	1	1	0.969356	0.979377	0.925008	0.870287	1.02686	1.00765	1.00754	1.18633	1.05756	-0.155536	0.0682993	0.12346	0.0120744	0.055732	0.276575	0.193203	0.17517
Q15008	PSMD6	N	6	6	0.961859	1.02295	0.990086	1.04988	1.02546	0.928677	0.98232	0.974919	1.06296	0.126321	0.00353651	-0.0923764	0.0124936	0.0303673	-0.0693775	0.102458	0.0211492
P33993	MCM7	N	11	11	0.955935	1.04154	0.995011	1.01155	1.00056	1.00498	0.961967	0.961132	1.07192	0.0815836	-0.0579088	0.0143774	0.0126841	0.00907503	-0.115915	0.107411	0.000190486
P36551	CPOX	N	3	3	1.0195	0.992946	0.948857	0.974614	1.03477	0.979007	1.04893	1.02793	0.981144	-0.0649629	0.0595273	0.0451281	0.0132308	0.0410568	0.0499571	0.0482747	0.0464296
Q13263	TRIM28	N	17	17	0.996532	1.01988	0.995494	1.03537	1.02009	0.984757	1.0022	0.977077	0.970882	0.0551658	0.000297572	-0.0156445	0.013273	0.00817717	-0.0618494	-0.036116	-0.0299294
P61160	ACTR2	N	3	3	1.00798	1.04761	0.961274	1.05115	1.05297	0.942991	1.00114	0.890971	1.03159	0.0605061	0.00735968	-0.0277049	0.0133869	-0.00981757	-0.23365	0.101851	-0.0472054
P51665	PSMD7	N	5	5	0.970906	1.00631	0.975836	0.994572	0.966955	1.02082	1.03057	0.978695	1.06602	0.0347438	-0.0575503	0.0650182	0.0140706	0.0860326	-0.0401399	0.127523	0.0578054
Q9NR48	ASH1L	N	1	1	1.00075	0.986494	0.982828	1.01526	1.03412	0.952002	0.974263	1.15056	0.920351	0.0207685	0.0680188	-0.0459739	0.0142711	-0.0386985	0.221958	-0.0947543	0.0295018
Q9UQE7	SMC3	N	1	1	1.03585	0.882072	1.10108	1.0086	1.09262	0.940442	1.01114	1.02093	0.90085	-0.0384577	0.308816	-0.227513	0.0142819	-0.0348267	0.210915	-0.289565	-0.0378254
O00231	PSMD11	N	10	10	0.964673	1.05408	0.969762	0.998084	1.0282	0.990099	1.00414	0.95655	1.03818	0.0491218	-0.0358695	0.0299416	0.014398	0.0578433	-0.140076	0.0983485	0.00537203
O60678	PRMT3	N	2	2	0.900841	1.01792	1.05294	0.99075	1.03215	0.973111	1.03146	0.928538	1.07585	0.137248	0.0200219	-0.113753	0.0145057	0.195348	-0.132593	0.0310517	0.0312689
P27824	CANX	N	10	10	0.977304	1.03909	0.99163	1.03337	1.00957	0.995013	0.962039	0.982253	1.01365	0.0804754	-0.0415801	0.00491318	0.0146028	-0.0227115	-0.0811546	0.0316859	-0.0240601
Q9NXF1	TEX10	N	2	2	0.923689	1.02752	1.02871	0.948908	1.09182	0.971858	1.0421	1.03831	0.939736	0.0388622	0.0875695	-0.0820226	0.014803	0.174017	0.0150588	-0.130512	0.0195212
P08238	HSP90AB1	N	25	19	0.976445	1.01376	0.98613	0.996143	1.04864	0.963781	1.0258	0.983889	1.00808	0.0288131	0.0487975	-0.0330715	0.0148464	0.0711368	-0.0431512	0.031761	0.0199156
P23284	PPIB	N	5	5	1.03202	0.986606	0.936788	0.975563	1.02083	0.987917	1.04695	0.975821	1.03912	-0.0811683	0.0491967	0.0766673	0.0148986	0.0207184	-0.0158579	0.149566	0.0514753
Q9BXP5	SRRT	N	2	2	1.02342	0.937646	1.03061	1.01062	1.0023	1.00758	1.01379	0.956358	1.01574	-0.018154	0.0962014	-0.0325995	0.0151493	-0.013632	0.0285069	-0.0209651	-0.00203007
Q9UJX2	CDC23	N	1	1	0.988966	1.03715	0.909002	0.819412	0.926878	1.26759	0.922443	1.08209	1.08106	-0.271332	-0.162168	0.479737	0.0154124	-0.100461	0.0612009	0.25009	0.0702766
O43390	HNRNPR	N	6	6	0.957548	0.985429	1.01362	1.02936	0.959103	1.00039	0.992969	1.0645	1.01436	0.104336	-0.0390656	-0.0189572	0.0154377	0.0524033	0.111357	0.00104477	0.0549349
O75369	FLNB	N	6	6	1.0631	0.918946	1.01131	0.967129	1.00559	1.04921	1.04579	0.925642	1.00917	-0.136503	0.129991	0.0530716	0.0155197	-0.0236873	0.0104742	-0.00305815	-0.00542373
P18669	PGAM1	N	9	9	0.987115	0.978148	1.02643	0.976513	1.06184	0.98729	1.00157	1.00778	0.976325	-0.0155796	0.118438	-0.05609	0.0155896	0.0209658	0.0430628	-0.0722029	-0.00272479
P51572	BCAP31	N	4	4	1.0683	0.974884	0.925547	1.04519	1.01863	0.93527	0.936343	0.993147	1.09335	-0.0315467	0.0633272	0.0150758	0.0156188	-0.190202	0.0267773	0.240374	0.0256498
Q9P2J5	LARS1	N	35	35	0.98907	1.00522	0.978456	0.984796	1.00401	1.01657	1.02224	0.996545	1.01185	-0.00624724	-0.00174103	0.0551357	0.0157158	0.047586	-0.0125114	0.0484201	0.0278316
Q9BXJ9	NAA15	N	16	16	0.977283	1.0219	0.976996	1.00203	0.994772	1.012	0.997188	0.982193	1.04283	0.0360719	-0.0388128	0.0507878	0.0160156	0.029089	-0.057172	0.0940741	0.0219971
P05455	SSB	N	20	19	1.0175	1.00487	0.97027	1.00841	1.019	0.998334	1.01142	0.95667	1.01289	-0.0129466	0.0201362	0.0411362	0.0161086	-0.0086383	-0.0709178	0.0620232	-0.00584429
P54136	RARS1	N	20	19	1.01074	1.02161	0.983156	1.01679	1.02166	1.01101	0.957527	0.974586	1.00318	0.00861058	7.24408e-05	0.0403071	0.01633	-0.0780207	-0.0679873	0.0290841	-0.0389746
P50990	CCT8	N	26	25	0.976496	1.02192	0.995827	1.04171	1.01322	0.974524	1.00098	0.951713	1.02344	0.0932678	-0.0123366	-0.0311974	0.0165779	0.0357261	-0.102682	0.0394573	-0.00916602
P50991	CCT4	N	17	16	0.97881	1.05852	1.00508	1.06117	0.983498	1.03551	0.942784	0.918346	1.01569	0.116553	-0.106052	0.0430252	0.0178422	-0.0541015	-0.204937	0.0151498	-0.0812962
Q9BQG0	MYBBP1A	N	8	8	1.00283	0.987208	0.985334	1.03891	0.969072	1.00598	1.01922	1.0246	0.97736	0.0509881	-0.0267501	0.0299114	0.0180498	0.0233931	0.0536345	-0.0117223	0.0217684
P78344	EIF4G2	N	4	4	1.00658	0.969678	0.982354	1.03257	0.953589	1.01223	1.01907	1.00912	1.02376	0.0367692	-0.0241377	0.0432234	0.0186183	0.0177897	0.0575252	0.0595679	0.044961
P31939	ATIC	N	11	11	1.00758	0.980398	0.992959	1.02495	1.02185	0.973622	1.03319	0.977783	0.987992	0.0246576	0.0597375	-0.0283719	0.0186744	0.0362119	-0.00385232	-0.00723557	0.00837467
P55072	VCP	N	14	14	1.01624	0.974687	0.996697	0.992313	1.0439	0.990829	1.0041	0.991578	0.989562	-0.0343803	0.0989666	-0.00851901	0.0186891	-0.0173492	0.0247862	-0.0103659	-0.000976281
Q6PI48	DARS2	N	3	3	0.99827	1.02481	0.950069	1.04606	0.945654	1.02175	0.831523	1.05953	1.13077	0.0674606	-0.115975	0.104943	0.0188096	-0.263674	0.0480627	0.251207	0.0118653
Q14103	HNRNPD	N	10	8	0.979062	0.988723	1.00628	1.04391	1.02003	0.951444	0.999046	1.04219	0.97587	0.0925271	0.0449744	-0.0808431	0.0188861	0.0291509	0.075982	-0.0442723	0.0202869
P47897	QARS1	N	5	5	0.996902	0.951882	1.0329	0.994442	1.01483	1.01051	0.974852	0.983381	1.0409	-0.00356447	0.0923878	-0.0316144	0.0190696	-0.0322689	0.0469673	0.0111332	0.00861054
Q14697	GANAB	N	21	21	0.951664	1.03961	1.00962	1.01926	1.00395	1.01603	1.0046	0.976162	0.987643	0.0989967	-0.0503661	0.00913715	0.0192559	0.0780988	-0.0908551	-0.031749	-0.0148351
Q14498	RBM39	N	2	2	0.968588	1.01186	1.00196	1.01909	0.973359	1.03047	0.988771	0.998281	1.01814	0.073326	-0.0559607	0.0404899	0.0192851	0.0297535	-0.0194866	0.0231119	0.0111263
P60033	CD81	N	1	1	1.01129	0.977818	0.795866	0.743123	1.21911	0.904408	1.08066	1.16546	1.11221	-0.444525	0.318196	0.184447	0.0193726	0.0957126	0.253262	0.482833	0.277269
P49736	MCM2	N	15	15	0.99802	1.00356	1.00484	1.0096	1.03302	1.00504	0.993497	0.939917	1.00936	0.016646	0.0417376	0.000283015	0.0195555	-0.00655276	-0.0945218	0.00647451	-0.0315333
P61204	ARF3	N	4	4	0.983854	0.995196	0.964414	1.00795	1.02492	0.952074	0.995859	1.06672	1.01837	0.0349092	0.0424587	-0.0185791	0.0195963	0.0174966	0.100129	0.078537	0.0653877
P51148	RAB5C	N	1	1	0.96785	0.943231	1.13125	1.11018	1.0046	0.964507	0.957719	0.994454	0.925097	0.197932	0.0909407	-0.23005	0.0196074	-0.0151815	0.076294	-0.290236	-0.0763746
P11142	HSPA8	N	22	22	1.01885	0.962316	0.96753	0.976433	1.03247	0.980341	1.0562	0.99888	1.00987	-0.0613442	0.101514	0.0189765	0.0197156	0.0519481	0.0538006	0.0617941	0.0558476
P48637	GSS	N	3	3	0.992277	1.02285	0.98881	0.999553	1.03969	1.0064	0.973297	1.01866	0.96447	0.0105411	0.0235525	0.0254394	0.0198443	-0.0278615	-0.00592594	-0.0359569	-0.0232481
P61221	ABCE1	N	15	15	0.984844	0.986921	0.981446	0.988244	0.999809	1.0062	0.994116	1.03052	1.03768	0.00497104	0.0187174	0.0359364	0.019875	0.0135179	0.0623662	0.0803793	0.0520878
O43776	NARS1	N	7	7	0.947191	0.985695	1.01237	1.00199	1.00838	0.974952	0.988947	1.02659	1.0627	0.0811439	0.0328322	-0.0543305	0.0198819	0.0622382	0.0586477	0.0699964	0.0636274
P07954	P07954	N	11	11	0.97087	1.00442	1.01515	1.01067	1.01354	1.00751	0.999792	0.978002	1.00471	0.0579577	0.013039	-0.0109011	0.0200319	0.04235	-0.0384578	-0.0149111	-0.00367299
P36507	MAP2K2	Y	14	14	1.02601	1.02344	0.967188	1.03553	1.00871	1.01366	0.942997	1.05507	0.935641	0.0133233	-0.020915	0.0677019	0.0200367	-0.121722	0.0439057	-0.0478405	-0.0418857
Q13200	PSMD2	N	14	14	0.986243	0.998549	0.979608	0.977675	1.01953	1.00954	1.00689	0.977314	1.04847	-0.0125887	0.0299936	0.0434232	0.020276	0.0298836	-0.0310107	0.0980062	0.032293
Q99615	DNAJC7	N	1	1	0.924926	0.979221	1.16412	0.891406	0.90518	1.36323	0.967081	0.862263	0.961634	-0.0532567	-0.113431	0.227785	0.0203657	0.0642983	-0.183508	-0.275683	-0.131631
O60313	OPA1	N	5	5	0.95708	0.942064	0.986962	0.91064	1.12999	0.902382	1.04261	1.21767	0.931046	-0.0717596	0.262408	-0.129256	0.0204642	0.123489	0.370223	-0.0841412	0.136524
Q9HB71	CACYBP	N	3	3	0.980285	1.02499	0.984023	0.985926	1.05956	0.987776	1.01272	0.984743	0.9827	0.00827793	0.0478557	0.00549235	0.020542	0.0469662	-0.0577866	-0.00194128	-0.0042539
Q8N5S9	CAMKK1	Y	1	1	0.943168	0.975932	1.03938	0.937279	1.07457	0.991548	0.969569	1.02348	1.05034	-0.00903719	0.138912	-0.0679624	0.0206376	0.0398284	0.0686324	0.015145	0.0412019
P55795	HNRNPH2	N	1	1	1.0942	1.06901	0.916641	1.12132	0.947313	1.05385	0.810152	0.939465	1.03795	0.035325	-0.174362	0.201235	0.0207327	-0.433606	-0.186363	0.179304	-0.146888
Q7L014	DDX46	N	1	1	1.16737	0.886471	0.891547	1.01021	1.07623	0.88605	1.18294	0.974385	0.910701	-0.20861	0.279843	-0.00892202	0.0207703	0.0191114	0.136419	0.0306666	0.0620655
P35998	PSMC2	N	2	2	0.965503	1.04125	0.971389	0.972944	1.11042	0.943925	0.912501	0.979884	1.09477	0.0110754	0.0927927	-0.0413774	0.0208302	-0.0814557	-0.0876284	0.17251	0.00114192
Q9UKF7	PITPNC1	N	3	3	0.999302	0.961546	0.967341	1.00149	1.00766	0.961915	1.04632	1.09209	0.976582	0.00314881	0.0675797	-0.00811597	0.0208708	0.0663258	0.183669	0.0137161	0.0879035
Q13435	SF3B2	N	6	6	0.980737	0.98054	1.0262	1.02777	1.01248	0.990897	0.988566	0.971745	1.0214	0.0675775	0.0462402	-0.050509	0.0211029	0.0114705	-0.0129985	-0.0067609	-0.00276299
Q9Y6E0	STK24	Y	14	10	1.00648	1.00481	1.04655	1.07569	0.905498	1.13579	0.910054	0.959274	0.963747	0.0959492	-0.150139	0.118056	0.0212888	-0.145293	-0.0669058	-0.11892	-0.110373
A0AVT1	UBA6	N	2	2	0.953445	0.953898	0.985313	0.953335	1.04482	0.940453	1.09813	1.07558	1.00971	-0.000166584	0.13134	-0.0672254	0.021316	0.203832	0.173208	0.0352829	0.137441
P00367	GLUD1	N	5	5	1.01551	0.945867	1.02832	1.0346	1.03185	0.967256	0.977827	0.98115	1.01213	0.0268728	0.125526	-0.0883158	0.021361	-0.0545463	0.052835	-0.022895	-0.00820208
Q15181	PPA1	N	11	11	0.975553	1.00512	1.03656	1.05097	0.998219	1.01324	0.972329	0.952772	0.995725	0.107428	-0.00993315	-0.0328266	0.0215561	-0.00477558	-0.0771584	-0.0579902	-0.0466414
Q13630	GFUS	N	1	1	0.899608	1.07384	0.997714	0.926076	1.0566	1.03133	1.04083	1.15973	0.850049	0.0418333	-0.0233498	0.0478137	0.0220991	0.210366	0.111	-0.231081	0.0300949
Q96P70	IPO9	N	7	7	1.0028	0.952593	0.976571	1.00233	1.00706	0.968557	1.06969	0.973567	1.0481	-0.000672491	0.0802164	-0.0118883	0.0225518	0.093167	0.0314206	0.101976	0.0755212
P40227	CCT6A	N	18	18	0.986377	1.02205	0.992204	1.0092	1.01312	1.02574	0.985166	0.951635	1.01589	0.0329951	-0.0126606	0.047951	0.0227618	-0.00177301	-0.10299	0.0340299	-0.0235778
Q5VYK3	ECPAS	N	12	12	1.03626	0.948142	0.975117	0.985992	1.02227	0.996949	1.03675	1.06651	0.941341	-0.0717343	0.108603	0.0319437	0.0229374	0.000688053	0.169729	-0.050858	0.039853
P52815	MRPL12	N	1	1	0.821781	0.80976	1.348	1.2722	0.815949	0.906414	1.13586	0.908776	0.989459	0.630496	0.0109834	-0.572578	0.0229671	0.466956	0.16643	-0.446107	0.0624263
P31948	STIP1	N	25	25	1.01443	0.98883	0.98779	1.00048	1.01468	1.02381	1.0284	0.967038	0.976726	-0.0199652	0.0372339	0.0516793	0.0229826	0.0197344	-0.0321495	-0.0162504	-0.00955514
Q92552	MRPS27	N	1	1	0.975187	1.06062	0.891126	1.03045	0.931212	1.0085	0.929006	0.996127	1.18683	0.0795202	-0.187725	0.178511	0.0234353	-0.0699918	-0.0905048	0.413409	0.0843043
P16949	STMN1	N	6	6	0.942147	1.03927	0.988348	1.06819	1.02863	0.924883	1.08352	0.979403	0.950697	0.181149	-0.0148431	-0.0957493	0.0235187	0.201707	-0.0855919	-0.0560343	0.0200269
Q9UL46	PSME2	N	4	4	0.949266	0.998946	1.00383	1.02891	0.936049	1.03824	1.01148	0.914542	1.12311	0.116235	-0.0938227	0.0486184	0.0236769	0.0915883	-0.127356	0.161985	0.0420725
P42704	LRPPRC	N	67	67	1.00093	0.998313	0.999336	1.02891	1.00409	1.01573	1.00728	0.976839	0.971645	0.0397654	0.00832631	0.0234684	0.0238534	0.00911435	-0.0313714	-0.0405412	-0.0209328
P15531	NME1	N	3	3	0.958379	1.00571	1.0231	1.12132	1.10428	0.837419	1.00704	0.965251	0.962628	0.226528	0.134893	-0.288931	0.0241633	0.0714476	-0.0592314	-0.0879026	-0.0252288
Q9NSD9	FARSB	N	15	15	0.990533	1.01064	0.978071	1.00806	1.02398	0.997993	0.967356	1.01994	1.00852	0.0252989	0.0189185	0.0290902	0.0244359	-0.0341582	0.0132121	0.0442292	0.00776103
P12956	XRCC6	N	31	28	0.985721	0.97522	0.975976	1.01241	1.03448	0.943038	1.0443	1.01308	1.01868	0.0385482	0.0851046	-0.0495296	0.0247077	0.0832807	0.0549465	0.061781	0.0666694
P40939	HADHA	N	23	22	0.98678	0.994393	0.98872	1.03838	0.980707	1.00296	1.0022	1.05967	0.959645	0.0735403	-0.019994	0.0206334	0.0247265	0.022363	0.0917245	-0.0430614	0.0236754
Q9UM54	MYO6	N	1	1	0.915635	1.04396	1.00941	0.931762	0.968465	1.12609	0.847488	0.952123	1.21385	0.0251896	-0.108296	0.157814	0.0249025	-0.111579	-0.132848	0.266078	0.00721707
Q13867	BLMH	N	9	9	0.958562	1.02458	0.948356	0.999369	1.04215	0.942049	1.05122	1.00835	1.03157	0.0601453	0.0245293	-0.00962653	0.025016	0.133128	-0.0230345	0.121342	0.0771452
P99999	CYCS	N	5	5	0.940343	0.967934	0.987687	1.0016	1.01285	0.93358	1.20133	0.890475	1.06448	0.0910415	0.0654445	-0.081281	0.0250684	0.353376	-0.120334	0.108024	0.113689
P62851	RPS25	N	4	4	0.983982	1.04825	0.965461	1.01964	0.988189	1.04218	0.983168	0.973375	1.00282	0.0513587	-0.0851219	0.110311	0.0255158	-0.00119458	-0.106913	0.0547773	-0.0177768
Q9Y262	EIF3L	N	15	15	0.954252	1.03554	0.978193	1.037	1.02411	0.959886	0.975491	1.00242	1.03698	0.11997	-0.016018	-0.0272561	0.0255654	0.0317578	-0.0469065	0.0841916	0.0230143
Q9UQ16	DNM3	N	1	1	1.01835	0.90324	0.914617	0.896478	1.04769	0.946371	1.04072	1.22155	1.03378	-0.183895	0.214027	0.0492386	0.0264568	0.0313399	0.435534	0.176689	0.214521
Q96AG4	LRRC59	N	9	9	0.991884	1.0291	0.975564	1.03529	1.01887	0.997459	0.969362	0.972897	1.00961	0.0617952	-0.0144098	0.0320201	0.0264685	-0.0331357	-0.0810271	0.049485	-0.0215592
P00558	PGK1	N	24	22	1.00602	1.00738	1.01673	1.08177	1.0048	1.00303	0.96677	0.958174	0.952091	0.104737	-0.0037029	-0.0195767	0.0271526	-0.0574072	-0.0722514	-0.0947698	-0.0748095
Q7L0Y3	TRMT10C	N	1	1	0.963773	1.03393	1.10559	0.974282	1.03597	1.15502	0.876573	0.950301	0.908849	0.0156464	0.00284216	0.0631043	0.0271976	-0.136819	-0.121682	-0.282703	-0.180401
P26038	MSN	N	25	24	0.988761	0.986194	0.988395	1.01111	1.02908	0.981031	1.0202	0.992895	1.00438	0.0322401	0.0614182	-0.01079	0.0276228	0.0451574	0.00976993	0.0231387	0.026022
P51991	HNRNPA3	N	3	3	1.03897	1.07884	0.856886	0.997334	0.925462	1.10258	1.01533	0.949741	1.04619	-0.0590041	-0.221236	0.363709	0.0278228	-0.0332	-0.183876	0.287975	0.023633
Q9BYT8	NLN	N	3	3	0.952345	0.967704	0.998369	0.947853	1.02095	1.00742	1.05234	1.07781	0.993416	-0.00682063	0.0772789	0.013013	0.0278238	0.144049	0.15547	-0.00717535	0.0974479
Q96M27	PRRC1	N	2	2	1.13102	0.900595	0.876598	1.03807	0.837527	1.08914	1.17155	1.04538	0.93087	-0.123728	-0.104744	0.313204	0.0282442	0.0507868	0.215076	0.0866649	0.117509
P43246	MSH2	N	11	11	0.991664	0.985621	0.994807	1.03605	1.00081	0.99614	1.01004	0.99516	0.99332	0.063168	0.022066	0.00193273	0.0290556	0.0264967	0.0138946	-0.00215838	0.0127443
Q8WYA6	CTNNBL1	N	1	1	0.849306	1.25092	0.936286	0.980714	0.986519	1.09218	0.839329	1.23435	0.882937	0.207548	-0.342574	0.222194	0.0290558	-0.0170476	-0.0192457	-0.0846387	-0.0403107
Q15366	PCBP2	N	4	4	0.981126	1.01013	1.04201	0.993717	1.00897	1.09458	0.926064	0.969675	0.977918	0.0183966	-0.00165556	0.0709978	0.0292463	-0.0833269	-0.0589672	-0.0915894	-0.0779611
Q9UJX4	ANAPC5	N	1	1	0.852444	1.05304	1.07561	0.981578	1.00499	1.04015	1.07586	0.962767	0.972885	0.203499	-0.067382	-0.0483616	0.0292518	0.335818	-0.129303	-0.144816	0.0205664
P33992	MCM5	N	20	20	0.970148	0.989066	1.0008	1.00481	1.00898	1.00683	0.988749	1.02901	1.01023	0.0506398	0.0287585	0.00867057	0.0293563	0.0274002	0.0571193	0.0135289	0.0326828
P25205	MCM3	N	18	18	0.996776	1.00919	0.981116	1.03899	0.995281	1.0147	0.998272	0.993121	0.977366	0.0598456	-0.0200247	0.0485523	0.0294577	0.0021649	-0.0231584	-0.0055246	-0.00883936
Q9BZE4	GTPBP4	N	6	6	0.94386	1.03304	0.990698	1.01055	1.05465	0.964152	1.007	1.00242	0.998205	0.0984994	0.0298745	-0.0391851	0.0297296	0.0934119	-0.0434009	0.0108901	0.0203004
Q99460	PSMD1	N	26	25	0.992613	0.995505	0.974383	1.01431	1.00545	1.00654	1.01109	0.994516	1.01003	0.0311908	0.0143413	0.0468458	0.0307926	0.026609	-0.00143418	0.0518412	0.025672
Q8IY17	PNPLA6	N	1	1	1.01167	1.01166	0.928696	0.899227	0.93655	1.20325	1.19537	0.893066	0.938986	-0.169978	-0.111293	0.373653	0.0307944	0.240722	-0.179883	0.0158975	0.0255791
Q9UNM6	PSMD13	N	14	14	0.981556	1.02312	0.968822	1.06818	1.01533	0.956941	0.960263	0.965196	1.05611	0.122019	-0.0110147	-0.0178006	0.0310678	-0.0316414	-0.0840749	0.124459	0.00291431
P23921	RRM1	N	3	3	0.921913	1.004	1.05613	1.00028	1.01354	1.02868	0.967867	0.996241	1.02	0.117697	0.0136432	-0.0379922	0.031116	0.0701785	-0.0111935	-0.0502179	0.00292234
Q9HAU5	UPF2	N	1	1	0.916214	0.861595	1.31832	0.890829	1.16072	1.0739	0.926888	0.778398	1.04678	-0.0405374	0.429936	-0.295842	0.0311858	0.0167096	-0.146503	-0.332753	-0.154182
P55263	ADK	N	2	2	0.973056	1.08594	0.998849	1.00817	1.10591	1.01022	0.953883	0.898888	0.955013	0.0511455	0.0262899	0.0163284	0.0312546	-0.02871	-0.272731	-0.0647476	-0.122063
P13796	LCP1	N	28	28	0.978156	1.0119	0.98479	1.03534	1.02769	0.977735	0.978448	0.979873	1.0252	0.0819627	0.0223473	-0.0103726	0.0313125	0.000431191	-0.0463939	0.0580245	0.0040206
Q08211	DHX9	N	23	22	0.975515	1.02096	0.972696	1.02767	1.00249	1.0038	0.975291	1.01487	1.01355	0.0751373	-0.0263293	0.0454065	0.0314048	-0.00033155	-0.00863004	0.059351	0.0167965
P22392	NME2	N	3	3	0.930635	1.10889	1.0077	1.16471	0.986837	0.966734	0.99491	0.866526	0.966585	0.323686	-0.168232	-0.0598797	0.0318581	0.0963509	-0.355802	-0.0601017	-0.106518
Q06323	PSME1	N	3	3	1.00552	1.00973	0.958795	1.04138	1.03082	0.969118	1.00311	1.00862	0.974006	0.0505587	0.0298202	0.0154497	0.0319429	-0.00345484	-0.00158482	0.0227087	0.00588967
Q9UJX3	ANAPC7	N	1	1	1.08399	0.834227	1.06373	0.974054	1.19979	0.880455	0.985719	0.919431	1.02159	-0.154277	0.524267	-0.272813	0.0323922	-0.137103	0.140302	-0.0583205	-0.0183739
O00232	PSMD12	N	9	8	0.97314	1.0451	0.967641	1.07639	0.965541	1.01291	1.02763	0.945173	0.990874	0.145483	-0.114236	0.0659679	0.032405	0.0786048	-0.144995	0.0342298	-0.0107202
O95831	AIFM1	N	3	3	0.99089	1.01205	0.94755	1.02398	0.980718	1.01284	1.0654	0.954319	1.01711	0.0473938	-0.0453706	0.0961253	0.0327162	0.104596	-0.0847376	0.102206	0.0406881
P25789	PSMA4	N	7	7	0.975061	1.00072	1.03329	1.01436	1.05815	1.00634	0.9323	0.97796	0.998286	0.0570005	0.0805019	-0.0381269	0.0331252	-0.0646971	-0.0331924	-0.0497251	-0.0492049
Q8N3C0	ASCC3	N	1	1	1.06339	0.714021	1.26752	1.26931	1.35749	0.598495	1.17413	0.777111	0.694935	0.255376	0.926903	-1.08259	0.0332283	0.142922	0.122155	-0.867053	-0.200659
P36578	RPL4	N	18	17	1.04338	0.912908	0.980927	0.990216	1.02378	0.987989	1.0471	1.02261	0.992092	-0.0754497	0.165369	0.0103493	0.033423	0.00513099	0.163711	0.0163285	0.0617234
Q13492	PICALM	N	5	5	0.989107	0.964213	1.01078	1.00089	1.02081	1.01141	1.12015	0.951013	0.93514	0.0170841	0.0822938	0.00090653	0.0334281	0.179488	-0.0198873	-0.112211	0.0157966
P46940	IQGAP1	N	12	12	0.970103	0.971958	0.99389	1.00306	0.999708	1.00223	1.04295	0.965399	1.05377	0.0482029	0.0406127	0.0120504	0.033622	0.104459	-0.00976922	0.0843965	0.0596954
P06730	EIF4E	N	1	1	0.966164	1.06207	1.02677	1.06482	1.07534	0.987054	0.905954	0.973087	0.933441	0.140273	0.0179113	-0.0569118	0.0337576	-0.0928297	-0.126238	-0.137481	-0.11885
Q92990	GLMN	N	2	2	0.912851	1.01365	0.986289	1.04618	0.946467	0.989548	1	1.09515	1.03278	0.19668	-0.0989414	0.00475943	0.034166	0.131548	0.111562	0.0664507	0.103187
Q92900	UPF1	N	1	1	1.01307	0.909664	0.997843	1.0066	0.936486	1.04745	1.03517	1.02969	1.03516	-0.0092401	0.0419244	0.0699907	0.034225	0.0311369	0.178811	0.0529681	0.0876385
P46109	CRKL	N	5	5	1.0164	0.947635	0.982116	1.01259	1.0051	0.998036	1.02358	1	1.01594	-0.0054191	0.0849319	0.0231972	0.0342367	0.0101449	0.0775965	0.0488467	0.0455294
P37837	TALDO1	N	13	13	0.968549	1.02281	0.976391	1.04131	1.03458	0.964524	1.01987	0.964409	1.00646	0.104502	0.0165084	-0.0176407	0.0344567	0.0744886	-0.0848241	0.0437625	0.0111423
P29401	TKT	N	19	18	0.963204	1.03119	1.0063	1.04631	1.00917	1.01751	0.950319	0.942132	1.03195	0.119402	-0.031143	0.0159825	0.0347473	-0.0194301	-0.130307	0.0363101	-0.0378089
Q9ULC4	MCTS1	N	1	1	0.957387	1.15921	1.03442	1.19515	0.994357	1.03871	0.805433	0.816313	0.980501	0.320013	-0.221305	0.00597416	0.0348941	-0.249337	-0.505947	-0.0772334	-0.277506
P37802	TAGLN2	N	6	6	1.03195	0.933579	0.96992	0.919024	1.06224	1.02938	1.07104	0.993796	0.990423	-0.167203	0.186262	0.085835	0.0349647	0.0536301	0.0901784	0.0301796	0.057996
P59998	ARPC4	N	3	3	0.988607	1.01782	0.979755	1.0141	1.02613	1.01912	0.925583	1.01171	1.01941	0.0367272	0.0117218	0.0568337	0.0350942	-0.0950355	-0.00869194	0.0572367	-0.0154969
P09211	GSTP1	N	9	9	1.00827	0.983249	1.00223	1.04031	1.05144	0.977264	0.936796	0.996953	0.997375	0.0451387	0.0967412	-0.0363918	0.0351627	-0.106074	0.0199685	-0.00700452	-0.0310367
Q15631	TSN	N	2	2	0.970141	1.04195	0.948966	0.872273	1.15008	1.03084	1.07756	0.995672	0.917819	-0.153414	0.142457	0.119397	0.0361466	0.1515	-0.0655374	-0.0481461	0.0126056
P07355	ANXA2	N	15	15	0.986592	1.01079	0.994859	1.04999	1.03293	0.986265	0.970858	0.941363	1.01946	0.0898458	0.031255	-0.0125165	0.0361948	-0.0231938	-0.102664	0.0352387	-0.0302064
O43264	ZW10	N	1	1	0.798418	1.00293	1.03793	1.1031	0.949659	0.856426	1.13167	1.15268	1.0013	0.46635	-0.0787331	-0.27731	0.0367688	0.503233	0.200778	-0.0518347	0.217392
Q9HCC0	MCCC2	N	1	1	1.03139	0.903639	0.875028	0.917297	0.861104	1.11467	1.08367	1.16164	1.08799	-0.169134	-0.0695592	0.349215	0.0368407	0.0713328	0.36235	0.31426	0.249314
Q99873	PRMT1	N	9	9	0.948402	1.0341	0.997928	1.10038	1.0005	0.960383	0.977443	0.95595	1.02277	0.214429	-0.0476541	-0.0553263	0.0371496	0.0435129	-0.113362	0.0354737	-0.0114583
Q9Y673	ALG5	N	1	1	1.10454	0.784369	1.00933	0.999054	1.00402	0.942128	1.06247	1.21617	0.892233	-0.144806	0.356179	-0.0993965	0.0373257	-0.0560149	0.632739	-0.177898	0.132942
P26639	TARS1	N	24	24	0.972109	1.00156	0.999322	1.04493	0.996285	1.01015	0.982348	0.950263	1.04188	0.104215	-0.00761171	0.0155424	0.0373819	0.0151167	-0.0758426	0.0601619	-0.000187983
Q9BV23	ABHD6	N	4	4	1.05032	0.916683	0.952484	0.964516	0.962055	1.06827	1.02742	1.10648	0.969546	-0.122951	0.0696967	0.165512	0.0374195	-0.0318057	0.271477	0.0256145	0.0884287
O95433	AHSA1	N	3	3	0.979633	1.03747	0.975536	1.03392	1.00733	1.0296	0.963872	0.960439	1.01304	0.0778103	-0.0425244	0.077822	0.0377026	-0.0233999	-0.111299	0.0544274	-0.0267572
P30044	PRDX5	N	3	3	1.03808	1.02294	0.948071	1.04485	1.02329	1.01843	0.919883	0.926797	1.04612	0.00937253	0.000488719	0.103285	0.0377154	-0.174399	-0.142395	0.141986	-0.0582694
Q13310	PABPC4	N	2	2	0.909	1.08274	0.93526	0.962766	1.01201	1.0223	0.965013	1.06568	1.06541	0.0829043	-0.0974644	0.128374	0.0379381	0.0862686	-0.0229035	0.187966	0.083777
P53004	BLVRA	N	1	1	0.923672	0.980775	1.05507	0.994874	1.05216	0.988352	0.931793	0.982537	1.08923	0.107132	0.101361	-0.0942469	0.0380822	0.0126293	0.0025899	0.045964	0.0203944
P15311	EZR	N	13	12	0.98592	1.00143	0.972891	1.04194	0.993358	1.00513	0.998283	0.960235	1.0405	0.0797303	-0.0116811	0.0470398	0.038363	0.0179774	-0.0606065	0.0969334	0.0181015
Q8IY81	FTSJ3	N	1	1	0.999864	0.900547	0.955199	0.947813	0.930591	1.05641	1.0482	0.992216	1.17804	-0.0771297	0.0473451	0.145301	0.0385055	0.0681104	0.139852	0.302522	0.170161
P30043	BLVRB	N	1	1	0.986707	0.967089	0.984656	1.04557	0.923274	1.05714	1.11997	0.95276	0.973481	0.0835899	-0.0668887	0.102479	0.0397266	0.182763	-0.0215348	-0.0164669	0.0482537
Q15046	KARS1	N	15	15	0.966838	1.01957	0.980921	1.04605	0.992797	1.01146	0.971473	0.968799	1.04358	0.113606	-0.0383956	0.0442342	0.0398148	0.00689973	-0.0736974	0.0893301	0.0075108
P33981	TTK	Y	2	2	0.93336	0.914044	1.04631	0.918681	0.934133	1.13043	1.02514	1.10055	1.02707	-0.0228688	0.0313645	0.111557	0.0400175	0.135319	0.267895	-0.0267826	0.125477
P25786	PSMA1	N	3	3	0.99028	0.927729	1.04677	1.00144	1.04495	0.9997	0.986498	0.979489	1.01847	0.0161627	0.171653	-0.0663807	0.0404784	-0.00552035	0.0783272	-0.0395422	0.0110882
O43324	EEF1E1	N	2	2	1.12776	0.963364	1.01397	1.06429	1.0447	1.07791	0.917464	0.824578	0.936436	-0.0835701	0.116933	0.0882236	0.0405287	-0.297741	-0.224424	-0.11476	-0.212308
P09622	DLD	N	9	9	0.954384	1.01689	1.00651	1.01072	1.02932	1.02163	1.03843	0.962526	0.96372	0.0827356	0.0175174	0.0215074	0.0405868	0.12176	-0.0792726	-0.06268	-0.0067308
P55010	EIF5	N	3	3	1.01535	0.926375	0.950194	1.02012	0.940057	1.01504	1.05453	1.04052	1.04853	0.00675208	0.0211511	0.0952444	0.0410492	0.0546122	0.16764	0.14207	0.121441
Q7Z406	MYH14	N	1	1	0.9628	1.03351	0.92649	1.04748	0.952716	1.00645	1.07538	0.943353	1.05846	0.121615	-0.117436	0.119424	0.0412011	0.159537	-0.131684	0.192117	0.0733232
O15372	EIF3H	N	4	4	1.02303	0.982756	0.928287	1.02397	0.975177	1.01843	1.00655	1.00877	1.03753	0.00131791	-0.0111681	0.133711	0.0412869	-0.0234276	0.0376983	0.160514	0.0582614
P49368	CCT3	N	24	24	0.992699	1.00505	0.993873	1.01367	1.03469	1.03033	0.954276	0.958834	1.01284	0.030158	0.0419227	0.0519792	0.0413533	-0.0569503	-0.0679209	0.0272734	-0.0325326
O75083	WDR1	N	6	6	0.971392	0.965893	1.01188	0.995458	1.02045	1.01884	0.986571	0.98798	1.04301	0.035307	0.0792718	0.00988977	0.0414895	0.0223687	0.0326172	0.043711	0.032899
P39656	DDOST	N	4	4	0.958296	1.06845	0.990836	1.09807	0.928837	1.08447	0.926781	0.914255	1.03232	0.196425	-0.20202	0.130272	0.041559	-0.0482422	-0.224849	0.0591723	-0.0713061
P23526	AHCY	N	18	18	0.96831	1.01675	0.984995	1.03979	1.02042	0.99702	0.948539	0.964947	1.05622	0.102747	0.00519567	0.0175055	0.0418161	-0.0297632	-0.075446	0.100722	-0.00149564
P82675	MRPS5	N	1	1	0.932921	0.994896	1.00988	0.879681	1.15673	1.00533	1.02935	1.06774	0.932338	-0.0847739	0.217433	-0.00651079	0.0420496	0.141907	0.101941	-0.115256	0.0428639
P41252	IARS1	N	30	30	0.974694	0.980398	0.975876	0.999133	1.00664	1.01199	1.03674	1.00362	1.01747	0.0357277	0.0381079	0.0524216	0.0420857	0.0890299	0.033778	0.0602165	0.0610081
Q96FW1	OTUB1	N	3	3	0.983904	0.94734	1.0099	1.05599	0.984364	0.991022	1.0144	0.960286	1.05011	0.102006	0.0553096	-0.0272232	0.043364	0.0440364	0.0195828	0.0563242	0.0399811
Q15365	PCBP1	N	6	6	0.981253	0.990097	1.02361	1.05413	0.985085	1.04855	0.958142	0.942818	1.01413	0.103361	-0.00732089	0.0347184	0.043586	-0.0343862	-0.0705894	-0.0134326	-0.0394694
Q93009	USP7	N	6	6	0.970239	0.983748	0.978995	0.99278	0.969813	1.06274	1.03189	1.0274	0.996995	0.0331327	-0.0205821	0.118417	0.0436558	0.0888763	0.062632	0.0262853	0.0592646
Q9BPX3	NCAPG	N	2	2	0.90047	1.13097	0.994551	0.96101	1.1662	0.989703	0.943868	0.984362	0.929355	0.0938733	0.0442636	-0.0070503	0.0436955	0.0679067	-0.200296	-0.0978158	-0.0767351
Q96GQ7	DDX27	N	1	1	0.953114	0.985174	1.08237	1.03295	1.0877	0.991582	1.27262	0.997843	0.610591	0.11605	0.142828	-0.126395	0.0441608	0.417085	0.0184351	-0.82592	-0.130133
P04075	ALDOA	N	10	10	0.982622	1.00208	1.00418	1.04015	1.02203	1.02062	0.958375	0.965956	1.0012	0.0820782	0.0284323	0.0234185	0.044643	-0.0360472	-0.0529714	-0.00429212	-0.0311036
O60506	SYNCRIP	N	15	15	0.979175	0.978756	0.994697	1.01016	1.01762	1.01776	0.972193	1.05435	0.983309	0.0449495	0.0561719	0.0330741	0.0447318	-0.0103249	0.107335	-0.0166128	0.0267992
Q13617	CUL2	N	2	2	1.03054	0.921837	1.00929	0.9925	0.946808	1.12007	1.04106	0.892226	1.04317	-0.0542578	0.0385596	0.150248	0.04485	0.0146534	-0.0471023	0.0476277	0.00505958
Q92888	ARHGEF1	N	2	2	1.05555	0.797262	1.09066	0.992202	1.02541	0.991115	1.11167	0.943287	0.982601	-0.0892948	0.363067	-0.13807	0.0452342	0.0747209	0.242641	-0.150518	0.0556149
Q14008	CKAP5	N	2	2	1.06818	0.898344	0.885198	0.890868	1.12098	0.934538	1.15983	1.03874	1.00065	-0.26187	0.319419	0.0782536	0.0452674	0.118758	0.209498	0.176861	0.168372
P09429	HMGB1	N	5	5	0.98276	1.00075	0.997305	0.99745	1.03948	1.04011	1.02275	0.92212	0.993425	0.0214051	0.0547898	0.0606268	0.0456073	0.0575412	-0.118048	-0.00562363	-0.0220436
Q14152	EIF3A	N	19	19	0.960275	1.00845	0.985987	1.01535	0.996695	1.03822	1.02777	0.980828	0.993508	0.080453	-0.0169123	0.074472	0.0460043	0.0979984	-0.0400642	0.010963	0.0229658
Q01105	SET	N	4	4	0.955792	0.96748	1.05462	1.00251	1.06137	1.00906	0.997066	0.963991	0.984982	0.0688542	0.133626	-0.0637112	0.0462564	0.0609924	-0.00521189	-0.0985544	-0.014258
Q9Y376	CAB39	N	4	4	1.00417	0.937765	1.00954	1.06925	0.956148	1.02435	0.97244	1.01021	1.01845	0.0905946	0.0280079	0.0210123	0.0465383	-0.0463248	0.107351	0.0126836	0.0245698
P78371	CCT2	N	23	23	0.972376	0.977631	0.993632	1.00931	1.03781	0.993775	1.01004	0.972334	1.03099	0.0537884	0.0861808	0.000208221	0.0467258	0.0548285	-0.00783742	0.0532496	0.0334136
P10599	TXN	N	2	2	1.02	1.01794	0.881777	1.01968	1.05284	0.940276	1.06809	0.976955	1.01831	-0.000452853	0.048638	0.092669	0.0469514	0.066464	-0.0592815	0.207697	0.0716266
Q07021	C1QBP	N	3	3	1.03468	0.956279	0.972764	0.992673	1.08775	0.9831	1.01475	0.932636	1.01061	-0.0597985	0.185838	0.0152481	0.0470958	-0.0280607	-0.0361184	0.0550653	-0.00303795
Q9BQE3	TUBA1C	N	2	2	0.981982	0.96007	1.02266	0.96493	1.04855	1.05161	0.996196	1.03478	0.945953	-0.0252725	0.127191	0.0402676	0.0473954	0.0207319	0.108119	-0.112489	0.00545393
P42345	MTOR	Y	2	2	1.05366	0.889585	0.939825	0.907468	0.929655	1.15267	1.12507	1.12118	0.910432	-0.215486	0.0635629	0.294517	0.0475311	0.0946109	0.333812	-0.045841	0.127527
P49720	PSMB3	N	4	4	0.984241	0.900249	1.02817	1.00901	1.02613	0.971644	0.920838	1.04024	1.11596	0.0358558	0.188818	-0.0815829	0.0476968	-0.0960633	0.208524	0.118205	0.0768888
P54578	USP14	N	3	3	0.947594	0.904944	1.10311	1.0713	0.975509	1.00021	1.04164	1.06506	0.903233	0.177021	0.108327	-0.141268	0.0480266	0.136522	0.235031	-0.288408	0.0277148
P52788	SMS	N	3	3	1.01606	0.921968	1.04442	1.04976	1.01079	1.01958	0.961858	0.980808	0.988672	0.0470651	0.132698	-0.0347255	0.0483459	-0.0790946	0.0892547	-0.079139	-0.022993
P11766	ADH5	N	10	10	0.968188	0.984819	0.999184	1.04694	1.01953	0.987067	0.955127	0.98054	1.05497	0.112824	0.0499811	-0.0176019	0.048401	-0.019595	-0.00628154	0.0783745	0.0174993
Q7L8L6	FASTKD5	N	1	1	1.05479	0.827135	1.05199	1.15754	0.843921	1.0396	0.996788	1.03348	0.998868	0.134104	0.0289857	-0.0170961	0.0486646	-0.081593	0.32132	-0.0747567	0.05499
Q02790	FKBP4	N	15	15	0.989799	0.999394	0.970649	1.02908	1.02799	1.00449	1.02009	0.964162	0.992355	0.0561493	0.0407044	0.0494372	0.0487636	0.0434882	-0.0517783	0.0319064	0.00787209
P55786	NPEPPS	N	15	15	0.992003	0.998665	0.961991	1.05106	0.987998	1.01587	0.99182	0.963135	1.03626	0.0834339	-0.0154931	0.078617	0.0488526	-0.000265166	-0.0522639	0.107292	0.0182544
O00299	CLIC1	N	8	8	0.965104	1.01004	1.00239	1.07573	1.09501	0.918451	0.949309	0.989201	0.983604	0.156559	0.116541	-0.126175	0.048975	-0.0238061	-0.0300711	-0.0273002	-0.0270592
Q9NZ08	ERAP1	N	1	1	0.888369	0.881178	1.10324	1.11981	1.04023	0.820941	1.0153	1.30718	0.849425	0.334022	0.23939	-0.426401	0.0490037	0.19267	0.568947	-0.377193	0.128141
Q13627	DYRK1A	Y	8	8	1.0003	1.00446	0.967034	1.01117	1.00553	1.06111	0.974397	1.05608	0.930699	0.0156006	0.00153387	0.133929	0.0503545	-0.0378457	0.0722924	-0.0552515	-0.00693492
P06744	GPI	N	17	17	0.953847	1.00964	0.979961	1.04978	1.02185	0.97692	1.02063	0.941106	1.04243	0.138257	0.0173462	-0.00448333	0.0503734	0.0976279	-0.101407	0.089153	0.028458
P61158	ACTR3	N	5	5	0.947129	1.01268	0.975108	1.06996	1.00906	0.962245	0.995344	1.0024	1.02805	0.175921	-0.00516267	-0.0191575	0.0505338	0.0716343	-0.0147184	0.0762795	0.0443985
P30041	PRDX6	N	11	10	1.00711	0.967331	0.980508	1.03498	1.03629	0.989675	0.967225	0.993729	1.01761	0.0393843	0.099352	0.0134251	0.0507205	-0.0582998	0.0388429	0.0535858	0.0113763
Q16401	PSMD5	N	9	9	0.962158	1.01431	0.987932	1.04454	1.02548	1.00179	0.972416	0.941249	1.04475	0.118522	0.0157952	0.020089	0.0514687	0.0152992	-0.10785	0.0806733	-0.00395916
P51955	NEK2	Y	6	6	0.994404	0.964653	0.985509	1.00306	0.998104	1.05094	0.9716	1.14398	0.90718	0.0125105	0.0491797	0.0927384	0.0514762	-0.0334701	0.245981	-0.119479	0.0310107
P38646	HSPA9	N	24	24	0.992449	0.982125	0.994669	1.00993	1.01935	1.04928	1.00178	0.938225	1.0085	0.025196	0.0536653	0.0771177	0.051993	0.0134973	-0.0659734	0.0199178	-0.0108528
O75347	TBCA	N	1	1	0.970883	0.990189	0.994302	1.03602	0.994845	1.03341	0.919704	0.974196	1.08427	0.093688	0.00676791	0.0556613	0.0520391	-0.0781284	-0.0234927	0.124973	0.00778399
Q8TDR2	STK35	Y	5	5	0.998051	0.959518	0.989827	0.997346	1.00232	1.05665	0.970819	1.09649	0.942482	-0.00101902	0.0629557	0.0942486	0.0520618	-0.0399103	0.192514	-0.0707106	0.0272975
P55209	NAP1L1	N	4	4	0.991426	1.00558	0.939034	0.972967	1.06786	1.00457	1.03487	1.01326	0.973181	-0.0271145	0.086691	0.0973362	0.0523042	0.0618682	0.010973	0.051532	0.0414577
P40925	MDH1	N	14	13	0.97254	0.993605	0.990045	1.01696	1.04645	1.00235	1.00443	0.972293	0.998884	0.0644332	0.0747594	0.0178249	0.0523392	0.0465485	-0.0312819	0.0128232	0.00936328
P61019	RAB2A	N	1	1	0.998832	0.918277	1.02398	1.11896	1.04935	0.892205	1.04725	0.972037	0.965039	0.16385	0.192496	-0.198746	0.0525333	0.0682856	0.0820813	-0.085535	0.0216106
Q9UBF2	COPG2	N	5	5	0.986378	1.01503	0.998672	0.970168	1.06903	1.07574	1.00546	0.927107	0.948588	-0.0239058	0.0747794	0.107245	0.0527063	0.0276401	-0.130713	-0.07423	-0.0591008
Q9BS26	ERP44	N	1	1	0.925356	0.976912	1.14161	1.19466	0.883155	1.09347	1.03946	0.700428	1.0267	0.368517	-0.145562	-0.0621591	0.0535985	0.167751	-0.479993	-0.153063	-0.155102
P04179	SOD2	N	2	2	1.02696	0.98594	0.921678	0.993858	1.0758	0.975773	0.991475	1.04765	0.979565	-0.0472631	0.125838	0.0822825	0.053619	-0.0507258	0.087592	0.0878776	0.0415813
P55084	HADHB	N	4	4	0.981978	0.980917	0.971434	1.00498	0.996534	1.04547	0.997217	0.964002	1.05799	0.0334099	0.022788	0.105958	0.0540519	0.0222164	-0.0250956	0.123135	0.0400853
P61011	SRP54	N	2	2	0.98974	0.911861	1.00545	0.990192	0.897067	1.14319	1.01967	1.01961	1.03948	0.000657683	-0.0235987	0.185217	0.0540921	0.0429809	0.161138	0.0480086	0.0840424
P30740	SERPINB1	N	3	3	0.926828	0.929448	0.944711	0.965886	0.983033	0.959475	1.04085	1.12053	1.14767	0.0595516	0.0808654	0.0223719	0.054263	0.167391	0.269732	0.280757	0.239294
Q5JRA6	MIA3	N	1	1	0.844723	0.927727	1.06026	0.935549	0.969504	1.02792	1.18346	1.0813	1.00237	0.147335	0.0635461	-0.0446938	0.0553959	0.486458	0.220989	-0.0810072	0.208813
Q9NQ55	PPAN	N	1	1	1.19508	0.880947	0.952947	0.921623	0.892462	1.3691	0.906277	1.18164	0.728765	-0.374863	0.0187355	0.522758	0.0555434	-0.399089	0.423662	-0.386943	-0.12079
Q99497	PARK7	N	8	8	0.966353	1.00302	0.991496	1.04001	1.01468	1.02248	1.03954	0.909318	1.00833	0.105978	0.0166763	0.0443969	0.0556837	0.105323	-0.141493	0.0242834	-0.00396222
P24844	MYL9	N	1	1	1.00082	0.934225	1.01253	1.04488	1.04522	0.974269	1.0215	1.05368	0.914159	0.0621462	0.161964	-0.055574	0.0561789	0.0294974	0.173594	-0.14745	0.0185472
Q00535	CDK5	Y	14	12	1.00116	0.945807	1.05411	1.11465	0.990678	1.01596	0.993268	0.989565	0.892225	0.154916	0.0668706	-0.0531737	0.0562044	-0.0114227	0.0652485	-0.240542	-0.0622386
Q7L2E3	DHX30	N	1	1	0.904342	0.908623	0.926217	1.26486	1.082	0.62615	1.36206	0.77115	1.11194	0.48404	0.251951	-0.564841	0.05705	0.590851	-0.23667	0.263654	0.205945
P12004	PCNA	N	9	9	1.00182	0.999312	0.959146	1.05174	1.04502	0.983721	0.992157	0.953687	1.00429	0.0701591	0.0645255	0.0364991	0.0570612	-0.0139781	-0.0674187	0.0663563	-0.00501351
Q13283	G3BP1	N	1	1	0.932062	0.983497	1.1018	0.970686	1.05886	1.10663	1.01177	0.991898	0.851551	0.0585786	0.106514	0.00631692	0.0571364	0.118389	0.0122711	-0.371692	-0.080344
P14618	PKM	N	20	20	0.978358	0.984907	1.00165	1.03177	1.0309	1.02229	0.986053	0.977348	0.984549	0.0766932	0.0658495	0.0294257	0.0573228	0.0113029	-0.0111149	-0.024838	-0.00821668
Q8TCS8	PNPT1	N	3	3	0.864521	1.02571	1.07948	1.01403	1.04318	1.02132	1.02202	1.02341	0.920712	0.230129	0.0243639	-0.0798937	0.0581997	0.241452	-0.00323397	-0.229511	0.00290248
Q06830	PRDX1	N	6	6	0.986052	0.992633	0.98195	1.06859	1.0646	0.954049	1.00095	0.931329	1.00578	0.115969	0.100983	-0.0415855	0.0584557	0.0216374	-0.0919703	0.0345895	-0.0119144
P08195	SLC3A2	N	6	6	0.970168	1.01588	0.954246	1.06532	0.967295	1.03074	1.02239	1.01517	0.968214	0.134977	-0.0706984	0.111253	0.0585107	0.0756439	-0.00101045	0.0209652	0.0318662
Q8TDN6	BRIX1	N	6	6	1.01376	0.974374	0.971543	0.999068	0.995735	1.08956	0.967438	1.05243	0.945416	-0.0210612	0.0312867	0.165402	0.0585424	-0.0674752	0.111184	-0.0393274	0.00146033
P62333	PSMC6	N	3	3	0.981093	0.983655	0.960775	1.05267	0.952457	1.04521	0.998532	1.00321	1.02887	0.101593	-0.0464974	0.121523	0.0588728	0.0254179	0.0284045	0.0987962	0.0508728
P24534	EEF1B2	N	5	5	0.987902	0.977809	0.993134	1.02778	1.01919	1.03562	1.02115	0.897487	1.03067	0.0570934	0.0598006	0.0604366	0.0591102	0.0477564	-0.123661	0.0535278	-0.0074591
P07437	TUBB	N	6	5	1.0082	0.946314	1.04886	1.04083	1.00901	1.07758	0.940035	0.956299	0.966768	0.0459601	0.0925554	0.0389681	0.0591612	-0.100991	0.0151416	-0.11758	-0.0678099
Q7KZF4	SND1	N	19	19	0.953845	1.01167	0.975519	1.04105	1.01858	1.00412	1.00557	0.995012	0.997446	0.12622	0.00982536	0.0416901	0.0592451	0.0761837	-0.0239538	0.0320689	0.0280996
Q92878	RAD50	N	2	2	1.08412	0.941292	0.872098	0.884982	1.0055	1.13168	1.15143	0.952084	0.981798	-0.292807	0.0951925	0.375897	0.0594278	0.0869054	0.0164474	0.170936	0.0914295
Q00839	HNRNPU	N	23	23	0.987796	1.00005	0.971821	1.04679	0.993217	1.04523	1.01465	0.977728	0.96518	0.0836845	-0.00988985	0.105058	0.0596176	0.0386901	-0.0325658	-0.00989265	-0.00125611
P68363	TUBA1B	N	3	3	0.994874	0.907629	1.06217	1.05142	1.03601	0.997666	1.04779	0.97118	0.925342	0.0797465	0.19087	-0.0903837	0.0600776	0.0747634	0.0976367	-0.198954	-0.00885147
Q12907	LMAN2	N	2	2	0.921739	0.990406	0.984715	0.978175	0.898808	1.15926	0.965714	0.948559	1.16542	0.0857339	-0.140009	0.235423	0.0603827	0.0672374	-0.0622834	0.243069	0.0826742
O43242	PSMD3	N	18	18	0.93445	1.00518	0.982567	1.01523	0.980005	1.05189	1.01455	1.00532	1.02167	0.119621	-0.0365921	0.0983509	0.0604601	0.118655	0.000206444	0.0563077	0.0583898
O15439	ABCC4	N	1	1	0.744013	1.00668	0.953617	0.694492	1.02995	1.13311	1.10946	1.2672	1.1251	-0.0993693	0.0329657	0.248812	0.0608028	0.576464	0.332038	0.238567	0.382356
Q13247	SRSF6	N	1	1	0.937132	1.03288	1.00199	1.08367	0.973509	1.04355	0.916849	0.874752	1.12576	0.209595	-0.0854011	0.0586262	0.0609398	-0.0315677	-0.239721	0.168031	-0.0344191
Q9H074	PAIP1	N	1	1	0.987872	0.941082	1.09557	1.06157	0.81463	1.33895	0.890689	1.06026	0.837588	0.103809	-0.208177	0.289415	0.0616823	-0.149402	0.172021	-0.387371	-0.121584
P07384	CAPN1	N	11	11	1.0016	0.95885	0.979022	1.0729	0.998115	0.998889	0.972625	1.01559	1.00057	0.0992079	0.0579013	0.0289832	0.0620308	-0.0423539	0.0829391	0.0314063	0.0239972
Q16658	FSCN1	N	15	15	0.974669	1.01244	1.02245	1.10022	1.09331	0.954495	0.897627	0.949211	0.977097	0.174809	0.110876	-0.0992184	0.0621555	-0.118797	-0.0930312	-0.0654547	-0.0924278
Q00610	CLTC	N	60	58	0.962739	0.97486	1.00584	1.05576	1.00618	1.01297	0.988922	0.983807	1.00804	0.133067	0.0456216	0.0101864	0.0629582	0.0387121	0.0131792	0.00314766	0.0183463
Q14315	FLNC	N	5	5	0.978032	0.951962	1.01862	1.01301	1.00863	1.05916	1.08789	1.00591	0.885268	0.0506999	0.0834225	0.0562989	0.0634738	0.153577	0.0795221	-0.202431	0.0102226
P40616	ARL1	N	2	2	0.85695	0.967663	1.10456	1.01943	0.961749	1.0667	1.05873	1.06461	0.925629	0.250475	-0.00884498	-0.0503175	0.0637707	0.305056	0.137753	-0.25497	0.0626128
P06733	ENO1	N	30	22	0.981406	0.996173	0.969262	1.02802	1.04162	1.01047	1.05332	0.911621	1	0.0669523	0.064359	0.0600655	0.0637923	0.102018	-0.127961	0.0450413	0.00636616
Q9NVE7	PANK4	N	1	1	1.10459	0.941544	0.843598	0.786733	1.11501	1.1438	1.12913	0.94377	0.987526	-0.489565	0.243951	0.439207	0.0645309	0.0316989	0.00340704	0.227262	0.0874561
P61981	YWHAG	N	6	6	0.948286	1.01303	0.999917	1.05073	1.02897	1.01636	1.00136	0.935349	1.00146	0.147996	0.0225231	0.0235326	0.0646838	0.0785724	-0.115099	0.00222876	-0.0114325
Q9UQ80	PA2G4	N	13	13	0.979431	0.979908	0.965255	1.02586	1.09061	0.949706	0.987406	1.02467	0.991141	0.0668209	0.154415	-0.0234297	0.0659355	0.0116991	0.0644371	0.0381799	0.0381054
P29692	EEF1D	N	2	2	0.925124	1.08018	0.989953	0.991437	1.08591	1.05519	1.01702	0.963003	0.896047	0.0998745	0.00763002	0.0920669	0.0665238	0.136629	-0.165657	-0.143786	-0.0576047
P60900	PSMA6	N	2	2	0.968892	0.990753	1.06643	1.1004	0.948912	1.12758	0.883762	0.906727	1.00029	0.183615	-0.0622498	0.0804329	0.067266	-0.132678	-0.127857	-0.0923677	-0.117634
P28074	PSMB5	N	3	3	0.927076	0.962895	1.05535	1.05644	1.06305	0.965297	0.881362	0.999908	1.07901	0.188455	0.142755	-0.128683	0.0675091	-0.0729521	0.0544167	0.03198	0.00448152
O00139	KIF2A	N	1	1	0.769633	1.3608	0.963819	1.02969	1.15445	0.977989	0.910002	0.8198	1.01147	0.419972	-0.237249	0.021056	0.0679266	0.241699	-0.731113	0.0696163	-0.139933
Q96GD4	AURKB	Y	7	7	0.919154	0.964893	1.05509	1.00678	1.01143	1.06041	0.979671	1.07555	0.9418	0.131367	0.0679534	0.00725573	0.0688587	0.0919901	0.15663	-0.163872	0.0282493
P18206	VCL	N	1	1	0.897412	0.920637	1.01171	0.932778	1.03511	0.999735	0.990403	0.904792	1.29784	0.055763	0.169077	-0.0171744	0.069222	0.142246	-0.0250451	0.359321	0.158841
P52907	CAPZA1	N	4	4	0.94988	0.978624	1.011	1.06915	1.08585	0.934965	0.990681	0.935803	1.02794	0.170654	0.15	-0.112802	0.0692841	0.060675	-0.0645505	0.0239642	0.00669624
Q12906	ILF3	N	19	19	0.968748	0.996607	0.96685	1.03559	1.00749	1.03354	1.00474	0.989278	0.999023	0.0962544	0.0156723	0.0962286	0.0693851	0.0526214	-0.0106487	0.0472258	0.0297328
Q15645	TRIP13	N	1	1	0.947373	0.997077	0.876098	1.01861	0.917395	1.02337	1.20745	1.0302	1.00598	0.104602	-0.120162	0.224164	0.0695346	0.349957	0.0471516	0.199436	0.198848
Q86U70	LDB1	N	2	2	1.00784	0.942198	1.02238	1.08693	0.927863	1.11248	1.0374	0.900695	0.959018	0.108984	-0.0221192	0.121846	0.0695703	0.0416981	-0.0649915	-0.0923054	-0.0385329
O75436	VPS26A	N	4	4	0.927644	0.987126	1.03419	1.09833	0.966501	1.03114	0.907577	1.04055	1.0131	0.243672	-0.0304635	-0.00426326	0.0696483	-0.0315502	0.0760424	-0.0297321	0.00492005
P23588	EIF4B	N	2	2	0.880806	0.984078	1.01756	1.02846	1.01023	0.981889	1.08956	0.965652	1.04748	0.223584	0.0378379	-0.0514754	0.0699821	0.306847	-0.0272687	0.0418191	0.107133
P35268	RPL22	N	2	2	0.954815	1.06676	0.900207	0.933973	0.993337	1.14401	0.976983	0.996972	1.04684	-0.0318406	-0.102878	0.345768	0.07035	0.0331124	-0.0976091	0.217708	0.0510704
O14656	TOR1A	N	1	1	0.986861	0.822168	1.21856	1.02889	1.24536	0.893554	0.855474	0.858756	1.03901	0.0601648	0.599059	-0.447553	0.0705571	-0.206123	0.0628147	-0.229965	-0.124425
Q96Q11	TRNT1	N	1	1	1.01297	0.902853	1.0113	1.04643	1.04622	0.97906	0.939427	1.01653	1.03427	0.0468938	0.212619	-0.0467429	0.0709234	-0.108731	0.171082	0.0324016	0.0315842
Q13564	NAE1	N	2	2	0.987381	0.873263	0.864819	0.917425	1.05079	0.897512	1.21484	1.13763	1.07078	-0.106016	0.266991	0.0535332	0.0715028	0.299087	0.38154	0.308192	0.329606
Q06265	EXOSC9	N	1	1	0.858442	0.909869	0.969162	1.08668	0.927815	0.872105	1.08592	1.10712	1.19922	0.34014	0.028178	-0.152235	0.0720274	0.339119	0.283078	0.307291	0.30983
Q14683	SMC1A	N	2	2	0.91052	0.933245	1.01514	1.01081	1.00079	0.992461	1.04975	1.0134	1.08004	0.150753	0.100809	-0.0325891	0.072991	0.205277	0.118874	0.0894128	0.137855
Q8WUM0	NUP133	N	2	2	0.959122	0.964808	0.968319	0.873657	1.13077	1.05595	1.00675	0.930669	1.09963	-0.134648	0.228991	0.124985	0.0731095	0.0699259	-0.0519737	0.183461	0.0671377
P61513	RPL37A	N	1	1	0.941903	1.00773	0.950793	1.0251	0.954677	1.07369	0.971545	1.02915	1.05744	0.12211	-0.0780316	0.175375	0.0731514	0.0447026	0.0303418	0.153366	0.076137
P68133	ACTA1	N	2	1	0.949786	0.879626	1.08004	1.03551	1.05596	0.960895	0.960448	0.967237	1.09653	0.124667	0.263598	-0.168638	0.0732091	0.0161059	0.136979	0.0218611	0.0583154
P51149	RAB7A	N	4	4	1.00365	0.968827	0.945554	1.03356	0.993494	1.04281	0.889537	1.06577	1.05898	0.0423708	0.036272	0.141248	0.0732969	-0.174125	0.137592	0.163442	0.0423032
Q99459	CDC5L	N	2	2	0.997144	0.874415	1.03018	0.982355	1.02755	1.03795	1.08124	0.969309	0.996362	-0.0215572	0.232813	0.0108311	0.0740289	0.116813	0.148639	-0.0481609	0.0724302
P62191	PSMC1	N	3	3	0.967052	0.934371	0.979641	1.0812	0.97057	0.984163	1.05355	0.981777	1.04643	0.160968	0.0548356	0.00664384	0.0741491	0.123598	0.0713986	0.0951504	0.0967155
P51692	STAT5B	N	2	2	0.97058	1.01616	1.02267	1.05851	1.06574	1.0443	0.985505	0.83629	0.980331	0.12511	0.0687232	0.0301961	0.0746763	0.0220164	-0.281051	-0.0610004	-0.106678
P62258	YWHAE	N	7	7	0.966743	0.975438	1.01995	1.0678	1.05041	1.00161	0.96773	0.927326	1.00934	0.14344	0.106837	-0.0261736	0.0747008	0.00147198	-0.0729736	-0.0150855	-0.0288624
P46783	RPS10	N	4	4	0.991702	0.929903	0.952139	0.938474	1.07349	1.01825	1.04626	1.05555	0.997696	-0.0795907	0.207158	0.0968427	0.0748033	0.0772607	0.182849	0.0674281	0.109179
P46778	RPL21	N	7	6	1.00582	0.978436	0.88091	0.953096	1.04108	1.02086	1.07392	1.00595	1.0422	-0.0776859	0.0895384	0.212721	0.0748578	0.0945105	0.0400062	0.242572	0.125696
Q86UE4	MTDH	N	1	1	0.946038	0.953259	0.999101	1.08825	0.972436	0.996033	1.08714	0.96526	0.993671	0.202035	0.028735	-0.0044367	0.0754445	0.200568	0.0180495	-0.00786197	0.0702517
P62829	RPL23	N	3	3	1.06986	0.934082	0.893832	0.982213	1.07474	0.990163	1.03521	1.05172	0.963709	-0.123316	0.202364	0.147663	0.0755705	-0.0475049	0.171127	0.108594	0.0774054
P46734	MAP2K3	Y	5	5	0.972545	0.972792	0.977411	1.07963	0.976166	1.02892	0.946597	1.06228	0.989626	0.150699	0.00499556	0.0740984	0.0765977	-0.0390134	0.126956	0.0179189	0.035287
Q9UBQ0	VPS29	N	1	1	0.904769	1.01706	1.02146	1.08755	1.0011	1.01465	0.970822	0.949956	1.03067	0.265463	-0.0228184	-0.0096569	0.0776626	0.101657	-0.0984692	0.01295	0.00537927
P49841	GSK3B	Y	3	3	1.00663	0.972841	0.954018	1.06511	0.942314	1.09508	0.9029	1.05066	1.01642	0.0814816	-0.0459967	0.198945	0.0781433	-0.156888	0.11102	0.0914106	0.0151808
Q9P035	HACD3	N	2	2	0.937428	0.969669	0.998133	1.02534	0.947523	1.0987	0.997349	1.04304	0.997895	0.129315	-0.0333312	0.138488	0.0781574	0.08939	0.105236	-0.000343144	0.064761
O60610	DIAPH1	N	2	2	1.01556	0.930201	0.967771	0.884553	1.07489	1.13187	1.02582	0.94532	1.0187	-0.199256	0.208574	0.225975	0.0784313	0.014507	0.0232602	0.0739975	0.0372549
Q13724	MOGS	N	3	3	0.985644	0.884029	1.03048	1.051	1.00214	1.00443	1.07122	1.04259	0.931926	0.0926291	0.180922	-0.0369434	0.0788692	0.120114	0.238007	-0.145028	0.0710312
P35241	RDX	N	4	4	0.964216	0.983304	0.928858	1.03613	1.09097	0.918068	1.07322	1.02991	0.971854	0.103775	0.149896	-0.0168562	0.0789382	0.154519	0.0668087	0.0652813	0.0955364
P50914	RPL14	N	5	5	1.01452	0.955459	0.937493	1.00271	1.04934	1.0186	1.04158	0.99197	0.983877	-0.0168989	0.135223	0.1197	0.0793415	0.0379765	0.0541029	0.0696692	0.0539162
P42285	MTREX	N	4	4	0.911072	1.00072	0.996184	1.05676	1.02535	0.989663	0.981387	1.01784	1.02369	0.214011	0.0350844	-0.00947575	0.0798733	0.107257	0.0244721	0.0392931	0.0570073
P42224	STAT1	N	1	1	1.09781	1.10602	0.801068	1.16642	1.05987	0.930964	0.847341	0.982297	0.985384	0.0874646	-0.0614808	0.216801	0.0809284	-0.373614	-0.17114	0.298761	-0.0819974
Q8N3U4	STAG2	N	3	3	0.951569	0.8909	1.05625	0.978069	1.06247	1.01965	0.943606	0.948113	1.13569	0.0396286	0.254094	-0.0508699	0.0809508	-0.0121242	0.0897961	0.10462	0.060764
Q6PKG0	LARP1	N	5	5	0.969181	0.986347	0.956884	1.11789	0.921845	1.05266	1.00735	0.962387	1.02673	0.205943	-0.0975712	0.137619	0.0819969	0.0557215	-0.0354794	0.101647	0.0406299
Q96A65	EXOC4	N	1	1	1.0094	0.765404	0.819331	0.76106	1.1881	0.830944	1.34465	1.23512	1.0603	-0.407413	0.634362	0.0203057	0.0824182	0.413735	0.690361	0.371955	0.492017
P17980	PSMC3	N	6	6	0.970457	0.999268	0.938065	1.04025	1.00517	1.03326	1.09192	0.937765	0.982851	0.100194	0.00849692	0.139442	0.0827112	0.170133	-0.091645	0.0672852	0.048591
O95757	HSPA4L	N	1	1	0.989544	0.503349	1.32672	0.910761	1.00953	0.854013	1.46203	1.10893	0.854534	-0.119692	1.00405	-0.635536	0.0829411	0.563137	1.13953	-0.634657	0.356005
O00178	GTPBP1	N	1	1	1.20281	0.943194	0.708335	0.863344	0.940346	1.17624	0.981402	0.980941	1.20151	-0.478402	-0.00436194	0.731677	0.0829712	-0.293494	0.0566126	0.762347	0.175155
Q15274	QPRT	N	1	1	1.00168	1.05738	0.818671	1.02334	1.04009	0.968089	1.10021	1.02312	0.972197	0.0308623	-0.0237802	0.241856	0.0829795	0.135368	-0.047526	0.247966	0.111936
O95372	LYPLA2	N	1	1	0.911969	0.951657	1.08224	1.28892	0.805871	1.07513	0.956591	0.806051	1.10736	0.499101	-0.239893	-0.00950064	0.0832358	0.0689159	-0.239571	0.0331106	-0.0458482
P61254	RPL26	N	6	6	0.97347	0.927808	0.92531	0.974315	1.03415	0.986297	1.08878	1.05391	1.04151	0.00125295	0.156547	0.0920853	0.0832952	0.161501	0.183855	0.170664	0.172007
Q14CX7	NAA25	N	3	3	0.910845	1.02796	0.996279	1.07132	1.10446	0.937831	0.955122	0.913823	1.06385	0.234113	0.103555	-0.0872221	0.0834816	0.0684791	-0.169798	0.0946759	-0.00221447
O43143	DHX15	N	8	7	0.936325	0.951708	0.972557	1.00935	1.03105	0.991603	1.06445	1.03155	1.01639	0.108338	0.115518	0.0279785	0.0839448	0.185029	0.116219	0.0636031	0.121617
Q9UI12	ATP6V1H	N	1	1	1.13778	0.865146	1.14314	1.1333	1.04583	1.13092	0.818819	0.908463	0.784992	-0.00569382	0.273628	-0.0155056	0.0841429	-0.474603	0.0704842	-0.542254	-0.315458
Q96PZ0	PUS7	N	1	1	0.900048	0.955554	1.05217	1.01936	1.1497	0.919883	0.966176	0.937008	1.07946	0.179588	0.266852	-0.193848	0.0841975	0.102283	-0.0282756	0.0369422	0.0369834
P15170	GSPT1	N	2	2	0.987691	0.949835	0.95258	0.958786	0.973591	1.14092	0.942211	1.06516	1.04099	-0.0428498	0.0356388	0.260279	0.084356	-0.0680087	0.165325	0.128046	0.0751208
Q06210	GFPT1	N	1	1	1.0002	0.86615	1.0448	1.13363	0.919181	1.0357	0.977614	1.01727	1.00369	0.180651	0.0857315	-0.0126231	0.0845866	-0.0329561	0.232017	-0.0579157	0.0470484
P09874	PARP1	N	32	32	0.964823	0.974283	0.96506	1.00551	1.01918	1.05573	1.01526	0.973846	1.02559	0.059595	0.0649893	0.12955	0.0847114	0.0735133	-0.000648285	0.0877562	0.0535404
P46782	RPS5	N	5	5	0.920488	0.973803	0.993472	1.04545	1.00221	1.01389	0.949734	1.06309	1.0448	0.183654	0.0414881	0.0293548	0.0848322	0.0451244	0.126555	0.072669	0.0814496
P26599	PTBP1	N	5	5	0.979477	0.933054	0.999454	1.04809	1.0263	1.01334	1.00314	0.998707	0.993743	0.0976815	0.137413	0.0199076	0.0850006	0.0344435	0.0981005	-0.00826652	0.0414258
P60842	EIF4A1	N	5	5	0.97461	1.01536	0.977205	1.09771	1.01024	1.04164	0.911178	0.942366	1.01892	0.171602	-0.00729329	0.0921207	0.0854764	-0.0970927	-0.107638	0.0603032	-0.0481426
P68371	TUBB4B	N	2	2	0.986677	0.889026	1.06327	1.05867	1.05193	1.0053	0.98395	0.970312	0.977477	0.101602	0.242745	-0.0808798	0.0878225	-0.00399212	0.126224	-0.121374	0.000285905
Q86XI8	ZSWIM9	N	1	1	0.909997	1.02554	0.973229	1.03957	1.0068	1.04195	1.09348	0.91258	0.997987	0.192046	-0.0265987	0.0984373	0.0879616	0.264994	-0.168358	0.0362422	0.0442925
P62701	RPS4X	N	11	11	0.984703	0.965365	0.927074	0.956362	1.10932	0.998205	0.985136	1.04708	1.02265	-0.042131	0.200528	0.106652	0.0883496	0.000633961	0.117222	0.141555	0.0864703
O15145	ARPC3	N	1	1	0.899613	0.936403	1.09331	1.01119	1.16098	0.942857	0.852355	1.1584	0.944171	0.168675	0.310144	-0.213593	0.088409	-0.0778513	0.306929	-0.211582	0.00583194
P60228	EIF3E	N	9	9	0.983307	0.98041	0.936792	1.06202	1.0403	0.983024	0.959625	0.993454	1.05165	0.111094	0.0855361	0.0694975	0.0887093	-0.0351714	0.019067	0.166855	0.0502502
Q12769	NUP160	N	1	1	1.24677	0.587445	0.998082	0.614	1.05213	1.36101	0.745922	1.20217	1.19159	-1.02188	0.840791	0.447443	0.088784	-0.741096	1.03311	0.255657	0.182559
P62280	RPS11	N	7	7	0.970749	0.877558	0.927927	0.941344	1.0834	0.932317	1.1027	1.16138	1.01309	-0.0443756	0.303997	0.00680926	0.0888101	0.183873	0.40427	0.126674	0.238273
P11940	PABPC1	N	7	7	0.987761	0.996736	0.96974	1.08268	0.955618	1.11091	0.944608	0.904895	1.039	0.13237	-0.0607772	0.196078	0.0892236	-0.064445	-0.13946	0.0995254	-0.0347932
P33991	MCM4	N	11	11	0.970784	0.985497	0.973528	1.02796	1.08707	1.00501	1.03089	0.941843	0.965843	0.0825611	0.141516	0.0459117	0.0899962	0.0866621	-0.0653637	-0.0114339	0.00328818
P19623	SRM	N	3	3	1.01382	0.917543	1.00655	1.11884	1.05418	0.957294	0.983028	0.940488	0.98586	0.142198	0.200277	-0.0723911	0.0900283	-0.0444942	0.0356329	-0.0299696	-0.0129436
Q96SB4	SRPK1	Y	4	4	0.935471	0.939494	1.01101	1.00347	1.0131	1.05482	1.01572	1.05031	0.985147	0.101239	0.108817	0.0611978	0.0904179	0.118742	0.160854	-0.0373848	0.0807371
P25788	PSMA3	N	3	3	0.981464	1.03525	0.930933	1.02566	1.08136	1.03162	1.04345	0.913683	0.945739	0.0635516	0.0628685	0.148162	0.0915273	0.0883572	-0.180212	0.0227652	-0.0230297
O43707	ACTN4	N	28	28	0.949233	0.999625	0.996867	1.09714	1.00079	1.0428	0.95765	0.950784	0.998706	0.208909	0.00168175	0.0649841	0.0918584	0.012736	-0.0722692	0.00265863	-0.0189582
P83731	RPL24	N	7	7	1.03495	0.912065	0.870575	0.955829	1.05738	0.984588	1.10381	1.05764	1.02346	-0.114743	0.213281	0.177551	0.0920299	0.0929296	0.213638	0.233411	0.179993
P52292	KPNA2	N	1	1	0.859213	0.897808	1.02709	0.924962	0.995947	1.04151	1.1189	0.902195	1.23354	0.106378	0.149662	0.0201112	0.0920504	0.380996	0.00703278	0.264243	0.217424
P0DP25	CALM3	N	3	3	1	0.998712	0.911933	1.00949	1.08745	1.00481	1.06019	0.889057	1.02088	0.0136269	0.122808	0.139923	0.0921193	0.0843221	-0.167793	0.162808	0.0264457
P62269	RPS18	N	3	3	0.91693	0.987372	0.980178	0.958743	1.04693	1.0712	0.967421	1.03748	1.04067	0.0643332	0.0844996	0.128119	0.0923173	0.077332	0.0714222	0.0864036	0.078386
Q66LE6	PPP2R2D	N	1	1	0.852147	1.01263	0.933759	0.930926	1.20826	0.868018	1.21629	1.01031	0.967293	0.127564	0.25483	-0.105326	0.0923558	0.513307	-0.00330136	0.0509021	0.186969
P62263	RPS14	N	1	1	0.818082	1.11847	0.929029	1.09325	0.87506	1.07743	0.983221	1.04138	1.09291	0.41831	-0.354067	0.213794	0.0926791	0.265271	-0.10303	0.234381	0.132207
P52306	RAP1GDS1	N	1	1	0.839038	0.984074	1.06427	1.04927	0.992787	1.02344	1.13542	1.03626	0.895788	0.322585	0.0127176	-0.0564309	0.0929571	0.436423	0.0745521	-0.248634	0.087447
P49755	TMED10	N	3	3	0.956287	0.954609	0.980186	1.02309	1.02348	1.03805	0.911364	0.988423	1.11707	0.0974188	0.1005	0.0827418	0.0935534	-0.0694167	0.0502177	0.188586	0.0564623
P15880	RPS2	N	15	15	0.966599	0.99152	0.938454	1.03203	1.03994	1.01866	0.960342	1.0295	1.02153	0.0944949	0.0687834	0.118309	0.0938624	-0.00936918	0.0542276	0.122368	0.0557423
P21283	ATP6V1C1	N	2	2	0.856973	0.942206	1.06951	1.03775	0.995378	1.01671	0.998907	0.930588	1.14904	0.276134	0.0792018	-0.0730296	0.0941019	0.221101	-0.0179011	0.103486	0.102229
P30419	NMT1	N	7	7	0.961292	0.974407	0.961757	1.02285	1.02809	1.0432	0.99258	1.00811	1.00736	0.0895436	0.0773721	0.117277	0.094731	0.0462098	0.0490496	0.0668313	0.0540302
P10515	DLAT	N	8	8	1.03402	0.97505	0.960908	1.02165	1.10024	1.04957	0.930562	0.881046	1.01997	-0.0173611	0.17427	0.127327	0.0947451	-0.152089	-0.14626	0.0860541	-0.070765
O43615	TIMM44	N	3	3	0.945287	0.971241	1.03764	1.05375	1.05677	1.04263	0.958023	0.954735	0.970351	0.156706	0.121758	0.00691851	0.0951274	0.0193073	-0.0247285	-0.0967318	-0.034051
P63104	YWHAZ	N	7	7	0.985008	0.93892	0.979932	1.04767	1.07849	0.977938	1.00037	0.980194	0.997788	0.0889734	0.199944	-0.00293829	0.0953263	0.0223257	0.0620641	0.0260517	0.0368138
P04406	GAPDH	N	17	14	0.978279	0.978537	0.949707	1.02257	1.05979	1.02335	1.04059	0.927989	1.00792	0.063885	0.11508	0.107739	0.0955682	0.0890829	-0.0765179	0.0858272	0.0327974
Q08J23	NSUN2	N	4	4	0.912199	1.01351	0.955369	0.978977	1.13393	0.972234	0.993247	1.02692	1.00998	0.101927	0.161971	0.0252466	0.0963816	0.122805	0.0189677	0.080202	0.0739915
O15091	PRORP	N	1	1	1.07456	0.973319	0.94553	1.05998	1.24096	0.918889	1.04708	0.844659	0.849324	-0.0197052	0.350475	-0.0412324	0.0965124	-0.037377	-0.204544	-0.154808	-0.132243
P61927	RPL37	N	2	2	0.946879	0.956627	0.927175	1.00014	0.993064	1.03486	1.07918	1.02214	1.04758	0.0789501	0.0539295	0.158521	0.0971336	0.188689	0.0955594	0.176145	0.153465
Q9NR45	NANS	N	1	1	1.05227	0.944741	0.877805	1.01334	1.03037	1.02347	0.927475	1.03928	1.08282	-0.0543838	0.125176	0.221492	0.0974282	-0.182123	0.137593	0.302822	0.0860975
P62081	RPS7	N	6	6	0.957882	1.00611	0.957325	1.05971	1.03237	1.03328	0.977326	0.934949	1.03109	0.145744	0.0371699	0.110154	0.0976894	0.0289926	-0.105826	0.107093	0.0100867
P58546	MTPN	N	1	1	0.987937	0.927452	0.999212	1.12206	1.03579	0.965258	1.04135	0.877313	1.01956	0.183657	0.159387	-0.0498769	0.0977222	0.0759664	-0.080181	0.0290898	0.00829173
P13804	ETFA	N	4	4	0.997762	1.00822	0.910935	1.07899	0.993371	1.04827	0.974656	0.918604	1.05752	0.112918	-0.0214068	0.202597	0.0980362	-0.0338026	-0.134297	0.215266	0.0157222
O00743	PPP6C	N	1	1	0.918699	0.865319	1.31516	1.60519	0.798723	1.00029	0.71982	0.797729	0.934642	0.805077	-0.115535	-0.394832	0.0982366	-0.351957	-0.117332	-0.492757	-0.320682
Q5UIP0	RIF1	N	1	1	1.22803	1.06249	0.889088	1.1312	1.27177	0.989297	0.80623	0.808337	0.747415	-0.1185	0.259381	0.154078	0.0983198	-0.607088	-0.394426	-0.250415	-0.41731
Q8NEC7	GSTCD	N	1	1	1.16662	0.775876	0.796305	1.11603	1.12216	0.707519	1.01966	1.03981	1.21044	-0.0639643	0.532381	-0.170553	0.0992878	-0.19424	0.422421	0.604133	0.277438
P04181	OAT	N	3	3	0.940539	0.930278	1.04741	1.07718	0.94598	1.10681	0.863606	0.994086	1.09187	0.195697	0.0241471	0.0795859	0.09981	-0.123115	0.0957088	0.0599744	0.0108561
O15067	PFAS	N	1	1	0.944681	0.966927	0.972651	1.03295	1.03776	1.02051	0.863993	0.971309	1.17565	0.128877	0.10199	0.0692932	0.100054	-0.128809	0.0065236	0.273462	0.0503924
Q92841	DDX17	N	2	2	0.903636	0.992134	0.988171	1.06603	0.991635	1.03244	1.03877	0.977718	1.01271	0.238439	-0.000725395	0.0632265	0.100313	0.201061	-0.0211165	0.035383	0.0717757
P62244	RPS15A	N	8	8	1.00976	0.932588	0.908442	1.00878	1.04656	0.998401	0.994544	1.04978	1.04674	-0.00140601	0.166343	0.136226	0.100388	-0.0219081	0.170777	0.204433	0.117767
P67936	TPM4	N	2	2	0.990602	0.963078	0.977581	1.02344	0.994346	1.12957	0.926405	0.962344	1.02739	0.0470453	0.0460958	0.208483	0.100541	-0.0966616	-0.00109998	0.0716927	-0.00868962
P19338	NCL	N	26	26	0.964989	0.962312	0.934614	1.03532	1.05475	0.980806	1.06812	0.958743	1.03109	0.101493	0.132328	0.0695974	0.101139	0.146487	-0.00536091	0.141734	0.0942865
O14965	AURKA	Y	18	18	0.982144	0.960848	1.01661	1.06744	1.01385	1.09628	0.943868	0.975428	0.937406	0.120153	0.0774693	0.108845	0.102156	-0.0573491	0.0217278	-0.117023	-0.0508813
P53041	PPP5C	N	3	3	0.904071	0.971592	1.01261	1.19538	0.992724	0.92695	1.03886	0.928982	1.01586	0.402958	0.0310422	-0.127516	0.102161	0.200489	-0.064701	0.00462167	0.0468032
Q9HC38	GLOD4	N	3	3	1.01557	0.898728	1.00418	1.07027	1.07053	0.989479	0.98473	0.954042	0.99153	0.0756847	0.25237	-0.0212782	0.102259	-0.0444916	0.0861679	-0.0182898	0.0077955
Q13347	EIF3I	N	2	2	1.02409	0.908498	0.999684	1.12471	1.03721	0.988996	0.961311	0.936315	0.99551	0.135207	0.19116	-0.0155073	0.10362	-0.0912721	0.0435103	-0.00603642	-0.0179327
P47914	RPL29	N	3	3	0.972066	0.939517	0.951334	1.00855	1.01852	1.04979	1.01264	0.944841	1.09399	0.0531553	0.116481	0.142075	0.103904	0.0589941	0.00815258	0.20158	0.0895757
P50502	ST13	N	7	7	0.973189	0.959145	0.973309	1.04376	1.03756	1.04386	1.06242	0.894817	0.998634	0.100998	0.113378	0.100957	0.105111	0.126558	-0.100156	0.0370585	0.0211535
Q15436	SEC23A	N	1	1	1.08214	0.778335	1.02785	0.747621	1.08547	1.32826	0.951705	0.868999	1.10927	-0.53351	0.479857	0.369903	0.105417	-0.185302	0.158963	0.109981	0.0278807
Q8NE71	ABCF1	N	2	2	1.04474	0.913297	0.840115	0.939795	1.10758	0.961029	1.06293	1.07612	1.04826	-0.15272	0.278254	0.193993	0.106509	0.0249145	0.236686	0.319337	0.193646
P46779	RPL28	N	7	7	0.992753	0.918692	0.918298	1.00665	1.02782	1.01066	1.08041	1.02796	1.01606	0.0200504	0.161937	0.138258	0.106749	0.122077	0.162126	0.145955	0.143386
Q07020	RPL18	N	2	2	0.909333	0.973587	0.955436	0.997941	1.01869	1.04033	1.01237	1.08664	1.01823	0.134146	0.0653307	0.122813	0.10743	0.154856	0.158498	0.0918398	0.135065
P67809	YBX1	N	2	2	0.947733	0.927518	0.960567	1.00386	0.988182	1.06567	1.03725	0.969192	1.0988	0.0830071	0.0914005	0.149801	0.10807	0.130214	0.0634067	0.193974	0.129198
P08133	ANXA6	N	14	14	0.9886	0.919963	0.924683	1.03949	1.00801	1.00516	1.01477	1.002	1.09047	0.0724224	0.131857	0.12039	0.108223	0.0376941	0.123236	0.237914	0.132948
Q15031	LARS2	N	2	2	1.08668	0.904796	0.868457	0.966559	0.987871	1.12005	1.08961	0.885453	1.07678	-0.168991	0.12673	0.367032	0.108257	0.00388841	-0.0311768	0.31019	0.0943007
P12814	ACTN1	N	3	3	0.955693	0.970539	0.910364	1.05844	0.978614	1.02302	1.02799	0.98148	1.09181	0.147319	0.0119527	0.168325	0.109199	0.105202	0.0161724	0.262211	0.127862
O95394	PGM3	N	1	1	0.969327	1.0446	0.896192	0.97489	1.07354	1.08935	0.981975	1.07335	0.905223	0.00825589	0.03943	0.281588	0.109758	0.0187026	0.0391691	0.0144654	0.0241124
Q13045	FLII	N	1	1	0.957847	0.872179	1.22678	1.15728	1.18554	0.939284	0.948528	0.807314	0.856714	0.272874	0.442851	-0.385248	0.110159	-0.0141048	-0.111494	-0.517995	-0.214532
P61088	UBE2N	N	3	3	0.913393	0.976389	1.00137	1.06256	1.00854	1.04798	0.983621	0.993163	1.01271	0.218237	0.0467345	0.0656354	0.110202	0.106867	0.0245743	0.0162505	0.0492305
Q12866	MERTK	Y	5	5	0.972754	0.884429	0.957285	0.981818	1.01687	1.03891	1.05813	1.15447	0.95049	0.0133816	0.201324	0.118051	0.110919	0.121367	0.384408	-0.0102761	0.165166
Q00688	FKBP3	N	1	1	0.971754	1.01621	0.869484	1.03311	0.951897	1.10032	0.973745	1.09185	1.00703	0.0883256	-0.094326	0.339689	0.11123	0.00295324	0.103569	0.211876	0.106133
P0C7M4	RHOXF2B	N	1	1	0.96172	0.988548	0.952326	1.26141	0.954372	0.94885	1.05765	0.899965	0.957481	0.391345	-0.0507599	-0.0052749	0.11177	0.137174	-0.135443	0.00778807	0.0031731
P62979	RPS27A	N	5	5	0.978884	0.947709	0.991372	1.11713	0.982811	1.05693	0.970973	0.905716	1.03257	0.190582	0.0524711	0.0923847	0.111812	-0.0117073	-0.0653848	0.0587473	-0.00611492
P62888	RPL30	N	4	4	0.951423	0.957223	0.990555	1.04453	1.07306	1.01994	0.974758	1.03691	0.947037	0.134701	0.164806	0.042178	0.113895	0.0349573	0.115357	-0.0648175	0.028499
Q7L5D6	GET4	N	1	1	0.956242	0.927013	0.911557	1.00754	0.92646	1.09729	1.14985	1.03837	1.00255	0.0753927	-0.000860923	0.267546	0.114026	0.265997	0.163656	0.137274	0.188976
P61353	RPL27	N	6	6	0.975468	0.980077	0.896056	1.0533	0.983435	1.04834	1.07162	0.938622	1.04836	0.11075	0.00493448	0.22645	0.114045	0.135621	-0.0623496	0.226471	0.099914
P62861	FAU	N	1	1	1.01418	0.926006	0.926758	0.972023	1.03088	1.10371	1.08348	1.03596	0.911316	-0.0612525	0.154789	0.25209	0.115209	0.0953595	0.161872	-0.0242425	0.0776629
P21266	GSTM3	N	1	1	0.655831	1.1862	1.1088	1.04315	1.03534	1.01747	1.01538	1.03021	0.940292	0.669548	-0.196248	-0.124021	0.116427	0.630617	-0.203402	-0.237824	0.0631306
Q9NR77	PXMP2	N	1	1	0.774574	0.894233	1.12653	0.929952	0.778781	1.37277	0.978316	0.989523	1.19182	0.263754	-0.199434	0.285203	0.116508	0.336897	0.146083	0.0812818	0.188087
Q9HAV7	GRPEL1	N	1	1	0.875726	0.925672	1.04102	0.977488	1.04556	1.05347	0.944056	1.06088	1.08099	0.158599	0.17571	0.0171624	0.117157	0.108393	0.196688	0.0543614	0.119814
Q4VNC1	ATP13A4	N	1	1	0.92685	1.0257	1.30541	1.22753	0.85025	1.51951	0.658998	0.556309	0.893206	0.405348	-0.270656	0.2191	0.117931	-0.492063	-0.882657	-0.547437	-0.640719
P46781	RPS9	N	8	8	0.957095	0.971774	0.925218	1.03153	1.04015	1.0257	1.03575	0.998137	1.01098	0.108053	0.0981044	0.148743	0.1183	0.113943	0.038618	0.127894	0.093485
Q8WWM7	ATXN2L	N	1	1	1.06833	0.975889	0.735787	0.9159	0.894652	1.19832	0.889073	1.22431	1.12691	-0.222099	-0.12539	0.70365	0.11872	-0.264987	0.327184	0.615012	0.225736
P83881	RPL36A	N	1	1	0.985815	0.957384	0.849431	0.990183	1.07911	0.961065	1.09184	1.05671	1.02662	0.00637799	0.172666	0.178138	0.119061	0.147378	0.142406	0.273339	0.187707
P26583	HMGB2	N	4	4	0.870439	1.11673	1.02519	1.28329	1.02368	0.972755	0.884372	0.802213	0.991386	0.560037	-0.12551	-0.0757404	0.119595	0.0229105	-0.477223	-0.0483688	-0.167561
Q14651	PLS1	N	1	1	0.933172	1.02408	0.987802	1.0828	1.05243	1.064	0.951186	0.931894	0.961079	0.214548	0.0393975	0.107208	0.120384	0.0275832	-0.136096	-0.0395681	-0.0493604
O14776	TCERG1	N	2	2	1.00692	1.10865	0.856593	1.07346	1.05396	1.09018	0.968756	0.912517	0.91698	0.0923197	-0.0729757	0.347883	0.122409	-0.0557507	-0.280878	0.0982795	-0.0794496
P25787	PSMA2	N	3	3	0.983744	0.910551	1.09394	1.13675	1.06258	1.04706	0.9599	0.91467	0.867358	0.208562	0.222757	-0.0631926	0.122709	-0.0353989	0.00651051	-0.334837	-0.121242
Q9Y3U8	RPL36	N	4	4	0.954864	0.980463	0.913407	1.01754	1.04623	1.03864	1.04235	0.965982	1.03402	0.0917227	0.093668	0.185361	0.123584	0.126473	-0.0214658	0.178937	0.094648
Q9NZI8	IGF2BP1	N	10	10	0.960962	0.963746	0.929683	1.01592	1.02175	1.07648	0.991097	1.02803	1.01278	0.0802322	0.0843169	0.211512	0.125354	0.0445461	0.0931555	0.123506	0.0870692
Q8TBC4	UBA3	N	1	1	0.848254	1.25866	0.727562	0.966093	1.16497	0.895776	1.13009	1.11131	0.919117	0.187666	-0.111594	0.300069	0.125381	0.413869	-0.179621	0.337179	0.190476
O76021	RSL1D1	N	11	11	0.954383	0.950815	0.93054	1.04946	0.998703	1.04597	1.03505	1.04145	0.996822	0.137004	0.0708914	0.168707	0.125534	0.117066	0.131359	0.0992675	0.115898
P60866	RPS20	N	2	2	1.00548	0.975579	0.943487	1.05418	1.01004	1.12872	0.915971	0.986496	0.972359	0.0682348	0.050079	0.258617	0.125644	-0.134514	0.0160541	0.0434867	-0.024991
P27348	YWHAQ	N	3	3	0.844293	0.991609	0.973487	0.992192	1.03328	1.03342	1.02951	1.10734	1.01278	0.232876	0.0593946	0.0861974	0.126156	0.286138	0.159253	0.0570864	0.167493
P62266	RPS23	N	5	5	0.937813	1.00841	0.911502	1.14503	1.0429	0.941829	0.990592	1.01477	0.997178	0.288013	0.0485145	0.0472188	0.127915	0.0789906	0.00906023	0.129605	0.0725519
Q9H1E3	NUCKS1	N	1	1	0.950223	0.99472	0.956998	1.15353	1.02641	0.997697	1.05841	0.845077	0.993618	0.279719	0.0452386	0.0600861	0.128348	0.155555	-0.235208	0.0541761	-0.00849249
P31751	AKT2	Y	13	13	0.951254	0.928701	0.922734	1.01844	0.986729	1.06067	1.05145	1.11199	0.981374	0.0984585	0.0874396	0.200983	0.12896	0.144471	0.259858	0.0888885	0.164406
P62753	RPS6	N	10	9	0.974338	0.954096	0.904664	1.02363	1.08073	0.99599	1.01745	0.986853	1.04899	0.0711991	0.179805	0.138749	0.129918	0.0624644	0.0487002	0.213545	0.108237
O95073	FSBP	N	1	1	0.969299	0.970476	0.991759	1.06358	1.06499	1.07919	0.878574	1.0001	0.969331	0.133908	0.134076	0.121883	0.129955	-0.141779	0.0433833	-0.0329997	-0.0437983
Q09472	EP300	N	1	1	0.994008	0.967459	1.00448	1.11932	1.09607	1.034	0.793597	1.00956	0.957945	0.171296	0.180073	0.0417938	0.131054	-0.32485	0.0614571	-0.0684298	-0.110607
P42766	RPL35	N	5	5	0.971403	0.958439	0.861241	0.980325	1.02777	1.04602	1.07621	0.98993	1.08612	0.0131913	0.100758	0.280422	0.131457	0.147818	0.0466394	0.334695	0.176384
O43314	PPIP5K2	N	1	1	1.02035	0.850285	0.895929	0.96903	1.02784	1.02636	1.12466	1.05352	1.03116	-0.0744445	0.273601	0.196086	0.131748	0.140426	0.309203	0.202814	0.217481
P05387	RPLP2	N	2	2	0.959607	0.945341	0.901434	0.983757	0.983771	1.11293	1.08385	0.949151	1.07959	0.0358584	0.0574876	0.30407	0.132472	0.175645	0.00580203	0.260194	0.147214
P40429	RPL13A	N	9	9	0.943416	0.966179	0.914139	1.06408	1.08892	0.949474	1.02384	1.00985	1.02777	0.173644	0.172538	0.0547156	0.133632	0.11803	0.0637762	0.169031	0.116945
P08708	RPS17	N	5	5	0.930722	1.00265	0.897863	1.01972	0.997614	1.08778	1.02592	0.988474	1.05165	0.131745	-0.00726451	0.276816	0.133766	0.140491	-0.0205436	0.228082	0.11601
P62750	RPL23A	N	6	6	0.924303	0.996386	0.926803	1.13423	1.08245	0.918993	0.992126	0.97313	1.03274	0.295269	0.119526	-0.0122085	0.134196	0.102156	-0.0340725	0.15614	0.0747413
Q02543	RPL18A	N	8	7	0.960742	0.941742	0.903806	1.02301	1.0511	1.00733	1.06466	1.04342	1.00238	0.0906022	0.158498	0.156447	0.135183	0.148171	0.147919	0.14934	0.148477
P18621	RPL17	N	8	8	0.975498	0.914544	0.917168	1.02746	1.07084	0.985969	1.05424	1.02214	1.02258	0.0748763	0.227613	0.104357	0.135615	0.111993	0.160469	0.15695	0.143137
P60953	CDC42	N	2	2	0.94978	0.94936	0.950756	1.0776	1.0128	1.04208	0.898094	0.989948	1.11689	0.18216	0.0933183	0.132324	0.135934	-0.0807281	0.0603979	0.232336	0.0706687
Q9NPQ8	RIC8A	N	1	1	0.924129	1.00307	0.908795	1.02787	1.02033	1.06608	0.975612	0.98223	1.08827	0.15349	0.0246107	0.230291	0.136131	0.078214	-0.0302955	0.26001	0.102643
O43929	ORC4	N	1	1	0.880376	0.979612	1.12419	0.95596	1.25282	1.07933	0.915639	0.881904	0.901318	0.118829	0.354898	-0.0587449	0.138327	0.0566579	-0.151589	-0.318777	-0.137903
Q01082	SPTBN1	N	4	4	0.980732	0.957506	0.93577	1.15139	1.04633	0.972696	1.07176	1.01889	0.855345	0.231444	0.127991	0.0558346	0.138423	0.128052	0.0896481	-0.129648	0.0293506
P57678	GEMIN4	N	2	2	0.945001	0.92464	0.955463	1.0384	0.977105	1.09797	1.01026	1.06631	0.992169	0.135976	0.0796218	0.200561	0.13872	0.0963458	0.20566	0.0543856	0.118797
P62910	RPL32	N	5	5	0.960292	0.958203	0.905583	0.991001	1.06806	1.05084	1.05779	0.987612	1.0143	0.0454132	0.156585	0.21463	0.138876	0.139501	0.0436122	0.163564	0.115559
P62424	RPL7A	N	8	8	0.942111	0.925277	0.893853	0.983207	1.09038	0.970468	1.07204	1.09118	1.03165	0.0615985	0.236875	0.118643	0.139039	0.186393	0.237927	0.206841	0.210387
Q02218	OGDH	N	2	2	1.0077	0.903266	0.931683	1.12657	1.19564	0.841007	1.02719	0.946529	0.978132	0.160869	0.404566	-0.147721	0.139238	0.0276377	0.067497	0.0701893	0.055108
P61247	RPS3A	N	10	10	0.947784	0.966719	0.937349	1.06725	1.04841	1.02632	0.994164	0.96117	1.03751	0.171264	0.117034	0.130827	0.139708	0.0689262	-0.00830422	0.146461	0.0690276
Q15833	STXBP2	N	1	1	0.871497	1.11892	0.908662	1.10437	1.03691	1.03521	1.01918	0.902033	0.997	0.341651	-0.109806	0.18811	0.139985	0.225845	-0.31085	0.133851	0.0162817
Q7Z6Z7	HUWE1	N	1	1	1.13084	0.843854	0.914661	1.00267	1.07651	1.082	0.853187	1.08292	0.993801	-0.173557	0.351302	0.242397	0.140047	-0.406466	0.359855	0.11972	0.0243699
P05386	RPLP1	N	1	1	0.995294	0.87903	1.0135	1.02152	1.09739	1.05882	0.909471	0.986801	1.01672	0.037521	0.320095	0.0631043	0.14024	-0.130095	0.166847	0.00457029	0.013774
Q9BVP2	GNL3	N	3	3	0.929264	0.990121	0.946349	1.06508	1.04291	1.05075	1.0533	1.00245	0.918411	0.196804	0.0749402	0.150982	0.140909	0.18076	0.0178594	-0.0432314	0.0517961
Q5VT25	CDC42BPA	Y	1	1	0.951395	1.01318	0.690034	0.994499	1.1957	0.75076	0.935287	1.60745	0.897566	0.0639255	0.238962	0.121683	0.141523	-0.0246353	0.665876	0.37935	0.340197
P62841	RPS15	N	2	2	0.914485	0.93038	0.969746	1.02386	1.03852	1.04182	0.994503	1.04795	1.03835	0.162984	0.158643	0.103426	0.141684	0.121017	0.171678	0.098609	0.130435
P62241	RPS8	N	7	7	0.960404	0.945907	0.911515	1.03176	1.04215	1.03604	1.02778	1.00334	1.03409	0.103392	0.13979	0.184746	0.142643	0.0978231	0.085044	0.182025	0.121631
P62917	RPL8	N	5	5	0.962049	0.9528	0.900417	1.03424	1.02953	1.04301	1.05108	0.983616	1.0365	0.104392	0.111739	0.212094	0.142741	0.12769	0.0459219	0.203051	0.125554
Q16777	H2AC20	N	2	2	0.92498	0.900632	0.982818	1.0555	0.958986	1.08922	1.0485	1.00244	1.03891	0.190436	0.0905715	0.148295	0.143101	0.180832	0.15451	0.08008	0.138474
Q02878	RPL6	N	15	15	0.959461	0.943381	0.95374	1.00658	1.06687	1.08356	0.979693	0.978512	1.01731	0.06916	0.177467	0.184109	0.143579	0.0301062	0.0527501	0.0930912	0.0586492
P62277	RPS13	N	6	6	0.963486	0.951159	0.940356	1.05872	1.01104	1.08541	0.973333	0.986665	1.02215	0.135985	0.0880756	0.206968	0.143676	0.0146704	0.0528746	0.120328	0.0626243
P60709	ACTB	N	11	8	0.862472	1.05877	1.04841	1.21564	0.988964	1.07568	0.854886	0.823248	1.04792	0.495171	-0.0983945	0.0370409	0.144606	-0.0127457	-0.362986	-0.000671018	-0.125467
Q9NX58	LYAR	N	3	3	0.976547	0.880959	0.976193	0.950875	1.09555	1.09255	0.998665	1.04167	0.980264	-0.0384334	0.314504	0.162464	0.146178	0.032312	0.24175	0.0060033	0.093355
P49207	RPL34	N	6	6	0.984456	0.9254	0.918096	1.04302	1.01052	1.07761	1.03801	0.991508	1.00483	0.0833735	0.126945	0.231115	0.147144	0.0764169	0.0995474	0.130236	0.102067
P21399	ACO1	N	3	3	0.956849	0.954182	0.890835	1.03354	1.07464	0.995242	1.1225	1.00025	0.965255	0.111226	0.171513	0.15989	0.147543	0.230358	0.068024	0.115751	0.138045
P26373	RPL13	N	9	9	0.93845	0.938431	0.903726	1.02057	1.05419	1.00798	1.0669	0.996593	1.06561	0.121022	0.167815	0.157505	0.148781	0.185077	0.0867537	0.237723	0.169851
P08758	ANXA5	N	4	4	0.940391	0.928076	0.947142	1.03203	1.06147	1.02942	1.0286	0.947999	1.06963	0.134156	0.193755	0.120186	0.149366	0.129347	0.030642	0.175454	0.111814
P25325	MPST	N	1	1	0.938066	1.02409	0.953633	1.13567	1.09208	1.00796	0.884967	0.90221	1.03219	0.275776	0.0927468	0.0799293	0.149484	-0.084067	-0.182803	0.114201	-0.0508896
O00505	KPNA3	N	1	1	1.01364	0.871331	0.95535	1.16383	1.1015	0.899309	1.07566	0.992194	0.899464	0.19933	0.338182	-0.0872136	0.150099	0.0856773	0.1874	-0.0869648	0.0620376
Q16778	H2BC21	N	3	3	0.998352	0.941238	0.921409	1.07324	1.04155	1.05874	0.954292	0.944391	1.04617	0.104355	0.146101	0.200441	0.150299	-0.0651177	0.00482507	0.183198	0.0409685
O75419	CDC45	N	1	1	0.862986	0.899217	1.06735	1.06485	1.02657	1.0358	1.16295	0.958741	0.921177	0.303236	0.191084	-0.0432866	0.150345	0.430377	0.0924718	-0.212488	0.103454
P00813	ADA	N	1	1	0.961711	0.859664	1.08837	1.1303	1.1698	0.930327	1.1219	0.82	0.874408	0.233026	0.444416	-0.22636	0.150361	0.222269	-0.0681483	-0.31579	-0.05389
Q02809	PLOD1	N	1	1	1.04503	0.789551	1.11735	1.29582	1.03289	0.941752	1.07217	0.717251	0.928055	0.310317	0.387578	-0.246668	0.150409	0.0369933	-0.138554	-0.267805	-0.123122
P23396	RPS3	N	15	15	0.93878	0.960234	0.932692	1.06797	1.02572	1.0541	0.945656	1.03108	1.03789	0.186017	0.0951797	0.17654	0.152579	0.0105289	0.102703	0.15418	0.0891375
P05388	RPLP0	N	10	10	0.905956	0.98586	0.93631	1.10352	1.08562	0.959436	1.01174	0.983481	1.01324	0.2846	0.139071	0.0352008	0.152957	0.159326	-0.00348498	0.113918	0.0899197
P48444	ARCN1	N	2	2	0.951179	0.83345	0.964364	0.916536	1.10825	1.03712	1.13525	1.01497	1.03162	-0.053525	0.411112	0.104931	0.154173	0.255225	0.284271	0.0972584	0.212251
P82933	MRPS9	N	1	1	0.99016	0.925993	0.886204	0.985363	1.14364	0.994177	1.10504	0.926558	1.0189	-0.00700596	0.304554	0.165864	0.154471	0.15836	0.000879732	0.201308	0.120183
Q14684	RRP1B	N	1	1	1.01615	0.885779	0.892134	1.12422	1.03143	0.954885	0.921661	0.951924	1.18975	0.14581	0.219632	0.0980669	0.154503	-0.140803	0.103899	0.415323	0.12614
Q9NR30	DDX21	N	18	18	0.951785	0.975178	0.911897	1.05598	1.07949	1.02405	0.987632	1.012	0.990898	0.149878	0.146616	0.167348	0.154614	0.0533381	0.0534771	0.119867	0.0755606
Q9UN86	G3BP2	N	1	1	1.07436	0.74566	1.14844	0.935553	1.11038	1.22389	0.771483	1.04017	0.927457	-0.199588	0.574464	0.091793	0.155556	-0.477773	0.480233	-0.308325	-0.101955
P39023	RPL3	N	17	14	0.963327	0.953075	0.929313	1.08103	1.0481	1.04288	0.972857	0.982475	1.01228	0.166315	0.13711	0.166334	0.156586	0.0142023	0.0438317	0.123373	0.0604689
P63244	RACK1	N	13	13	0.980153	0.925025	0.966562	1.09112	1.11042	1.00606	0.937522	1.0023	0.957968	0.154735	0.263535	0.0577757	0.158682	-0.0641544	0.115754	-0.0128855	0.0129047
Q96C86	DCPS	N	1	1	0.869353	1.02368	0.921964	1.138	1.05219	0.953916	0.870299	1.02515	1.13234	0.388485	0.0396255	0.0491512	0.159087	0.00156908	0.00206345	0.296528	0.100054
Q04917	YWHAH	N	3	3	0.888749	0.932436	1.08713	1.05767	1.12928	1.05112	0.919612	0.966816	0.948159	0.251042	0.276326	-0.0486031	0.159588	0.0492492	0.0522363	-0.197324	-0.0319461
Q12905	ILF2	N	9	9	0.911034	0.982782	0.894943	1.09572	1.04826	0.972331	0.941671	0.983464	1.15323	0.266297	0.0930502	0.119651	0.159666	0.0477183	0.00100034	0.365808	0.138175
P31749	AKT1	Y	12	11	0.932053	0.89065	0.910048	1.02713	0.9908	1.03702	1.06409	1.14123	1.0188	0.140133	0.153736	0.188428	0.160766	0.191132	0.357665	0.162862	0.23722
P53985	SLC16A1	N	4	4	0.985807	0.938098	0.875746	1.08474	1.04615	0.997707	0.943131	1.11713	1.00586	0.137974	0.157278	0.188103	0.161119	-0.0638459	0.25199	0.19985	0.129331
P62899	RPL31	N	5	5	0.905558	0.959809	0.907283	1.09259	1.04033	0.970947	1.14105	1.00256	0.975848	0.270871	0.116225	0.0978409	0.161646	0.333489	0.0628756	0.105104	0.167156
P32969	RPL9	N	7	7	0.929008	0.93423	0.930251	1.01312	1.09174	1.02366	0.969635	1.09443	1.01032	0.125037	0.224774	0.138047	0.162619	0.0617501	0.228323	0.119122	0.136398
P62847	RPS24	N	4	3	0.95478	0.870467	0.945489	1.00957	1.09106	1.00393	1.05711	1.04925	1.00869	0.0804951	0.32587	0.0865222	0.164296	0.146886	0.269494	0.0933547	0.169911
P84098	RPL19	N	2	2	0.962862	0.981468	0.873656	1.02292	1.06266	1.07171	0.958922	0.982078	1.07043	0.0872974	0.114672	0.294779	0.165583	-0.00591482	0.000896537	0.293049	0.0960101
P27635	RPL10	N	4	4	0.96361	0.877094	0.906311	0.988393	1.14949	0.956693	1.02594	1.04764	1.06616	0.0366346	0.390194	0.0780492	0.168293	0.090429	0.256343	0.234343	0.193705
P30825	SLC7A1	N	1	1	1.0889	0.928417	0.736678	1.1599	0.876333	1.04063	1.13522	1.0988	0.941987	0.0911311	-0.0832938	0.498355	0.168731	0.0600978	0.243086	0.354672	0.219285
Q9GZZ1	NAA50	N	1	1	0.948142	0.938366	0.951184	1.01468	1.12687	1.05196	0.932249	0.98085	1.03446	0.0978506	0.264094	0.145279	0.169074	-0.0243885	0.0638816	0.121088	0.0535269
O00425	IGF2BP3	N	1	1	1.0234	0.785193	1.00249	1.12017	0.989892	1.033	1.20917	1.02074	0.809468	0.130347	0.334224	0.0432523	0.169274	0.240656	0.378495	-0.308545	0.103535
Q15459	SF3A1	N	3	3	0.992109	0.892729	0.969969	1.02338	1.06142	1.12584	0.964186	0.945924	1.0044	0.0447782	0.249708	0.214988	0.169825	-0.041187	0.0835023	0.0503192	0.0308782
Q15758	SLC1A5	N	4	4	0.976484	0.907062	0.896505	1.05219	1.08526	0.990174	0.886321	1.14222	1.05408	0.107724	0.258767	0.143371	0.169954	-0.139767	0.332561	0.233602	0.142132
Q13618	CUL3	N	5	5	0.917335	0.914469	0.921146	1.00791	1.05662	1.03383	1.01069	1.13775	1.00587	0.135841	0.208455	0.1665	0.170265	0.139817	0.315183	0.126946	0.193982
Q9NVP1	DDX18	N	2	2	0.886282	0.957353	0.960571	1.09674	1.06201	1.00086	0.939679	1.21358	0.893443	0.307378	0.149676	0.0592722	0.172109	0.0844023	0.342146	-0.104517	0.107344
P62249	RPS16	N	5	5	0.912395	0.931038	0.978474	1.0862	1.04674	1.05017	1.00206	0.989021	0.992483	0.251562	0.168989	0.102011	0.174187	0.135233	0.0871603	0.0205083	0.0809673
Q16563	SYPL1	N	1	1	0.947953	0.986981	0.898244	1.08572	1.06428	1.04908	0.910914	0.945491	1.08857	0.19577	0.108781	0.223942	0.176164	-0.0575005	-0.0619575	0.277251	0.0525976
Q5T6V5	C9orf64	N	1	1	0.927205	0.880228	1.01876	1.04257	1.04914	1.0976	1.13597	0.841577	0.985755	0.16918	0.253263	0.107541	0.176661	0.29296	-0.0647817	-0.0475152	0.0602211
Q5SY16	NOL9	N	1	1	0.93698	0.80225	0.850618	0.874983	1.05153	1.00672	1.02811	1.2667	1.1979	-0.0987623	0.390369	0.243076	0.178228	0.133903	0.658946	0.49393	0.428926
P11498	P11498	N	2	2	0.859938	0.881212	1.00549	0.914593	1.0823	1.11552	1.05587	1.19769	0.908762	0.0888978	0.296533	0.14982	0.178417	0.296127	0.442693	-0.145924	0.197632
Q9UIQ6	LNPEP	N	1	1	1.01173	0.7951	0.976212	1.05867	1.09624	0.981613	1.00462	1.06275	0.991993	0.0654289	0.463351	0.00796044	0.178914	-0.0101702	0.418595	0.0231361	0.143853
Q06418	TYRO3	Y	3	3	0.956419	0.881178	0.944132	1.04206	1.07302	1.03325	1.02377	1.17258	0.877634	0.123729	0.284173	0.130131	0.179344	0.0981759	0.412179	-0.105369	0.134995
P35637	FUS	N	2	2	1.0815	0.922906	0.836904	1.06763	1.03908	1.09683	0.95273	0.968735	1.00953	-0.0186195	0.171051	0.390205	0.180879	-0.182891	0.0699184	0.270544	0.052524
P46776	RPL27A	N	4	4	0.937807	0.891592	0.878485	0.979401	1.11129	0.983649	1.06585	1.09941	1.04716	0.062608	0.317778	0.163125	0.18117	0.184647	0.302277	0.253387	0.246771
P51398	DAP3	N	2	2	0.954591	0.957013	0.866559	1.11915	1.00581	1.02761	0.903675	1.10118	1.05871	0.229452	0.0717442	0.245921	0.182372	-0.0790783	0.202443	0.288939	0.137435
Q9H0A0	NAT10	N	3	3	0.901777	0.886968	0.978543	1.19728	0.946001	1.01512	1.01749	1.04818	1.00399	0.408921	0.0929589	0.0529456	0.184942	0.174166	0.240938	0.0370328	0.150712
P61313	RPL15	N	8	8	0.930828	0.945174	0.882567	1.01568	1.07193	1.04859	1.02509	1.01755	1.05345	0.125854	0.181558	0.248673	0.185362	0.139171	0.106448	0.255343	0.166988
Q9BZZ5	API5	N	1	1	0.976285	0.940118	0.92509	1.10288	1.0308	1.10057	0.844099	1.04045	1.02422	0.175903	0.132856	0.250584	0.186448	-0.20989	0.146287	0.146864	0.0277537
Q9H1A4	ANAPC1	N	1	1	0.893188	0.83543	1.087	0.932225	1.21909	1.05225	1.1885	0.975142	0.802603	0.0617133	0.545209	-0.0468769	0.186682	0.412102	0.223094	-0.437599	0.0658657
Q9Y696	CLIC4	N	1	1	1.00191	0.855513	1.01174	1.04367	1.08235	1.13611	0.825316	0.920787	1.0872	0.0589101	0.339303	0.167261	0.188492	-0.279736	0.106077	0.10378	-0.0232931
P13674	P4HA1	N	1	1	0.930084	0.905276	1.02336	1.05977	1.15244	1.04433	0.96859	0.888363	0.992697	0.188314	0.348266	0.0292666	0.188616	0.0585251	-0.0272077	-0.0438903	-0.00419096
Q68E01	INTS3	N	1	1	0.972058	0.9927	0.93435	1.00378	1.1793	1.12989	0.898594	0.806537	1.03907	0.0463332	0.248501	0.274151	0.189662	-0.113373	-0.299618	0.153252	-0.0865797
Q6ZMT9	DTHD1	N	1	1	0.887861	1.09546	1.06233	1.33327	0.949254	1.21152	0.693855	0.733319	0.991666	0.586564	-0.206674	0.18958	0.189823	-0.3557	-0.579027	-0.0993078	-0.344678
Q9H892	TTC12	N	1	1	0.940591	0.966929	0.82489	1.05456	0.885692	1.19255	1.09156	1.20572	0.872043	0.165007	-0.126605	0.531774	0.190059	0.214745	0.31841	0.0801974	0.204451
P46777	RPL5	N	9	9	0.916222	0.975047	0.889417	1.08257	1.03953	1.04868	0.993257	0.974874	1.06701	0.24069	0.0923855	0.237638	0.190238	0.11647	-0.000256113	0.262635	0.126283
P42677	RPS27	N	3	3	0.884938	1.00734	0.99465	1.13136	0.972573	1.19759	0.873748	0.899601	1.02443	0.354415	-0.0506761	0.267872	0.190537	-0.0183601	-0.163198	0.0425625	-0.0463318
P62913	RPL11	N	3	3	0.975532	0.8951	0.928017	1.05953	1.12355	1.0124	0.943825	1.02027	1.01693	0.119165	0.327946	0.12555	0.190887	-0.0476694	0.188834	0.131993	0.0910525
O60231	DHX16	N	1	1	0.992539	0.743894	1.10816	1.0592	1.10328	1.04687	0.913965	0.900878	1.08873	0.0937728	0.568634	-0.0820871	0.19344	-0.118984	0.276236	-0.0255209	0.0439101
P43686	PSMC4	N	3	3	0.941273	0.855526	0.932941	0.945305	1.10427	1.0798	0.956629	1.04554	1.12467	0.00616655	0.368208	0.210909	0.195094	0.0233453	0.28937	0.26964	0.194119
P48449	LSS	N	1	1	0.781582	0.916686	0.975818	1.03726	0.947798	1.06749	1.05695	1.19911	1.04733	0.408312	0.048151	0.129541	0.195335	0.435433	0.387464	0.102026	0.308308
Q99805	TM9SF2	N	2	2	0.972703	0.970483	0.914092	1.01985	1.06057	1.20024	0.827387	1.06578	0.961117	0.0682809	0.12806	0.392916	0.196419	-0.233438	0.135138	0.0723729	-0.00864223
Q04759	PRKCQ	Y	1	1	0.666018	0.842756	0.981918	1.10768	0.705975	1.06041	1.40451	1.10805	1.1765	0.733913	-0.255497	0.110943	0.196453	1.07644	0.394838	0.260823	0.577366
P62854	RPS26	N	3	3	0.948908	0.876815	0.939799	1.07556	1.05697	1.03631	1.015	1.01851	1.01646	0.180755	0.269595	0.141031	0.197127	0.0971441	0.216112	0.113124	0.142127
P11171	EPB41	N	2	2	0.953848	0.966851	0.887413	1.06512	1.08077	1.07613	0.939111	1.01855	0.996696	0.159186	0.160691	0.278176	0.199351	-0.0224633	0.0751502	0.167547	0.0734114
Q9BQ75	CMSS1	N	1	1	1.02768	1.06036	0.826937	1.02921	0.949464	1.40504	0.899651	0.93675	0.862739	0.00213667	-0.159368	0.764764	0.202511	-0.191957	-0.178818	0.061147	-0.103209
Q92499	DDX1	N	2	2	0.932053	0.982457	0.9113	1.20946	1.18643	0.890982	1.02637	0.86557	0.946465	0.375882	0.272158	-0.0325302	0.20517	0.139072	-0.182744	0.0546227	0.00365021
P08865	RPSA	N	3	3	0.991379	0.945095	0.870966	1.08004	1.02149	1.1364	0.921886	1.00503	1.0124	0.123571	0.112147	0.383778	0.206498	-0.104849	0.0887037	0.21709	0.0669816
Q14739	LBR	N	1	1	1.09568	1.01385	0.744561	1.19915	0.916159	1.15704	0.840975	1.13336	0.897071	0.130177	-0.146179	0.635973	0.206657	-0.381694	0.160753	0.268832	0.0159634
P30050	RPL12	N	3	3	0.900364	0.958762	0.910969	0.999345	1.11427	1.08536	0.965331	0.992029	1.05815	0.150474	0.216857	0.252698	0.206676	0.100516	0.0492096	0.216072	0.121933
Q9H7B2	RPF2	N	2	2	0.848929	0.918379	0.88202	1.03274	1.00129	1.02482	1.14753	1.15678	1.00566	0.282763	0.124701	0.216494	0.207986	0.434819	0.332955	0.189263	0.319012
Q99856	ARID3A	N	1	1	0.935074	0.994868	0.793311	0.995335	1.08237	1.06092	0.905058	0.979827	1.23321	0.0901011	0.121613	0.419359	0.210358	-0.0470705	-0.0219787	0.636457	0.189136
P18077	RPL35A	N	3	3	0.88893	0.970841	0.932766	1.19748	1.10506	0.943581	1.0457	0.962022	0.927786	0.429866	0.186813	0.0166317	0.211104	0.234332	-0.0131653	-0.00772361	0.0711476
P39019	RPS19	N	7	7	0.909855	0.962027	0.899925	1.09353	1.06107	1.05402	0.987891	0.985301	1.03019	0.265284	0.141364	0.228027	0.211558	0.118716	0.0344876	0.19504	0.116081
Q01650	SLC7A5	N	1	1	0.811655	1.10968	0.846268	1.09015	0.936042	1.16191	1.0131	1.08214	0.972792	0.425583	-0.245498	0.457311	0.212465	0.319834	-0.0362495	0.201017	0.161534
P18124	RPL7	N	8	8	0.928466	0.943508	0.876004	1.09459	1.0279	1.06837	1.00759	1.01762	1.025	0.237464	0.123594	0.286398	0.215819	0.117988	0.109091	0.22662	0.151233
P62308	SNRPG	N	1	1	1.11267	0.970454	0.76855	1.15971	1.00509	1.11988	1.06682	0.814441	0.94441	0.0597439	0.0505888	0.543131	0.217821	-0.0607123	-0.25285	0.297274	-0.00542945
P13224	GP1BB	N	2	2	0.974759	0.925523	0.833659	1.1477	0.995041	1.04393	0.867985	1.12001	1.08019	0.235629	0.104488	0.3245	0.221539	-0.167376	0.275169	0.37375	0.160514
Q9UG63	ABCF2	N	2	2	0.901651	1.0581	0.864395	1.02766	0.9888	1.28773	0.934185	0.886287	1.04249	0.188727	-0.0977212	0.575071	0.222026	0.0511398	-0.255626	0.270273	0.0219287
P11177	PDHB	N	1	1	1.04586	0.754239	1.01395	1.21519	1.14653	0.913457	1.03309	0.890249	0.928667	0.216499	0.604177	-0.150571	0.223368	-0.0177168	0.239186	-0.126746	0.0315742
Q6YN16	HSDL2	N	1	1	0.821874	1.0438	1.03704	1.1411	1.06335	1.16746	0.826837	0.916866	0.96293	0.473431	0.0267761	0.170904	0.223704	0.00868566	-0.187057	-0.106967	-0.0951127
P46821	MAP1B	N	1	1	0.869664	0.938339	0.854659	0.811597	1.4762	0.933789	1.02048	1.16794	0.901843	-0.0996942	0.653703	0.127748	0.227252	0.230716	0.31579	0.0775277	0.208011
P06748	NPM1	N	9	7	0.944366	0.920553	0.847632	1.06022	1.06871	1.04744	1.07247	0.900202	1.11074	0.166951	0.215302	0.305359	0.229204	0.183521	-0.0322514	0.390009	0.180426
Q9NZ32	ACTR10	N	1	1	0.927857	0.949789	0.868262	1.02266	1.06043	1.1387	1.12227	1.00815	0.89809	0.140358	0.158965	0.391184	0.230169	0.27444	0.0860356	0.0487289	0.136401
O00571	DDX3X	N	2	2	1.14671	0.883669	0.733174	1.09384	1.20815	0.913771	1.04581	1.02624	0.903733	-0.0680964	0.451216	0.317677	0.233599	-0.132884	0.215789	0.30174	0.128215
O60884	DNAJA2	N	1	1	0.803228	0.981095	0.883507	0.771016	1.18174	1.24925	0.927446	1.0615	1.14273	-0.0590492	0.268448	0.499753	0.236384	0.207454	0.113645	0.371172	0.230757
Q9UPU5	USP24	N	1	1	0.997961	0.953004	0.927851	1.06295	1.1533	1.18964	1.17175	0.897219	0.622859	0.0910164	0.275219	0.35856	0.241599	0.231604	-0.0870231	-0.574987	-0.143469
P62906	RPL10A	N	5	5	0.878823	0.944628	0.918693	1.08724	1.05954	1.10154	0.942548	0.963267	1.08309	0.307025	0.165626	0.261864	0.244838	0.100994	0.0281889	0.237494	0.122226
Q8NC51	SERBP1	N	5	5	0.927585	0.873885	0.89698	1.0301	1.10742	1.0619	1.03268	1.03503	1.01674	0.151226	0.341694	0.243498	0.245472	0.154841	0.244153	0.180804	0.193266
Q8N752	CSNK1A1L	Y	1	1	0.901624	0.789613	0.976	1.1109	0.994532	1.06577	0.933003	1.24999	0.984268	0.30113	0.332872	0.12694	0.253647	0.0493554	0.662704	0.0121706	0.24141
P11166	SLC2A1	N	1	1	0.943702	0.841181	0.837994	0.999275	1.04626	1.08344	1.02591	1.08272	1.12937	0.0825514	0.314754	0.370612	0.255972	0.120494	0.364171	0.430504	0.305057
Q04771	ACVR1	Y	1	1	0.854248	0.925025	1.0325	1.08889	1.09041	1.17354	0.984143	1.01849	0.822796	0.350136	0.237312	0.184721	0.25739	0.204214	0.138871	-0.32754	0.00518139
P24390	KDELR1	N	1	1	0.998261	0.964478	0.769978	0.97045	1.15466	1.14174	1.01489	0.997229	0.965835	-0.0407626	0.259646	0.568341	0.262408	0.0238318	0.048177	0.32696	0.13299
Q9NY33	DPP3	N	2	2	0.829713	0.92961	0.849005	1.2024	0.844536	1.13454	1.17544	1.14686	0.912434	0.535234	-0.138466	0.418261	0.271677	0.502518	0.302996	0.103948	0.303154
Q86UV5	USP48	N	1	1	0.819236	0.883111	0.854172	0.964769	1.18497	0.957238	0.893061	1.30753	1.13684	0.235904	0.424188	0.164352	0.274815	0.12448	0.566182	0.412433	0.367698
P68402	PAFAH1B2	N	2	2	0.848056	1.02555	0.90288	1.09532	1.23048	1.03646	0.853322	0.878016	1.08166	0.369118	0.262823	0.199057	0.276999	0.00893005	-0.224081	0.260635	0.0151614
P05023	ATP1A1	N	13	13	0.896504	0.934483	0.866572	1.09769	1.06448	1.11411	0.937955	1.01205	1.05569	0.292084	0.187907	0.362494	0.280829	0.0652096	0.115042	0.2848	0.155017
P02786	TFRC	N	22	22	0.896379	0.920687	0.869622	1.12425	1.05092	1.09567	0.994171	0.990609	1.03608	0.326778	0.190864	0.333347	0.283663	0.149385	0.105604	0.252679	0.169223
Q04837	SSBP1	N	1	1	0.814803	0.893729	0.895804	1.08869	1.04682	1.04244	1.27669	0.751017	1.15729	0.418077	0.228099	0.218706	0.288294	0.647885	-0.250993	0.369494	0.255462
Q8TAT6	NPLOC4	N	1	1	0.839805	0.679683	1.00947	1.0059	1.11519	0.93793	1.04952	1.21135	1.14277	0.260367	0.714353	-0.106047	0.289558	0.321607	0.83368	0.178936	0.444741
Q9NQW7	XPNPEP1	N	1	1	0.777946	0.808547	1.07461	1.09714	0.992665	1.13485	1.25055	1.1218	0.759852	0.495999	0.295975	0.0786996	0.290225	0.684821	0.472411	-0.500018	0.219071
P11169	SLC2A3	N	4	4	0.938539	0.869308	0.836362	1.06342	1.09038	1.08441	0.902306	1.12514	1.07175	0.180216	0.326895	0.374711	0.293941	-0.0567999	0.372172	0.357772	0.224381
P61758	VBP1	N	1	1	0.783623	1.01697	0.910713	1.47553	1.27956	0.710478	1.00539	1.0058	0.752662	0.913002	0.331364	-0.358206	0.295387	0.359525	-0.0159397	-0.274995	0.0228635
P30530	AXL	Y	2	2	0.883979	0.941302	0.873968	1.08828	1.09479	1.13028	0.941875	1.0573	0.971894	0.299966	0.217927	0.371026	0.296306	0.0915227	0.167661	0.153217	0.137467
Q13451	FKBP5	N	5	5	0.805079	1.06603	1.10424	1.36293	0.875054	1.47402	0.654997	0.674268	0.941436	0.759512	-0.284799	0.416693	0.297135	-0.297642	-0.660849	-0.230125	-0.396205
P07947	YES1	Y	9	9	0.916505	0.835868	0.857747	1.04341	1.07919	1.08808	0.997268	1.14418	1.02745	0.187093	0.368606	0.343163	0.29962	0.121839	0.452969	0.260449	0.278419
Q15024	EXOSC7	N	1	1	0.828549	0.920742	0.980263	1.20147	1.06314	1.10989	0.790248	1.1397	0.951319	0.536145	0.207463	0.179176	0.307595	-0.0682817	0.307786	-0.0432407	0.065421
Q14254	FLOT2	N	1	1	0.927818	0.920056	0.710708	1.15755	1.15411	0.873852	0.887015	1.17966	1.15886	0.319166	0.326987	0.298131	0.314761	-0.0648828	0.358574	0.705372	0.333021
P42696	RBM34	N	1	1	0.854878	1.07797	0.690293	1.12391	1.10584	0.989413	1.14972	1.0007	0.993606	0.394738	0.0368301	0.519364	0.316977	0.427491	-0.107307	0.525465	0.281883
P49354	FNTA	N	1	1	1.19898	0.788064	0.758494	0.786077	1.24422	1.43503	0.986765	0.963214	0.796875	-0.609067	0.658858	0.919868	0.323219	-0.281032	0.289544	0.0712155	0.0265757
O43491	EPB41L2	N	3	3	0.89891	0.835928	0.89637	1.17108	1.05368	1.07737	0.941111	1.01744	1.07626	0.381592	0.333987	0.26535	0.326976	0.0661893	0.283499	0.263864	0.204517
P40692	MLH1	N	1	1	1.13517	0.785775	0.574362	0.848599	1.41671	0.870491	0.988518	0.928165	1.36706	-0.419751	0.850354	0.599868	0.34349	-0.199567	0.240265	1.25105	0.430582
Q7Z2T5	TRMT1L	N	1	1	0.818209	1.02099	0.689409	1.02435	1.25621	0.934139	1.04511	1.20235	0.997848	0.32417	0.299104	0.438277	0.353851	0.353113	0.235883	0.533461	0.374152
P33527	ABCC1	N	1	1	0.889674	0.844507	0.927759	1.17461	0.993549	1.24741	1.02269	0.908486	0.961706	0.400837	0.234482	0.427109	0.354143	0.201017	0.105355	0.0518448	0.119406
P13693	TPT1	N	3	3	0.858313	0.867533	0.901702	1.046	1.2326	1.11113	0.914121	0.985301	1.03894	0.2853	0.506711	0.301304	0.364438	0.0908818	0.183645	0.204392	0.15964
P61224	RAP1B	N	2	2	0.81823	0.816391	0.939215	1.2185	0.996962	1.10255	0.942557	1.13112	1.02046	0.574532	0.288278	0.231312	0.364707	0.204074	0.470419	0.11969	0.264727
P78346	RPP30	N	1	1	0.865934	0.912392	0.994642	0.983744	1.37406	1.29638	1.0268	0.807267	0.679538	0.184027	0.590719	0.382239	0.385662	0.245823	-0.176608	-0.549624	-0.160136
Q9GZL7	WDR12	N	1	1	0.915608	0.77111	0.789671	0.892488	1.28383	1.10485	1.01087	1.18846	1.01615	-0.0368979	0.73544	0.484523	0.394355	0.142791	0.62408	0.363796	0.376889
P05129	PRKCG	Y	1	1	0.774233	0.862868	0.920367	1.07971	1.14803	1.1512	1.02971	1.02936	0.980181	0.47981	0.411951	0.32286	0.404874	0.411393	0.254531	0.0908387	0.252254
O00116	AGPS	N	1	1	0.953975	0.75691	0.927737	1.11893	1.23176	1.18292	0.832068	0.782086	1.12657	0.230093	0.702532	0.350567	0.427731	-0.19725	0.0472046	0.280151	0.0433686
Q5JWF2	GNAS	N	1	1	0.857962	0.849844	0.765596	1.18879	1.07299	1.08962	0.999176	0.995503	1.13999	0.470505	0.33637	0.509168	0.438681	0.219826	0.228228	0.574367	0.340807
Q9Y5Q8	GTF3C5	N	1	1	1.06537	0.502059	1.01321	1.30816	0.98115	1.13939	0.932495	0.930977	1.05657	0.296188	0.966616	0.169329	0.477378	-0.192184	0.890887	0.0604543	0.253052
Q29RF7	PDS5A	N	1	1	0.675184	0.824697	0.870025	1.24787	1.18435	0.995966	1.14793	1.05124	0.964416	0.88611	0.522161	0.195039	0.534437	0.765678	0.350157	0.148598	0.421478
Q13572	ITPK1	N	1	1	0.514331	0.806021	0.963856	1.83846	0.39168	2.74623	0.482436	0.416117	0.759326	1.83773	-1.04114	1.51056	0.769051	-0.0923591	-0.953826	-0.344098	-0.463428
P02461	COL3A1	N	1	1	0.16229	0	0.00758566	0	0.0562782	0.108998	0	9.43913	0.186152	#NUM!	#DIV/0!	3.84488	#NUM!	#NUM!	#DIV/0!	4.61707	#NUM!
P02452	COL1A1	N	1	1	0	0	0.0102239	0	0.0326186	0	0	9.93961	0.0397622	#DIV/0!	#DIV/0!	#NUM!	#DIV/0!	#DIV/0!	#DIV/0!	1.95944	#DIV/0!

## Sheet: 100 nM compound treatment
100 nM compound treatment (keratin highlighted and excluded from plots)
Uniprot ID	Gene name	Kinase (Y/N)	PSMs	Unique peptides	Normalized TMT intensity, DMSO			Normalized TMT intensity, 100 nM Dasatinib + Asciminib			Normalized TMT intensity, 100 nM DasatiLink-1			log2 fold change, 100 nM Dasatinib + Asciminib				log2 fold change, 100 nM DasatiLink-1
					Rep1	Rep2	Rep3	Rep1	Rep2	Rep3	Rep1	Rep2	Rep3	Rep1	Rep2	Rep3	Mean	Rep1	Rep2	Rep3	Mean
P12931	SRC	Y	1	1	1.41988	1.76119	1.17926	0.132437	0.149977	0.361183	1.60926	1.8811	1.66631	-3.42239	-3.55374	-1.70708	-2.8944	0.180631	0.0950254	0.498778	0.258145
P41240	CSK	Y	8	8	1.56138	1.68113	1.36568	0.247755	0.205284	0.291245	1.46017	1.53101	1.52088	-2.65584	-3.03374	-2.22932	-2.63963	-0.0966875	-0.134945	0.155284	-0.0254496
P07948	LYN	Y	22	20	1.38476	1.33085	1.59058	0.300096	0.186773	0.258463	1.43956	1.61703	1.49371	-2.20614	-2.83299	-2.62153	-2.55355	0.0559951	0.281003	-0.0906542	0.0821148
P00519	ABL1	Y	5	5	2.44013	2.51014	1.90257	0.343971	0.466241	0.467391	0.421025	0.43269	0.410034	-2.8266	-2.42862	-2.02525	-2.42682	-2.53498	-2.53636	-2.21414	-2.42849
P11274	BCR	N	5	5	2.19466	2.19512	1.99837	0.474748	0.590246	0.581037	0.365787	0.370036	0.341639	-2.20877	-1.89491	-1.78212	-1.96193	-2.58492	-2.56857	-2.54828	-2.56725
Q06187	BTK	Y	30	29	1.43025	1.26915	1.50598	0.491638	0.286669	0.397347	1.30845	1.39369	1.28185	-1.54059	-2.1464	-1.92223	-1.86974	-0.128406	0.135048	-0.232482	-0.0752799
P02533	KRT14	N	1	1	3.11672	1.43355	0.772757	0.579574	1.18221	0.911319	0.502823	0.415528	0.956541	-2.42696	-0.278103	0.237942	-0.822375	-2.63191	-1.78657	0.307813	-1.37022
P42680	TEC	Y	16	16	1.24297	1.14243	1.19945	0.731368	0.649973	0.70472	1.10653	1.33728	1.18947	-0.76512	-0.813651	-0.767246	-0.782006	-0.167746	0.227204	-0.0120535	0.0158013
P07947	YES1	Y	6	6	1.21908	1.14984	1.12672	0.693865	0.687416	0.706159	1.23564	1.34535	1.2281	-0.813067	-0.742176	-0.674065	-0.743103	0.0194702	0.226555	0.124298	0.123441
Q99640	PKMYT1	Y	2	2	1.32397	1.53694	0.918821	0.540552	1.21063	0.705332	1.02355	1.31886	1.43268	-1.29236	-0.344297	-0.381481	-0.672714	-0.371288	-0.22077	0.64086	0.0162673
P04264	KRT1	N	1	1	2.69376	1.52447	0.68361	0.610839	0.974357	1.20125	0.7944	0.328253	0.879984	-2.14076	-0.64578	0.813285	-0.657751	-1.76168	-2.21542	0.364302	-1.20427
A8MX76	CAPN14	N	1	1	1.26684	1.62987	0.793556	0.276678	1.59536	1.04829	1.08483	1.30871	1.43371	-2.19496	-0.0308744	0.401632	-0.608066	-0.223772	-0.316607	0.853347	0.104323
O60231	DHX16	N	1	1	1.25262	1.61409	0.817683	0.750559	0.827182	0.846385	1.18484	1.10643	1.18689	-0.73891	-0.964444	0.0497717	-0.551194	-0.0802532	-0.544807	0.537577	-0.029161
Q9BY44	EIF2A	N	1	1	1.18666	1.67515	0.829045	0.52441	1.16903	0.937201	1.13618	0.976391	1.56265	-1.17813	-0.518977	0.176909	-0.506734	-0.0627063	-0.778758	0.91447	0.0243352
Q14738	PPP2R5D	N	1	1	1.36898	1.58555	0.840937	0.730865	0.907856	1.02075	1.2181	0.933393	0.868385	-0.905429	-0.804449	0.279559	-0.476773	-0.168469	-0.764429	0.0463362	-0.295521
O43747	AP1G1	N	1	1	0.953619	0.913276	1.27826	0.94025	0.438946	1.00523	1.05105	1.00481	1.20413	-0.0203685	-1.05701	-0.346648	-0.474674	0.140351	0.137799	-0.0861846	0.0639884
Q92990	GLMN	N	1	1	1.50636	1.30667	0.859224	0.7597	1.05277	0.845442	1.09797	1.08008	1.03406	-0.987567	-0.311706	-0.0233275	-0.440867	-0.45623	-0.274753	0.267214	-0.15459
Q9NXE4	SMPD4	N	1	1	1.22707	1.55419	0.779293	0.540372	1.32091	0.859085	1.20849	1.45016	1.07532	-1.18319	-0.23463	0.140636	-0.425728	-0.0220127	-0.0999467	0.464532	0.114191
Q6PHR2	ULK3	Y	1	1	1.29556	1.69755	0.878901	0.707659	1.21078	0.964575	0.960433	1.08263	0.873214	-0.872446	-0.487525	0.134193	-0.408593	-0.431816	-0.648923	-0.00936534	-0.363368
Q15084	PDIA6	N	4	4	1.19738	1.3966	0.889586	0.55728	1.31313	0.929008	1.14551	1.19986	1.25362	-1.10341	-0.088914	0.0625568	-0.376588	-0.063887	-0.219058	0.494898	0.0706508
P07332	FES	Y	1	1	1.14044	1.23916	0.870307	0.717581	0.985573	0.801709	1.25507	1.55454	1.04046	-0.668376	-0.330327	-0.118445	-0.372383	0.13818	0.327125	0.257623	0.240976
P78417	GSTO1	N	1	1	0.968629	1.41563	1.0014	0.675263	1.06717	0.890396	1.22136	1.45253	0.862359	-0.520495	-0.407647	-0.169506	-0.365882	0.334467	0.0371308	-0.215665	0.0519778
Q13451	FKBP5	N	1	1	1.24746	1.61141	0.839004	0.557052	1.44675	0.985976	1.20828	0.902763	1.08976	-1.16311	-0.155505	0.232876	-0.361912	-0.0460399	-0.835903	0.377265	-0.168226
Q9NQC3	RTN4	N	1	1	1.30471	1.57887	0.807121	0.659116	1.40144	0.873809	0.927073	1.33619	1.01829	-0.985124	-0.171981	0.114534	-0.347523	-0.492973	-0.240762	0.335289	-0.132815
P51812	RPS6KA3	Y	15	15	1.11272	1.09793	1.28048	1.06101	0.805947	0.893064	0.834025	0.841007	0.82779	-0.0686505	-0.446035	-0.519855	-0.344847	-0.415932	-0.384602	-0.629353	-0.476629
P17858	PFKL	N	10	10	1.22551	1.12035	1.16956	0.890763	0.971595	0.910141	0.860514	0.98677	0.993296	-0.460271	-0.205519	-0.361802	-0.342531	-0.510113	-0.18316	-0.235668	-0.309647
Q9H993	ARMT1	N	1	1	1.07778	1.14885	1.12047	0.827398	0.741608	1.11296	1.11962	1.10255	0.804187	-0.381409	-0.63146	-0.00970896	-0.340859	0.0549526	-0.0593393	-0.478502	-0.160963
Q96FW1	OTUB1	N	1	1	1.19188	1.31822	0.955101	0.806109	1.21021	0.795788	0.994683	1.12786	1.125	-0.564188	-0.12333	-0.263271	-0.316929	-0.260927	-0.224997	0.236201	-0.0832412
P49720	PSMB3	N	1	1	1.23989	1.26891	0.995795	0.617238	1.13388	1.21724	1.14118	1.31763	0.543763	-1.00631	-0.162324	0.289697	-0.292979	-0.119686	0.0543606	-0.872872	-0.312732
P50613	CDK7	Y	2	2	1.2109	1.38445	0.896933	0.681646	1.11152	1.08356	0.978063	1.1255	1.16428	-0.828985	-0.316775	0.272704	-0.291019	-0.30808	-0.298746	0.37637	-0.0768188
Q08J23	NSUN2	N	2	2	1.03967	1.39441	0.972738	0.729863	1.03925	1.01792	1.14349	1.03932	1.08602	-0.51043	-0.424109	0.0655022	-0.289679	0.137316	-0.42401	0.158934	-0.0425867
O43615	TIMM44	N	1	1	0.979354	0.877307	1.17989	1.07893	0.525012	0.981831	1.10154	0.86341	1.06896	0.139699	-0.74073	-0.265111	-0.288714	0.169626	-0.0230361	-0.142456	0.00137808
P52789	HK2	N	2	2	1.14649	1.33392	0.921964	0.691722	1.26569	0.889575	1.07625	1.0948	1.26413	-0.728959	-0.075748	-0.0515945	-0.285434	-0.0912059	-0.284999	0.455368	0.0263874
P09972	ALDOC	N	1	1	1.42938	1.20738	0.75605	0.545358	1.1914	1.13925	1.08229	1.05963	1.4964	-1.39011	-0.0192198	0.591532	-0.2726	-0.4013	-0.188314	0.984946	0.131777
Q12996	CSTF3	N	1	1	0.931186	1.14266	1.01784	1.13117	0.619579	0.881463	1.04028	0.748108	1.336	0.280677	-0.883031	-0.20754	-0.269964	0.159836	-0.611072	0.392412	-0.0196084
Q15029	EFTUD2	N	3	3	1.08106	1.25247	1.06325	0.822617	1.09148	0.915478	0.964455	1.1127	1.0408	-0.39415	-0.198493	-0.215885	-0.269509	-0.164658	-0.17071	-0.030784	-0.122051
Q9UM00	TMCO1	N	1	1	1.23254	1.08965	1.07356	0.721864	1.06517	1.07598	0.869987	1.14791	1.15242	-0.771836	-0.03278	0.00324536	-0.267124	-0.50257	0.0751539	0.102271	-0.108382
O75676	RPS6KA4	Y	1	1	1.31483	0.983359	1.05335	0.854897	1.05859	0.867877	0.864613	0.857947	1.47994	-0.621055	0.106351	-0.279421	-0.264708	-0.60475	-0.196829	0.490555	-0.103675
Q9BXS5	AP1M1	N	1	1	1.20004	1.23596	1.01036	0.810207	0.980006	1.09634	0.933443	0.886433	1.15877	-0.566722	-0.334774	0.11782	-0.261225	-0.36245	-0.479553	0.197725	-0.214759
O95347	SMC2	N	1	1	1.0794	1.2703	0.972481	0.723845	1.07648	0.995223	1.05582	1.02244	1.33134	-0.576482	-0.238847	0.0333499	-0.26066	-0.0318732	-0.313157	0.453135	0.036035
Q7L2E3	DHX30	N	1	1	1.36067	1.5154	0.68589	0.382159	1.90668	1.14078	0.989474	1.11215	1.30022	-1.83207	0.331364	0.733972	-0.255577	-0.45958	-0.446352	0.922701	0.00558928
Q12769	NUP160	N	1	1	1.08859	1.15254	1.03651	1.06376	1.03297	0.696352	0.670928	1.14114	1.33178	-0.0332828	-0.158018	-0.573838	-0.255046	-0.698232	-0.0143457	0.361629	-0.116983
P39748	FEN1	N	1	1	1.15676	1.26718	0.96796	0.834137	1.16387	0.866767	1.12274	0.972941	1.02078	-0.471738	-0.122694	-0.159303	-0.251245	-0.0430695	-0.381199	0.0766552	-0.115871
Q9NTJ3	SMC4	N	1	1	1.08561	1.45433	0.912925	0.728204	1.06975	1.09922	1.02773	0.892085	1.27196	-0.576087	-0.443073	0.267915	-0.250415	-0.0790415	-0.705101	0.478479	-0.101888
P62308	SNRPG	N	1	1	1.32578	1.38179	0.80788	0.633741	1.44729	0.964681	0.906352	1.11651	1.34199	-1.06488	0.0668133	0.255911	-0.247384	-0.548698	-0.307543	0.732159	-0.0413606
P08758	ANXA5	N	2	2	1.15853	1.49079	0.79083	0.544113	1.55761	0.973584	0.994487	1.31166	1.26774	-1.09031	0.0632565	0.299937	-0.242373	-0.220267	-0.184689	0.680817	0.0919536
Q9UBB4	ATXN10	N	1	1	1.12829	1.09368	1.01033	0.769823	0.987922	0.997842	1.16679	1.05946	1.11768	-0.551536	-0.146724	-0.01795	-0.238737	0.0484171	-0.0458597	0.145668	0.0494085
Q9Y4E8	USP15	N	1	1	0.915855	1.20694	1.02714	0.935911	0.769484	0.961237	1.22671	1.10679	0.888944	0.0312519	-0.649395	-0.0956682	-0.237937	0.421601	-0.124976	-0.208468	0.0293857
O15439	ABCC4	N	1	1	0.939457	1.44727	0.90499	0.810654	0.830196	1.1171	1.16437	1.03034	1.08807	-0.21274	-0.801806	0.303788	-0.23692	0.309645	-0.490213	0.265801	0.0284109
P11310	ACADM	N	1	1	1.10646	1.17118	0.913246	0.656515	1.61028	0.68798	1.15126	1.19188	1.38434	-0.753046	0.459343	-0.408636	-0.234113	0.0572749	0.0252752	0.600119	0.227556
P36897	TGFBR1	Y	2	2	1.16345	0.94583	1.30546	1.05351	0.955215	0.886161	0.739544	0.86452	0.882957	-0.143198	0.0142441	-0.55892	-0.229291	-0.653698	-0.129682	-0.564146	-0.449175
Q5JV73	FRMPD3	N	1	1	1.06779	1.19176	0.968044	1.07218	0.949537	0.752278	1.13747	0.98341	0.894268	0.00592691	-0.327797	-0.363807	-0.228559	0.0912042	-0.277228	-0.114365	-0.10013
O14776	TCERG1	N	1	1	1.19623	0.892719	0.953302	1.00079	0.695983	0.909033	1.19282	1.06312	1.08368	-0.257361	-0.359155	-0.0686005	-0.228372	-0.0041149	0.252029	0.184929	0.144281
Q96SU4	OSBPL9	N	1	1	1.07015	1.20095	0.928195	0.876121	0.8909	0.956582	0.937037	1.23611	1.26878	-0.28861	-0.430847	0.0434604	-0.225332	-0.191633	0.0416264	0.450944	0.100312
P30040	ERP29	N	1	1	1.09326	1.23402	0.930801	0.694593	1.10579	1.03052	1.06235	1.22443	1.21477	-0.654393	-0.158279	0.146822	-0.22195	-0.0413711	-0.0112508	0.384135	0.110504
P11172	UMPS	N	1	1	1.11761	1.06311	1.06907	0.800341	0.985213	1.02035	1.19035	0.99085	0.961303	-0.481732	-0.109788	-0.0672906	-0.219603	0.0909699	-0.101556	-0.153292	-0.0546262
Q9HAU5	UPF2	N	1	1	1.10031	1.20095	0.964778	0.820137	1.16411	0.855081	0.860254	1.09324	1.48621	-0.423973	-0.0449568	-0.174136	-0.214355	-0.355074	-0.135563	0.623368	0.0442433
O94776	MTA2	N	2	2	1.15208	0.985479	1.01479	0.921922	0.876551	0.913472	1.19581	0.982029	1.0432	-0.321524	-0.168987	-0.15175	-0.214087	0.0537423	-0.00505881	0.0398349	0.0295061
O43324	EEF1E1	N	1	1	1.19413	1.17732	0.966385	0.635409	1.34845	1.01714	0.999308	0.859454	1.51778	-0.910204	0.195792	0.0738507	-0.21352	-0.256962	-0.454014	0.651296	-0.0198932
P62841	RPS15	N	1	1	1.05067	1.01578	1.21319	1.13398	0.956467	0.766688	0.92003	0.658352	1.05478	0.110084	-0.0868016	-0.662091	-0.212936	-0.19156	-0.625658	-0.201858	-0.339692
P27816	MAP4	N	1	1	1.42265	1.29485	0.732768	0.563871	1.55264	0.99885	0.994695	1.20605	1.28505	-1.33514	0.261944	0.446912	-0.208762	-0.516251	-0.102491	0.810393	0.0638837
P49721	PSMB2	N	1	1	0.933042	1.3124	0.998269	0.951568	0.716809	1.17481	0.992915	1.00881	0.946252	0.0283643	-0.872551	0.234933	-0.203085	0.0897278	-0.37956	-0.0772038	-0.122345
P38606	ATP6V1A	N	2	2	1.20813	1.35332	0.833219	0.725341	1.18436	1.04343	1.04745	1.17487	1.05468	-0.736045	-0.19239	0.324563	-0.201291	-0.205892	-0.203999	0.34004	-0.0232837
Q96BM9	ARL8A	N	1	1	1.22208	1.15432	0.787321	0.747134	1.07244	0.915208	1.05218	1.41867	1.31158	-0.709905	-0.106157	0.217148	-0.199638	-0.215957	0.297491	0.736277	0.272604
P26373	RPL13	N	4	4	1.18819	1.40221	0.788586	0.677548	1.34087	0.955498	1.07919	1.12831	1.25052	-0.810369	-0.0645374	0.276986	-0.199307	-0.138819	-0.313546	0.665191	0.0709421
O75909	CCNK	N	2	2	1.12432	1.14146	1.01178	0.980802	0.882296	0.998646	0.906327	1.01098	1.02882	-0.197019	-0.371542	-0.0188534	-0.195805	-0.31095	-0.175123	0.0240941	-0.153993
Q15020	SART3	N	3	3	1.23015	1.24026	0.843281	0.745687	1.11151	1.03471	1.05343	1.00357	1.31647	-0.722196	-0.158127	0.295146	-0.195059	-0.223749	-0.305506	0.642591	0.0377789
P16930	FAH	N	1	1	1.11437	1.05418	0.947463	0.973415	0.960369	0.793687	1.01537	1.23878	1.12921	-0.195103	-0.134454	-0.2555	-0.195019	-0.134229	0.232808	0.253168	0.117249
P31689	DNAJA1	N	1	1	1.27923	1.1428	0.873486	0.84435	0.92774	1.09056	0.985879	1.17477	1.02199	-0.599368	-0.30078	0.320215	-0.193311	-0.375798	0.0398074	0.226521	-0.0364899
Q15008	PSMD6	N	1	1	1.19147	1.49333	0.74195	0.551529	1.5301	1.04684	1.15731	1.0294	1.27117	-1.11123	0.0350963	0.49665	-0.193161	-0.0419671	-0.536728	0.776768	0.0660243
Q9Y2Z0	SUGT1	N	1	1	1.03436	1.00517	1.02628	1.07027	0.719285	0.93104	1.1148	1.163	0.783971	0.0492473	-0.482807	-0.14051	-0.191357	0.108059	0.210413	-0.388553	-0.0233607
P07384	CAPN1	N	2	2	1.21755	1.21454	0.876993	0.76163	1.09465	1.05451	1.09956	1.08874	1.07061	-0.67682	-0.14994	0.265941	-0.18694	-0.147062	-0.157755	0.287795	-0.00567426
P46778	RPL21	N	6	5	1.14167	1.18505	0.952805	0.834843	1.11251	0.941115	1.07018	0.997159	1.13685	-0.451566	-0.0911243	-0.017811	-0.186834	-0.0932862	-0.249048	0.254786	-0.0291828
P19623	SRM	N	1	1	0.953076	1.22147	0.907277	0.688503	1.05159	0.990685	1.2698	1.30264	1.18421	-0.469128	-0.216048	0.126883	-0.186098	0.413933	0.0928184	0.384309	0.29702
O75369	FLNB	N	1	1	1.15991	0.953126	1.28301	1.15121	0.809294	1.03448	0.753621	0.693616	0.720023	-0.0108568	-0.236004	-0.310619	-0.185827	-0.622102	-0.45853	-0.833411	-0.638015
Q9UL46	PSME2	N	1	1	1.10441	0.938157	1.06974	0.906382	0.886802	0.939493	1.09558	1.18012	0.970199	-0.285082	-0.0812183	-0.187309	-0.184537	-0.0115744	0.331028	-0.140911	0.0595144
P05198	EIF2S1	N	2	2	1.11975	1.2351	1.00378	0.831292	1.20652	0.945485	1.11665	0.809726	1.05355	-0.429751	-0.0337784	-0.086313	-0.183281	-0.00400273	-0.609123	0.0698187	-0.181102
P62318	SNRPD3	N	1	1	0.916634	1.16837	1.1517	1.20323	0.757904	0.927345	0.88811	0.873595	0.753499	0.392495	-0.624414	-0.312583	-0.181501	-0.0456071	-0.419465	-0.612084	-0.359052
Q8NBX0	SCCPDH	N	1	1	1.1679	1.49008	0.78752	0.528873	1.70405	1.04367	0.891508	1.31834	1.21307	-1.14292	0.193577	0.406273	-0.181024	-0.389594	-0.176674	0.62328	0.019004
P42224	STAT1	N	1	1	0.984792	1.3504	0.902465	0.6988	1.13535	1.04403	1.16582	0.952158	1.36208	-0.49494	-0.250254	0.210221	-0.178324	0.243455	-0.504112	0.593872	0.111072
P27361	MAPK3	Y	3	3	1.13129	1.35462	0.822822	0.721516	1.23347	0.981077	1.05418	1.11604	1.28485	-0.648871	-0.135174	0.253786	-0.176753	-0.101856	-0.279504	0.642949	0.0871964
Q92918	MAP4K1	Y	1	1	1.3611	1.08044	0.883159	0.84612	1.00921	1.05637	0.976466	1.09031	1.04282	-0.685837	-0.0983952	0.258373	-0.175286	-0.479129	0.0131182	0.23974	-0.0754234
Q15738	NSDHL	N	1	1	0.994424	1.18459	0.868412	0.447258	1.2647	1.26444	1.28508	1.51386	1.05051	-1.15275	0.094409	0.54205	-0.172098	0.369928	0.353852	0.274638	0.332806
Q15459	SF3A1	N	1	1	0.790098	1.38728	1.18323	1.0823	0.860917	0.980882	0.864164	0.761928	0.928421	0.454002	-0.68831	-0.270579	-0.168296	0.129273	-0.86453	-0.349879	-0.361712
O15371	EIF3D	N	2	2	1.12369	1.04097	1.01143	0.910046	0.971637	0.946468	1.05124	0.981606	1.1414	-0.304228	-0.0994374	-0.0957641	-0.166477	-0.0961401	-0.0847106	0.174411	-0.00214672
Q9NRP0	OSTC	N	1	1	1.14423	1.11391	1.02432	0.973589	0.956748	0.992667	0.901942	1.03905	0.945796	-0.232987	-0.219426	-0.0452828	-0.165899	-0.343265	-0.100367	-0.115065	-0.186232
P43490	NAMPT	N	2	2	1.08793	1.02381	0.948912	0.679282	1.07056	1.02989	1.31716	1.13943	1.1816	-0.679507	0.0644093	0.11814	-0.165652	0.275837	0.154361	0.316397	0.248865
Q14697	GANAB	N	13	13	1.11963	1.37136	0.832912	0.737878	1.26508	0.976559	1.08978	1.05595	1.20544	-0.60157	-0.116378	0.229544	-0.162801	-0.0389863	-0.377067	0.533324	0.0390903
Q06203	PPAT	N	2	2	1.07081	1.20825	0.929098	0.82263	1.06199	0.981884	1.19761	1.01173	1.0597	-0.380389	-0.186149	0.0797208	-0.162272	0.161453	-0.256092	0.18975	0.0317037
A6NI56	CCDC154	N	1	1	1.12338	1.18582	0.964673	0.775609	1.19508	0.989485	1.07705	1.03086	1.10117	-0.534442	0.0112222	0.0366377	-0.162194	-0.0607613	-0.202033	0.190923	-0.0239572
P47897	QARS1	N	4	4	0.983534	1.4188	0.884269	0.663489	1.35717	0.978398	1.06162	1.19847	1.22789	-0.567902	-0.0640743	0.145935	-0.162014	0.110213	-0.243483	0.47362	0.11345
Q96LR5	UBE2E2	N	1	1	1.10278	1.44073	0.792373	0.632184	1.4071	1.0111	1.02824	1.18249	1.30637	-0.80273	-0.0340738	0.351671	-0.161711	-0.100967	-0.284973	0.72131	0.11179
P25788	PSMA3	N	1	1	0.949593	1.638	0.842826	0.793693	1.25726	0.939371	0.978204	0.936978	1.32646	-0.258728	-0.38165	0.15646	-0.161306	0.0428271	-0.805847	0.654278	-0.0362473
O14979	HNRNPDL	N	2	2	1.10163	1.06227	0.995986	0.976617	0.785341	1.0873	1.04239	0.881836	1.06419	-0.173769	-0.435759	0.126557	-0.16099	-0.079737	-0.268568	0.0955553	-0.0842498
P51532	SMARCA4	N	2	2	1.07459	1.51523	0.825537	0.770353	1.35707	0.921963	0.85083	1.19357	1.25524	-0.480198	-0.159048	0.159376	-0.159957	-0.336848	-0.344256	0.604562	-0.025514
P0DN79	CBSL	N	5	5	1.04488	1.14494	1.03165	0.940556	1.02919	0.91933	1.06806	0.925206	1.03211	-0.151757	-0.153768	-0.166302	-0.157276	0.0316433	-0.307424	0.000640567	-0.0917133
P26358	DNMT1	N	3	3	1.09409	1.26773	0.908341	0.729726	1.18233	1.05523	1.0139	1.18992	1.13252	-0.584307	-0.100622	0.216248	-0.156227	-0.109824	-0.0913872	0.318225	0.0390046
P99999	CYCS	N	1	1	1.13852	1.12044	0.912064	1.2298	0.752461	0.910981	0.931571	0.918876	0.872618	0.111255	-0.574379	-0.00171432	-0.154946	-0.289428	-0.286125	-0.0637853	-0.213113
P57088	TMEM33	N	1	1	1.05954	1.33593	0.855001	0.673353	1.30113	1.00149	1.10723	1.23726	1.15811	-0.653999	-0.0380751	0.228157	-0.154639	0.0635195	-0.11069	0.437775	0.130202
Q92499	DDX1	N	1	1	1.12884	1.38893	0.890271	0.670044	1.31538	1.14922	0.87098	1.23796	1.06475	-0.752508	-0.0784933	0.368341	-0.15422	-0.374125	-0.166011	0.258198	-0.0939794
O60610	DIAPH1	N	2	2	1.0787	1.52689	0.767951	0.494395	1.66228	1.11825	1.03328	1.3323	1.11584	-1.12556	0.122562	0.542163	-0.153611	-0.0620663	-0.196684	0.539041	0.09343
Q96QK1	VPS35	N	5	5	1.05739	1.1026	1.01458	0.962067	0.949079	0.941544	1.06744	0.983641	1.01339	-0.136306	-0.216306	-0.107785	-0.153466	0.0136364	-0.164702	-0.00168932	-0.0509184
P08243	ASNS	N	9	9	1.08413	1.10213	1.02398	1.00635	0.927349	0.954754	1.00029	0.984386	0.939044	-0.107402	-0.249115	-0.100992	-0.152503	-0.116125	-0.163003	-0.124929	-0.134686
Q13838	DDX39B	N	6	6	1.0189	1.12152	1.06699	0.899288	0.982988	1.00452	1.07553	0.93083	1.01937	-0.180154	-0.190208	-0.0870314	-0.152464	0.0780366	-0.268863	-0.0658664	-0.0855643
P62917	RPL8	N	4	4	1.14031	1.23354	0.886187	0.881163	1.17422	0.881168	1.00581	1.09741	1.12977	-0.371949	-0.07111	-0.00819461	-0.150418	-0.181067	-0.168702	0.350345	0.000191915
P23921	RRM1	N	2	2	1.09917	0.852628	1.15726	1.0139	0.790888	0.992253	0.943029	0.846287	1.17198	-0.116499	-0.108442	-0.221938	-0.148959	-0.22104	-0.0107684	0.0182274	-0.0711938
P20073	ANXA7	N	1	1	1.12018	1.26608	0.888347	0.721441	1.11758	1.15822	1.00778	1.19931	1.0639	-0.634778	-0.179989	0.382709	-0.14402	-0.15255	-0.0781686	0.260164	0.00981512
P61927	RPL37	N	5	4	1.10613	1.10852	0.974108	0.865665	1.05197	0.974173	1.05996	1.02876	1.11552	-0.353636	-0.0755375	9.61677e-05	-0.143026	-0.061504	-0.10773	0.19556	0.00877523
Q05397	PTK2	Y	2	2	1.2424	1.16084	0.925297	0.931793	1.18092	0.900898	0.839178	1.26237	0.89735	-0.415043	0.0247419	-0.0385528	-0.142951	-0.566077	0.120972	-0.044246	-0.163117
Q8TEX9	IPO4	N	9	9	1.06913	1.07712	0.955593	0.756295	1.06725	1.01932	1.07914	1.38349	1.04447	-0.499414	-0.0132759	0.0931403	-0.13985	0.0134488	0.361139	0.128304	0.167631
Q9Y262	EIF3L	N	4	4	1.04701	0.937424	1.08627	0.898918	0.951674	0.934431	1.15317	1.04269	1.03637	-0.22001	0.021766	-0.217229	-0.138491	0.139334	0.153542	-0.0678517	0.0750082
P54578	USP14	N	1	1	1.12167	0.998195	1.01252	0.632815	1.22172	1.10218	1.04926	1.46639	0.969617	-0.825787	0.291515	0.122401	-0.13729	-0.0962657	0.554875	-0.0624681	0.132047
P61160	ACTR2	N	4	4	1.08553	1.19717	0.925038	0.886587	1.06087	0.960854	1.0926	1.0873	0.997836	-0.292062	-0.174381	0.0548035	-0.137213	0.00937629	-0.138882	0.10929	-0.00673871
Q14839	CHD4	N	2	2	1.00299	1.08573	1.07603	0.95573	1.02367	0.902964	1.01465	0.924548	1.12131	-0.0696339	-0.0849046	-0.25298	-0.135839	0.0166767	-0.23184	0.0594628	-0.0519001
Q9NQW7	XPNPEP1	N	1	1	1.02163	1.05576	0.967203	0.792347	0.982595	1.01308	1.24368	1.00301	1.24243	-0.366665	-0.103619	0.0668591	-0.134475	0.283746	-0.073948	0.361274	0.190357
P16615	ATP2A2	N	3	3	1.03025	1.03124	1.0203	0.987587	0.955401	0.869606	1.05948	1.14795	0.983038	-0.0610119	-0.110199	-0.230562	-0.133924	0.0403579	0.154679	-0.0536763	0.0471203
P24752	ACAT1	N	1	1	1.15132	1.20239	0.970419	0.879967	1.08204	1.06983	0.94968	0.98674	0.966594	-0.387765	-0.152147	0.140707	-0.133069	-0.277774	-0.285158	-0.00569729	-0.189543
P61978	HNRNPK	N	10	9	1.10297	1.10318	0.973318	0.910531	1.03214	0.959779	1.00401	1.03578	1.12039	-0.276619	-0.0960312	-0.0202098	-0.130953	-0.135623	-0.0909468	0.203016	-0.00785134
Q13247	SRSF6	N	1	1	0.942992	1.36322	0.910364	0.758864	1.17654	1.00141	1.06398	1.15902	1.18409	-0.313404	-0.212466	0.137513	-0.129452	0.174157	-0.23411	0.379261	0.106436
Q14232	EIF2B1	N	2	2	0.971204	1.02667	1.08667	1.26091	0.796805	0.826033	0.923806	0.762918	0.994375	0.376622	-0.365678	-0.395638	-0.128231	-0.0721854	-0.428376	-0.128047	-0.209536
P62263	RPS14	N	1	1	1.17245	0.935847	1.07529	0.974511	0.924093	1.0062	0.999218	0.912772	0.980145	-0.266781	-0.0182344	-0.0958147	-0.126943	-0.230659	-0.0360185	-0.133663	-0.133447
Q14315	FLNC	N	3	3	1.23908	1.31272	0.794294	0.538152	1.64684	1.12215	1.01043	1.18659	1.15779	-1.20319	0.327141	0.498517	-0.125843	-0.294301	-0.145736	0.54363	0.0345308
Q8TCJ2	STT3B	N	1	1	1.01617	1.51659	0.893488	0.786443	1.18672	1.13756	0.746949	1.26345	1.04074	-0.36973	-0.353845	0.348428	-0.125049	-0.444062	-0.263457	0.220091	-0.162476
Q9NX02	NLRP2	N	1	1	0.943239	1.34503	0.927981	0.823275	1.15321	0.960891	1.1879	1.08404	0.967533	-0.196249	-0.221984	0.0502781	-0.122652	0.332715	-0.311221	0.0602163	0.0272368
P31943	HNRNPH1	N	2	2	1.05909	1.23616	0.901434	0.839701	1.15197	0.947041	1.00112	1.1994	1.12628	-0.334877	-0.101762	0.071205	-0.121811	-0.0812045	-0.043551	0.321276	0.0655068
P39656	DDOST	N	2	2	1.04702	1.29657	0.933641	0.696409	1.34394	1.05223	0.97451	1.09826	1.21507	-0.588276	0.051765	0.172509	-0.121334	-0.103534	-0.239489	0.380103	0.01236
P62714	PPP2CB	N	4	4	1.05611	1.24315	0.941338	0.8126	1.16641	1.01599	1.14996	0.888369	1.09912	-0.378142	-0.0919252	0.110096	-0.11999	0.122821	-0.484772	0.223566	-0.0461281
P60842	EIF4A1	N	8	8	0.963702	1.06072	1.12087	0.930304	0.978152	0.981933	1.07625	0.947301	0.973842	-0.0508851	-0.116919	-0.19093	-0.119578	0.159347	-0.163154	-0.202866	-0.0688912
P23381	WARS1	N	3	3	1.09442	1.18528	0.919182	0.781599	1.09245	1.09108	1.04418	1.10961	1.1165	-0.485669	-0.117653	0.247337	-0.118661	-0.0678049	-0.0951747	0.280567	0.0391957
Q15393	SF3B3	N	3	3	0.910114	1.14745	1.13965	0.963838	0.925705	1.04352	1.05541	0.979185	0.770002	0.0827428	-0.309811	-0.127128	-0.118066	0.213688	-0.228781	-0.565651	-0.193581
P52895	AKR1C2	N	1	1	1.05315	1.25945	0.846688	0.79388	1.10813	1.00015	1.06646	1.1516	1.25834	-0.407721	-0.184676	0.240321	-0.117359	0.0181106	-0.129155	0.571615	0.153523
O95831	AIFM1	N	2	2	0.945544	1.1499	1.00265	0.979123	0.921069	0.951386	0.97689	1.08465	1.12024	0.0503449	-0.32013	-0.0757144	-0.115167	0.0470515	-0.0842763	0.159995	0.0409233
Q92797	SYMPK	N	2	2	1.07358	1.06125	0.959483	0.929355	0.895552	1.03402	1.08347	1.03523	1.066	-0.208134	-0.244916	0.107935	-0.115039	0.0132287	-0.0358114	0.151878	0.0430983
Q9H845	ACAD9	N	1	1	0.940949	0.973962	1.09062	1.10331	0.679118	1.0516	1.0172	0.895976	0.983432	0.229643	-0.520204	-0.0525661	-0.114375	0.112408	-0.120405	-0.149253	-0.0524167
P06132	UROD	N	2	2	1.13123	1.16691	0.916342	0.726288	1.23425	1.06381	1.079	1.15798	1.05925	-0.639278	0.0809407	0.215284	-0.114351	-0.068195	-0.0110791	0.209088	0.0432713
P55084	HADHB	N	1	1	1.34972	0.894585	0.815992	0.815914	0.977683	0.975819	1.12087	1.38027	1.10096	-0.726174	0.128148	0.258058	-0.113323	-0.268049	0.625658	0.432138	0.263249
Q8NE71	ABCF1	N	5	5	1.08469	1.24559	0.904552	0.728354	1.2534	1.05773	1.03328	1.10208	1.17464	-0.574577	0.00901032	0.225691	-0.113292	-0.0700546	-0.176599	0.376946	0.0434309
P42126	ECI1	N	1	1	1.02881	0.923997	1.06466	1.26916	0.82505	0.766528	1.08279	0.873593	0.764519	0.302891	-0.163406	-0.473985	-0.1115	0.0737699	-0.0809265	-0.477772	-0.161643
Q9NRG7	SDR39U1	N	3	3	1.03843	1.06554	0.925262	0.96772	0.896924	0.936699	1.15403	0.823925	1.33809	-0.101739	-0.248521	0.0177223	-0.110846	0.152274	-0.370994	0.532238	0.104506
O43242	PSMD3	N	7	7	1.04859	1.09319	1.02431	0.946154	1.00003	0.986533	0.97473	0.983921	1.08011	-0.148308	-0.128504	-0.0542088	-0.11034	-0.105382	-0.151933	0.0765248	-0.0602633
P50990	CCT8	N	25	25	1.0317	1.05932	1.05033	1.0077	0.945523	0.958976	1.01278	0.946601	0.98742	-0.0339542	-0.163958	-0.13127	-0.109727	-0.026709	-0.162314	-0.0891014	-0.0927082
Q14204	DYNC1H1	N	1	1	0.882054	0.801826	1.12215	1.42063	0.532323	0.838165	0.929046	0.917775	0.871657	0.687589	-0.590987	-0.420959	-0.108119	0.0748831	0.194852	-0.364432	-0.0315658
P14324	FDPS	N	2	2	1.09164	1.06421	0.992658	0.909688	1.02498	0.988444	1.03125	1.11096	0.978522	-0.263049	-0.0541939	-0.00613815	-0.107794	-0.0821023	0.0620243	-0.0206927	-0.0135902
Q09161	NCBP1	N	1	1	1.08054	0.854751	1.13315	0.962231	0.730741	1.18978	1.23177	0.608349	0.951195	-0.167299	-0.226143	0.070362	-0.107693	0.188982	-0.490606	-0.25252	-0.184715
P50991	CCT4	N	16	16	1.02835	1.08657	1.01635	0.904897	1.00892	0.995981	1.0608	1.01168	1.06057	-0.1845	-0.10697	-0.0292098	-0.106893	0.0448303	-0.10303	0.061445	0.00108192
Q13309	SKP2	N	3	3	1.00454	1.02445	1.02786	0.983901	0.763992	1.12697	0.974361	1.07625	0.99127	-0.0299473	-0.423214	0.132816	-0.106782	-0.0440037	0.0711678	-0.0522893	-0.00837506
Q9BV23	ABHD6	N	1	1	1.17362	0.984851	0.972106	0.830944	1.04352	1.03843	1.03503	1.04743	1.1831	-0.498137	0.0834774	0.0952157	-0.106481	-0.181286	0.0888733	0.28338	0.0636558
P53667	LIMK1	Y	1	1	0.937394	1.30613	1.02582	1.09075	0.825773	1.11799	0.833267	0.948853	0.802922	0.218592	-0.661477	0.124136	-0.10625	-0.169878	-0.461038	-0.353443	-0.32812
P26641	EEF1G	N	15	14	0.998601	1.07679	1.053	1.04341	0.957059	0.910186	1.02549	0.947536	0.952808	0.0633209	-0.170062	-0.210277	-0.105673	0.0383275	-0.184489	-0.144253	-0.0968048
Q9Y678	COPG1	N	4	4	1.08041	1.02252	1.03353	0.873657	0.918691	1.14238	0.992268	1.03115	1.04699	-0.306443	-0.154481	0.144472	-0.105484	-0.12278	0.0121204	0.018681	-0.0306595
Q15181	PPA1	N	1	1	0.754709	0.783196	1.39816	1.46388	0.504396	0.89977	0.640806	0.858626	0.777705	0.955808	-0.634816	-0.635899	-0.104969	-0.236034	0.132658	-0.846232	-0.316536
P63279	UBE2I	N	1	1	1.07906	1.11818	0.924322	0.797489	0.935992	1.20134	1.24309	0.908209	1.03401	-0.436243	-0.25658	0.378176	-0.104882	0.204157	-0.300053	0.161782	0.0219619
Q15257	PTPA	N	1	1	0.760903	1.05158	1.23571	0.855415	0.887131	1.0481	1.12221	1.18843	0.855075	0.168912	-0.245344	-0.237556	-0.104663	0.560552	0.176497	-0.531213	0.0686118
P45983	MAPK8	Y	3	3	1.05362	0.891131	1.13409	1.22971	0.754221	0.923745	0.877547	0.756586	0.979975	0.222975	-0.240649	-0.295974	-0.104549	-0.263801	-0.236133	-0.210724	-0.236886
P46977	STT3A	N	1	1	1.03653	1.19679	0.888583	0.746376	1.09663	1.08369	1.00828	1.26739	1.23121	-0.473788	-0.126098	0.286374	-0.104504	-0.0398722	0.0826819	0.470497	0.171102
P51617	IRAK1	Y	5	5	1.1934	1.14128	0.886018	0.755042	1.23941	1.0388	1.02959	1.17766	1.08061	-0.66045	0.119002	0.229508	-0.10398	-0.213008	0.0452716	0.286437	0.0395671
P22626	HNRNPA2B1	N	8	8	1.10791	1.12818	0.969099	0.946961	1.03185	0.999894	0.973073	0.944388	1.07886	-0.226467	-0.128772	0.0451317	-0.103369	-0.187224	-0.25655	0.154797	-0.0963258
P51149	RAB7A	N	3	3	1.02122	1.05001	1.08675	0.98909	0.93439	1.01712	0.94471	0.956647	0.995827	-0.0461218	-0.168299	-0.0955186	-0.103313	-0.112352	-0.134337	-0.126048	-0.124246
P61619	SEC61A1	N	1	1	1.05234	1.4195	0.783302	0.664636	1.17455	1.21101	1.14917	1.03989	1.18856	-0.662959	-0.273283	0.628575	-0.102556	0.126993	-0.448951	0.60157	0.0932039
O75153	CLUH	N	3	3	1.06589	1.18494	0.934629	0.791559	1.16077	1.04095	0.986188	1.23172	1.06749	-0.429292	-0.029734	0.155439	-0.101196	-0.112127	0.0558552	0.191758	0.0451621
P14868	DARS1	N	11	11	1.02893	1.22724	0.924822	0.872045	1.12241	0.967912	1.10182	0.999625	1.08979	-0.238671	-0.128819	0.0656997	-0.100597	0.0987427	-0.295959	0.236799	0.0131943
Q53GQ0	HSD17B12	N	1	1	0.919583	1.07404	0.972475	0.572203	1.15183	1.18688	1.19422	1.48258	1.08809	-0.684452	0.100891	0.287435	-0.0987085	0.37702	0.465066	0.162063	0.334716
P08195	SLC3A2	N	5	5	1.08055	1.27944	0.869039	0.804004	1.23701	0.984576	1.00864	1.05295	1.22925	-0.426491	-0.048648	0.180082	-0.0983521	-0.0993508	-0.281074	0.500281	0.0399519
Q8IVH8	MAP4K3	Y	1	1	1.23531	1.00012	0.942217	0.836835	1.13267	1.00129	1.00667	1.15291	1.04674	-0.561854	0.179557	0.0877255	-0.0981907	-0.295276	0.205101	0.151778	0.0205344
P62269	RPS18	N	1	1	1.06878	1.31275	0.846575	0.866426	1.16624	0.959744	1.00768	1.08275	1.15803	-0.302818	-0.170724	0.181011	-0.0975102	-0.084935	-0.277897	0.451959	0.0297092
P58546	MTPN	N	1	1	1.11371	1.11289	0.892411	0.819669	0.9944	1.10861	1.19208	0.991609	1.08238	-0.442256	-0.162413	0.312967	-0.097234	0.0981134	-0.166469	0.278427	0.0700237
P52565	ARHGDIA	N	1	1	1.08934	0.924401	1.10147	1.00555	0.988672	0.911792	1.02567	0.977452	0.936299	-0.115468	0.096973	-0.272659	-0.0970512	-0.0868884	0.0805074	-0.234393	-0.0802582
P33993	MCM7	N	5	5	1.00559	1.18938	0.990334	0.877855	1.07758	1.02386	1.02327	1.05952	1.0128	-0.195984	-0.142419	0.0480311	-0.0967907	0.0251432	-0.1668	0.0323678	-0.0364296
Q9Y376	CAB39	N	2	2	1.11698	1.17557	0.889519	0.865686	1.14417	0.964366	1.06675	1.14878	1.00616	-0.367682	-0.0390667	0.116555	-0.0967312	-0.0663712	-0.0332603	0.177762	0.0260436
Q92945	KHSRP	N	7	7	1.0891	1.11019	0.957421	0.931228	1.03811	0.97932	0.996312	1.03002	1.0891	-0.225931	-0.0968529	0.0326259	-0.0967194	-0.128467	-0.108141	0.185909	-0.0169
P29144	TPP2	N	8	8	1.08191	1.0031	1.00273	0.941442	0.970389	0.974945	1.02686	1.10405	1.02893	-0.200634	-0.0478303	-0.0405402	-0.096335	-0.0753439	0.138341	0.0372058	0.0334008
Q13724	MOGS	N	1	1	0.861283	1.67164	0.890967	0.870913	1.08623	1.11099	0.881938	1.08846	0.961972	0.0160424	-0.621935	0.318407	-0.0958284	0.0341903	-0.618968	0.110624	-0.158051
Q8IV08	PLD3	N	2	2	1.08265	1.30209	0.817717	0.662606	1.16934	1.21951	1.1092	1.21093	1.0762	-0.708344	-0.155143	0.576631	-0.0956183	0.0349543	-0.10472	0.396271	0.108835
B5ME19	EIF3CL	N	6	6	1.10733	1.12016	0.973323	0.903211	1.11742	0.983106	0.977466	1.00068	1.08203	-0.293953	-0.00354436	0.0144285	-0.0943563	-0.17997	-0.162725	0.15275	-0.0633152
P11166	SLC2A1	N	1	1	0.970064	1.15883	1.00644	1.0718	0.797689	1.08781	1.06063	0.87628	0.81373	0.143886	-0.538768	0.112165	-0.0942392	0.128769	-0.403203	-0.306635	-0.19369
Q01105	SET	N	2	2	0.691748	1.06927	1.32922	1.40604	0.746003	0.772295	0.749553	0.489039	1.07242	1.02332	-0.519367	-0.783352	-0.0931345	0.115785	-1.1286	-0.3097	-0.440839
O43592	XPOT	N	5	5	1.06879	1.05926	1.05777	0.925874	1.10118	0.971404	0.940957	0.987525	1.05525	-0.20709	0.0559937	-0.122889	-0.0913283	-0.183776	-0.101165	-0.003447	-0.0961295
P04075	ALDOA	N	8	8	1.06477	1.13132	0.948889	0.870974	1.09287	0.994302	1.05959	1.05163	1.09024	-0.289843	-0.0498817	0.0674453	-0.0907599	-0.00703435	-0.10538	0.200342	0.0293092
Q13619	CUL4A	N	1	1	1.00537	1.04847	0.870559	0.969196	1.38054	0.569135	1.35891	1.02364	1.12732	-0.0528629	0.396938	-0.613171	-0.0896985	0.434731	-0.0345802	0.372884	0.257678
P24844	MYL9	N	1	1	0.977315	0.790092	1.10323	1.03658	0.679663	1.00448	0.975458	1.48582	0.795984	0.0849422	-0.217201	-0.135285	-0.0891811	-0.00274324	0.911164	-0.470925	0.145832
Q13163	MAP2K5	Y	3	3	1.0156	1.09745	1.01152	0.900433	1.08986	0.95498	1.01726	1.06949	1.08283	-0.173635	-0.0100067	-0.0829881	-0.0888765	0.00236402	-0.0372338	0.0982805	0.0211369
P30101	PDIA3	N	5	5	1.13006	1.12912	0.894099	0.856498	1.08204	1.0266	1.07575	1.02121	1.13297	-0.399877	-0.061439	0.199366	-0.0873165	-0.0710583	-0.144919	0.341597	0.0418733
P45974	USP5	N	1	1	0.80658	1.10253	0.982114	0.72165	1.03636	0.979389	1.48724	1.12769	1.13109	-0.160518	-0.0892884	-0.00400867	-0.084605	0.882752	0.0325583	0.203757	0.373022
P16591	FER	Y	4	4	1.08806	0.935543	1.07931	1.05745	0.893921	0.976522	0.975485	0.810913	1.0658	-0.0411649	-0.0656575	-0.144392	-0.0837381	-0.157564	-0.206257	-0.0181758	-0.127333
P30048	PRDX3	N	1	1	1.1271	1.11126	0.919805	0.810684	1.0948	1.09132	1.02236	0.967467	1.25098	-0.475398	-0.0215321	0.24668	-0.0834167	-0.140709	-0.199909	0.443662	0.0343481
Q13151	HNRNPA0	N	1	1	1.00003	1.00573	1.0853	1.0921	0.853977	0.984541	0.952778	0.865793	0.99532	0.127056	-0.235973	-0.14057	-0.0831624	-0.0698312	-0.216148	-0.124861	-0.136947
P50454	SERPINH1	N	5	5	1.0306	1.11881	0.991672	0.86337	1.12462	0.991835	0.972487	1.09684	1.13486	-0.255433	0.00746821	0.000237213	-0.0825758	-0.0837325	-0.0286202	0.194577	0.027408
Q16658	FSCN1	N	6	6	1.02716	1.11638	0.972737	0.881209	1.08023	0.987197	1.05999	0.898182	1.25759	-0.2211	-0.0474881	0.0212881	-0.0824332	0.0453894	-0.313744	0.370539	0.0340615
O94979	SEC31A	N	2	2	1.13399	1.17248	0.862714	0.828917	1.10628	1.05393	0.988092	1.10273	1.2055	-0.452109	-0.0838463	0.28882	-0.0823786	-0.198691	-0.0884853	0.482679	0.0651675
P09622	DLD	N	3	3	1.08423	1.18539	0.899379	0.734908	1.29344	1.02501	1.0852	1.11014	1.15855	-0.561042	0.125845	0.188634	-0.0821874	0.00129062	-0.0946252	0.365325	0.0906636
P17844	DDX5	N	3	3	1.05196	1.09975	0.996654	1.03391	1.01237	0.92991	1.01301	0.982277	0.908866	-0.0249626	-0.119439	-0.100003	-0.0814681	-0.0544228	-0.162979	-0.133025	-0.116809
P61254	RPL26	N	6	6	1.01184	1.07924	1.03068	1.00598	1.03106	0.921057	1.07299	0.932828	0.944137	-0.00838023	-0.065886	-0.162239	-0.078835	0.0846541	-0.210334	-0.126534	-0.0840715
P36776	LONP1	N	6	6	1.08455	1.07166	0.970706	0.947451	0.990274	1.02271	1.03618	1.03002	0.978262	-0.194977	-0.113946	0.0752914	-0.077877	-0.065826	-0.0571712	0.0111878	-0.0372698
O14744	PRMT5	N	5	5	0.972697	1.05799	1.07313	0.99239	0.932333	1.01565	1.00218	0.941175	1.00155	0.0289174	-0.182407	-0.0794248	-0.077638	0.043076	-0.168788	-0.0995902	-0.0751009
Q9H4A4	RNPEP	N	4	4	1.03837	0.98287	0.992476	0.811587	1.05489	1.00857	1.11004	1.15426	1.17412	-0.355503	0.102019	0.0232083	-0.0767586	0.0962931	0.231893	0.242477	0.190221
Q9NVP1	DDX18	N	1	1	0.771825	1.11096	1.14448	0.940283	0.748291	1.19168	0.950507	0.914257	1.18631	0.284822	-0.570134	0.0582935	-0.0756727	0.300424	-0.281133	0.051779	0.0236902
Q9BXJ9	NAA15	N	5	5	1.13884	1.05941	0.983004	0.900503	1.06304	1.05938	1.0056	0.975916	1.00701	-0.338765	0.00493729	0.107956	-0.0752906	-0.179505	-0.11843	0.0348053	-0.0877101
P46734	MAP2K3	Y	3	3	1.11141	1.08857	1.01146	0.986557	1.07542	0.98648	0.964966	0.952145	0.904771	-0.171923	-0.0175224	-0.036082	-0.0751759	-0.203848	-0.193175	-0.160819	-0.185948
P62266	RPS23	N	2	2	1.01251	1.05663	0.969585	0.919038	0.972628	0.993183	1.13971	0.959867	1.14299	-0.139738	-0.119514	0.0346921	-0.0748532	0.170739	-0.138568	0.237377	0.0898494
Q9Y230	RUVBL2	N	5	5	1.18494	1.19306	0.806761	0.769293	1.24212	1.0228	1.13284	1.08701	1.12787	-0.623215	0.0581414	0.342318	-0.0742516	-0.0648759	-0.134307	0.483386	0.0947343
Q93009	USP7	N	1	1	1.00936	1.03731	1.02164	1.01526	0.874722	1.03355	0.933961	1.07173	1.01051	0.00841218	-0.245952	0.016722	-0.0736061	-0.112001	0.047096	-0.0157953	-0.0269
Q29RF7	PDS5A	N	1	1	1.3764	0.945345	0.873728	0.879898	1.02382	1.08342	1.02768	1.11305	0.934357	-0.645493	0.115055	0.310339	-0.0733662	-0.421505	0.235604	0.0967898	-0.0297038
Q9Y3U8	RPL36	N	3	3	1.0308	1.04147	1.00765	0.985178	1.0071	0.936502	1.01155	1.0281	1.05294	-0.065304	-0.0484027	-0.105637	-0.0731145	-0.0271947	-0.0186308	0.0634314	0.00586862
P32322	PYCR1	N	1	1	1.16201	1.03172	0.942732	0.84644	1.04355	1.0998	1.06901	0.90266	1.17514	-0.457145	0.016453	0.222326	-0.0727888	-0.12035	-0.192793	0.317908	0.00158812
Q15366	PCBP2	N	1	1	0.967618	1.03972	1.00456	0.799689	0.97617	1.11539	1.14059	1.19571	1.02642	-0.274998	-0.0909853	0.150994	-0.0716631	0.23727	0.201684	0.0310691	0.156674
P31153	MAT2A	N	1	1	0.944054	0.929887	1.10425	1.08607	0.789596	0.975372	1.00941	0.960145	1.00669	0.202177	-0.23594	-0.179047	-0.0709368	0.0965671	0.0461976	-0.133454	0.00310358
Q99873	PRMT1	N	4	4	0.976589	0.922543	1.12725	1.07933	0.836992	0.970874	1.0217	0.882347	0.972688	0.144313	-0.140403	-0.215454	-0.0705143	0.0651422	-0.0642705	-0.21276	-0.0706295
P55072	VCP	N	5	5	0.995979	1.10986	1.0025	0.946342	1.01658	0.997202	1.02312	0.979372	1.07424	-0.0737526	-0.126647	-0.00764222	-0.0693472	0.0387876	-0.180444	0.0997167	-0.0139798
P62495	ETF1	N	2	2	1.08641	1.38978	0.731889	0.729904	1.3321	0.984536	1.24181	1.07289	1.14278	-0.573789	-0.0611507	0.427819	-0.0690401	0.192874	-0.373351	0.642856	0.154127
P41250	GARS1	N	4	4	1.00075	0.94575	1.08134	1.06266	0.863331	0.9686	1.01905	0.95691	0.965655	0.0865933	-0.131545	-0.158851	-0.0679343	0.0261363	0.0169242	-0.163243	-0.0400609
Q6ZMV9	KIF6	N	1	1	1.04622	1.20357	0.819192	0.995848	1.01524	0.886009	1.18779	1.24545	0.81046	-0.0711816	-0.245504	0.11312	-0.0678551	0.183101	0.0493441	-0.0154604	0.0723281
P23526	AHCY	N	9	9	1.04288	1.03007	1.00566	0.969792	0.982502	0.984893	1.07637	0.955121	1.02282	-0.104831	-0.0682138	-0.0301022	-0.0677156	0.0456019	-0.108991	0.0244115	-0.0129927
Q96DG6	CMBL	N	3	3	0.991706	0.892899	1.13503	1.08735	0.83045	0.966945	1.02092	0.897714	0.943168	0.132839	-0.104604	-0.231221	-0.0676623	0.0418852	0.00775835	-0.267141	-0.072499
P26640	VARS1	N	12	12	1.01947	1.089	1.00919	0.968788	1.00204	1.00288	1.03737	0.955105	0.999911	-0.0735714	-0.120072	-0.00905305	-0.0675656	0.0251003	-0.189276	-0.0133251	-0.059167
P18085	ARF4	N	2	2	0.976344	1.129	0.97198	0.98714	1.03942	0.907459	1.04252	1.03319	1.06413	0.0158659	-0.11928	-0.0990946	-0.0675028	0.0946149	-0.127942	0.130678	0.0324504
O75390	O75390	N	5	5	1.08907	1.08757	0.934697	0.907172	1.02437	1.03598	1.06908	1.00879	1.06341	-0.263655	-0.0863742	0.148429	-0.0672002	-0.0267278	-0.10849	0.186123	0.0169685
Q9UBT2	UBA2	N	1	1	1.01374	1.31555	0.888106	0.879921	1.13624	1.03031	1.02217	1.05361	1.02656	-0.204246	-0.211397	0.214276	-0.0671222	0.0119405	-0.320327	0.209019	-0.0331226
P25705	ATP5F1A	N	5	5	1.05275	1.25816	0.882414	0.796813	1.24403	1.0255	1.03408	1.15293	1.06431	-0.401855	-0.0162942	0.216805	-0.0671147	-0.0258266	-0.12601	0.270393	0.0395188
P00338	LDHA	N	10	10	0.935215	1.02067	1.08392	1.09418	0.898565	0.915529	1.02553	0.843938	1.03863	0.226485	-0.183826	-0.243577	-0.0669728	0.132999	-0.274311	-0.0615778	-0.0676301
O95835	LATS1	Y	7	7	1.06264	0.981528	1.11762	1.12216	0.929926	0.972928	0.85672	0.840535	0.913768	0.0786278	-0.0779137	-0.200021	-0.0664358	-0.310752	-0.223722	-0.290526	-0.275
O15372	EIF3H	N	1	1	1.08577	1.1509	0.972184	0.770682	1.32856	1.03341	1.04393	0.99913	1.07701	-0.494507	0.207104	0.0881105	-0.0664306	-0.0566946	-0.204012	0.147727	-0.0376596
O00299	CLIC1	N	5	5	0.943461	0.985792	1.07408	1.03534	0.897534	0.936538	1.13566	0.848393	1.0442	0.134075	-0.135316	-0.197686	-0.0663092	0.26749	-0.21655	-0.0406952	0.003415
Q9NTK5	OLA1	N	2	2	0.96672	1.21681	1.04802	0.89794	1.03797	1.15233	0.933309	0.9775	0.915193	-0.106479	-0.229336	0.136887	-0.0663089	-0.0507433	-0.315939	-0.195524	-0.187402
Q96AG4	LRRC59	N	4	4	1.01175	1.15356	0.983791	0.915866	1.08133	1.01059	1.02394	1.02026	1.00935	-0.143648	-0.0932903	0.0387764	-0.066054	0.017279	-0.177155	0.0369998	-0.0409588
Q13435	SF3B2	N	1	1	0.823376	0.890064	1.14879	1.11471	0.638946	1.03095	0.999674	1.11302	0.927768	0.437043	-0.478216	-0.156137	-0.0657697	0.279907	0.322497	-0.308276	0.0980429
P14866	HNRNPL	N	6	6	1.07497	0.987074	1.06499	0.935473	1.04808	1.00637	0.97619	1.06116	0.943397	-0.200529	0.0865118	-0.0816787	-0.065232	-0.139063	0.104417	-0.174908	-0.0698513
P55884	EIF3B	N	6	6	1.04113	1.17625	0.920213	0.880806	1.14869	0.972836	1.03753	1.04585	1.12889	-0.241257	-0.0341995	0.0802284	-0.0650761	-0.00500689	-0.169513	0.294862	0.040114
Q9Y265	RUVBL1	N	6	6	0.990836	1.11144	0.959141	0.983295	0.941542	0.997201	1.0361	1.12898	0.958665	-0.0110217	-0.239331	0.0561418	-0.0647369	0.0644522	0.0225975	-0.000716635	0.0287777
P42285	MTREX	N	1	1	0.875867	1.21046	1.03271	0.872088	1.0782	1.01855	0.972264	1.06615	1.15582	-0.00623725	-0.166939	-0.0199127	-0.0643629	0.150636	-0.183155	0.162483	0.0433214
Q9ULV4	CORO1C	N	1	1	0.984686	1.08559	0.989821	0.753307	0.827274	1.48914	0.973013	0.973376	1.15447	-0.386425	-0.39204	0.589244	-0.0630735	-0.0172048	-0.157409	0.221986	0.0157907
Q9NZ01	TECR	N	2	2	0.910532	1.17363	1.0431	0.980438	1.10087	0.905997	0.974156	1.02168	1.03163	0.106716	-0.0923266	-0.2033	-0.0629703	0.0974432	-0.200034	-0.0159466	-0.0395125
P22102	GART	N	22	22	1.011	1.02454	1.05759	0.993232	0.990128	0.977586	1.03141	0.960356	0.961991	-0.025588	-0.0492962	-0.113485	-0.0627897	0.0288235	-0.093341	-0.136686	-0.0670678
P27635	RPL10	N	3	3	0.989611	1.00081	1.05384	1.28299	0.845976	0.845794	0.874276	0.808633	0.957742	0.374573	-0.242478	-0.317275	-0.0617269	-0.178773	-0.307609	-0.137944	-0.208109
P10155	RO60	N	2	2	1.0097	1.08834	0.959415	0.804834	1.05227	1.09558	1.09749	1.1382	1.09238	-0.32716	-0.0486174	0.191467	-0.0614367	0.120282	0.0646272	0.187244	0.124051
P00491	PNP	N	3	3	1.01646	0.919292	1.04805	1.07122	0.906889	0.887533	1.01229	0.993854	1.07704	0.0757064	-0.0195986	-0.239838	-0.0612434	-0.00593417	0.112509	0.039361	0.0486454
P00558	PGK1	N	12	12	1.03433	0.993661	1.03833	1.10338	0.909811	0.936177	0.958269	0.947619	0.963045	0.0932339	-0.127186	-0.149417	-0.0611232	-0.110188	-0.0684463	-0.108595	-0.0957433
O60832	DKC1	N	1	1	1.04659	0.921279	1.08918	0.944216	1.10863	0.884	0.99445	1.03385	1.10828	-0.148511	0.267063	-0.301119	-0.0608558	-0.0737297	0.166312	0.0250815	0.0392211
P49368	CCT3	N	17	17	1.03029	1.073	0.996846	0.973844	1.03901	0.959983	1.03644	0.975682	1.02794	-0.081282	-0.0464429	-0.0543613	-0.0606954	0.00858816	-0.137163	0.0443191	-0.0280854
Q9P258	RCC2	N	7	7	1.02717	1.09468	1.01193	0.938347	1.12449	0.950972	1.00474	0.94295	1.09441	-0.130482	0.0387562	-0.0896335	-0.0604532	-0.0318534	-0.215258	0.11304	-0.0446904
P46060	RANGAP1	N	1	1	0.791088	1.00676	1.06211	1.02787	0.711884	1.01989	1.3337	0.94463	0.89593	0.377747	-0.5	-0.0585143	-0.0602558	0.753521	-0.0918923	-0.245471	0.138719
P30153	PPP2R1A	N	5	5	0.979489	1.02673	1.02713	1.0346	0.928597	0.948582	1.05699	0.975373	0.995158	0.0789672	-0.144927	-0.114768	-0.0602427	0.109859	-0.0740248	-0.0456162	-0.00326076
P28066	PSMA5	N	1	1	1.22967	1.14093	0.838238	0.733942	1.54708	0.914013	0.983988	1.20889	1.14697	-0.744537	0.439331	0.124854	-0.0601174	-0.321563	0.0834738	0.452401	0.0714373
P46940	IQGAP1	N	6	6	1.067	1.12831	0.908026	0.912002	1.07798	0.983495	1.03541	1.0786	1.1016	-0.226451	-0.0658383	0.115184	-0.0590349	-0.0433593	-0.0650068	0.278789	0.0568076
Q9UII2	ATP5IF1	N	2	2	1.01157	1.14171	1.00296	1.00956	1.02148	0.993753	1.00526	0.893607	0.967104	-0.00286284	-0.160529	-0.0133093	-0.0589005	-0.00902134	-0.353479	-0.0525267	-0.138342
Q9Y570	PPME1	N	1	1	1.04057	0.974044	1.003	0.86042	1.08711	0.961704	1.21163	1.08496	0.990461	-0.274261	0.15844	-0.0606529	-0.0588246	0.21957	0.155581	-0.0181455	0.119002
Q9BVP2	GNL3	N	1	1	0.972681	1.07262	1.01429	0.949996	1.18294	0.833699	1.0078	1.22519	0.975269	-0.0340444	0.141245	-0.282873	-0.0585575	0.0511731	0.191865	-0.0565999	0.0621462
O15067	PFAS	N	2	2	1.11603	1.13445	0.925604	0.872706	1.11949	1.06221	0.990353	0.977986	1.1196	-0.354809	-0.0191536	0.198602	-0.0584536	-0.172363	-0.214112	0.274521	-0.0373179
P61221	ABCE1	N	7	7	1.02416	0.973531	1.09195	1.03182	0.971171	0.963157	0.966901	0.953604	0.963872	0.0107479	-0.00350101	-0.18106	-0.0579378	-0.0830014	-0.0298361	-0.17999	-0.097609
P13995	MTHFD2	N	1	1	1.11539	1.21641	0.875884	0.898734	1.26432	0.927342	1.10879	0.966119	0.984287	-0.311578	0.0557388	0.0823619	-0.0578256	-0.00855443	-0.332354	0.16834	-0.057523
P43243	MATR3	N	6	6	1.05182	1.11637	0.979131	0.999134	1.08645	0.939974	0.906269	0.979555	1.10392	-0.0741324	-0.0391924	-0.05888	-0.0574016	-0.21487	-0.188618	0.173068	-0.0768069
P07741	APRT	N	1	1	1.05787	1.08137	0.908516	0.972866	0.85243	1.11288	1.07173	1.02216	1.00022	-0.120852	-0.343202	0.292711	-0.057114	0.0187785	-0.0812279	0.138729	0.0254265
P11940	PABPC1	N	7	7	1.11418	1.10357	0.89987	0.788367	1.13617	1.09775	1.02479	1.13671	1.14853	-0.499045	0.0420047	0.286767	-0.056758	-0.120653	0.042691	0.351999	0.0913458
P07195	LDHB	N	11	11	0.943133	0.965175	1.09091	1.14703	0.853701	0.902214	1.01715	0.909589	0.93107	0.282368	-0.177059	-0.273992	-0.0562277	0.108997	-0.085575	-0.228573	-0.0683836
P35270	SPR	N	1	1	0.880757	1.32451	0.942604	1.11223	1.00115	0.880272	1.07768	0.799797	0.971978	0.336642	-0.403799	-0.0987015	-0.0552861	0.291118	-0.727753	0.0442728	-0.130787
P14618	PKM	N	18	18	1.02858	1.10513	0.975442	0.896781	1.12075	0.984198	1.01455	1.0148	1.13289	-0.19782	0.0202566	0.0128914	-0.0548906	-0.0198028	-0.123011	0.215879	0.024355
P62136	PPP1CA	N	3	3	1.02764	1.0689	1.04731	0.861385	1.1284	1.05656	1.07376	0.996309	0.930184	-0.254608	0.0781505	0.0126871	-0.0545903	0.0633351	-0.101466	-0.171101	-0.069744
P12236	SLC25A6	N	4	4	1.07484	1.21764	0.946287	0.773754	1.32456	1.07898	0.917512	1.18081	0.998487	-0.474175	0.121428	0.189321	-0.0544751	-0.228324	-0.0443097	0.0774661	-0.0650558
P60900	PSMA6	N	2	2	0.985464	0.943484	1.0843	0.903699	0.918729	1.08466	1.06234	1.02416	1.04948	-0.12496	-0.0383584	0.000474593	-0.0542814	0.108368	0.118371	-0.047085	0.0598845
Q8IY81	FTSJ3	N	1	1	0.912894	0.88417	1.09609	1.06381	0.762393	0.975579	1.17439	0.935017	0.973602	0.220718	-0.21379	-0.168034	-0.0537022	0.363392	0.0806677	-0.170961	0.0910331
P52209	PGD	N	11	11	0.981789	0.898342	1.09214	1.06373	0.823032	0.985398	1.03677	0.980371	0.970938	0.11565	-0.126317	-0.148384	-0.0530168	0.0786103	0.126063	-0.16971	0.0116542
P11586	MTHFD1	N	5	5	0.970973	1.01539	1.05899	0.991617	0.95896	0.985263	1.0273	1.06376	0.935519	0.0303527	-0.0824898	-0.104111	-0.0520827	0.0813515	0.067144	-0.178854	-0.0101195
P60228	EIF3E	N	3	3	0.920855	0.819799	1.1913	1.18411	0.661298	1.0323	0.962847	0.775128	0.990135	0.362756	-0.309969	-0.20668	-0.0512976	0.064332	-0.0808353	-0.26684	-0.0944478
P54136	RARS1	N	10	10	1.05646	1.08887	0.942578	0.872381	1.08502	1.02985	1.11111	1.02388	1.05751	-0.276207	-0.00510306	0.127756	-0.0511845	0.0727585	-0.0887859	0.165989	0.0499872
O75844	ZMPSTE24	N	1	1	0.994677	1.04669	1.05204	1.06538	1.07082	0.864551	0.938436	1.02242	0.950887	0.0990696	0.032889	-0.283161	-0.0504006	-0.0839697	-0.0338443	-0.145838	-0.0878841
Q04637	EIF4G1	N	11	11	1.03241	1.06402	1.02164	0.943281	1.05465	1.01604	1.01346	0.958554	1.01782	-0.130251	-0.0127556	-0.0079352	-0.0503141	-0.0267153	-0.150594	-0.00540038	-0.0609032
P50395	GDI2	N	7	7	0.983835	1.00483	1.06605	1.10979	0.891582	0.960525	0.999351	0.938006	0.866181	0.173795	-0.172516	-0.150384	-0.0497019	0.0225753	-0.0992874	-0.29954	-0.125417
P51572	BCAP31	N	1	1	1.16688	1.29631	0.794259	0.784181	1.20808	1.14411	1.04664	0.92851	1.16836	-0.573402	-0.101693	0.526539	-0.0495189	-0.1569	-0.481424	0.556807	-0.0271719
Q06830	PRDX1	N	3	3	1.02369	1.03607	1.04374	1.03909	0.963098	0.998635	0.969871	0.91604	0.968503	0.0215351	-0.105371	-0.063734	-0.04919	-0.0779207	-0.177643	-0.107936	-0.121167
P11766	ADH5	N	6	6	0.983738	0.929487	1.08455	1.00525	0.913632	0.975803	1.09048	0.92116	1.02797	0.0312107	-0.0248202	-0.152441	-0.0486835	0.148618	-0.0129824	-0.0773017	0.0194446
Q96EY7	PTCD3	N	1	1	1.06172	1.45867	0.745033	0.964233	1.19343	0.907266	1.05904	0.782133	1.25912	-0.138955	-0.289538	0.28422	-0.0480912	-0.00365645	-0.899165	0.757036	-0.0485952
O75822	EIF3J	N	4	4	1.07978	1.04523	0.930632	1.05396	0.937578	0.961981	0.946605	1.03772	1.07101	-0.0349171	-0.156812	0.0477986	-0.0479767	-0.189903	-0.0104088	0.202691	0.000793258
P27708	CAD	N	5	5	1.13546	1.03409	0.899154	0.890952	1.22963	0.874058	0.947265	1.29899	1.12287	-0.349858	0.249861	-0.0408385	-0.0469452	-0.261439	0.329022	0.320554	0.129379
Q32P51	HNRNPA1L2	N	4	4	0.999033	0.988627	1.05778	1.11773	0.884148	0.959474	0.954233	0.896047	0.979338	0.161969	-0.161138	-0.140729	-0.0466328	-0.0661897	-0.141852	-0.111166	-0.106403
Q9UKI8	TLK1	Y	5	5	1.05936	1.08703	0.972246	0.987736	1.06651	0.964641	0.955245	1.02757	1.02596	-0.100993	-0.0274849	-0.0113299	-0.0466028	-0.149249	-0.0811481	0.0775814	-0.0509385
Q6P2Q9	PRPF8	N	6	6	1.10591	1.06736	0.950228	0.884675	1.10044	1.04658	0.958533	1.0621	1.11697	-0.322014	0.0440273	0.139339	-0.046216	-0.206333	-0.0071373	0.23325	0.0065931
P20042	EIF2S2	N	1	1	1.08884	0.980816	1.1603	1.35877	0.853471	0.971373	0.562162	0.610587	0.901	0.319513	-0.200641	-0.256404	-0.0458437	-0.953733	-0.683785	-0.364903	-0.667474
Q9NX58	LYAR	N	1	1	1.05274	1.20585	0.962006	0.811389	1.34983	1.01405	0.966643	0.993487	1.10422	-0.37568	0.162718	0.0760136	-0.0456495	-0.12309	-0.279482	0.198912	-0.0678869
O15355	PPM1G	N	1	1	1.02617	1.09137	0.93962	0.971692	1.05842	0.932715	1.09347	0.868396	1.19188	-0.0787012	-0.0442329	-0.0106402	-0.0445248	0.0916368	-0.329717	0.343086	0.035002
P17980	PSMC3	N	1	1	1.11102	1.09182	0.937831	1.02513	1.05667	0.958135	0.949819	1.00291	0.979919	-0.116083	-0.0472129	0.0309016	-0.0441313	-0.226163	-0.12255	0.0633346	-0.0951264
P30876	POLR2B	N	1	1	0.937935	1.22484	0.877834	0.750869	1.15202	1.06385	1.08893	1.27762	1.18457	-0.320927	-0.0884251	0.277269	-0.0440277	0.215346	0.0608692	0.432342	0.236186
P32119	PRDX2	N	5	5	1.05479	1.03092	0.967205	0.952098	1.00566	1.00312	1.00157	1.08455	1.06219	-0.147773	-0.0357847	0.0526012	-0.0436523	-0.0746908	0.0731667	0.135145	0.0445404
P84243	H3-3A	N	1	1	0.924764	0.929303	1.10652	1.19654	0.798861	0.910421	0.987706	0.86879	0.946148	0.371715	-0.218204	-0.281423	-0.0426373	0.0949967	-0.0971404	-0.225891	-0.0760115
Q86Y56	DNAAF5	N	2	2	1.08973	1.14926	0.874782	0.873457	1.03789	1.10679	1.05224	1.07568	1.04935	-0.319163	-0.147057	0.33938	-0.04228	-0.0505049	-0.0954546	0.262496	0.0388453
O60343	TBC1D4	N	2	2	1.1137	1.00936	0.949073	0.733036	1.15448	1.15463	0.997156	1.38157	0.973026	-0.603407	0.193803	0.28284	-0.0422547	-0.159472	0.452866	0.0359593	0.109784
P17812	CTPS1	N	5	5	1.07707	1.21149	0.879145	0.804318	1.25088	1.04614	1.13721	1.02453	1.01145	-0.421273	0.0461575	0.250904	-0.0414038	0.0783862	-0.241816	0.202249	0.0129396
P26599	PTBP1	N	8	8	1.06818	1.04753	0.955568	0.767408	1.16526	1.09769	1.0899	1.11385	1.10477	-0.477083	0.153668	0.200036	-0.0411265	0.0290464	0.0885658	0.209317	0.108976
Q9Y383	LUC7L2	N	1	1	1.17419	1.26673	0.815778	0.815705	1.23527	1.10576	0.940946	0.988264	1.18889	-0.525544	-0.0362864	0.438786	-0.0410147	-0.31948	-0.358142	0.543369	-0.0447511
P41091	EIF2S3	N	5	5	0.99852	1.0393	1.01661	1.01102	0.995376	0.963577	1.03755	0.949983	1.01793	0.0179482	-0.0622935	-0.0772949	-0.0405467	0.0553134	-0.129634	0.00187662	-0.0241481
Q15046	KARS1	N	7	7	1.05349	0.925292	1.04234	1.08373	0.90209	0.957964	0.978415	1.0144	0.927307	0.040832	-0.0366387	-0.121778	-0.0391949	-0.106652	0.132643	-0.168702	-0.0475704
Q9UI26	IPO11	N	2	2	1.12418	1.114	0.864948	0.823476	1.29871	0.935811	1.08017	1.15955	1.10136	-0.449073	0.22133	0.113604	-0.0380465	-0.057609	0.0578197	0.348599	0.11627
Q9NRG9	AAAS	N	1	1	0.764395	1.09682	1.06018	0.810828	1.01287	1.00052	1.11498	0.967334	1.49641	0.0850785	-0.114871	-0.083556	-0.0377827	0.54463	-0.181237	0.497201	0.286864
O00203	AP3B1	N	2	2	1.03278	1.08266	0.830331	0.660753	1.3283	0.978238	1.13261	1.42866	1.30822	-0.644343	0.295004	0.236499	-0.0376134	0.133123	0.400087	0.655852	0.396354
P43686	PSMC4	N	1	1	1.0413	1.05631	0.898818	0.82969	0.98089	1.12451	1.18454	1.07309	1.10197	-0.327746	-0.106875	0.323196	-0.037142	0.185941	0.022732	0.293988	0.167554
O95747	OXSR1	Y	8	8	0.988104	1.04419	1.08385	0.958542	1.06089	1.01942	0.98621	0.912078	1.00052	-0.0438209	0.0228975	-0.0884104	-0.0364446	-0.00276764	-0.195154	-0.115413	-0.104445
Q9NSD9	FARSB	N	7	7	1.00268	0.975318	1.0312	0.984249	0.995137	0.95565	1.06353	0.947316	1.09723	-0.0267653	0.0290234	-0.109773	-0.0358384	0.0850065	-0.0420274	0.0895379	0.0441723
Q13617	CUL2	N	1	1	1.13042	1.18065	0.91447	0.881597	1.17236	1.09875	0.932349	1.13404	0.872302	-0.358667	-0.0101675	0.264852	-0.0346607	-0.277916	-0.0581033	-0.0681095	-0.13471
Q96AE4	FUBP1	N	6	5	1.07349	1.17947	0.937243	0.849259	1.26263	1.03048	1.01003	0.959391	1.07738	-0.338039	0.0982915	0.136823	-0.0343082	-0.0879166	-0.297952	0.20103	-0.061613
P26583	HMGB2	N	1	1	0.791063	1.18506	0.969087	1.20433	0.692025	1.01794	1.07654	0.829211	0.952794	0.606368	-0.776059	0.0709514	-0.0329133	0.444543	-0.515143	-0.0244624	-0.0316873
Q15365	PCBP1	N	3	3	1.01337	1.07111	1.03482	0.848258	1.14543	1.07977	1.02608	0.941139	1.0855	-0.25659	0.096773	0.0613457	-0.0328238	0.0179755	-0.186631	0.0689807	-0.0332248
P53671	LIMK2	Y	5	4	1.09994	0.986295	0.930093	0.965382	0.96117	1.01777	1.00204	1.10487	1.08804	-0.188255	-0.0372276	0.129971	-0.0318369	-0.134485	0.163779	0.22629	0.0851947
Q02750	MAP2K1	Y	5	5	0.941208	0.855928	1.20641	1.2443	0.83241	0.878758	0.872076	0.892471	0.829525	0.402746	-0.0401952	-0.457185	-0.0315448	-0.110059	0.060317	-0.540365	-0.196703
P15880	RPS2	N	9	9	0.962771	1.07601	1.01534	0.946514	1.02754	1.01284	1.04201	0.988669	1.05072	-0.02457	-0.0664917	-0.00355853	-0.0315401	0.114108	-0.122129	0.0494152	0.0137982
Q9Y4K4	MAP4K5	Y	6	6	1.05816	0.952787	1.00542	0.998789	0.919118	1.0377	0.987525	1.06948	0.991652	-0.0833069	-0.0519037	0.0455943	-0.0298721	-0.0996699	0.16668	-0.0198879	0.0157074
Q13546	RIPK1	Y	6	6	1.06211	1.09589	0.948856	0.874833	1.11349	1.06581	0.978403	1.05943	1.10336	-0.279852	0.0229865	0.16769	-0.0297251	-0.11843	-0.0488173	0.21764	0.0167974
P83731	RPL24	N	6	6	0.979875	1.01084	1.05093	1.06164	0.959181	0.961001	0.987709	0.953187	0.967975	0.115632	-0.0756862	-0.129057	-0.0297039	0.0114891	-0.0847299	-0.118625	-0.0639554
P53778	MAPK12	Y	9	9	1.00899	1.05731	1.03644	1.00137	1.03863	1.00005	0.955954	0.953519	0.994727	-0.0109401	-0.0257167	-0.0515672	-0.029408	-0.0779005	-0.149069	-0.0592625	-0.0954108
Q14974	KPNB1	N	10	10	1.00871	0.991762	1.01164	0.984073	0.949922	1.01935	1.08659	0.963335	1.0047	-0.0356729	-0.0621853	0.0109416	-0.0289722	0.107302	-0.0419556	-0.0099409	0.0184687
P62826	RAN	N	3	3	0.97902	0.939863	1.1238	1.11599	0.907025	0.962194	0.943254	0.987316	0.81694	0.188907	-0.0513077	-0.223987	-0.0287959	-0.0536926	0.0710612	-0.460084	-0.147572
P28070	PSMB4	N	2	2	1.13235	0.941458	1.03069	1.17423	0.924984	0.953068	0.851317	0.94174	0.844457	0.0523862	-0.0254683	-0.112953	-0.0286783	-0.411557	0.000431313	-0.287508	-0.232878
P04004	VTN	N	2	2	1.16549	1.02098	0.956577	0.862449	1.10131	1.12941	0.851725	1.06728	1.1633	-0.43442	0.109264	0.239619	-0.0285123	-0.452472	0.0639903	0.282266	-0.0354051
P05455	SSB	N	11	11	1.02333	0.94593	1.04323	1.07008	0.938434	0.948132	0.98858	0.955663	1.00821	0.0644523	-0.0114787	-0.137903	-0.0283097	-0.0498374	0.0147683	-0.0492731	-0.028114
P10809	HSPD1	N	18	18	1.01031	0.985364	1.01481	1.14661	0.903637	0.921366	0.96147	0.929278	0.975311	0.182578	-0.124914	-0.13937	-0.0272351	-0.0714853	-0.0845471	-0.0572828	-0.0711051
P24534	EEF1B2	N	3	3	1.01148	0.954322	1.03553	1.06877	0.914056	0.968261	0.969881	1.01514	0.989814	0.079477	-0.0621937	-0.0969009	-0.0265392	-0.0605922	0.0891274	-0.0651402	-0.0122017
O95819	MAP4K4	Y	7	7	1.06171	1.04347	0.994408	1.04972	1.01293	0.98101	0.969575	0.930049	0.956281	-0.0163884	-0.042859	-0.0195707	-0.0262727	-0.130961	-0.166012	-0.0564043	-0.117792
P31948	STIP1	N	15	15	1.04712	1.04124	0.984136	1.00867	0.985351	1.02243	0.969568	0.994697	1.0023	-0.0539729	-0.0795881	0.0550748	-0.0261621	-0.111019	-0.0659674	0.0263821	-0.0502013
Q12931	TRAP1	N	14	14	1.02808	1.10312	0.926647	0.966924	1.05449	0.976733	1.02823	1.02926	1.08105	-0.088484	-0.0650426	0.0759444	-0.0258607	0.000204927	-0.0999905	0.222342	0.040852
P06454	PTMA	N	1	1	1.11737	1.01944	0.824014	0.829237	0.99092	1.08255	1.26131	0.995642	1.22552	-0.430252	-0.0409329	0.393699	-0.0258285	0.174813	-0.0340747	0.572655	0.237798
P68371	TUBB4B	N	4	4	1.01463	1.0383	0.997252	0.916167	1.05003	1.03557	1.02372	1.06682	1.0354	-0.147267	0.0162113	0.0543931	-0.0255541	0.0128725	0.0390929	0.0541593	0.0353749
Q14166	TTLL12	N	6	6	1.2046	1.00071	0.904266	0.824723	1.19832	1.04695	1.01645	1.20918	0.993132	-0.546567	0.259992	0.211368	-0.0250688	-0.245008	0.273003	0.135239	0.0544113
Q16778	H2BC21	N	4	4	1.02433	0.99298	1.00388	1.02689	0.945563	0.999558	0.998515	1.05069	0.957755	0.00360166	-0.0705907	-0.00622273	-0.0244039	-0.0368231	0.0815024	-0.0678567	-0.0077258
P84098	RPL19	N	4	4	0.988797	1.21944	0.878432	0.854247	1.23369	0.955551	1.04511	1.13774	1.15165	-0.211021	0.0167566	0.121402	-0.0242873	0.0799098	-0.100055	0.3907	0.123518
P08238	HSP90AB1	N	16	14	0.994059	0.992999	1.0645	1.08075	0.938213	0.988316	0.986715	0.937234	0.883117	0.120624	-0.0818759	-0.107139	-0.0227969	-0.0106976	-0.0833824	-0.269506	-0.121195
P54819	AK2	N	1	1	1.04157	1.11541	0.959096	0.920305	1.10007	1.04988	0.985447	0.946048	1.10896	-0.17857	-0.0199788	0.130477	-0.0226908	-0.0799035	-0.237593	0.20946	-0.0360123
Q3ZCQ8	TIMM50	N	1	1	1.1484	1.02331	0.811739	0.944482	1.2016	0.801811	1.0107	1.29532	1.19996	-0.282035	0.231717	-0.0177535	-0.0226906	-0.184277	0.340074	0.563899	0.239899
O00410	IPO5	N	19	18	1.00271	0.96273	1.04891	0.985528	0.954091	1.02796	1.04818	0.997175	0.964929	-0.0249395	-0.013004	-0.0290991	-0.0223475	0.0639774	0.0507153	-0.120395	-0.00190068
Q06210	GFPT1	N	1	1	1.00241	1.31933	0.880996	0.85593	1.21331	1.07125	0.89656	1.18461	1.03451	-0.227909	-0.120851	0.28209	-0.0222234	-0.161003	-0.155387	0.231738	-0.0282172
P22392	NME2	N	2	2	1.0267	0.96031	1.07655	1.04139	0.916866	1.06153	0.983921	0.903959	0.903352	0.0204932	-0.0667904	-0.0202667	-0.022188	-0.0614012	-0.0872436	-0.253056	-0.1339
O00231	PSMD11	N	5	5	0.999687	1.03208	0.999979	0.915488	1.0121	1.06472	1.02657	1.0448	1.06406	-0.126936	-0.0282147	0.090508	-0.0215474	0.0382793	0.0176612	0.0896086	0.0485164
P09874	PARP1	N	8	8	1.06042	1.07111	0.982007	0.976722	1.05453	1.03586	0.9538	0.912438	1.07446	-0.118619	-0.022509	0.077018	-0.02137	-0.15288	-0.231315	0.129812	-0.0847942
P28074	PSMB5	N	3	3	0.976567	1.23194	0.909076	0.919973	1.08875	1.045	1.0071	1.11339	0.984402	-0.0861266	-0.178269	0.201026	-0.021123	0.0444114	-0.145971	0.114846	0.00442887
P49411	TUFM	N	6	6	1.05195	0.988347	1.01644	1.09492	0.99762	0.926104	0.980185	0.899995	0.969996	0.0577627	0.0134726	-0.134277	-0.021014	-0.101942	-0.1351	-0.0674729	-0.101505
O60841	EIF5B	N	2	2	1.24259	1.09761	0.784202	0.692395	1.35301	1.09321	1.05111	1.25537	1.14781	-0.843688	0.30181	0.479271	-0.0208689	-0.241439	0.193742	0.549585	0.167296
P27695	APEX1	N	3	3	1.05866	1.00008	1.00849	0.93434	1.10415	0.992125	1.08075	0.881716	1.07573	-0.180225	0.142821	-0.0235967	-0.0203334	0.0297896	-0.181735	0.0931256	-0.0196067
P07355	ANXA2	N	5	5	1.0318	1.17444	0.835067	0.745458	1.28048	1.01905	1.09742	1.25283	1.19206	-0.468961	0.124711	0.287266	-0.0189948	0.0889578	0.0932257	0.513495	0.231893
Q16531	DDB1	N	7	7	0.963456	0.925029	1.07944	0.993719	0.936317	0.994467	1.07363	0.980987	1.01276	0.0446191	0.0174979	-0.118285	-0.0187227	0.156209	0.0847354	-0.0919879	0.0496521
P14174	MIF	N	2	2	1.05829	1.09165	0.931626	0.812526	1.14832	1.10965	1.06528	1.05421	1.09495	-0.381243	0.0730139	0.252279	-0.0186501	0.00949944	-0.0503529	0.233048	0.0640647
P10515	DLAT	N	4	4	1.1003	0.96643	0.982497	0.908546	1.03837	1.06537	0.993491	1.02766	1.1052	-0.27627	0.103585	0.116823	-0.0186206	-0.147322	0.0886264	0.169784	0.0370295
P12004	PCNA	N	3	3	0.998628	1.08736	0.957663	0.938112	0.979359	1.08888	0.993054	1.0756	1.04479	-0.0901865	-0.150914	0.185259	-0.0186138	-0.00807474	-0.0156801	0.125621	0.0339553
Q9UEW8	STK39	Y	1	1	0.95799	0.95895	1.09162	0.976846	0.860628	1.14819	0.796454	0.948737	1.28303	0.0281194	-0.156066	0.072879	-0.0183559	-0.26642	-0.0154476	0.233079	-0.0162627
Q16401	PSMD5	N	4	4	0.891192	1.11874	0.99958	0.988619	0.921465	1.0544	1.1444	0.855702	1.03091	0.149679	-0.279875	0.0770281	-0.0177227	0.360779	-0.386696	0.0445223	0.00620199
P09211	GSTP1	N	5	5	0.991372	0.95945	1.07651	0.993325	0.96407	1.0312	1.02142	0.938517	0.991363	0.0028383	0.00693029	-0.0620421	-0.0174245	0.043078	-0.0318244	-0.118877	-0.0358745
P48556	PSMD8	N	2	2	0.954557	1.16192	0.947394	0.956037	1.02259	1.0368	1.0946	0.998639	0.966899	0.00223508	-0.184281	0.130104	-0.017314	0.197499	-0.21848	0.0294005	0.00280637
P35237	SERPINB6	N	1	1	1.16186	1.04938	0.999477	1.13458	1.03521	1.00098	0.801872	0.809337	0.911442	-0.0342847	-0.0196142	0.00217098	-0.0172426	-0.534996	-0.374731	-0.133024	-0.347583
P14550	AKR1A1	N	1	1	1.08465	0.93041	1.19351	1.11068	1.09055	0.959781	0.804477	0.344208	1.28947	0.0342207	0.229114	-0.314436	-0.017034	-0.431105	-1.43459	0.111568	-0.584708
Q9Y5L0	TNPO3	N	2	2	0.857679	1.02953	1.07175	0.902441	1.00779	1.00441	1.07668	0.973216	1.2258	0.0733956	-0.0307945	-0.0936212	-0.0170067	0.328086	-0.0811512	0.193748	0.146894
P29692	EEF1D	N	1	1	1.12	1.0666	0.927842	0.820369	1.29682	1.00715	1.02108	0.940731	1.24236	-0.449151	0.281954	0.118322	-0.0162916	-0.133404	-0.181169	0.421126	0.0355176
P48147	PREP	N	10	10	1.0425	1.02995	0.965778	0.867906	1.08624	1.06499	1.00546	1.066	1.15687	-0.264431	0.0767666	0.141081	-0.0155278	-0.0521907	0.0496309	0.260469	0.0859697
O43390	HNRNPR	N	3	3	0.949497	0.918174	1.10646	1.13564	0.801646	1.02602	0.855175	0.951294	1.02283	0.258274	-0.195801	-0.108895	-0.0154738	-0.150943	0.0511247	-0.11339	-0.0710695
Q00839	HNRNPU	N	16	16	1.00257	0.96782	1.0544	1.1114	0.939178	0.949649	0.943598	0.947408	0.948492	0.148668	-0.0433399	-0.150953	-0.0152082	-0.0874632	-0.0307528	-0.152711	-0.0903089
Q9H6V9	LDAH	N	1	1	1.23671	0.984663	0.868106	0.796361	1.40796	0.913522	1.27078	1.25245	0.716531	-0.635013	0.515899	0.0735687	-0.0151816	0.0392067	0.347049	-0.276841	0.0364718
P31939	ATIC	N	7	7	1.00819	1.08195	0.961046	0.899473	1.09374	1.03331	1.06095	1.0399	1.05686	-0.16462	0.0156308	0.104597	-0.0147972	0.0735803	-0.057185	0.137107	0.0511673
P13667	PDIA4	N	9	9	0.999681	1.01246	1.01091	1.05852	0.963917	0.972612	0.951447	0.983335	1.03395	0.0825096	-0.0708764	-0.0557197	-0.0146955	-0.0713441	-0.0421023	0.0325037	-0.0269809
Q07021	C1QBP	N	1	1	1.32638	0.736035	0.951762	1.2038	0.90519	0.827206	0.940067	1.06893	0.844482	-0.139904	0.298445	-0.202354	-0.0146045	-0.496664	0.53832	-0.172534	-0.0436264
P62847	RPS24	N	2	2	0.950597	0.92123	1.10568	1.16023	0.843136	0.960539	0.962526	0.900756	0.910144	0.287501	-0.127796	-0.20302	-0.0144382	0.0179916	-0.0324242	-0.28077	-0.0984007
P49321	NASP	N	4	4	0.982419	0.987093	1.04212	1.1274	0.892422	0.975267	0.963866	0.929599	0.926206	0.198592	-0.14546	-0.0956509	-0.014173	-0.027507	-0.0865777	-0.170115	-0.0947332
Q96RR4	CAMKK2	Y	3	3	1.06678	1.07392	0.925621	0.958192	1.06424	1.0098	0.980653	1.03681	1.0923	-0.154879	-0.0130616	0.125571	-0.0141233	-0.121451	-0.0507278	0.238877	0.0222326
P46779	RPL28	N	4	4	1.03919	1.15888	0.91322	0.93155	1.1725	0.977998	0.994854	1.06202	1.04284	-0.15776	0.0168544	0.0988702	-0.0140117	-0.062907	-0.125924	0.191487	0.00088527
Q15031	LARS2	N	2	2	1.03225	1.05983	0.947649	0.818199	1.12821	1.09095	0.991093	1.04466	1.27849	-0.335274	0.0901986	0.203159	-0.0139722	-0.058706	-0.020797	0.432022	0.117506
P55786	NPEPPS	N	5	5	1.07583	1.0611	0.94532	0.933853	1.09336	1.02675	1.04272	0.985976	1.02815	-0.204184	0.0432157	0.119214	-0.0139182	-0.0450971	-0.105933	0.121172	-0.00995269
P78344	EIF4G2	N	1	1	1.05176	0.947014	1.07095	1.05499	0.966995	1.01775	0.969667	0.768749	1.04717	0.00442848	0.0301223	-0.0735163	-0.0129885	-0.117241	-0.300874	-0.0323973	-0.150171
NA	NA	N	36	35	1.02435	0.991113	0.996013	1.03214	0.967983	0.985614	1.00814	1.0187	0.982587	0.0109307	-0.0340678	-0.0151413	-0.0127595	-0.0230025	0.0396104	-0.0195789	-0.0009903
P33991	MCM4	N	4	4	0.961389	1.00056	1.06696	1.01834	0.952972	1.02999	0.978434	0.952009	0.99987	0.083026	-0.0703079	-0.0508793	-0.0127204	0.0253538	-0.0717656	-0.0936911	-0.046701
O75533	SF3B1	N	9	9	1.03469	1.09016	0.974224	0.899516	1.09098	1.09129	0.95867	0.99358	1.10243	-0.201977	0.00107521	0.163715	-0.0123956	-0.110093	-0.133838	0.178361	-0.0218567
P26038	MSN	N	18	18	1.00773	1.00288	1.02204	1.1309	0.957289	0.932078	0.968973	0.925075	0.917178	0.166367	-0.0671195	-0.132922	-0.011225	-0.056577	-0.116503	-0.156171	-0.10975
P49588	AARS1	N	9	9	1.01537	1.00926	1.01775	1.01166	1.01275	0.994802	1.00914	0.932464	1.02079	-0.00528804	0.00497532	-0.0329053	-0.0110727	-0.00888078	-0.114176	0.00429227	-0.0395881
P13639	EEF2	N	29	29	0.97133	0.944141	1.06893	1.11703	0.892203	0.961316	1.00965	0.90085	0.939902	0.201628	-0.0816303	-0.153089	-0.0110305	0.0558279	-0.0677159	-0.18559	-0.065826
P22234	PAICS	N	12	12	0.97312	0.971974	1.05002	1.0519	0.921568	1.00179	1.02214	0.955686	0.96091	0.112309	-0.076827	-0.0678305	-0.0107828	0.0709096	-0.0243816	-0.127941	-0.0271375
P17174	GOT1	N	1	1	1.01228	0.958746	1.00814	0.961192	0.980869	1.01529	0.867816	1.1571	1.20514	-0.0747094	0.0329104	0.0101962	-0.0105342	-0.222145	0.271288	0.257514	0.102219
P62753	RPS6	N	7	7	1.01789	0.955385	1.0072	1.14454	0.895249	0.937	1.00526	0.931302	0.933887	0.169197	-0.0937931	-0.104222	-0.00960617	-0.0180119	-0.0368342	-0.109025	-0.0546236
Q96T76	MMS19	N	1	1	1.10175	1.21472	0.669841	0.588064	1.48851	1.00485	1.0978	1.27648	1.64834	-0.905747	0.293253	0.58509	-0.00913458	-0.00517105	0.0715476	1.29912	0.455166
P05023	ATP1A1	N	4	4	0.988975	1.06766	0.963289	0.878191	1.1143	1.0205	1.05014	1.07675	1.12737	-0.1714	0.0616753	0.083231	-0.00883122	0.0865717	0.0122266	0.226915	0.108571
Q9UHX1	PUF60	N	1	1	0.891173	1.29528	0.663314	0.654016	1.23555	0.934859	1.39835	1.38283	1.43314	-0.446378	-0.0681024	0.495057	-0.00647465	0.649947	0.0943637	1.11141	0.618574
Q13263	TRIM28	N	12	12	0.994518	0.954852	1.05969	1.0594	0.947554	0.989279	0.975404	0.927675	1.00688	0.0911715	-0.0110689	-0.0991875	-0.00636164	-0.0279978	-0.0416568	-0.0737449	-0.0477998
P13796	LCP1	N	12	12	0.953672	0.969483	1.04512	1.01252	0.946356	0.997703	1.07848	0.987476	0.97162	0.0863877	-0.034833	-0.0669842	-0.00514318	0.177429	0.0265301	-0.105201	0.0329193
P49736	MCM2	N	7	7	1.01057	1.08276	0.921686	0.882116	1.11672	1.01335	1.03705	1.07581	1.1906	-0.196136	0.0445538	0.136787	-0.0049316	0.0373152	-0.00929324	0.369339	0.132454
O75608	LYPLA1	N	4	4	1.05392	1.06245	0.900796	1.02703	0.943785	1.03037	1.03451	1.08097	0.93277	-0.0372771	-0.170872	0.193886	-0.00475432	-0.0268165	0.0249237	0.0503208	0.0161427
P50750	CDK9	Y	4	4	1.02544	0.960315	1.02104	1.07455	0.944143	0.983358	0.908336	0.965696	1.07461	0.0674984	-0.0245024	-0.0542525	-0.00375216	-0.174942	0.00806153	0.0737715	-0.0310363
Q9UHD2	TBK1	Y	14	14	1.06277	0.961986	1.02032	1.09973	0.968123	0.97365	0.897557	0.97524	0.959393	0.0493123	0.00917435	-0.0675434	-0.00301892	-0.243756	0.019741	-0.0888237	-0.104279
P53992	SEC24C	N	2	2	0.978524	0.885384	1.04988	1.06572	0.837255	1.01324	1.09971	0.958322	0.944258	0.123156	-0.0806349	-0.0512538	-0.00291105	0.168447	0.114208	-0.152977	0.043226
O76094	SRP72	N	2	2	1.02728	1.01233	0.972954	1.13687	1.12532	0.787162	0.95129	1.02484	0.96498	0.14624	0.152656	-0.305711	-0.00227157	-0.110874	0.0177168	-0.0118728	-0.0350099
P52701	MSH6	N	2	2	0.947241	0.908874	1.11162	1.41033	0.757668	0.891779	0.819012	0.708818	0.832015	0.574227	-0.262515	-0.317902	-0.00206356	-0.209846	-0.358664	-0.417979	-0.32883
Q9NVI1	FANCI	N	1	1	1.06088	1.14868	0.880467	1.07894	1.02427	0.966776	0.991202	1.1832	0.720574	0.0243536	-0.165383	0.134914	-0.00203836	-0.0980117	0.0427197	-0.289122	-0.114805
O00487	PSMD14	N	1	1	0.877906	1.06969	1.03896	1.12421	0.812826	1.06384	0.772327	1.11356	1.01257	0.356769	-0.396168	0.0341403	-0.00175307	-0.184855	0.0579879	-0.0371197	-0.0546622
Q6PKG0	LARP1	N	4	4	0.930989	1.12977	0.979014	0.909294	1.09313	1.03289	1.07312	1.06817	0.992435	-0.0340172	-0.0475624	0.077283	-0.00143219	0.204977	-0.0808962	0.0196424	0.0479078
P61247	RPS3A	N	5	5	1.01092	1.02917	0.989982	0.991014	1.04418	0.993172	1.05234	0.961093	0.999849	-0.0286896	0.0208806	0.00464109	-0.00105598	0.0579325	-0.0987399	0.0143075	-0.00883328
P61981	YWHAG	N	3	3	0.939306	0.978157	1.08839	0.917154	1.01762	1.06929	1.1018	0.930078	1.00154	-0.0344314	0.0570665	-0.0255453	-0.000970074	0.230189	-0.0727149	-0.119971	0.0125013
Q96PY6	NEK1	Y	3	3	1.02053	1.05739	1.03685	1.07395	1.04011	1.00046	0.971746	0.982997	0.725239	0.0736153	-0.0237722	-0.0515375	-0.000564778	-0.070662	-0.105244	-0.515679	-0.230528
P07737	PFN1	N	3	3	0.883605	0.912721	1.12529	1.23024	0.784878	0.93908	0.917975	0.933884	0.886833	0.477466	-0.217706	-0.260972	-0.000404041	0.0550538	0.0330689	-0.343559	-0.0851453
Q13616	CUL1	N	1	1	0.998512	0.848546	1.13386	1.07664	0.915153	0.974286	0.951213	0.969629	0.953241	0.108688	0.109019	-0.218824	-0.000372487	-0.0700111	0.19244	-0.250328	-0.0426333
P26639	TARS1	N	12	12	1.0143	0.960722	1.03292	1.02385	1.00514	0.977933	1.02276	0.985884	0.963258	0.0135117	0.0652065	-0.0789164	-6.6086e-05	0.0119872	0.0373	-0.100731	-0.0171478
P62277	RPS13	N	5	5	1.07097	1.18941	0.847256	0.838862	1.25593	1.02475	1.02448	1.07607	1.15654	-0.352407	0.0785078	0.274399	0.000166789	-0.0640201	-0.14447	0.44894	0.0801499
P56192	MARS1	N	12	12	1.02603	1.09685	0.957323	0.954139	1.10391	1.02387	1.03792	1.00566	0.954362	-0.104805	0.00926049	0.0969485	0.000467955	0.0166181	-0.125214	-0.00446841	-0.0376881
Q8IWQ3	BRSK2	Y	2	2	0.970053	1.07919	1.02418	0.87755	1.07529	1.13773	0.94452	1.04345	1.06014	-0.144583	-0.00523132	0.151684	0.000623341	-0.0384826	-0.0485873	0.0497796	-0.0124301
Q92974	ARHGEF2	N	1	1	1.10476	1.11155	0.836188	1.14334	1.25774	0.715722	0.875994	0.975316	1.19196	0.0495151	0.178259	-0.224428	0.00111546	-0.334742	-0.188629	0.511443	-0.00397602
P20618	PSMB1	N	3	3	1.02474	1.01539	0.940043	1.00987	1.02812	0.947645	1.0485	1.12091	0.971774	-0.0210939	0.0179808	0.0116214	0.00283611	0.0330639	0.142642	0.0478942	0.0745332
Q9P2K8	EIF2AK4	Y	14	14	1.05883	1.03916	0.972852	1.0004	1.03625	1.0398	0.931155	1.03206	0.981768	-0.0818894	-0.00404551	0.0960167	0.00336058	-0.185381	-0.00990237	0.0131629	-0.0607066
P04843	RPN1	N	5	5	0.950183	1.03355	1.08734	1.10455	1.04417	0.933352	0.946038	0.889846	0.884573	0.217183	0.0147498	-0.220313	0.00387323	-0.00630857	-0.215978	-0.297754	-0.173347
P40925	MDH1	N	4	4	0.978595	0.864217	1.06208	1.23053	0.810698	0.908199	0.925899	0.924643	0.972509	0.330499	-0.0922303	-0.225818	0.00415034	-0.0798574	0.0975024	-0.127114	-0.0364897
Q9NT62	ATG3	N	1	1	1.01319	1.05938	1.02294	0.841978	1.34664	0.978872	1.05544	0.993568	1.01716	-0.267056	0.34614	-0.0635259	0.00518588	0.0589364	-0.0925361	-0.00817751	-0.0139257
Q08211	DHX9	N	12	12	1.00605	1.05913	0.96068	0.957657	1.08488	0.996572	1.04338	0.991337	1.06714	-0.0711236	0.0346559	0.0529181	0.00548347	0.0525561	-0.095434	0.151616	0.0362459
Q9NR30	DDX21	N	14	14	1.01608	0.984201	1.00529	1.0567	1.01362	0.949389	0.996964	0.988647	0.977277	0.0565568	0.0424852	-0.0825351	0.00550233	-0.0273991	0.00650197	-0.0407664	-0.0205545
O43143	DHX15	N	4	4	0.992619	0.967945	0.991327	0.991171	1.01494	0.958031	1.08731	0.97958	1.09058	-0.00210578	0.0683934	-0.0492885	0.0056664	0.131449	0.0172389	0.137665	0.0954508
Q9Y4L1	HYOU1	N	2	2	1.04418	0.917792	0.975793	1.06382	0.920215	0.966819	0.934866	1.10583	1.07823	0.0268769	0.00380446	-0.0133289	0.00578415	-0.159543	0.268884	0.144021	0.0844538
P14625	HSP90B1	N	14	14	1.02746	1.01453	0.965237	1.02935	0.988733	1.00069	1.01404	0.999031	0.996542	0.00265503	-0.0371561	0.0520443	0.00584774	-0.0189623	-0.022208	0.0460474	0.00162569
P61204	ARF3	N	3	3	0.95317	0.929712	1.08504	1.17539	0.911672	0.909781	0.955847	0.879092	0.950117	0.302337	-0.0282702	-0.254153	0.00663803	0.00404585	-0.0807708	-0.191567	-0.0894306
P28482	MAPK1	Y	12	11	0.98466	1.01687	1.02172	1.07313	0.995506	0.97137	0.939212	0.97996	0.981249	0.124127	-0.0306341	-0.0729102	0.00686074	-0.0681751	-0.0533414	-0.0583118	-0.0599428
P47914	RPL29	N	3	3	1.00064	0.925105	1.05516	1.03139	0.924207	1.04113	0.985528	1.00042	0.964428	0.0436698	-0.00140136	-0.0193154	0.00765103	-0.0219497	0.112915	-0.129716	-0.0129168
P62910	RPL32	N	7	7	0.953429	0.98058	1.03272	1.05048	0.93659	0.997204	1.01655	0.976758	0.996213	0.139849	-0.0662173	-0.050491	0.00771355	0.0924833	-0.00563499	-0.0519245	0.0116412
Q9Y490	TLN1	N	6	6	1.07152	1.16361	0.862405	0.819442	1.34976	0.988311	1.02278	1.04171	1.21495	-0.386938	0.214094	0.196601	0.00791901	-0.0671509	-0.159654	0.494463	0.0892192
P29401	TKT	N	13	13	0.978455	0.970007	1.02544	1.05611	0.927892	1.0102	1.01473	0.972333	0.970963	0.110177	-0.0640392	-0.0216134	0.0081748	0.0525214	0.00345495	-0.0787598	-0.00759447
Q02790	FKBP4	N	7	7	0.969124	0.945413	1.07025	1.16013	0.916454	0.938519	0.936952	0.868205	0.977711	0.259529	-0.044882	-0.189486	0.00838682	-0.0487063	-0.12291	-0.130464	-0.100693
P13224	GP1BB	N	3	3	1.1012	1.08104	0.901316	0.794834	1.3504	1.01906	1.04751	1.11203	1.08968	-0.470346	0.320972	0.177135	0.00925368	-0.0721024	0.0407783	0.2738	0.0808251
Q00796	SORD	N	4	4	1.12157	1.0035	0.951229	0.999104	1.082	1.0133	0.945829	1.01884	0.981473	-0.166814	0.108667	0.0912032	0.0110184	-0.24587	0.0218963	0.0451556	-0.059606
Q8NEB9	PIK3C3	Y	1	1	1.07506	1.06935	0.902042	0.797623	1.15191	1.15512	1.0024	1.14638	1.12261	-0.430642	0.10729	0.356773	0.0111405	-0.100965	0.100357	0.315593	0.104995
P21964	COMT	N	4	4	0.968825	0.908522	1.09606	1.1588	0.881938	0.966213	0.963492	0.874605	0.907236	0.258326	-0.0428438	-0.181912	0.0111898	-0.00796362	-0.0548891	-0.272776	-0.111876
P49327	FASN	N	58	58	1.01423	0.972175	1.01343	1.03152	1.00297	0.988958	0.966588	1.0347	0.988699	0.0243926	0.0449929	-0.0352593	0.0113754	-0.0694132	0.0899196	-0.0356362	-0.00504328
P11142	HSPA8	N	16	16	1.01839	0.924817	1.02821	1.14013	0.898207	0.969414	0.946823	0.971817	0.924631	0.162918	-0.0421195	-0.0849502	0.0119495	-0.105117	0.071517	-0.153186	-0.0622621
P48735	IDH2	N	3	3	0.95472	0.98855	1.01486	0.9829	0.998321	1.0011	0.986253	1.13645	1.0239	0.0419669	0.0141897	-0.0196938	0.0121542	0.0468803	0.201153	0.0128001	0.0869444
P27797	CALR	N	6	6	0.989875	1.00027	0.986419	1.17144	0.897109	0.953333	0.941265	0.949801	0.941768	0.242963	-0.157031	-0.0492204	0.012237	-0.0726448	-0.0746906	-0.0668292	-0.0713882
P49207	RPL34	N	5	5	0.986649	0.921661	1.01834	1.00516	0.940563	1.00479	1.07006	1.03201	1.01549	0.0268175	0.0292887	-0.0193307	0.0122585	0.117076	0.163153	-0.00404563	0.0920611
Q15021	NCAPD2	N	2	2	0.858591	0.963006	1.09744	1.10785	0.8288	1.01392	1.01558	0.928403	0.962865	0.367714	-0.216521	-0.114198	0.0123318	0.242266	-0.0527929	-0.18874	0.000244534
O14980	XPO1	N	23	23	0.97659	0.908959	1.05336	1.13267	0.878207	0.965085	1.01757	0.907561	0.946935	0.213908	-0.0496545	-0.12627	0.0126611	0.0593054	-0.00222153	-0.15366	-0.0321921
P63241	EIF5A	N	2	2	0.855792	0.837919	1.11894	1.23063	0.739847	0.905013	1.10219	0.650088	1.12624	0.524063	-0.179583	-0.306125	0.0127849	0.365038	-0.366175	0.00937764	0.00274683
Q99497	PARK7	N	4	4	0.997956	0.987175	1.04662	1.11427	0.973232	0.976926	0.921315	0.877215	0.97739	0.159046	-0.0205225	-0.0994112	0.0130374	-0.115281	-0.170375	-0.0987253	-0.128127
Q14152	EIF3A	N	10	10	0.969692	1.05909	1.02206	0.908493	1.14968	1.03288	0.996702	1.03437	1.0287	-0.0940511	0.118403	0.0151885	0.01318	0.0396363	-0.0340682	0.00934965	0.00497259
P62280	RPS11	N	6	6	0.944772	0.922205	1.08366	1.12307	0.864613	0.999738	1.01009	0.878579	0.935984	0.249411	-0.0930324	-0.116284	0.0133646	0.0964411	-0.0699151	-0.21135	-0.061608
P42704	LRPPRC	N	43	43	0.990453	0.971364	1.00248	1.03863	0.969983	0.985043	1.02571	0.995243	1.01105	0.0685234	-0.00205284	-0.0253114	0.0137197	0.0504602	0.0350379	0.0122813	0.0325931
P23284	PPIB	N	3	3	0.965592	0.960584	0.998973	1.02643	0.91378	1.01701	1.01897	1.11077	0.982486	0.088155	-0.0720637	0.0258201	0.0139705	0.0776229	0.209572	-0.0240082	0.0877289
Q13627	DYRK1A	Y	4	4	0.99106	1.02488	1.00279	1.02192	1.04092	0.986507	0.912515	1.05586	1.04016	0.0442438	0.0224134	-0.0236176	0.0143465	-0.119125	0.0429735	0.0527934	-0.00778597
P13010	XRCC5	N	8	8	0.964062	0.904152	1.06085	1.11745	0.891778	0.956559	1.08577	0.936512	0.861977	0.213011	-0.0198807	-0.149299	0.0146107	0.171523	0.0507322	-0.299504	-0.0257495
P00505	GOT2	N	6	6	0.973762	0.980273	1.05878	1.02296	0.997791	1.02278	0.951199	0.98035	0.991789	0.0711095	0.0255535	-0.0499172	0.0155819	-0.0338218	0.000112512	-0.0943023	-0.0426706
Q14498	RBM39	N	1	1	1.00801	1.03286	1.04425	1.25963	0.930906	0.957907	0.853851	0.75214	0.826679	0.321493	-0.149932	-0.124514	0.0156823	-0.239448	-0.457567	-0.337072	-0.344696
Q9HAV4	XPO5	N	4	4	0.987117	0.83653	1.11921	1.02889	0.936761	0.991432	0.957972	0.958761	1.09576	0.0598021	0.163264	-0.174891	0.0160585	-0.0432383	0.196755	-0.0305448	0.0409905
Q09028	RBBP4	N	3	3	1.01722	0.821485	1.11202	1.19714	0.846627	0.948043	0.962125	0.819672	0.918179	0.234961	0.043492	-0.230159	0.0160979	-0.0803376	-0.00318729	-0.276336	-0.119954
Q4U2R8	SLC22A6	N	1	1	0.95594	1.18378	0.880596	0.850694	1.15786	1.04656	1.04709	1.13059	1.16529	-0.168281	-0.0319383	0.249106	0.0162954	0.131399	-0.0663292	0.404142	0.156404
P07900	HSP90AA1	N	17	15	0.964089	0.931794	1.09643	1.15417	0.895727	0.986133	0.960246	0.875467	0.861996	0.259613	-0.0569509	-0.152957	0.0165683	-0.0057623	-0.0899577	-0.347057	-0.147592
P19784	CSNK2A2	Y	11	10	0.975993	1.06752	1.0096	0.971458	1.07166	1.04585	1.00654	1.00613	0.931244	-0.00671859	0.0055719	0.05088	0.0165778	0.0444573	-0.0854499	-0.116558	-0.0525168
P55060	CSE1L	N	26	26	0.976999	0.952679	1.0454	1.06587	0.978475	0.966129	1.00758	0.961495	0.967431	0.125605	0.0385445	-0.113773	0.0167923	0.0444654	0.0132897	-0.11183	-0.0180248
Q16539	MAPK14	Y	7	6	0.896117	0.852186	1.14166	1.17882	0.879472	0.871224	0.980126	1.0284	0.867567	0.395586	0.0454695	-0.39002	0.0170118	0.129279	0.271156	-0.396087	0.00144942
Q96AB3	ISOC2	N	1	1	1.20235	0.771687	0.915155	0.607926	1.07634	1.34525	1.30435	1.08239	1.149	-0.983887	0.480044	0.55579	0.0173159	0.117476	0.488138	0.328294	0.311303
P12956	XRCC6	N	15	15	0.924196	0.929261	1.07676	1.20166	0.852276	0.936076	0.961473	0.916963	0.8961	0.378755	-0.124764	-0.201996	0.0173316	0.0570478	-0.0192201	-0.264962	-0.0757116
Q00534	CDK6	Y	13	13	1.03751	1.01542	0.966257	1.00164	1.00483	1.0488	0.983895	1.03906	0.970734	-0.0507558	-0.0151191	0.118256	0.0174605	-0.0765474	0.0332013	0.00666912	-0.0122256
Q96GD4	AURKB	Y	4	4	1.0552	1.07946	0.939689	1.00667	1.05965	1.04421	0.853532	1.17151	0.938529	-0.067931	-0.0267206	0.152151	0.0191664	-0.306005	0.11806	-0.00178155	-0.0632419
P68400	CSNK2A1	Y	8	7	0.969624	0.941646	1.09266	1.20149	0.879139	0.983348	0.912525	0.903503	0.784858	0.309326	-0.0990928	-0.15207	0.0193878	-0.0875609	-0.0596555	-0.477341	-0.208186
P22314	UBA1	N	6	6	0.972152	0.92503	1.07456	1.07589	0.911354	1.02707	0.989578	0.939151	0.929694	0.146271	-0.0214894	-0.0652041	0.0198592	0.0256311	0.0218566	-0.208914	-0.0538088
Q01469	FABP5	N	2	2	1.13418	0.972236	0.953116	0.930441	1.20398	0.978078	1.0262	0.962552	1.06593	-0.285662	0.308428	0.0372964	0.0200209	-0.144335	-0.0144407	0.161392	0.000872009
Q01518	CAP1	N	7	7	1.04021	0.965794	1.00912	0.93585	1.02954	1.09813	1.00553	1.03303	0.983814	-0.152531	0.092214	0.121958	0.0205471	-0.0489175	0.0970986	-0.0366386	0.00384752
P53396	ACLY	N	30	30	0.966728	0.938859	1.03707	1.07787	0.927762	0.98248	1.01098	0.940173	1.01621	0.156998	-0.0171539	-0.0780163	0.0206093	0.0645716	0.00201778	-0.0293099	0.0124265
P15170	GSPT1	N	2	2	1.03021	1.08548	0.926074	0.806646	1.25819	1.06624	1.07326	1.11794	1.05367	-0.352938	0.213017	0.203333	0.0211376	0.0590606	0.0425163	0.186228	0.095935
O14617	AP3D1	N	3	3	1.03794	1.02771	0.980742	0.99548	1.00208	1.09589	0.965087	1.01578	0.926462	-0.06026	-0.0364428	0.160154	0.0211504	-0.104994	-0.0168478	-0.0821418	-0.0679944
P07814	EPRS1	N	29	29	0.978868	0.972845	1.02145	1.05174	0.970793	0.996125	0.988578	0.991916	0.989705	0.103592	-0.00304689	-0.0362228	0.0214409	0.0142413	0.0280066	-0.0455516	-0.00110126
O15260	SURF4	N	1	1	1.06527	0.995312	1.04804	0.909365	1.32928	0.961213	1.05483	0.93777	0.884893	-0.22829	0.41742	-0.124764	0.0214552	-0.0142112	-0.0859157	-0.244118	-0.114748
P61353	RPL27	N	4	4	0.999177	0.944817	1.0462	1.14181	0.919275	0.98455	0.943126	0.911115	0.913081	0.192514	-0.0395377	-0.0876238	0.021784	-0.0832899	-0.0524011	-0.196346	-0.110679
P06744	GPI	N	11	11	0.953745	0.918942	1.06764	1.11083	0.883077	0.99862	1.00424	0.899218	0.96721	0.219966	-0.0574349	-0.0964118	0.0220396	0.074431	-0.0313033	-0.142518	-0.03313
P13804	ETFA	N	2	2	1.04082	0.880127	0.965937	0.999738	1.01059	0.918443	0.987117	1.09538	1.24319	-0.0581024	0.19941	-0.0727393	0.0228559	-0.0764319	0.315648	0.364045	0.201087
P78371	CCT2	N	16	15	0.999294	0.978139	1.01982	1.06832	0.969333	1.00978	0.9641	0.944369	0.98406	0.0963578	-0.0130478	-0.0142787	0.0230104	-0.0517259	-0.0506883	-0.0515016	-0.0513053
Q96P70	IPO9	N	2	2	1.10392	1.05464	0.882541	0.982336	0.929315	1.18172	0.99744	0.977173	0.982191	-0.168341	-0.182514	0.421157	0.023434	-0.146327	-0.110067	0.154339	-0.0340183
P68104	EEF1A1	N	15	13	0.895099	0.890456	1.1012	1.22711	0.820357	0.915921	0.996467	0.836552	0.943491	0.455141	-0.118292	-0.265779	0.0236898	0.154775	-0.0900892	-0.222993	-0.0527692
Q9BPX3	NCAPG	N	1	1	1.1314	1.14603	0.709355	0.774617	0.931311	1.3443	0.794543	1.49396	1.28729	-0.546551	-0.29931	0.922279	0.0254724	-0.509909	0.382493	0.859755	0.244113
P54577	YARS1	N	14	14	0.979018	0.972293	1.00356	1.09555	0.904579	1.01658	0.991769	0.945544	0.979446	0.162246	-0.104146	0.0185937	0.0255646	0.018669	-0.0402466	-0.035085	-0.0188875
P48643	CCT5	N	7	7	0.941536	0.904062	1.07812	1.18575	0.855297	0.954325	0.954209	0.928907	0.908327	0.332706	-0.0799964	-0.175961	0.0255829	0.0192886	0.0391118	-0.24723	-0.0629432
P11908	PRPS2	N	1	1	0.949256	0.862419	1.08492	1.24564	0.84015	0.895162	1.0112	0.846897	0.87024	0.392015	-0.0377435	-0.277365	0.0256356	0.0911936	-0.0262041	-0.3181	-0.0843701
O60313	OPA1	N	1	1	0.900721	1.21204	0.892748	0.831557	1.04232	1.1869	1.15862	1.04779	1.03806	-0.115266	-0.217638	0.410869	0.0259881	0.363257	-0.210087	0.217561	0.123577
P60174	TPI1	N	9	9	0.96439	0.87138	1.08503	1.06736	0.913942	0.986666	0.996449	1.00547	0.975708	0.146352	0.0688018	-0.137096	0.0260193	0.0471788	0.206496	-0.153209	0.0334886
Q14103	HNRNPD	N	3	3	1.07128	0.985949	0.968411	1.03398	1.08339	0.967801	0.994154	0.90344	1.04915	-0.0511208	0.135964	-0.00090938	0.0279781	-0.107794	-0.126084	0.115536	-0.039447
Q12851	MAP4K2	Y	1	1	1.08987	0.910266	0.946519	0.992705	0.950593	1.05534	0.851543	1.23423	1.10949	-0.134721	0.0625389	0.157005	0.0282743	-0.356007	0.439251	0.229196	0.104147
Q13200	PSMD2	N	6	6	0.953015	0.870669	1.07838	1.09001	0.893877	0.97452	1.03496	0.986553	0.941678	0.19377	0.0379525	-0.146106	0.0285386	0.119003	0.180272	-0.195565	0.0345701
P24941	CDK2	Y	11	9	1.03104	0.922305	1.00668	1.13306	0.890391	1.00718	0.912384	1.00442	0.941375	0.136124	-0.0508039	0.000716919	0.0286791	-0.176383	0.123043	-0.0967587	-0.0500331
Q99832	CCT7	N	12	12	0.989319	0.907052	1.05918	1.12118	0.933039	0.964716	0.996232	0.903672	0.939991	0.180508	0.0407531	-0.134771	0.0288303	0.0100465	-0.00538592	-0.172229	-0.0558561
Q13043	STK4	Y	12	10	1.07377	0.976935	0.895847	1.01114	0.956645	1.03278	1.01847	1.08681	1.05189	-0.0866977	-0.0302786	0.205206	0.02941	-0.0762783	0.153762	0.231657	0.103047
Q9BQ52	ELAC2	N	1	1	0.99576	0.744985	1.10116	0.982836	0.732998	1.20691	0.976246	1.13211	0.980489	-0.0188477	-0.0234032	0.132284	0.0300109	-0.0285543	0.603734	-0.167455	0.135908
O95433	AHSA1	N	2	2	1.02661	0.930404	0.854342	0.950326	0.944377	0.968418	1.15023	1.25411	1.1475	-0.111397	0.0215063	0.180817	0.0303086	0.16403	0.430731	0.42561	0.340124
P16949	STMN1	N	2	2	1.02985	0.994811	0.945595	0.983082	1.0259	1.02409	0.983331	1.01391	1.14159	-0.0670472	0.0443988	0.115042	0.0307978	-0.0666826	0.0274379	0.271752	0.0775025
P53618	COPB1	N	3	3	1.01089	1.01119	0.952577	0.955123	1.08005	1.00659	1.11172	1.1006	0.905717	-0.0818682	0.0950394	0.0795731	0.0309147	0.137169	0.122231	-0.0727759	0.062208
Q92616	GCN1	N	13	13	1.05783	1.01856	0.944631	0.896437	1.13145	1.0703	1.00004	1.06884	1.07247	-0.238839	0.151638	0.180186	0.0309951	-0.0810542	0.0695055	0.183112	0.0571877
Q7L1Q6	BZW1	N	3	3	0.961058	0.899974	1.05987	1.16024	0.88147	0.957537	1.02833	0.896517	0.890987	0.271722	-0.0299731	-0.146486	0.0317545	0.0976014	-0.00555316	-0.25041	-0.0527873
P40926	MDH2	N	12	12	0.977955	0.918171	1.04295	1.06462	0.945389	0.996168	0.995276	1.01436	0.955842	0.122497	0.0421464	-0.066208	0.0328118	0.0253277	0.143738	-0.125825	0.0144136
P37268	FDFT1	N	1	1	1.04951	1.25235	0.88171	0.977867	1.38834	0.915588	0.604131	1.09957	1.32192	-0.102001	0.148717	0.0543944	0.0337035	-0.796778	-0.187699	0.584257	-0.133407
P46777	RPL5	N	7	7	0.956201	0.964737	1.03353	1.04991	0.988399	0.98589	1.04493	0.952866	0.962924	0.134875	0.0349568	-0.0680787	0.0339177	0.128018	-0.0178621	-0.102084	0.0026907
Q9Y2H1	STK38L	Y	4	4	0.914918	0.949892	1.08223	1.22541	0.898131	0.91705	0.840282	0.810241	1.09216	0.421556	-0.0808366	-0.238934	0.0339283	-0.12277	-0.229411	0.0131735	-0.113003
P41252	IARS1	N	18	18	0.954833	1.00405	1.00525	1.0334	0.987355	1.01393	1.02384	0.988858	0.979457	0.114077	-0.024185	0.0124075	0.0341	0.100671	-0.0219896	-0.037502	0.0137263
Q05586	GRIN1	N	1	1	0.500508	1.03348	1.39629	1.0916	0.645201	1.10103	0.94188	1.00708	0.811413	1.12498	-0.679687	-0.342748	0.0341809	0.91215	-0.0373257	-0.783087	0.0305789
P55209	NAP1L1	N	1	1	0.960983	1.12973	0.951245	1.01374	1.0423	1.05083	0.970321	1.14088	0.823249	0.0771106	-0.116206	0.143643	0.0348491	0.0139515	0.014163	-0.208488	-0.0601244
Q02543	RPL18A	N	7	6	0.918686	0.924256	1.0315	1.05107	0.917407	0.976771	1.10462	0.882848	1.11367	0.194214	-0.0107307	-0.078647	0.0349456	0.265912	-0.0661274	0.11058	0.103455
P50914	RPL14	N	5	5	0.943093	0.910631	1.11114	1.09432	0.947565	0.98964	0.963132	0.934908	0.923465	0.214561	0.0573579	-0.167068	0.0349503	0.0303342	0.0379578	-0.266916	-0.0662081
O00232	PSMD12	N	1	1	1.12851	1.07189	0.877673	0.824438	1.36312	1.01596	0.956515	1.12432	1.15027	-0.452941	0.346749	0.211088	0.0349655	-0.238564	0.0688917	0.390211	0.0735128
Q15418	RPS6KA1	Y	18	18	0.956438	0.933432	1.0921	1.06201	0.963878	1.02489	0.963605	0.944531	0.931446	0.151056	0.0463053	-0.0916266	0.0352449	0.0107708	0.0170533	-0.229558	-0.0672446
P30041	PRDX6	N	7	7	0.993284	1.01657	0.994497	1.08342	0.993511	1.00404	0.969691	0.977487	0.907891	0.125318	-0.0331066	0.0137728	0.0353279	-0.0346812	-0.0565646	-0.131448	-0.0742312
A5YKK6	CNOT1	N	1	1	1.12549	0.934495	0.927376	1.17693	0.981659	0.909839	1.02009	0.996392	0.77461	0.0644747	0.0710346	-0.0275444	0.0359883	-0.141862	0.0925256	-0.259684	-0.103007
P26196	DDX6	N	1	1	0.925126	0.975051	0.99554	1.08394	0.768929	1.16405	1.02153	1.09658	0.781035	0.228564	-0.342627	0.225605	0.0371806	0.143003	0.169464	-0.350092	-0.0125415
P40429	RPL13A	N	5	5	0.929034	1.04863	0.97204	1.06518	1.0051	0.956529	0.974333	0.947986	1.1382	0.1973	-0.0611609	-0.0232072	0.037644	0.068683	-0.145566	0.227662	0.0502596
O00139	KIF2A	N	1	1	1.04816	1.26222	0.761187	0.83319	1.18496	1.10407	1.07825	1.17225	1.06405	-0.331148	-0.0911292	0.536506	0.0380763	0.0408249	-0.106685	0.483246	0.139129
P25205	MCM3	N	9	9	0.982675	1.06987	0.947612	0.982224	1.13936	0.964371	1.02017	1.02734	1.04329	-0.000661881	0.0907836	0.025292	0.0384712	0.0540238	-0.0585239	0.138776	0.0447586
Q00535	CDK5	Y	9	7	1.02448	0.975707	0.963439	1.03325	1.00705	1.00273	0.9683	1.04587	1.03255	0.012294	0.0456204	0.057672	0.0385288	-0.0813706	0.100183	0.0999529	0.0395886
Q86X55	CARM1	N	1	1	0.991996	0.944402	1.01502	1.01443	1.04994	0.967279	1.06683	0.935193	1.03451	0.0322602	0.152829	-0.0695004	0.0385295	0.104919	-0.0141367	0.0274365	0.0394064
P53041	PPP5C	N	2	2	0.996888	1.01825	0.78444	0.673551	1.22282	1.04792	1.34636	1.27985	1.30282	-0.565644	0.264126	0.417795	0.0387591	0.433561	0.329892	0.731897	0.49845
Q9Y5K5	UCHL5	N	1	1	0.836418	0.81718	1.08395	1.1803	0.699017	0.973678	1.14463	1.02888	0.849575	0.496852	-0.225326	-0.154784	0.0389139	0.452587	0.332354	-0.351487	0.144485
P18124	RPL7	N	6	6	1.00749	0.996458	0.942051	0.958616	1.03026	1.03844	1.08332	1.03201	1.04713	-0.0717384	0.0481217	0.140544	0.0389758	0.104694	0.0505712	0.152565	0.10261
P55735	SEC13	N	1	1	1.00824	0.946126	0.886913	0.9719	0.826738	1.14296	1.23058	1.14765	0.854543	-0.0529602	-0.194603	0.365907	0.039448	0.287499	0.278574	-0.0536392	0.170811
P40227	CCT6A	N	6	6	0.968802	0.927418	1.01213	1.03066	0.947067	1.01147	1.05952	1.03026	0.976571	0.0892881	0.030246	-0.000943177	0.0395303	0.129137	0.151714	-0.051604	0.0764156
P23396	RPS3	N	8	8	0.949718	0.925811	1.04054	1.02228	0.953186	1.01939	1.06579	0.958634	1.01376	0.106214	0.0420401	-0.0296226	0.0395438	0.166359	0.0502618	-0.0376187	0.0596674
P17612	PRKACA	Y	1	1	1.10533	0.917363	1.0019	0.963869	1.0673	1.07356	0.861078	1.249	0.884346	-0.197564	0.218406	0.0996741	0.040172	-0.360257	0.445211	-0.18005	-0.0316986
P04406	GAPDH	N	12	10	1.00191	0.919768	1.01768	1.05867	0.928269	1.03778	0.983591	1.00326	0.973488	0.0795066	0.0132729	0.0282072	0.0403289	-0.0266192	0.125352	-0.0640529	0.01156
P11802	CDK4	Y	11	10	1.03463	0.891211	1.01459	1.13911	0.897704	0.99593	0.929692	1.00155	0.92381	0.13879	0.0104732	-0.0267874	0.0408254	-0.154287	0.168388	-0.135235	-0.0403779
P04844	RPN2	N	1	1	1.28279	0.869903	1.00093	0.987449	1.22552	1.00529	0.923643	0.846641	0.945904	-0.377507	0.494473	0.00627997	0.041082	-0.473879	-0.0391038	-0.0815727	-0.198185
Q92947	GCDH	N	1	1	0.871395	1.0923	1.11456	0.979202	1.09797	1.07621	0.914581	0.988485	0.880932	0.168281	0.00745828	-0.050515	0.0417413	0.0697841	-0.144084	-0.339371	-0.13789
Q5VYK3	ECPAS	N	5	5	0.980679	1.01786	1.01613	0.998221	1.08367	1.02383	0.941513	1.03849	0.976094	0.0255782	0.0903911	0.0108904	0.0422866	-0.0587987	0.0289516	-0.0579975	-0.0292815
P48637	GSS	N	1	1	1.15756	1.02765	0.764874	1.00006	0.893023	1.11417	1.0277	1.0541	1.15095	-0.210994	-0.202576	0.542677	0.0430358	-0.171665	0.0366635	0.58953	0.151509
P34897	SHMT2	N	9	9	1.00009	0.920741	1.01507	1.00282	1.03572	0.984505	1.08337	0.979347	0.995083	0.00393811	0.169763	-0.0441069	0.043198	0.1154	0.0890257	-0.0286888	0.058579
P62851	RPS25	N	3	3	1.07446	0.979028	0.904082	1.04671	1.02061	0.976412	1.02909	1.02806	1.01095	-0.0377446	0.0600026	0.111036	0.0444314	-0.0622405	0.0705016	0.161191	0.0564839
Q12906	ILF3	N	9	9	0.997313	0.985472	1.00516	0.978684	1.06442	1.04019	0.998341	1.02162	0.989507	-0.0272029	0.111178	0.0494236	0.0444661	0.00148598	0.0519713	-0.0226406	0.0102722
P50502	ST13	N	6	6	0.98776	0.904025	1.03637	1.10766	0.93062	0.985279	0.983103	0.942311	0.978644	0.165281	0.0418296	-0.0729326	0.044726	-0.00681927	0.0598405	-0.0826817	-0.00988684
P04179	SOD2	N	1	1	1.02283	0.897968	1.01383	0.652993	1.38874	1.1278	1.05742	1.38569	1.02065	-0.647434	0.629044	0.153707	0.0451059	0.0479731	0.625874	0.00968032	0.227842
P49915	GMPS	N	3	3	1.03186	1.09245	0.915849	0.890055	1.23916	1.02816	1.06899	0.98812	1.05742	-0.213276	0.181798	0.16689	0.0451374	0.0510117	-0.144809	0.207366	0.0378561
P51956	NEK3	Y	4	4	1.02431	1.06908	0.980631	0.999495	1.11631	1.05792	0.902333	0.936219	1.02459	-0.0353751	0.0623647	0.109442	0.045477	-0.182915	-0.191457	0.0632682	-0.103701
P10768	ESD	N	2	2	0.946219	0.921014	1.08245	1.19483	0.897151	0.967665	0.905524	0.914236	0.881632	0.336555	-0.0378723	-0.161717	0.0456551	-0.0634212	-0.0106579	-0.296049	-0.123376
Q9UQ80	PA2G4	N	8	8	0.960021	1.0098	0.966047	1.02528	1.02371	0.981452	1.00758	1.06121	1.03685	0.0948867	0.0197346	0.0228241	0.0458151	0.0697583	0.0716406	0.102048	0.0811491
P08670	VIM	N	15	15	1.04019	0.967264	0.931473	1.0816	0.955712	0.997444	0.996339	0.992857	1.0245	0.0563238	-0.0173333	0.0987231	0.0459045	-0.0621383	0.0376773	0.137331	0.0376234
P62979	RPS27A	N	5	4	0.987341	1.07631	0.905473	0.99003	1.0435	1.02646	1.06639	1.1041	0.937094	0.00392419	-0.0446697	0.180939	0.0467311	0.111113	0.036774	0.049521	0.0658027
Q9P2J5	LARS1	N	13	13	0.99997	0.916611	1.01507	1.00825	0.985567	1.03252	1.01883	1.00649	1.02293	0.0119	0.104643	0.024586	0.0470431	0.0269576	0.134945	0.01113	0.0576776
P36507	MAP2K2	Y	11	10	0.934253	0.912252	1.11775	1.09819	0.984805	0.972874	0.934984	0.907943	0.971535	0.233245	0.110406	-0.200278	0.0477907	0.00112839	-0.00682992	-0.202266	-0.0693224
P08708	RPS17	N	2	2	0.873624	0.775817	1.09389	1.35187	0.666426	0.909164	0.899066	0.924121	0.963528	0.629874	-0.219272	-0.266855	0.0479158	0.0414148	0.252364	-0.18307	0.0369032
P22061	PCMT1	N	1	1	0.959996	0.950768	1.06902	1.04133	1.00227	1.0347	0.91842	0.760289	1.22566	0.117333	0.0761054	-0.0470773	0.0487871	-0.0638733	-0.322545	0.197269	-0.0630496
O15145	ARPC3	N	1	1	1.04706	1.22982	0.933347	1.06916	1.03711	1.20203	0.78853	0.746318	0.958354	0.0301355	-0.245869	0.364986	0.0497507	-0.409103	-0.720583	0.0381452	-0.363847
P61604	HSPE1	N	7	7	0.986825	0.904475	1.01445	1.12298	0.912994	0.97958	0.941415	0.999541	1.0098	0.186462	0.0135247	-0.0504614	0.0498418	-0.0679635	0.144184	-0.00662098	0.0232
Q99460	PSMD1	N	9	9	0.967718	0.926447	1.01239	1.06826	0.972151	0.970161	1.0139	0.983969	1.03427	0.1426	0.069472	-0.0614731	0.0501998	0.0672536	0.0869037	0.0308471	0.0616682
P78395	PRAME	N	2	2	0.964266	0.977287	0.984275	0.956948	1.14348	0.94118	1.01121	1.09781	1.12462	-0.0109917	0.226574	-0.0645917	0.0503302	0.0685802	0.167778	0.192301	0.142886
P39023	RPL3	N	10	9	0.970598	0.932447	1.01666	1.06148	0.961961	1.00205	1.02399	0.995015	0.967234	0.129134	0.0449572	-0.0208696	0.0510739	0.0772561	0.0936966	-0.0718943	0.0330194
P53985	SLC16A1	N	1	1	0.847277	1.17718	1.03968	0.991634	1.22306	0.951393	0.905415	0.948727	1.08301	0.226975	0.0551591	-0.12803	0.0513682	0.0957458	-0.311266	0.0589093	-0.0522036
P49591	SARS1	N	3	3	0.897219	0.883837	1.0918	1.09152	0.885535	0.998018	1.05493	0.859717	1.03984	0.282801	0.00276908	-0.129575	0.0519984	0.233621	-0.0399181	-0.07035	0.0411176
P51665	PSMD7	N	2	2	0.932203	0.902969	1.03836	1.15504	0.86401	0.978181	0.942609	0.945239	1.04288	0.309226	-0.0636278	-0.0861368	0.0531539	0.0160145	0.0660027	0.00626028	0.0294258
Q92973	TNPO1	N	5	5	1.01601	0.961413	0.97584	0.964922	1.02273	1.07933	1.00892	1.13276	0.933443	-0.074431	0.0891958	0.145419	0.0533947	-0.0101073	0.236611	-0.0640831	0.0541402
Q6P0Q8	MAST2	Y	1	1	1.18988	0.999232	0.94118	0.796499	1.24959	1.25859	0.839766	1.28705	0.821715	-0.579068	0.322561	0.419264	0.0542524	-0.502753	0.365173	-0.195833	-0.111138
P08133	ANXA6	N	8	8	1.05305	1.0259	0.875409	0.865865	1.14498	1.06839	1.06239	1.11128	1.15141	-0.282358	0.158432	0.287415	0.0544964	0.0127394	0.115336	0.395378	0.174484
P42229	STAT5A	N	1	1	0.875703	0.942994	1.08968	1.18763	0.915012	0.92769	1.00023	0.84503	0.928113	0.439575	-0.0434582	-0.232187	0.0546432	0.191825	-0.158246	-0.23153	-0.0659837
P53621	COPA	N	7	7	0.974608	0.943644	0.976588	0.988798	1.01227	1.00646	1.02041	1.0454	1.13294	0.0208548	0.10128	0.043463	0.0551992	0.0662589	0.147746	0.214243	0.142749
O14929	HAT1	N	4	4	0.927832	0.94557	0.985593	1.09329	0.913722	0.970971	1.1072	1.10269	0.838194	0.236741	-0.049428	-0.0215627	0.0552501	0.254986	0.221767	-0.233708	0.081015
P46781	RPS9	N	9	9	0.90522	0.979143	1.00538	1.143	0.924224	0.947718	1.01059	0.94779	0.989031	0.336491	-0.083277	-0.0852103	0.0560014	0.158854	-0.0469517	-0.0236531	0.0294163
Q9H2X6	HIPK2	Y	2	2	0.896825	0.89527	1.05845	1.27662	0.747961	1.00001	0.946087	0.879767	0.854813	0.509432	-0.259359	-0.0819333	0.0560466	0.0771467	-0.0252015	-0.30827	-0.0854417
P62633	CNBP	N	1	1	1.29812	1.27212	0.499523	0.492094	1.39323	1.35381	1.68773	1.06134	0.853994	-1.39942	0.131203	1.4384	0.0567302	0.378662	-0.261346	0.773675	0.296997
Q13547	HDAC1	N	2	2	0.982365	0.960766	1.00006	1.0611	0.995026	1.00826	1.17815	0.981337	0.704445	0.111233	0.0505488	0.0117816	0.0578545	0.262191	0.0305633	-0.505532	-0.0709259
P33992	MCM5	N	12	12	0.95089	0.959641	1.00214	1.11871	0.952939	0.969887	0.998828	0.924403	1.00776	0.234487	-0.0101108	-0.0471993	0.059059	0.0709578	-0.0539736	0.00806017	0.00834813
P37837	TALDO1	N	3	3	0.933506	0.873296	1.08833	1.14462	0.898775	0.97703	0.933976	0.953292	0.971148	0.294135	0.041489	-0.155639	0.059995	0.000725746	0.126447	-0.16435	-0.0123923
P30419	NMT1	N	4	3	0.933021	1.07563	0.996051	0.957275	1.13383	1.0436	0.946863	1.15686	0.921428	0.0370232	0.076025	0.0672739	0.0601074	0.021246	0.105028	-0.112347	0.00464249
P19525	EIF2AK2	Y	13	13	0.962414	0.929482	1.04449	1.13251	0.946221	0.9895	0.924797	0.929244	0.979685	0.234799	0.0257507	-0.078022	0.0608427	-0.0575202	-0.000368765	-0.0924037	-0.0500976
P12277	CKB	N	3	3	0.921676	0.96586	1.0235	1.18156	0.841745	1.04006	0.949099	0.7395	1.08126	0.358366	-0.198431	0.0231572	0.0610307	0.0422994	-0.385265	0.0792144	-0.0879171
P46782	RPS5	N	4	4	0.918463	1.1004	0.95514	1.00022	1.02396	1.07089	1.07927	0.934086	0.974779	0.123021	-0.103869	0.165025	0.0613923	0.232759	-0.236394	0.0293619	0.00857568
Q92598	HSPH1	N	8	8	0.985184	0.899586	1.03785	1.06322	0.954813	1.02956	0.964383	1.00009	0.98144	0.109974	0.0859562	-0.0115763	0.0614513	-0.0307866	0.152798	-0.0806322	0.013793
O43318	MAP3K7	Y	13	13	1.02602	0.860087	1.02717	1.15193	0.892705	1.00253	0.89903	0.960259	0.988619	0.166995	0.0537006	-0.0350362	0.0618863	-0.190621	0.158941	-0.0551894	-0.0289567
Q8TDN6	BRIX1	N	3	3	0.926093	0.923965	1.0781	1.04889	1.01948	0.981905	0.982406	1.07401	0.896065	0.179641	0.141924	-0.134834	0.0622438	0.0851615	0.2171	-0.266813	0.0118159
P63104	YWHAZ	N	2	2	0.974683	0.837411	1.0785	1.03904	0.928118	1.04032	1.0336	0.968448	0.976311	0.0922419	0.148373	-0.0520003	0.0628715	0.0846798	0.20974	-0.143618	0.050267
Q9BSJ8	ESYT1	N	4	4	0.922214	0.976884	1.04036	1.02065	1.0149	1.03346	1.01868	0.923119	1.03127	0.14631	0.0550834	-0.00959896	0.0639314	0.143529	-0.0816704	-0.0126623	0.0163986
Q9UBE0	SAE1	N	1	1	0.946148	0.944611	0.985805	1.01687	0.884849	1.12275	1.01713	1.08551	0.967909	0.103993	-0.0942892	0.187663	0.0657891	0.104371	0.200578	-0.0264317	0.0928391
P40937	RFC5	N	1	1	0.852391	1.01667	0.979266	0.694289	1.4919	0.940827	1.0144	1.33077	1.38851	-0.295978	0.553296	-0.0577713	0.0665154	0.25104	0.388413	0.503765	0.381073
Q13867	BLMH	N	3	3	0.891549	1.06267	0.973191	1.07843	0.988711	0.993114	1.04618	0.937252	0.99372	0.274542	-0.104077	0.0292367	0.0665671	0.230741	-0.181188	0.0301162	0.0265563
P11021	HSPA5	N	10	10	0.97306	0.914744	1.02267	1.14748	0.932735	0.976998	0.986248	0.96479	0.888463	0.237863	0.0280994	-0.0659105	0.0666839	0.0194207	0.0768467	-0.202955	-0.0355625
Q92688	ANP32B	N	5	5	0.920775	0.949331	1.0297	1.03963	0.967003	1.02892	1.01049	0.984244	1.02935	0.175153	0.0266096	-0.00109354	0.0668898	0.134129	0.0521047	-0.000480049	0.0619179
O14818	PSMA7	N	4	4	0.91445	0.940754	1.08172	1.08194	0.95644	1.03394	1.02483	0.88634	0.905606	0.242638	0.0238564	-0.0651729	0.0671072	0.164413	-0.0859576	-0.256372	-0.0593057
P62750	RPL23A	N	3	3	0.906278	0.868848	1.09507	1.30048	0.808557	0.943022	0.904756	0.778032	0.931789	0.521015	-0.103754	-0.215654	0.0672025	-0.00242568	-0.159275	-0.232941	-0.131547
Q9H2G2	SLK	Y	10	10	1.00847	0.887026	0.979271	1.19781	0.875088	0.961086	0.89648	1.01837	0.979973	0.248219	-0.0195486	-0.027043	0.0672092	-0.169831	0.19921	0.00103337	0.0101372
Q9NWZ3	IRAK4	Y	14	14	1.01307	0.928155	0.9583	1.15315	0.94426	0.95207	0.979795	0.956563	0.990459	0.186844	0.0248181	-0.0094092	0.0674178	-0.0481873	0.043493	0.0476191	0.0143083
Q15067	ACOX1	N	3	3	0.964841	0.885583	1.01696	1.03369	0.887116	1.09231	0.984746	1.07999	0.993679	0.0994347	0.00249621	0.10312	0.0683504	0.0294595	0.28632	-0.0334161	0.094121
Q969Z0	TBRG4	N	6	6	0.963647	0.871213	1.07096	1.04082	0.939816	1.05964	1.04292	0.944856	0.936851	0.111142	0.109353	-0.0153325	0.0683874	0.114052	0.11707	-0.193015	0.0127022
Q02878	RPL6	N	11	11	0.939971	0.958077	1.03763	1.06151	0.98248	1.03419	0.978079	1.00307	0.927197	0.175436	0.0362863	-0.00479361	0.0689761	0.057334	0.0662077	-0.162341	-0.012933
P06576	ATP5F1B	N	10	10	0.958267	0.982236	1.01159	1.04546	1.06869	0.985981	0.984977	1.07163	0.893073	0.125642	0.121707	-0.0369863	0.070121	0.0396621	0.125666	-0.179769	-0.00481353
P30086	PEBP1	N	4	4	1.03578	0.883953	0.993693	1.02701	1.00457	1.02134	0.991502	1.01188	1.04096	-0.012264	0.184543	0.0395879	0.0706224	-0.0630278	0.195001	0.0670422	0.0663385
P18669	PGAM1	N	3	3	0.977619	0.956865	1.00455	1.05636	1.01996	1.01182	1.03389	0.956754	0.931402	0.111759	0.0921304	0.0104054	0.0714316	0.0807418	-0.000167185	-0.109074	-0.00949989
Q9NPH2	ISYNA1	N	1	1	0.708626	1.33254	0.969517	0.848882	1.08728	1.15244	1.11626	1.3172	0.738031	0.260539	-0.293458	0.249358	0.0721464	0.655582	-0.0167013	-0.393584	0.0817657
P45984	MAPK9	Y	7	7	1.01127	0.901702	0.985956	1.17647	0.959149	0.926487	0.954752	0.933729	0.98632	0.218307	0.0891039	-0.0897529	0.0725527	-0.0829645	0.0503528	0.000532481	-0.0106931
Q8TD19	NEK9	Y	19	19	1.06041	0.946107	0.929186	1.04557	0.984705	1.05354	0.935257	1.0918	0.99857	-0.0203324	0.0576878	0.181207	0.0728541	-0.181183	0.206631	0.103896	0.0431145
P60709	ACTB	N	10	8	0.982027	1.03406	0.940783	0.926321	1.11405	1.07829	1.06618	1.01632	1.03651	-0.0842498	0.107491	0.196812	0.0733513	0.118615	-0.0249637	0.139805	0.0778186
P34932	HSPA4	N	15	15	0.973168	0.869445	1.05078	1.1696	0.928552	0.955071	0.951237	0.917614	0.955383	0.265257	0.0948882	-0.137781	0.0741215	-0.0328846	0.0777931	-0.13731	-0.0308005
Q8NBQ5	HSD17B11	N	1	1	1.00806	1.01145	1.0253	0.924113	1.05375	1.25289	1.0206	0.864372	0.869197	-0.125447	0.0590954	0.289214	0.0742874	0.0178262	-0.226707	-0.238296	-0.149059
Q13177	PAK2	Y	17	15	1.01168	0.79643	1.03307	1.28474	0.801228	0.943963	0.899453	0.940093	0.890053	0.344718	0.00866478	-0.130129	0.0744177	-0.169637	0.239255	-0.214969	-0.0484503
P17987	TCP1	N	13	13	0.903704	0.882933	1.09246	1.21007	0.87576	0.960719	0.962747	0.878501	0.892694	0.421166	-0.0117673	-0.185391	0.0746692	0.0913078	-0.00726013	-0.29134	-0.0690975
Q9Y6E0	STK24	Y	15	10	1.03595	0.951214	0.931892	1.05326	1.00044	1.01837	0.974283	1.02921	1.04493	0.0238996	0.0727891	0.128026	0.0749049	-0.0885446	0.113691	0.165171	0.0634391
P62701	RPS4X	N	4	4	0.939411	0.96534	1.04264	1.04796	1.04059	1.01381	0.996127	0.998031	0.905006	0.157751	0.108289	-0.0404529	0.0751959	0.0845722	0.0480476	-0.204243	-0.0238744
Q08752	PPID	N	2	2	0.945693	0.813186	1.03356	1.19999	0.778076	0.996725	1.02877	0.94913	0.920762	0.343573	-0.0636754	-0.0523506	0.0758492	0.121473	0.22302	-0.166716	0.0592591
Q6UWW8	CES3	N	3	3	0.979194	1.13413	0.796168	0.718065	1.33507	1.08004	1.13372	1.23622	1.27417	-0.447481	0.235339	0.439935	0.0759311	0.211403	0.124352	0.678411	0.338055
O43707	ACTN4	N	18	18	0.95224	0.926444	1.03946	1.11112	0.956361	1.01139	0.967686	0.919833	0.967085	0.222616	0.0458502	-0.0394897	0.0763256	0.0232141	-0.0103332	-0.104115	-0.0304113
Q01813	PFKP	N	4	4	0.958255	1.00264	0.951599	0.993905	1.0445	1.03389	1.10538	1.03497	0.943885	0.0526975	0.0590078	0.119664	0.0771232	0.206059	0.0457815	-0.0117417	0.080033
P60866	RPS20	N	2	2	0.977938	0.925856	0.999237	1.00892	1.10427	0.953773	1.01791	1.07356	1.01856	0.0450006	0.254231	-0.0671813	0.0773502	0.0577968	0.213543	0.0276301	0.0996565
P06733	ENO1	N	19	16	0.952794	0.870931	1.04391	1.19401	0.849503	1.0034	0.925944	0.948889	0.927466	0.325573	-0.0359392	-0.0570909	0.0775144	-0.041239	0.123681	-0.170627	-0.0293951
Q8WUM4	PDCD6IP	N	4	4	0.940581	0.88296	1.0553	1.12203	0.918406	0.999375	0.95685	0.942661	1.00781	0.254487	0.0567839	-0.0785556	0.0775719	0.0247396	0.0943902	-0.0664338	0.0175653
P62241	RPS8	N	7	7	0.971906	0.971125	0.974001	1.06131	1.00344	1.01529	0.981777	1.03031	0.983803	0.126953	0.047232	0.0598954	0.0780268	0.0145781	0.0853511	0.0144455	0.0381249
P27348	YWHAQ	N	1	1	0.943715	0.665797	1.06648	1.1812	0.596487	1.12058	1.1132	0.96224	0.887017	0.323832	-0.158593	0.0713856	0.0788749	0.238283	0.531314	-0.26583	0.167922
P11169	SLC2A3	N	1	1	0.780737	0.949279	1.10779	0.879394	1.10717	0.996338	1.00639	1.1355	1.24868	0.171672	0.22197	-0.152975	0.0802226	0.366278	0.258426	0.172724	0.265809
Q9UG63	ABCF2	N	1	1	0.976077	0.872613	1.06448	0.865306	1.10114	1.1248	1.0831	0.912841	1.1408	-0.173785	0.335577	0.0795183	0.080437	0.150106	0.0650215	0.0998912	0.105006
O95373	IPO7	N	5	5	1.00287	0.963713	0.957719	0.98384	1.04725	1.06217	1.01265	1.02106	1.05016	-0.0276329	0.119935	0.149338	0.0805468	0.0140104	0.0833988	0.132933	0.0767808
P30566	ADSL	N	1	1	0.874341	0.741196	1.05311	1.14052	0.782113	0.904639	1.16536	0.916646	1.17284	0.383422	0.0775222	-0.21924	0.0805679	0.414511	0.306509	0.155346	0.292122
P0DMV9	HSPA1B	N	11	11	0.972286	1.00456	0.998854	1.08535	1.06273	1.00016	0.913321	0.973994	0.963924	0.158702	0.0812105	0.0018884	0.0806001	-0.0902587	-0.0445767	-0.0513535	-0.062063
P38646	HSPA9	N	19	18	0.960319	0.91228	1.01518	1.13765	0.929755	0.994383	0.980629	0.959066	0.939277	0.244469	0.0273737	-0.0298595	0.0806611	0.0301932	0.0721539	-0.112111	-0.00325474
P18621	RPL17	N	7	7	0.955522	0.85131	1.02667	1.23228	0.873446	0.91997	0.961428	0.943016	0.936637	0.366971	0.0370346	-0.158313	0.0818977	0.00888897	0.147598	-0.132411	0.00802546
Q13492	PICALM	N	1	1	0.89407	0.891043	1.06388	0.863058	0.957699	1.21977	1.13854	1.08134	0.951556	-0.0509294	0.104077	0.197273	0.0834735	0.34873	0.279251	-0.160979	0.155667
Q9H0D6	XRN2	N	1	1	0.871293	1.15089	0.892514	1.03568	1.15399	0.892114	0.945139	1.04026	1.2643	0.249347	0.0038784	-0.000646678	0.0841929	0.117368	-0.145813	0.502395	0.157983
P78368	CSNK1G2	Y	1	1	0.826975	1.3365	0.962795	0.787094	1.4299	1.12747	0.968871	0.928872	1.13195	-0.0713079	0.0974589	0.227789	0.0846465	0.228461	-0.524908	0.233512	-0.0209787
Q99733	NAP1L4	N	1	1	1.0131	0.907331	0.922241	1.00014	0.792534	1.27579	1.00069	1.14232	0.911659	-0.0185649	-0.195156	0.468178	0.0848189	-0.0177834	0.33227	-0.0166487	0.0992793
P08237	PFKM	N	2	2	1.03604	1.05243	0.956614	0.984253	1.11874	1.1304	0.968971	0.908619	0.933937	-0.073979	0.0881463	0.240828	0.0849984	-0.0965555	-0.211977	-0.0346109	-0.114381
P06748	NPM1	N	10	8	0.976629	0.88282	0.95055	1.13184	0.899577	0.961338	1.0325	1.05696	0.997191	0.212787	0.027127	0.0162814	0.0853984	0.0802634	0.259726	0.069108	0.136366
O75531	BANF1	N	1	1	1.016	1.26578	0.733763	0.704171	1.3221	1.21093	1.16407	1.19291	1.07132	-0.528903	0.0628005	0.722728	0.0855418	0.196274	-0.0855434	0.545998	0.21891
Q05519	SRSF11	N	1	1	0.851625	0.945129	1.10868	1.14363	0.852028	1.09724	0.911983	0.798094	1.01113	0.425332	-0.149611	-0.0149658	0.0869185	0.0987885	-0.243953	-0.132875	-0.0926798
Q9Y6Y8	SEC23IP	N	13	13	0.965655	0.949824	0.982004	1.08568	0.989697	1.00574	0.951007	1.01012	1.02445	0.169023	0.0593266	0.0344555	0.0876017	-0.0220524	0.0887873	0.0610562	0.042597
Q99436	PSMB7	N	1	1	0.99425	1.0158	0.809219	0.833384	1.18349	0.994479	1.24003	1.2562	1.12289	-0.254626	0.220426	0.297411	0.0877371	0.318698	0.306449	0.472621	0.365923
P54619	PRKAG1	N	6	6	1.0543	0.869047	1.02766	1.08487	0.994813	1.04707	0.914983	0.942543	0.961095	0.0412433	0.194991	0.0269848	0.0877395	-0.204464	0.117123	-0.0966161	-0.0613191
P62249	RPS16	N	6	6	0.944554	1.05142	0.917821	0.925462	1.11884	1.05692	1.09611	1.12727	0.982566	-0.029459	0.089663	0.203578	0.0879272	0.214682	0.100493	0.0983408	0.137839
Q7KZF4	SND1	N	8	8	0.964039	1.02056	0.948871	1.00148	1.10337	1.01694	1.03346	0.998639	1.02281	0.0549662	0.112554	0.0999529	0.0891575	0.100317	-0.0313261	0.108254	0.0590818
Q9UKE5	TNIK	Y	13	13	0.986145	0.987034	0.997235	1.04361	1.09836	1.02109	0.946084	0.972554	0.970267	0.0817072	0.154174	0.0340985	0.0899931	-0.0598305	-0.0213225	-0.0395518	-0.040235
Q16543	CDC37	N	3	3	0.922999	0.902304	1.02221	1.191	0.908722	0.949424	0.967483	0.986769	0.914348	0.367771	0.0102255	-0.106567	0.0904765	0.0679071	0.1291	-0.160878	0.0120431
P62328	TMSB4X	N	1	1	0.820186	0.67591	1.13279	1.36415	0.505955	1.09989	0.956829	0.746806	0.965707	0.73398	-0.417823	-0.0425268	0.09121	0.22231	0.143902	-0.230226	0.045329
P19338	NCL	N	23	23	1.00627	0.95756	0.909612	1.11862	0.953047	0.993869	0.995985	0.955718	1.06851	0.152697	-0.00681541	0.127805	0.0912288	-0.0148246	-0.00277797	0.232279	0.0715589
P69892	HBG2	N	7	7	0.902512	0.914512	1.00079	1.10507	0.917706	0.988627	1.06124	0.92669	1.06046	0.292123	0.00503001	-0.0176397	0.0931713	0.233739	0.0190846	0.0835583	0.112127
P61513	RPL37A	N	1	1	1.00969	0.657393	1.13018	1.09135	0.878404	0.950085	1.08549	0.971567	0.970121	0.112205	0.418128	-0.250419	0.0933044	0.104431	0.563557	-0.220311	0.149226
Q00688	FKBP3	N	2	2	1.02982	1.04625	0.847652	0.795086	1.35524	1.02966	1.16635	1.07581	1.16444	-0.373214	0.373324	0.280629	0.0935798	0.179598	0.040207	0.458087	0.225964
Q13907	IDI1	N	1	1	0.854497	1.00914	1.02969	0.660869	1.20047	1.35975	1.29485	0.787195	1.14494	-0.370711	0.250475	0.401136	0.0936336	0.599633	-0.358332	0.153066	0.131456
Q86VP6	CAND1	N	15	15	0.977079	0.859257	1.00422	1.08638	0.943036	0.999987	1.05862	0.992561	0.963057	0.15298	0.134223	-0.00609719	0.0937019	0.115639	0.208066	-0.0603861	0.0877727
P62913	RPL11	N	3	3	0.818481	0.912557	1.08114	1.19618	0.84782	0.96803	0.975656	0.962896	0.934624	0.547407	-0.106157	-0.159426	0.0939416	0.253424	0.0774657	-0.210091	0.040266
P12268	IMPDH2	N	6	6	0.969709	0.936421	1.01191	1.05714	0.995306	1.06191	0.981961	0.96122	0.961994	0.124544	0.0879828	0.0695681	0.0940317	0.0181138	0.0377092	-0.0729885	-0.00572185
P23528	CFL1	N	5	5	0.912547	0.84504	1.06482	1.19931	0.863677	0.964288	0.972499	0.933878	0.939793	0.39423	0.0314721	-0.143073	0.0942095	0.091798	0.144215	-0.180194	0.0186063
Q8WVM8	SCFD1	N	1	1	0.991814	1.00828	0.908093	0.808415	1.19955	1.13929	1.18566	1.08251	1.02143	-0.294974	0.250593	0.327224	0.094281	0.257553	0.102475	0.169675	0.176568
Q01844	EWSR1	N	1	1	1.10909	0.984695	0.886155	0.89737	1.26109	1.04073	0.957822	1.16822	1.05156	-0.305606	0.356917	0.231972	0.0944274	-0.211551	0.24656	0.246906	0.0939717
P15311	EZR	N	6	6	0.933054	0.937278	1.02469	1.15631	0.937412	1.00634	0.934333	0.965001	0.914315	0.309494	0.000206783	-0.0260711	0.0945433	0.00197612	0.0420533	-0.164427	-0.0401327
Q96BR1	SGK3	Y	7	7	0.969612	0.93693	0.991062	1.13004	0.965652	1.00526	0.909223	0.992251	0.99642	0.220894	0.0435625	0.0205176	0.0949915	-0.0927734	0.0827641	0.0077776	-0.000743887
Q15758	SLC1A5	N	2	2	1.00244	0.993141	0.951644	1.13381	1.00344	1.01508	0.871044	1.00563	0.964235	0.177668	0.0148813	0.0931049	0.095218	-0.202699	0.0180268	0.0189625	-0.0552367
P09429	HMGB1	N	4	4	0.978485	0.860953	1.0209	1.14308	0.921314	0.996127	0.959592	0.951437	0.986854	0.224307	0.0977586	-0.0354446	0.0955405	-0.0281293	0.144173	-0.0489387	0.0223684
P23786	CPT2	N	5	5	0.965354	0.912183	0.998424	1.02719	1.01886	1.02651	0.95904	1.07248	1.05273	0.0895724	0.159559	0.0400175	0.0963829	-0.0094675	0.233559	0.0764123	0.100168
P07954	P07954	N	4	4	0.885769	0.869193	1.11414	1.1898	0.909147	0.971059	0.918355	0.874829	0.963335	0.425719	0.0648376	-0.198305	0.0974173	0.0521214	0.00932474	-0.209826	-0.0494598
Q07666	KHDRBS1	N	3	3	0.952349	0.827834	1.08132	1.34392	0.859612	0.904714	0.873583	0.843332	0.818625	0.496885	0.0543447	-0.257253	0.097992	-0.124545	0.0267595	-0.401513	-0.166433
Q9NYV4	CDK12	Y	19	19	1.05799	0.906037	0.963772	1.06042	0.99997	1.06958	0.930855	0.986633	1.00886	0.00331648	0.142315	0.150278	0.0986363	-0.184695	0.122943	0.0659662	0.00140484
Q99714	HSD17B10	N	2	2	0.763587	0.999464	1.01606	0.860287	0.977381	1.13297	1.0281	1.03534	1.43905	0.172026	-0.0322323	0.157133	0.0989754	0.42911	0.050877	0.502139	0.327375
P62424	RPL7A	N	8	8	0.875223	0.881216	1.06048	1.2376	0.868042	0.937992	0.967794	0.899797	0.933297	0.499821	-0.0217311	-0.177068	0.10034	0.145049	0.030103	-0.184308	-0.0030522
P83881	RPL36A	N	2	2	1.02151	0.848427	0.978429	1.10016	1.00067	0.949859	1.01877	1.06237	0.947592	0.107001	0.2381	-0.0427544	0.100782	-0.00387851	0.324421	-0.0462017	0.0914471
P11171	EPB41	N	1	1	0.81309	0.838043	1.14036	1.28361	0.776421	0.961761	1.02361	0.757902	0.873422	0.658717	-0.110186	-0.24574	0.100931	0.332177	-0.145013	-0.384738	-0.0658583
Q13131	PRKAA1	Y	23	19	0.863359	0.857719	1.0684	1.26703	0.822583	0.936589	0.991267	0.866783	0.917678	0.553422	-0.0603431	-0.189971	0.101036	0.199314	0.0151655	-0.219399	-0.00163958
P61289	PSME3	N	1	1	0.854903	0.750244	1.24437	1.18985	0.809999	1.02308	0.987333	0.82414	0.810066	0.476951	0.11056	-0.282496	0.101672	0.207777	0.135531	-0.619304	-0.0919989
P68133	ACTA1	N	1	1	0.886265	0.838389	1.10904	1.28018	0.824872	0.965578	0.943223	0.810831	0.872443	0.530539	-0.023451	-0.199853	0.102412	0.0898602	-0.0482203	-0.346185	-0.101515
Q9NZI8	IGF2BP1	N	5	5	0.893226	0.969147	0.948118	0.918483	1.02353	1.08336	1.09946	1.18697	1.06226	0.0402292	0.0787661	0.192381	0.103792	0.299696	0.292493	0.164002	0.252064
P22059	OSBP	N	1	1	0.903259	1.29519	0.882254	0.902306	1.58076	0.899261	0.857467	1.04622	1.19504	-0.00152418	0.287459	0.0275462	0.104494	-0.0750597	-0.307979	0.437793	0.0182513
P46109	CRKL	N	2	2	0.899513	1.17068	0.920152	1.03319	1.05213	1.10795	0.893728	1.06485	0.966341	0.199896	-0.154033	0.267949	0.104604	-0.00930828	-0.136698	0.0706603	-0.0251154
Q86UE8	TLK2	Y	7	7	0.951624	0.773109	1.08349	1.20796	0.856958	0.957168	0.92915	0.979913	0.935904	0.344106	0.148553	-0.178838	0.104607	-0.0344801	0.341982	-0.21125	0.032084
P62937	PPIA	N	6	6	0.936293	0.834979	1.02329	1.31504	0.808272	0.93583	0.944207	0.902624	0.86046	0.490079	-0.0468985	-0.128897	0.104761	0.0121433	0.112385	-0.250035	-0.0418354
O75116	ROCK2	Y	9	9	0.98456	1.02639	0.939366	0.995016	1.09986	1.07917	0.966796	1.06372	0.96684	0.0152411	0.0997344	0.200164	0.105046	-0.0262669	0.0515375	0.0415895	0.0222867
P05388	RPLP0	N	8	8	0.984456	0.88957	0.996623	1.11723	0.976583	0.995613	1.00877	0.948493	0.952388	0.182531	0.134635	-0.00146348	0.105234	0.0351943	0.0925285	-0.0654988	0.0207413
P30050	RPL12	N	1	1	0.88152	1.09824	0.841275	0.768076	1.19017	1.10987	1.20684	1.25212	1.15849	-0.198745	0.11597	0.399748	0.105658	0.453172	0.189178	0.461601	0.367984
O75643	SNRNP200	N	3	3	0.872288	0.872315	1.1094	1.13567	0.958437	0.966288	0.960409	0.939048	0.967187	0.380672	0.135835	-0.199258	0.10575	0.138844	0.106349	-0.197915	0.0157591
P10412	H1-4	N	2	2	1.18031	0.739364	1.06197	1.1959	0.980309	0.987641	0.671779	1.04497	0.924279	0.0189384	0.40695	-0.104677	0.107071	-0.813105	0.499109	-0.200336	-0.171444
Q13576	IQGAP2	N	2	2	0.909363	1.10825	0.893219	1.23445	1.06446	0.858508	0.933368	0.896874	1.01812	0.440946	-0.0581607	-0.0571827	0.108534	0.0375906	-0.305306	0.188816	-0.0262999
Q7KZI7	MARK2	Y	8	8	0.9425	0.928192	0.995656	1.11074	0.977586	1.00567	0.937848	0.988151	1.03214	0.236958	0.0748001	0.0144443	0.108734	-0.00713772	0.0903072	0.0519195	0.0450297
P25789	PSMA4	N	3	3	0.941496	0.917198	1.00348	0.923099	1.15625	1.02142	1.10659	1.06005	1.02824	-0.0284699	0.334152	0.0255633	0.110415	0.233092	0.208829	0.0351631	0.159028
Q14566	MCM6	N	4	4	0.942552	1.02134	0.941893	0.915363	1.16485	1.07044	1.05357	0.992436	1.13663	-0.0422277	0.189677	0.184566	0.110672	0.160645	-0.0414195	0.271133	0.13012
P46776	RPL27A	N	2	2	0.852414	0.81569	1.12163	1.25546	0.806588	0.971361	1.03572	0.671414	0.99457	0.558589	-0.0161885	-0.207523	0.111626	0.281001	-0.280818	-0.173458	-0.0577583
P15531	NME1	N	1	1	0.934997	0.785959	1.09848	1.28612	0.821988	0.965654	0.875884	0.886941	0.894582	0.459989	0.0646632	-0.185933	0.112907	-0.0942208	0.174385	-0.296225	-0.0720205
P35580	MYH10	N	4	4	1.00839	0.934577	0.928739	0.981026	1.17905	0.957528	0.984718	1.27663	0.958203	-0.039684	0.335235	0.0440406	0.113197	-0.0342649	0.449957	0.0450579	0.153583
Q9Y263	PLAA	N	1	1	0.705764	0.895881	1.10637	1.43274	0.682733	0.905517	0.760006	0.856693	1.07155	1.02152	-0.391986	-0.289017	0.113504	0.106826	-0.0645293	-0.0461314	-0.00127828
Q99798	ACO2	N	5	5	0.888681	0.913561	1.03495	1.12873	0.942741	1.00133	1.01195	0.950613	0.949391	0.344962	0.0453614	-0.0476375	0.114229	0.187394	0.0573581	-0.124487	0.0400883
P27824	CANX	N	4	4	0.939438	1.04866	0.937081	1.0801	1.09369	0.991586	0.97351	0.924906	1.04978	0.201292	0.0606562	0.0815647	0.114504	0.0513984	-0.181167	0.163844	0.0113587
P40939	HADHA	N	14	14	0.952695	0.928052	0.989214	1.0575	0.996022	1.05525	0.963229	1.02148	1.01207	0.150575	0.101972	0.0932314	0.11526	0.015864	0.138379	0.0329511	0.0623981
P39019	RPS19	N	4	4	0.908002	0.91319	0.961405	1.15477	0.889347	0.989318	1.00852	0.99012	1.03785	0.346837	-0.0381692	0.0412909	0.116653	0.151474	0.116688	0.110377	0.126179
O00506	STK25	Y	4	4	0.897481	0.964334	0.988975	1.26402	0.867119	0.995536	0.912178	0.909239	0.882684	0.494063	-0.153303	0.0095398	0.116767	0.0234338	-0.0848746	-0.164038	-0.0751595
Q9BQE3	TUBA1C	N	2	2	0.953768	0.747232	1.11653	1.18245	0.84077	1.02311	0.922134	1.06683	0.791866	0.310067	0.170154	-0.126066	0.118052	-0.0486621	0.513695	-0.495699	-0.0102221
P07237	P4HB	N	5	5	0.838181	0.793475	1.14644	1.23925	0.831612	0.947542	0.970172	0.909763	0.888927	0.56414	0.0677269	-0.274898	0.11899	0.21098	0.197307	-0.367022	0.0137549
Q00610	CLTC	N	29	29	0.936124	0.872563	1.00002	1.092	0.943492	1.01847	1.03613	0.997189	0.993209	0.222203	0.11275	0.0263677	0.12044	0.14643	0.192608	-0.00986016	0.109726
O94925	GLS	N	1	1	0.999854	1.03202	0.954206	0.810606	1.50757	1.03555	0.838933	1.13934	1.22894	-0.302716	0.546756	0.11803	0.12069	-0.253161	0.14273	0.365041	0.0848702
P04629	NTRK1	Y	2	2	0.976363	0.785152	1.03623	1.20528	0.912683	0.928592	0.955996	1.10069	0.826027	0.303884	0.217141	-0.158233	0.120931	-0.0304117	0.487366	-0.327088	0.0432889
Q8TDR2	STK35	Y	3	3	1.02299	0.87583	1.04277	1.09309	1.05251	1.04498	0.869244	0.903671	0.999962	0.0956193	0.265105	0.00306019	0.121262	-0.234961	0.0451458	-0.0604733	-0.0834296
Q8N163	CCAR2	N	2	2	1.06703	0.851376	1.02298	0.925714	1.20763	1.07026	1.00502	0.935318	1.0543	-0.204961	0.504304	0.0651749	0.121506	-0.0863683	0.13566	0.04351	0.0309338
Q9Y285	FARSA	N	1	1	0.903009	0.975	0.980555	1.16164	0.994877	0.962772	0.961111	0.817116	1.12204	0.363345	0.0291155	-0.026404	0.122019	0.0899627	-0.254862	0.194451	0.00985076
O96017	CHEK2	Y	5	5	0.989966	0.836004	1.0105	1.14762	0.938046	1.0017	0.980371	0.981692	0.921085	0.213189	0.16615	-0.012613	0.122242	-0.0140518	0.231762	-0.133661	0.0280164
P78527	PRKDC	Y	57	57	0.945644	0.930618	0.974628	1.07454	1.02341	1.00628	0.933477	1.11736	0.996944	0.184346	0.137128	0.0461131	0.122529	-0.0186832	0.263833	0.0326613	0.0926037
P62191	PSMC1	N	1	1	1.07551	0.875854	1.14773	0.973663	1.21658	1.17862	0.826108	0.96095	0.693019	-0.143528	0.474072	0.0383135	0.122952	-0.380621	0.133771	-0.727816	-0.324888
Q9UQ88	CDK11A	Y	15	15	0.922814	0.884733	1.01069	1.15419	0.917767	1.0066	0.924004	1.0281	0.981738	0.322773	0.0528851	-0.00585112	0.123269	0.00185933	0.216662	-0.0419349	0.058862
P32969	RPL9	N	4	4	0.807122	0.809907	1.1219	1.34112	0.743295	0.952188	0.953027	0.809814	0.886439	0.732577	-0.123821	-0.23662	0.124045	0.239731	-0.000166131	-0.339844	-0.0334266
P02008	HBZ	N	7	7	0.926855	0.82011	1.04119	1.15166	0.934866	0.953384	1.03641	1.0501	0.862254	0.313297	0.188942	-0.127111	0.125043	0.161183	0.356635	-0.272056	0.0819208
Q2NL82	TSR1	N	2	2	1.05011	0.825269	1.00534	0.971768	1.08957	1.06867	0.999145	1.0451	1.01415	-0.11185	0.400826	0.088131	0.125702	-0.0717681	0.3407	0.0125913	0.0938411
P61081	UBE2M	N	1	1	0.880628	1.27558	0.824199	0.625663	1.59053	1.21433	1.22965	1.08975	1.02009	-0.493147	0.318353	0.559096	0.1281	0.481647	-0.227155	0.307632	0.187375
P62854	RPS26	N	2	2	0.911475	0.98383	0.877007	1.04355	0.995738	0.989532	1.10487	1.11914	1.06526	0.195219	0.0173581	0.174157	0.128911	0.277601	0.185907	0.280542	0.248017
P61313	RPL15	N	7	7	0.944765	1.01225	0.928139	1.04467	1.08709	1.02265	0.982855	1.04002	1.01829	0.145026	0.102903	0.139902	0.129277	0.0570224	0.0390451	0.133737	0.0766016
P52272	HNRNPM	N	6	6	0.929607	0.924953	0.974651	1.07684	0.998198	1.02341	0.987315	1.03181	1.02186	0.212109	0.109946	0.0704272	0.130828	0.0868899	0.157727	0.0682452	0.104287
P62081	RPS7	N	6	6	1.00795	0.871692	0.980757	1.11432	1.00777	1.00958	0.938531	1.03489	0.947158	0.14473	0.209276	0.0417917	0.131932	-0.102955	0.247589	-0.0502914	0.0314474
Q07020	RPL18	N	4	4	0.898847	0.932254	0.998979	1.12355	0.990779	0.989603	0.994556	0.965223	0.992628	0.32192	0.0878405	-0.0136047	0.132052	0.145977	0.0501393	-0.0092009	0.0623051
P43487	RANBP1	N	5	5	0.915447	0.792642	1.06989	1.33144	0.841029	0.913614	0.876758	0.941991	0.852214	0.540443	0.0854854	-0.227804	0.132708	-0.0622979	0.249043	-0.328174	-0.0471429
Q9Y6R4	MAP3K4	Y	26	26	0.977159	0.871498	0.987079	1.15192	0.959163	1.00883	0.89445	1.10771	0.903499	0.23737	0.138278	0.0314474	0.135698	-0.127593	0.346008	-0.127642	0.0302577
Q12905	ILF2	N	2	2	0.866857	0.794122	1.10452	1.13206	0.854828	1.04272	0.999959	0.956698	0.970421	0.385079	0.106273	-0.0830748	0.136092	0.206075	0.268703	-0.186738	0.0960131
P68363	TUBA1B	N	2	2	0.958804	0.819884	1.06313	1.1406	0.900589	1.08477	0.939177	0.967887	0.866567	0.250486	0.13545	0.0290687	0.138335	-0.0298402	0.239419	-0.294931	-0.0284508
O95573	ACSL3	N	2	2	0.863181	0.787023	1.20849	1.21001	0.905802	1.00015	0.907684	0.882483	0.789606	0.487281	0.20279	-0.272991	0.139027	0.0725258	0.165161	-0.614003	-0.125439
O43847	NRDC	N	3	3	0.978742	0.869426	1.06359	1.11246	1.1619	0.937467	0.978641	0.926136	0.846773	0.184754	0.418353	-0.1821	0.140336	-0.000150196	0.091161	-0.328891	-0.0792935
P06493	CDK1	Y	30	15	0.872321	0.766042	1.10203	1.36942	0.750012	0.96127	0.876479	0.855668	0.861014	0.650631	-0.0305092	-0.197153	0.14099	0.00685952	0.159628	-0.356057	-0.0631898
Q15831	STK11	Y	10	10	0.907123	0.844985	1.05141	1.21306	0.880269	1.01563	0.873886	0.979219	0.942353	0.41928	0.0590196	-0.0499519	0.142782	-0.0538534	0.212706	-0.157984	0.000289588
Q92552	MRPS27	N	1	1	1.09508	0.680347	1.07715	1.09987	0.860276	1.14495	1.02282	1.11347	0.587426	0.00630626	0.338529	0.088066	0.1443	-0.0984817	0.710714	-0.874735	-0.0875008
Q15185	PTGES3	N	1	1	1.11428	0.8313	0.964868	0.819157	1.37529	1.07134	0.981709	1.52491	0.690945	-0.4439	0.726298	0.151014	0.14447	-0.182744	0.875285	-0.481762	0.0702596
Q9C0E2	XPO4	N	3	3	1.03475	0.888384	0.965652	1.11799	1.11419	0.963607	0.862441	1.0508	0.991516	0.111629	0.326743	-0.00305762	0.145105	-0.262784	0.242229	0.0381326	0.00585912
P62820	RAB1A	N	3	3	0.859844	0.759069	1.14393	1.20588	0.856271	0.981386	0.953314	0.878541	0.977202	0.487937	0.173838	-0.221106	0.146889	0.148877	0.210879	-0.22727	0.0441619
Q8TCT9	HM13	N	1	1	1.01713	1.02656	1.07853	1.02563	1.23669	1.20566	0.818582	0.716692	0.822102	0.0120064	0.268672	0.160762	0.147147	-0.313308	-0.51839	-0.391678	-0.407792
Q12986	NFX1	N	1	1	0.823734	0.870159	1.04921	1.10202	0.886026	1.0467	1.01418	0.943721	1.10141	0.419905	0.0260694	-0.00346124	0.147504	0.300058	0.117081	0.0700419	0.162394
O15143	ARPC1B	N	2	2	0.925574	0.934176	0.905664	1.19585	0.861655	1.03719	1.07435	0.940113	0.903821	0.369613	-0.116584	0.195637	0.149555	0.21504	0.00914067	-0.00294002	0.0737469
P08865	RPSA	N	2	2	0.788468	1.02809	0.972519	1.09963	1.12841	0.868091	1.0535	1.10077	0.985802	0.479892	0.134325	-0.163879	0.150113	0.418073	0.0985448	0.0195728	0.17873
P62244	RPS15A	N	7	7	0.872344	0.830672	1.02796	1.29727	0.827545	0.948305	0.952266	0.942339	0.89225	0.572513	-0.00544175	-0.116358	0.150238	0.126467	0.181967	-0.204261	0.0347243
P30740	SERPINB1	N	2	2	1.05953	0.850607	0.866218	1.18254	0.949894	0.950076	1.04019	0.919296	1.07113	0.158468	0.159274	0.133313	0.150352	-0.0265675	0.112036	0.306325	0.130598
Q16777	H2AC20	N	2	2	0.953901	0.945379	0.9501	0.986953	1.16363	1.02485	0.939784	1.12041	1.09496	0.0491429	0.299671	0.109267	0.152694	-0.0215091	0.245063	0.204721	0.142759
Q13153	PAK1	Y	5	5	1.07201	0.931421	0.859712	0.913714	1.10344	1.17307	1.00545	1.10723	1.09136	-0.230504	0.2445	0.448363	0.15412	-0.0924747	0.249444	0.344204	0.167058
P23368	ME2	N	3	3	1.10044	0.999916	0.875	0.994604	1.33283	1.00164	0.860108	0.894102	1.23587	-0.145885	0.414617	0.195003	0.154578	-0.355491	-0.161367	0.498172	-0.00622854
P35579	MYH9	N	7	7	0.874303	0.877488	1.0052	1.17442	0.855549	1.05867	0.902953	1.09207	0.944475	0.425743	-0.036529	0.0747776	0.154664	0.0465164	0.31561	-0.0898956	0.0907435
Q7L014	DDX46	N	1	1	0.903352	0.791513	0.922513	0.983859	0.873479	1.06224	1.07859	1.39672	1.08348	0.123164	0.14216	0.203463	0.156262	0.255781	0.819358	0.232035	0.435724
P30530	AXL	Y	4	4	0.931786	1.02647	0.858121	1.09462	1.04146	1.00077	0.935978	1.05015	1.1634	0.232356	0.0209228	0.221854	0.158378	0.00647532	0.0329022	0.439092	0.15949
Q96GX5	MASTL	Y	4	4	0.974621	0.920556	0.982608	1.03684	1.00817	1.17576	0.924027	0.912572	1.03864	0.0892814	0.13116	0.2589	0.15978	-0.0769067	-0.0125664	0.0800114	-0.00315389
P62906	RPL10A	N	1	1	0.912806	0.783859	1.03542	1.12847	0.924044	0.993449	1.06167	1.18085	0.764257	0.305987	0.237367	-0.0597021	0.161217	0.217949	0.591155	-0.438091	0.123671
P35606	COPB2	N	1	1	0.968911	0.849388	1.03118	0.958186	1.12123	1.10556	1.0199	0.931081	1.07669	-0.0160581	0.400587	0.100471	0.161667	0.0739939	0.132483	0.0623039	0.0895936
O75419	CDC45	N	1	1	0.963151	0.978267	1.03457	1.00935	1.08796	1.24253	0.676995	0.823802	1.24837	0.0675888	0.15333	0.264251	0.161723	-0.508618	-0.24793	0.271017	-0.161844
P63244	RACK1	N	7	7	0.855511	0.847015	1.04509	1.13919	0.890662	1.04615	1.0534	0.919258	0.957008	0.413149	0.0724903	0.0014591	0.162366	0.300195	0.118083	-0.12703	0.0970824
Q9HC38	GLOD4	N	1	1	0.906278	0.92191	0.999313	1.15065	0.907464	1.12296	1.01868	0.760068	0.96744	0.344418	-0.0227857	0.168302	0.163311	0.168678	-0.278499	-0.0467643	-0.052195
P43246	MSH2	N	2	2	0.942889	0.792523	1.03897	1.0619	1.00218	1.02858	1.11113	0.902212	0.987585	0.171482	0.338613	-0.0145053	0.165197	0.236872	0.187013	-0.0731759	0.116903
P36578	RPL4	N	11	11	0.873091	0.798966	1.07028	1.29956	0.864754	0.938075	0.941015	0.875435	0.899211	0.573821	0.114155	-0.190219	0.165919	0.108086	0.131866	-0.251263	-0.00377047
P02786	TFRC	N	19	19	0.941326	0.877842	0.962389	1.06627	1.00589	1.04872	1.01978	1.03833	1.00853	0.179809	0.196441	0.123939	0.16673	0.115494	0.242235	0.0675549	0.141761
P18077	RPL35A	N	2	2	0.78853	0.832136	0.962057	1.36983	0.777421	0.839602	1.18409	0.592804	1.16831	0.796758	-0.0981225	-0.196417	0.167406	0.586544	-0.489263	0.280231	0.125837
P62899	RPL31	N	2	2	0.966455	0.884966	0.990763	1.1113	1.10872	0.974382	0.954881	1.08563	0.85884	0.201478	0.325201	-0.024053	0.167542	-0.017381	0.294834	-0.206151	0.0237673
Q13188	STK3	Y	6	6	0.905391	0.808363	1.05032	1.19467	0.877265	1.04141	0.935804	0.984581	0.899011	0.399996	0.11801	-0.0123026	0.168568	0.0476657	0.284508	-0.224423	0.0359168
Q9BYG3	NIFK	N	1	1	0.851419	1.10052	0.828234	0.875172	1.16963	1.07811	1.23236	1.01562	1.20694	0.039697	0.0878736	0.380392	0.169321	0.533489	-0.115822	0.543244	0.320303
Q9Y478	PRKAB1	N	1	1	0.968218	0.97577	0.956123	0.780072	1.42538	1.15532	1.14971	0.999909	0.975452	-0.311726	0.546738	0.273021	0.169344	0.247872	0.0352552	0.0288738	0.104
P67936	TPM4	N	1	1	1.01773	0.957553	0.92319	0.98813	1.143	1.14242	0.974959	1.01277	0.953828	-0.0425811	0.255395	0.307397	0.173404	-0.0619411	0.0808787	0.047101	0.0220129
O75874	IDH1	N	2	2	0.974551	0.866158	0.973651	1.02544	1.13941	1.00991	0.994486	1.05715	1.02614	0.0734367	0.395584	0.052754	0.173925	0.0292141	0.287475	0.075752	0.130814
Q9Y266	NUDC	N	1	1	0.743648	0.967601	1.04841	1.10798	0.781704	1.25063	0.879386	1.12908	0.870017	0.575236	-0.307789	0.25445	0.173965	0.241877	0.222663	-0.269089	0.0651501
Q96SB4	SRPK1	Y	1	1	0.755434	0.827596	1.154	1.30472	0.929193	0.856289	0.962412	0.914603	0.822771	0.78836	0.167052	-0.430471	0.17498	0.349349	0.14422	-0.488078	0.00183022
P07437	TUBB	N	3	3	0.931948	0.825353	1.03447	1.14984	0.969163	1.02804	0.963266	0.949659	0.938439	0.303108	0.231728	-0.00899812	0.175279	0.0476844	0.202399	-0.140562	0.0365071
P62888	RPL30	N	4	4	0.88485	0.898077	0.996607	1.10893	1.00691	1.03065	1.02236	1.03767	0.894028	0.325658	0.16502	0.0484519	0.17971	0.2084	0.208443	-0.156705	0.0867129
Q15208	STK38	Y	8	8	0.879476	0.818154	1.06018	1.20264	0.886863	1.04068	0.932963	0.926247	0.936955	0.451494	0.116339	-0.026794	0.180346	0.0851756	0.179024	-0.178262	0.0286456
P42677	RPS27	N	1	1	0.934946	0.783858	1.04555	1.07852	1.00474	1.0292	1.00563	1.06226	0.933124	0.206096	0.358163	-0.022733	0.180509	0.105152	0.438474	-0.164115	0.126504
Q9HB71	CACYBP	N	1	1	0.873058	0.756236	1.00584	1.43505	0.753697	0.894653	0.966512	0.842798	0.870471	0.716947	-0.00485216	-0.169006	0.18103	0.146711	0.15635	-0.208538	0.0315077
Q14004	CDK13	Y	4	4	1.03498	0.825888	0.976443	0.973432	1.02603	1.22617	0.915891	1.02619	1.04514	-0.0884502	0.313061	0.328549	0.184386	-0.176355	0.313285	0.0980917	0.0783406
Q8IY17	PNPLA6	N	2	2	0.856784	1.05516	0.847449	0.823794	1.47812	0.929272	0.919735	1.49855	1.26034	-0.0566493	0.486309	0.132973	0.187544	0.102285	0.506108	0.57262	0.393671
Q9P289	STK26	Y	8	5	0.948928	0.874988	0.925002	1.1836	0.933931	1.02721	0.921301	1.07237	0.968946	0.318805	0.0940523	0.151198	0.188019	-0.0426264	0.293461	0.0669595	0.105931
Q13765	NACA	N	1	1	0.826065	0.774895	1.01494	1.33795	0.747671	0.960381	0.898468	1.08897	0.901322	0.695694	-0.0515962	-0.0797131	0.188128	0.121212	0.490886	-0.171277	0.146941
Q6XUX3	DSTYK	Y	3	3	0.954309	0.992098	0.891665	0.99934	1.12182	1.11546	0.953941	1.08188	1.05119	0.0665202	0.177291	0.323067	0.188959	-0.000555287	0.124983	0.237454	0.120627
P62258	YWHAE	N	4	4	0.867098	0.824545	1.07403	1.325	0.913972	0.939877	0.895885	0.898068	0.80025	0.611731	0.148551	-0.192485	0.189266	0.0471184	0.123226	-0.424505	-0.08472
P49840	GSK3A	Y	4	4	0.953047	0.791357	0.997205	1.08579	0.999126	1.03254	1.01559	1.05588	0.975641	0.188126	0.336338	0.050235	0.191566	0.091702	0.416042	-0.0315392	0.158735
P49770	EIF2B2	N	1	1	0.870822	0.818929	1.05282	1.20795	1.03795	0.896146	0.907084	1.1514	0.838229	0.472106	0.34193	-0.232449	0.193862	0.0588574	0.491576	-0.328838	0.0738654
P61088	UBE2N	N	1	1	0.947353	0.74253	1.04699	1.1886	0.879334	1.05578	0.834761	1.06493	0.980196	0.327288	0.243962	0.0120604	0.194437	-0.18254	0.520239	-0.0951088	0.0808634
Q969G3	SMARCE1	N	1	1	0.913038	1.15121	0.763696	0.805539	1.663	0.900617	1.03153	1.48783	1.04057	-0.18072	0.530635	0.237914	0.195943	0.176045	0.370054	0.44631	0.330803
P59998	ARPC4	N	1	1	0.787583	0.793045	1.13224	1.15032	0.870135	1.06638	1.0273	0.865428	0.966957	0.546533	0.133837	-0.0864603	0.19797	0.383352	0.126011	-0.227654	0.0939032
P25786	PSMA1	N	1	1	0.954002	0.93425	0.945599	0.892697	1.26704	1.13114	1.05746	0.967509	1.10098	-0.0958215	0.439585	0.258473	0.200745	0.148543	0.0504659	0.219491	0.1395
P78347	GTF2I	N	3	3	0.871159	0.853896	0.977207	1.16846	0.864285	1.09436	0.900591	0.969919	1.1161	0.423595	0.017447	0.163357	0.201466	0.0479369	0.183804	0.191727	0.141156
P05387	RPLP2	N	1	1	0.825838	0.719241	1.04094	1.14278	1.03593	0.795712	1.12234	1.20055	0.981979	0.468616	0.526381	-0.387569	0.202476	0.442574	0.739143	-0.0841228	0.365865
O76003	GLRX3	N	1	1	0.905106	0.811651	1.14273	1.02983	1.01065	1.23302	1.03168	0.726828	0.865473	0.186246	0.316355	0.109713	0.204105	0.188837	-0.159244	-0.400924	-0.123777
O14965	AURKA	Y	16	16	0.944684	0.885849	0.934656	1.07984	1.03103	1.08078	0.980243	1.04146	1.00072	0.192919	0.218947	0.209567	0.207144	0.0533072	0.233468	0.0985309	0.128436
Q86UE4	MTDH	N	1	1	0.88758	1.06169	0.899386	0.88588	1.52425	0.977411	0.958624	1.19998	1.07888	-0.00276581	0.521737	0.120026	0.212999	0.111088	0.176649	0.262519	0.183419
A0AVT1	UBA6	N	1	1	1.12752	0.619272	0.913036	1.23696	1.07772	0.750638	1.0587	0.981266	1.07946	0.133651	0.79934	-0.282555	0.216812	-0.0908522	0.664071	0.241573	0.271597
P68036	UBE2L3	N	4	4	0.918078	0.781507	1.0092	1.23753	0.945239	0.977727	0.962564	0.933057	0.931778	0.430774	0.27442	-0.0457092	0.219828	0.0682662	0.255706	-0.115155	0.0696058
Q8TER0	SNED1	N	2	2	0.734713	0.662038	1.16218	1.61295	0.67199	0.82653	0.88758	0.778316	0.691367	1.13445	0.0215273	-0.491691	0.221429	0.272696	0.233442	-0.749306	-0.0810558
P51955	NEK2	Y	1	1	0.948717	1.02814	0.897239	0.939358	1.14281	1.29902	0.943909	0.913821	1.06232	-0.0143023	0.152545	0.533856	0.224033	-0.00732975	-0.170053	0.243648	0.0220887
Q8NC51	SERBP1	N	1	1	0.968719	0.812409	0.945037	1.05069	1.02136	1.1053	0.986944	1.10281	1.00004	0.117193	0.330219	0.225997	0.22447	0.0268895	0.440903	0.0816116	0.183135
Q9UN86	G3BP2	N	1	1	0.894955	1.30976	0.831013	0.770659	1.80899	1.12655	1.15207	0.71445	1.00995	-0.215722	0.46588	0.438966	0.229708	0.364344	-0.874402	0.281341	-0.0762392
P54727	RAD23B	N	1	1	1.02105	1.15148	0.711071	0.968846	1.37434	1.01246	1.02407	1.07499	1.10159	-0.0757081	0.255251	0.509801	0.229781	0.00426856	-0.0991678	0.631521	0.178874
Q6ZMT9	DTHD1	N	2	1	0.810005	0.746367	1.11204	1.29269	0.832344	1.01675	0.88152	0.910054	0.922312	0.674377	0.157294	-0.129241	0.234144	0.122063	0.286067	-0.269884	0.0460819
O76021	RSL1D1	N	5	5	0.877198	0.874434	0.922239	1.0683	1.02815	1.05064	1.04763	1.05273	1.08977	0.284337	0.233623	0.18806	0.23534	0.256152	0.267717	0.240809	0.254893
O60506	SYNCRIP	N	6	6	0.817455	0.796378	1.09016	1.23019	0.906119	1.0447	0.900336	0.936878	0.91251	0.589666	0.186248	-0.0614471	0.238156	0.139324	0.234408	-0.256627	0.039035
P54886	ALDH18A1	N	1	1	0.870132	0.753717	1.12053	1.02459	0.970174	1.21353	1.19389	0.571334	1.01605	0.235747	0.364221	0.115029	0.238332	0.456366	-0.399688	-0.141205	-0.0281755
Q2M389	WASHC4	N	1	1	1.07602	0.716908	1.00772	0.999937	0.959728	1.33712	0.790552	1.22813	0.830708	-0.105789	0.420837	0.408036	0.241028	-0.444766	0.776603	-0.278681	0.0177185
P30520	ADSS2	N	1	1	0.826083	1.11047	0.793296	0.951083	1.13529	1.12187	1.10595	1.14861	1.10575	0.203285	0.031893	0.499971	0.24505	0.420932	0.0487241	0.479098	0.316251
Q9UNM6	PSMD13	N	4	4	0.854455	0.808905	0.955468	1.12286	0.978077	1.00282	1.15815	1.02764	0.946985	0.394098	0.273979	0.0697838	0.245954	0.438746	0.345296	-0.0128656	0.257059
Q9BQG0	MYBBP1A	N	4	4	0.875078	0.744182	1.01871	1.07157	1.01812	1.01725	1.0211	1.17073	0.991761	0.29224	0.452183	-0.00207497	0.247449	0.22264	0.653683	-0.0386843	0.279213
Q9H0A0	NAT10	N	2	2	0.844602	0.820431	1.08899	1.16704	1.02491	1.0648	0.960185	0.925288	0.814662	0.466513	0.321036	-0.0324132	0.251712	0.18504	0.173519	-0.418722	-0.0200542
P52788	SMS	N	1	1	0.996189	0.735005	0.981451	0.939543	1.13356	1.15766	0.990608	1.09056	1.09864	-0.0844603	0.625041	0.238218	0.259599	-0.00810555	0.569239	0.162728	0.241287
Q96C86	DCPS	N	1	1	0.87103	0.84451	1.01957	1.30547	0.856305	1.15893	0.860474	0.791907	0.818836	0.583779	0.0200087	0.184832	0.262873	-0.0175905	-0.0927838	-0.316317	-0.14223
Q8N3C0	ASCC3	N	1	1	0.968193	1.02183	0.970368	0.924067	1.62374	1.11552	0.714713	1.04639	0.991724	-0.0672976	0.668162	0.201115	0.267326	-0.437931	0.0342698	0.0314071	-0.124085
P62333	PSMC6	N	1	1	0.770053	1.06423	0.887138	1.03772	1.20791	1.01241	1.01105	1.31581	0.861065	0.430393	0.182708	0.190563	0.267888	0.392823	0.306149	-0.0430362	0.218645
P37802	TAGLN2	N	1	1	0.816478	0.657498	1.04385	1.39706	0.780237	0.919627	0.995546	0.981113	0.814447	0.774909	0.246926	-0.182797	0.279679	0.286074	0.577432	-0.358026	0.168493
P51398	DAP3	N	1	1	0.975961	0.950867	0.848692	0.924771	1.61874	0.942099	0.955195	1.05221	1.21356	-0.0777268	0.767561	0.150637	0.280157	-0.0310277	0.146111	0.515937	0.21034
P14635	CCNB1	N	1	1	0.95867	0.613911	0.971687	1.34406	0.888348	0.869992	0.92461	0.991508	1.05335	0.487497	0.533094	-0.15949	0.287034	-0.0521882	0.691593	0.11642	0.251942
P62829	RPL23	N	2	2	0.780142	0.789029	1.00341	1.37255	0.869967	0.941161	0.950448	0.969242	0.842382	0.815046	0.140883	-0.0923943	0.287845	0.284871	0.296778	-0.252361	0.109763
Q96EP5	DAZAP1	N	1	1	0.891919	0.857472	0.976086	0.821419	1.49518	1.11287	0.987488	1.10741	1.16895	-0.118795	0.802155	0.189206	0.290855	0.146849	0.369033	0.260127	0.25867
Q9Y6E2	BZW2	N	2	2	0.836837	0.663544	0.994907	1.14801	0.890222	1.01258	1.04287	1.29969	0.915817	0.456113	0.423974	0.0253981	0.301828	0.317545	0.969905	-0.119503	0.389316
Q9Y617	PSAT1	N	2	2	0.987539	0.776708	0.941349	0.813769	1.33611	1.29541	0.98908	0.965515	1.23306	-0.27922	0.782599	0.460612	0.32133	0.002249	0.313926	0.389438	0.235204
P16403	H1-2	N	2	2	1.02154	0.701943	0.919048	1.02819	1.09054	1.15425	0.884487	1.09763	1.1842	0.00936107	0.635609	0.328738	0.32457	-0.20784	0.644965	0.365697	0.267607
P52597	HNRNPF	N	1	1	0.767534	0.774935	1.07572	1.22718	0.934331	1.11846	0.905932	0.875046	0.951823	0.677048	0.269858	0.0562054	0.334371	0.239172	0.175283	-0.176544	0.0793037
Q9UIA9	XPO7	N	1	1	0.914051	0.732289	1.03748	1.02657	1.16034	1.18315	0.948112	1.1765	0.758804	0.167492	0.664068	0.189543	0.340368	0.0527842	0.684012	-0.451287	0.0951697
P60953	CDC42	N	1	1	0.648106	0.573694	1.3469	1.41454	0.824787	0.895423	0.805303	0.774975	0.928148	1.12603	0.523741	-0.589003	0.35359	0.313301	0.433868	-0.537218	0.0699837
P31751	AKT2	Y	6	6	0.852463	0.75102	0.915821	1.30039	0.939624	1.01029	0.988131	0.991152	0.92254	0.609231	0.323232	0.141625	0.358029	0.213065	0.400255	0.0105463	0.207955
P46783	RPS10	N	1	1	0.707162	0.809772	1.09599	1.30396	0.929484	1.09637	0.962316	0.699473	0.878468	0.882789	0.198915	0.000495727	0.360733	0.444471	-0.211248	-0.319173	-0.0286499
P33527	ABCC1	N	3	3	0.836957	1.06656	0.721114	0.847851	1.49373	1.09792	0.994901	1.31303	1.27895	0.0186564	0.485957	0.606479	0.370364	0.2494	0.299932	0.826662	0.458665
P33981	TTK	Y	1	1	0.642426	1.07706	0.935079	0.943868	1.2554	1.19647	0.963292	1.24068	0.984866	0.555054	0.221045	0.355627	0.377242	0.584443	0.204032	0.0748393	0.287772
P35613	BSG	N	1	1	0.875288	0.670126	0.935582	1.339	1.00436	0.91198	0.988972	0.996919	0.917663	0.613329	0.58377	-0.0368614	0.386746	0.176172	0.573044	-0.0278998	0.240439
O00425	IGF2BP3	N	1	1	0.703667	0.882142	1.0361	0.875727	1.36309	1.2169	1.07692	1.20017	0.829086	0.315588	0.627799	0.232045	0.391811	0.613945	0.444158	-0.321574	0.24551
P31749	AKT1	Y	2	2	0.737904	0.73607	0.904989	1.26005	0.767718	1.15497	1.07051	1.09496	0.909085	0.771973	0.0607324	0.351879	0.394861	0.536798	0.572966	0.0065147	0.372093
Q9BVS4	RIOK2	Y	1	1	0.642913	0.68282	1.1752	1.34356	0.841159	1.09881	0.962417	0.905264	0.673079	1.06336	0.300872	-0.0969559	0.422426	0.582039	0.406833	-0.804055	0.0616057
A6NDU8	C5orf51	N	1	1	0.840371	0.990129	0.740074	1.04727	1.03623	1.40157	1.06087	0.857743	1.08909	0.317533	0.0656635	0.921306	0.434834	0.336149	-0.207071	0.55738	0.228819
P11498	P11498	N	2	2	0.863741	0.852404	0.778074	0.934063	1.33145	1.14754	1.11003	1.21961	1.10572	0.112921	0.643383	0.56056	0.438955	0.361928	0.51681	0.507002	0.461913
P49589	CARS1	N	1	1	0.803097	0.673124	1.12557	1.23097	1.38132	1.11926	0.89562	0.707722	0.68951	0.616148	1.0371	-0.00810786	0.548382	0.157312	0.0723102	-0.70701	-0.159129
Q9H3U1	UNC45A	N	1	1	0.968947	0.543461	0.488431	0.41168	1.40432	1.66637	1.23376	2.62023	0.791864	-1.23489	1.36963	1.77048	0.63507	0.348574	2.26945	0.697099	1.10504
Q99729	HNRNPAB	N	1	1	0.784364	0	1.59371	1.25616	0.868977	0.809718	1.28404	0.700779	0.720258	0.679424	#DIV/0!	-0.976899	#DIV/0!	0.711096	#DIV/0!	-1.14581	#DIV/0!

## Sheet: 1 μM compound treatment
1 μM compound treatment (keratin highlighted and excluded from plots)
Uniprot ID	Gene name	Kinase (Y/N)	PSMs	Unique peptides	Normalized TMT intensity, DMSO			Normalized TMT intensity, 1 μM Dasatinib + Asciminib			Normalized TMT intensity, 1 μM DasatiLink-1			log2 fold change, 1 μM Dasatinib + Asciminib				log2 fold change, 1 μM DasatiLink-1
					Rep1	Rep2	Rep3	Rep1	Rep2	Rep3	Rep1	Rep2	Rep3	Rep1	Rep2	Rep3	Mean	Rep1	Rep2	Rep3	Mean
P07948	LYN	Y	23	21	1.46055	1.47619	1.31906	0.051723	0.0576116	0.0699564	1.53007	1.53507	1.47812	-4.81956	-4.67938	-4.23691	-4.57862	0.0670897	0.0564257	0.164248	0.0959212
P41240	CSK	Y	15	15	1.58789	1.51182	1.47845	0.0781344	0.0753346	0.0944527	1.40048	1.41167	1.3087	-4.34501	-4.32683	-3.96835	-4.2134	-0.181189	-0.0988906	-0.175956	-0.152012
P12931	SRC	Y	2	2	1.53773	1.58944	1.50887	0.0907105	0.0616833	0.130465	1.30057	1.33701	1.40029	-4.08338	-4.6875	-3.53174	-4.10087	-0.241653	-0.249516	-0.107746	-0.199639
Q06187	BTK	Y	39	37	1.55886	1.41905	1.47619	0.0896187	0.0929677	0.10394	1.4356	1.38773	1.38586	-4.12055	-3.93205	-3.82807	-3.96022	-0.118835	-0.0321905	-0.0911029	-0.0807096
P00519	ABL1	Y	1	1	2.43568	2.14052	2.32088	0.283217	0.242603	0.297513	0.295768	0.467792	0.286039	-3.10435	-3.14129	-2.96365	-3.06976	-3.04179	-2.19402	-3.02039	-2.75207
P07947	YES1	Y	10	9	1.33504	1.31098	1.24574	0.155122	0.172358	0.179836	1.56978	1.49258	1.53205	-3.10541	-2.92716	-2.79225	-2.94161	0.233681	0.187169	0.298461	0.23977
P42680	TEC	Y	24	24	1.51655	1.31716	1.35364	0.217517	0.238656	0.262044	1.36712	1.33152	1.34817	-2.80159	-2.46442	-2.36896	-2.54499	-0.149647	0.0156461	-0.0058402	-0.0466138
P06241	FYN	Y	2	2	1.39705	1.32039	1.32019	0.260843	0.306346	0.296903	1.27379	1.37771	1.4097	-2.42113	-2.10773	-2.15268	-2.22718	-0.133249	0.0613107	0.0946387	0.0075669
O43353	RIPK2	Y	2	2	1.4681	1.44211	1.40646	0.350786	0.265181	0.350945	1.19283	1.23822	1.24256	-2.06529	-2.44313	-2.00275	-2.17039	-0.299562	-0.219915	-0.178754	-0.232744
O14976	GAK	Y	2	2	1.21258	1.31165	1.37937	0.347552	0.380275	0.516547	1.33032	1.32296	1.18037	-1.80279	-1.78627	-1.41704	-1.6687	0.133685	0.0123904	-0.224769	-0.026231
Q9BZF3	OSBPL6	N	1	1	1.16635	1.00121	1.15415	0.625792	0.345968	0.513533	1.62065	1.15685	1.44128	-0.898245	-1.53303	-1.1683	-1.19986	0.474577	0.208455	0.320528	0.33452
Q16539	MAPK14	Y	9	9	1.26873	1.16349	1.20026	0.560195	0.634517	0.58136	1.22334	1.19855	1.14231	-1.17938	-0.874728	-1.04585	-1.03332	-0.0525643	0.0428299	-0.0713976	-0.027044
P11274	BCR	N	5	5	1.54829	1.44183	1.4988	0.752006	0.737668	0.740325	0.797485	0.737197	0.665655	-1.04186	-0.966863	-1.01758	-1.00877	-0.957149	-0.967784	-1.17097	-1.03197
Q2TAC2	CCDC57	N	1	1	0.78813	1.61769	0.82596	0.326881	0.615296	0.758603	1.18778	1.2753	1.69392	-1.26967	-1.39459	-0.122727	-0.928994	0.591764	-0.343101	1.03622	0.428294
Q96QD8	SLC38A2	N	1	1	1.20059	1.50215	1.03811	0.883586	1.02849	0.536712	0.980026	1.01761	0.810257	-0.442301	-0.546499	-0.95174	-0.646847	-0.292851	-0.561838	-0.35751	-0.404066
Q9H4L5	OSBPL3	N	1	1	1.23087	0.973462	1.11874	0.735523	0.795177	0.657243	1.24621	1.04919	1.17348	-0.74283	-0.29185	-0.767381	-0.600687	0.017879	0.108078	0.0689184	0.0649585
Q15084	PDIA6	N	7	7	1.16673	1.07176	1.08131	0.743457	0.770334	0.809224	1.11294	1.15415	1.0713	-0.650149	-0.476429	-0.418172	-0.514917	-0.0680894	0.106848	-0.0134215	0.00844561
O75582	RPS6KA5	Y	1	1	1.33919	1.17711	1.34553	0.93504	0.815551	0.994018	0.729014	0.713289	0.895062	-0.518257	-0.529402	-0.436832	-0.49483	-0.877339	-0.722691	-0.588117	-0.729382
Q9NZD8	SPG21	N	1	1	1.06884	1.08646	1.01229	0.697664	0.619056	1.00432	0.913227	1.46679	1.10659	-0.615439	-0.811493	-0.0114097	-0.479447	-0.226997	0.433027	0.128503	0.111511
P30154	PPP2R1B	N	1	1	0.706895	1.27819	1.57062	0.744227	0.644508	1.15359	0.99231	0.971934	0.960192	0.0742478	-0.987828	-0.445203	-0.452928	0.489297	-0.395168	-0.709935	-0.205269
P46821	MAP1B	N	3	2	0.948823	1.29345	0.900827	0.613815	0.780724	0.944916	1.08957	1.16903	1.29258	-0.628335	-0.72834	0.0689359	-0.429246	0.19955	-0.145914	0.52093	0.191522
Q8WUM0	NUP133	N	1	1	1.06234	1.03882	1.27434	0.855534	0.899181	0.770606	0.942181	1.22418	0.894144	-0.312352	-0.208261	-0.72568	-0.415431	-0.173172	0.23687	-0.511166	-0.149156
Q7Z460	CLASP1	N	1	1	1.01622	1.11061	1.46075	1.12838	0.825863	0.781936	0.711143	0.800606	1.14805	0.151042	-0.427372	-0.901586	-0.392639	-0.514996	-0.472183	-0.347524	-0.444901
P40692	MLH1	N	1	1	1.09712	1.07732	1.20524	1.05688	0.690025	0.885374	1.01892	1.07607	0.881542	-0.053908	-0.642732	-0.444962	-0.380534	-0.106675	-0.00168617	-0.451219	-0.186527
O95352	ATG7	N	1	1	1.03975	1.11312	1.21914	0.852333	1.13089	0.665898	0.799997	1.01888	1.13243	-0.286742	0.0228509	-0.872496	-0.378796	-0.378164	-0.127626	-0.106452	-0.204081
O95232	LUC7L3	N	2	2	1.13894	1.27625	0.993443	0.869558	0.891574	0.887298	0.955242	0.858251	1.13884	-0.389336	-0.517485	-0.163018	-0.356613	-0.253751	-0.57244	0.19706	-0.209711
O60610	DIAPH1	N	1	1	0.823855	1.39989	1.14089	0.961728	0.700457	0.982553	1.01069	0.904455	1.13474	0.223239	-0.998948	-0.215548	-0.330419	0.29488	-0.630197	-0.00779148	-0.114369
P67870	CSNK2B	N	1	1	0.841291	1.11326	1.25874	1.37777	0.50958	0.851199	1.1618	0.91861	1.02629	0.711659	-1.12741	-0.564415	-0.326721	0.465683	-0.277261	-0.294545	-0.0353742
Q96P47	AGAP3	N	1	1	0.953065	1.31486	1.08676	1.15772	0.742069	0.811413	0.910068	1.11364	0.936314	0.280643	-0.825286	-0.421522	-0.322055	-0.0665994	-0.23963	-0.214966	-0.173732
P06454	PTMA	N	1	1	1.10501	1.24507	0.850149	0.967231	0.764169	0.819586	1.27534	1.04484	0.965047	-0.192128	-0.704267	-0.0528204	-0.316405	0.206825	-0.252948	0.182884	0.0455873
Q86YA3	ZGRF1	N	1	1	1.0875	1.15568	1.12144	0.926934	0.975436	0.813491	1.07008	0.974404	0.869459	-0.230482	-0.244617	-0.463155	-0.312751	-0.0232986	-0.246145	-0.367163	-0.212202
Q9BT78	COPS4	N	1	1	1.04454	1.24663	1.00031	0.969731	0.913885	0.784796	1.10791	1.0683	0.879964	-0.107215	-0.447949	-0.350056	-0.30174	0.0849678	-0.222715	-0.184929	-0.107559
Q99439	CNN2	N	1	1	1.24035	0.940911	1.01143	0.906344	0.849014	0.826857	0.727966	1.21677	1.22768	-0.452617	-0.14827	-0.29068	-0.297189	-0.768804	0.370931	0.279548	-0.0394416
P17612	PRKACA	Y	4	4	1.01017	1.13461	1.11724	0.876199	0.882352	0.896424	1.02548	1.06805	0.989536	-0.205268	-0.362776	-0.317686	-0.295243	0.0216992	-0.087222	-0.175115	-0.0802125
Q9Y5Q8	GTF3C5	N	1	1	1.14721	1.04126	1.11478	0.982906	0.888102	0.832868	0.805606	0.821324	1.35316	-0.22301	-0.229536	-0.420601	-0.291049	-0.50999	-0.342308	0.279573	-0.190908
Q14738	PPP2R5D	N	1	1	1.09778	1.27412	0.946114	0.764054	1.22081	0.781953	1.13628	1.16374	0.602232	-0.522839	-0.0616542	-0.274932	-0.286475	0.0497318	-0.130731	-0.651695	-0.244232
P17858	PFKL	N	20	20	1.13513	1.05329	1.10684	0.871147	0.892756	0.939463	0.965655	0.983326	1.03184	-0.381875	-0.238564	-0.236539	-0.285659	-0.233284	-0.0991596	-0.101224	-0.144556
P51812	RPS6KA3	Y	21	21	1.1844	1.13567	1.15855	0.936114	0.951415	0.971514	0.891516	0.879418	0.862287	-0.3394	-0.255399	-0.25401	-0.282936	-0.409824	-0.368924	-0.426077	-0.401608
Q13163	MAP2K5	Y	3	3	1.13951	1.05593	1.02575	0.836553	0.890973	0.924767	1.02544	1.03664	1.04952	-0.445882	-0.245056	-0.149517	-0.280151	-0.152166	-0.0265944	0.0330467	-0.0485713
Q96AX1	VPS33A	N	1	1	1.00196	1.44848	0.85295	0.659904	1.00051	1.06643	1.16037	1.1521	0.68013	-0.602501	-0.533804	0.322253	-0.271351	0.211752	-0.330271	-0.326651	-0.14839
Q00536	CDK16	Y	1	1	1.14986	1.04963	1.23286	0.965369	1.06009	0.84221	0.888006	0.934854	0.836886	-0.252309	0.014313	-0.549757	-0.262584	-0.37282	-0.167064	-0.558906	-0.366263
Q5SRE5	NUP188	N	1	1	1.1193	1.06421	1.26903	0.674978	1.21165	1.07852	0.887237	0.793909	0.853303	-0.729689	0.18719	-0.234667	-0.259056	-0.335211	-0.422732	-0.572596	-0.443513
Q9UID3	VPS51	N	1	1	1.01218	1.17733	1.36141	0.786048	1.0633	1.13575	0.950662	0.42548	1.09114	-0.364783	-0.146965	-0.261466	-0.257738	-0.090467	-1.46835	-0.319269	-0.62603
P48730	CSNK1D	Y	1	1	1.05619	1.13393	0.946889	0.653444	0.845332	1.20523	1.27808	1.02948	0.862064	-0.69273	-0.423745	0.348036	-0.256146	0.275114	-0.139417	-0.135401	9.8989e-05
Q9BQE3	TUBA1C	N	1	1	0.995097	0.91221	1.36092	0.832273	0.9626	0.915262	1.17903	0.816853	1.01482	-0.257781	0.0775705	-0.57232	-0.250844	0.244691	-0.15929	-0.423358	-0.112652
Q9H074	PAIP1	N	1	1	1.01114	1.14404	1.05141	1.20066	0.767257	0.787051	1.20328	0.88006	0.99628	0.247844	-0.576349	-0.417792	-0.248766	0.250992	-0.378457	-0.0776983	-0.0683879
Q96T76	MMS19	N	1	1	1.01012	1.0085	1.02663	0.879719	0.793845	0.899929	1.03657	1.23316	1.10839	-0.199412	-0.345274	-0.190035	-0.244907	0.0372981	0.290162	0.11055	0.146003
Q9UPT8	ZC3H4	N	1	1	1.03428	1.00588	1.22027	0.898917	0.845564	1.00699	0.901981	1.03728	1.02628	-0.202373	-0.250476	-0.277161	-0.243337	-0.197463	0.0443469	-0.249786	-0.134301
O00567	NOP56	N	1	1	1.03948	1.15964	1.05433	1.08587	0.919181	0.768262	0.879481	0.905937	1.20074	0.0629841	-0.335256	-0.45666	-0.242977	-0.241143	-0.356194	0.187598	-0.136579
O00178	GTPBP1	N	1	1	0.984132	1.14202	1.05732	1.01434	0.876731	0.809583	0.896003	1.10776	1.11906	0.0436164	-0.381378	-0.385157	-0.240973	-0.135348	-0.0439373	0.0818757	-0.0324699
P31350	RRM2	N	1	1	0.901411	1.11148	1.22392	0.958188	0.893624	0.872276	1.10812	0.963805	0.985602	0.0881238	-0.314744	-0.488657	-0.238426	0.297853	-0.205671	-0.312437	-0.0734184
P36897	TGFBR1	Y	4	4	1.09016	1.15445	1.09908	0.965272	1.00379	0.886662	0.9043	0.935127	0.949899	-0.175534	-0.201753	-0.309836	-0.229041	-0.269667	-0.303974	-0.210447	-0.261362
O95819	MAP4K4	Y	8	8	1.12613	1.11754	1.04953	0.962055	0.96194	0.893644	0.977813	0.976381	0.923092	-0.227178	-0.216312	-0.231966	-0.225152	-0.203739	-0.194815	-0.185191	-0.194582
Q08AM6	VAC14	N	1	1	1.0741	0.871588	1.12301	0.921692	0.936456	0.763448	1.02997	1.13778	1.11711	-0.220774	0.103564	-0.556768	-0.224659	-0.0605337	0.384502	-0.00760005	0.105456
Q15386	UBE3C	N	1	1	0.788955	1.03807	1.33644	0.937718	0.881812	0.83287	1.12999	1.02914	1.04581	0.249211	-0.235357	-0.682232	-0.222793	0.51829	-0.0124573	-0.353778	0.0506852
Q5MIZ7	PPP4R3B	N	1	1	0.861123	1.30136	0.99327	0.601755	0.968066	1.20612	1.055	1.09753	0.938683	-0.517042	-0.42684	0.280116	-0.221255	0.292946	-0.245762	-0.0815492	-0.011455
O75616	ERAL1	N	1	1	1.31632	0.934642	1.0651	0.861697	0.942422	1.02057	1.29485	0.864164	0.66512	-0.611258	0.0119603	-0.0616247	-0.220308	-0.0237221	-0.113108	-0.679308	-0.272046
Q9BVI4	NOC4L	N	1	1	1.17086	1.06582	0.891891	0.773253	0.931821	0.980275	1.0941	1.01766	1.06634	-0.598554	-0.193845	0.136319	-0.218693	-0.0978196	-0.066719	0.257731	0.0310641
Q9NYY8	FASTKD2	N	1	1	0.926977	1.04993	1.1731	0.946888	0.912735	0.844275	1.04674	1.00257	1.1078	0.0306593	-0.202023	-0.474541	-0.215301	0.1753	-0.0665801	-0.0826251	0.00869842
Q15024	EXOSC7	N	1	1	0.942708	1.11009	1.01281	0.841429	0.795821	1.01215	1.01794	1.08386	1.2024	-0.16397	-0.480164	-0.000944532	-0.215026	0.110777	-0.0345061	0.247546	0.107939
P37198	NUP62	N	1	1	1.13837	1.07994	1.05472	0.921972	0.96211	0.941936	0.912911	0.912701	1.05965	-0.304177	-0.16668	-0.163158	-0.211338	-0.318425	-0.242741	0.00672998	-0.184812
Q8IYB8	SUPV3L1	N	1	1	1.35228	1.02365	0.930821	1.04159	0.74691	1.07084	0.89531	1.0378	0.859916	-0.376603	-0.454721	0.202166	-0.20972	-0.594933	0.0198008	-0.114308	-0.229814
O75915	ARL6IP5	N	1	1	0.778729	1.13586	1.25239	1.0113	0.811758	0.882283	0.946665	1.128	1.07628	0.377022	-0.484661	-0.505374	-0.204338	0.281733	-0.0100172	-0.218631	0.0176949
P53671	LIMK2	Y	6	6	1.07643	1.0338	1.06722	0.908927	0.929822	0.920304	1.06303	1.03543	0.955456	-0.244014	-0.152934	-0.213682	-0.203543	-0.0180714	0.00226414	-0.159602	-0.0584699
P53778	MAPK12	Y	12	12	1.14997	1.0989	1.15655	1.00054	0.945735	1.01207	0.884161	0.861775	0.865994	-0.200826	-0.216546	-0.192518	-0.203297	-0.37922	-0.350671	-0.417395	-0.382429
Q53H82	LACTB2	N	1	1	1.24821	0.892348	1.07055	1.00867	0.669467	1.15756	0.82376	0.899086	1.19671	-0.307406	-0.414593	0.112735	-0.203088	-0.599562	0.0108527	0.160721	-0.142663
Q6NXE6	ARMC6	N	1	1	0.918707	1.33604	1.05969	0.967158	1.06337	0.834737	0.879938	1.07871	0.875668	0.0741472	-0.329326	-0.344251	-0.19981	-0.0622033	-0.308662	-0.275188	-0.215351
O95782	AP2A1	N	4	4	1.01752	1.10763	1.04684	0.913077	0.96878	0.882013	1.00306	1.03534	1.02726	-0.156254	-0.193237	-0.247173	-0.198888	-0.020652	-0.0973764	-0.0272468	-0.0484251
Q9BRL6	SRSF8	N	1	1	1.03531	1.13041	1.08703	0.982679	0.963797	0.888868	1.02338	0.899791	0.996155	-0.0752675	-0.230045	-0.290353	-0.198555	-0.0167225	-0.329184	-0.125952	-0.157286
Q13148	TARDBP	N	1	1	1.04742	0.959823	1.00148	0.886404	0.848819	0.888781	1.13423	1.06987	1.16737	-0.240808	-0.177311	-0.172229	-0.196783	0.114874	0.156592	0.221134	0.1642
Q6YP21	KYAT3	N	1	1	0.994596	1.13847	1.16539	0.96532	0.954888	0.953259	1.03392	0.800364	1.00669	-0.0431031	-0.253694	-0.289874	-0.195557	0.0559375	-0.508369	-0.2112	-0.22121
Q1KMD3	HNRNPUL2	N	1	1	1.1982	1.09017	0.908218	0.901229	0.923268	0.956115	0.869582	0.948828	1.1906	-0.410897	-0.239735	0.0741458	-0.192162	-0.462469	-0.200339	0.390579	-0.090743
Q9Y617	PSAT1	N	1	1	1.16933	1.01837	0.958556	0.829121	0.982764	0.940598	0.933125	1.08371	1.05621	-0.496024	-0.0513485	-0.0272848	-0.191552	-0.325537	0.0897116	0.139968	-0.0319524
O60832	DKC1	N	1	1	1.05387	1.10084	1.09764	0.847902	1.10427	0.918152	0.814726	1.19676	0.827097	-0.313732	0.00448999	-0.257604	-0.188949	-0.371314	0.120527	-0.408279	-0.219689
P60763	RAC3	N	1	1	1.18352	1.0202	0.916833	0.821909	0.936048	0.979604	1.10745	0.948422	1.07767	-0.526037	-0.124199	0.0955398	-0.184899	-0.0958436	-0.105252	0.233185	0.0106963
P48444	ARCN1	N	1	1	1.18758	0.955256	0.891386	0.910365	0.859756	0.882975	1.07637	1.13	1.0912	-0.383502	-0.15196	-0.0136766	-0.183046	-0.141846	0.242366	0.291799	0.130773
Q96CN7	ISOC1	N	1	1	0.904821	0.928561	1.25837	1.10252	0.668672	0.985838	1.11444	1.02634	1.02439	0.285095	-0.4737	-0.352138	-0.180247	0.30061	0.14444	-0.296802	0.049416
Q14997	PSME4	N	1	1	0.990355	1.00259	1.15539	1.01646	0.752164	1.03194	1.03051	0.98606	1.03969	0.037539	-0.414616	-0.16302	-0.180032	0.0573375	-0.0239876	-0.152222	-0.0396241
Q07666	KHDRBS1	N	5	5	1.08131	1.06712	1.12704	1.01944	0.943485	0.930784	0.968818	0.915211	0.937381	-0.0850005	-0.177649	-0.276023	-0.179558	-0.158478	-0.221545	-0.265834	-0.215285
Q9NQC3	RTN4	N	3	3	0.973432	1.13923	1.06488	0.889136	0.942702	0.971683	1.07538	1.01429	0.940078	-0.130677	-0.273191	-0.132137	-0.178668	0.14369	-0.167588	-0.179842	-0.0679134
Q8TER0	SNED1	N	1	1	1.1969	0.913339	0.983971	0.815287	0.951598	0.956981	1.07368	1.09137	0.983547	-0.553921	0.0592027	-0.0401259	-0.178281	-0.156734	0.256914	-0.000621971	0.0331858
O43324	EEF1E1	N	2	2	1.12367	1.21267	0.94001	0.990226	0.938819	0.95801	0.814879	0.977942	1.0396	-0.182385	-0.369263	0.0273647	-0.174761	-0.463557	-0.310362	0.145282	-0.209546
Q7Z4G4	TRMT11	N	1	1	0.983556	1.0065	1.04927	0.848972	1.16256	0.731999	0.997357	1.20677	0.995366	-0.212291	0.207962	-0.519468	-0.174599	0.0201027	0.261804	-0.0760834	0.0686078
Q05519	SRSF11	N	1	1	1.09493	1.09985	0.9873	0.997609	0.931088	0.891435	1.00839	1.08124	0.902077	-0.134296	-0.24032	-0.147358	-0.173991	-0.118782	-0.0246232	-0.130237	-0.0912143
Q96G03	PGM2	N	2	2	0.957241	1.16126	0.993324	0.988729	0.863377	0.901893	1.14816	1.07366	0.939978	0.0466918	-0.427632	-0.139309	-0.173416	0.262371	-0.11316	-0.079638	0.0231911
Q7L0Y3	TRMT10C	N	1	1	0.995348	1.08243	1.06937	0.883937	0.911495	0.997512	0.979278	1.02	1.06205	-0.171257	-0.247965	-0.100352	-0.173192	-0.0234825	-0.0857058	-0.00991276	-0.0397004
Q6ZU80	CEP128	N	1	1	0.772232	1.01643	1.4206	1.15734	0.803754	0.839257	1.1396	0.816587	1.07173	0.58371	-0.338684	-0.759317	-0.17143	0.56142	-0.315832	-0.406565	-0.0536587
P09110	ACAA1	N	1	1	1.06595	1.12762	1.10617	0.964576	1.14011	0.846527	0.749793	0.929251	1.04843	-0.144178	0.0158822	-0.385951	-0.171415	-0.507581	-0.279145	-0.0773462	-0.288024
Q9Y696	CLIC4	N	1	1	1.0362	0.925	0.932979	0.690022	0.94045	0.965531	1.13863	1.121	1.24743	-0.586586	0.0238983	0.0494765	-0.17107	0.135997	0.277258	0.419044	0.277433
Q9UQ16	DNM3	N	1	1	1.0778	1.08806	0.960748	0.963175	1.05262	0.780275	1.07802	1.03876	0.961117	-0.162224	-0.0477758	-0.300176	-0.170058	0.000291386	-0.0668974	0.000554936	-0.022017
Q9NQW7	XPNPEP1	N	1	1	1.11224	0.785433	1.24285	1.17601	0.662265	0.979605	0.894316	1.03793	1.07755	0.0804371	-0.24608	-0.343385	-0.169676	-0.314606	0.402151	-0.205897	-0.0394505
P20073	ANXA7	N	1	1	0.98012	1.1198	1.01425	0.958109	0.914085	0.894216	1.07056	0.997326	1.0714	-0.0327687	-0.29284	-0.181713	-0.169107	0.127329	-0.167102	0.0790927	0.0131064
O75694	NUP155	N	1	1	0.981387	1.05999	0.945594	1.0971	0.689375	0.919066	1.03908	1.05384	1.24702	0.1608	-0.620693	-0.0410522	-0.166982	0.0824067	-0.00840159	0.399194	0.157733
Q92990	GLMN	N	1	1	0.993643	1.18098	1.02189	0.98205	0.930076	0.928236	0.952211	0.975339	1.05024	-0.0169303	-0.344565	-0.13868	-0.166725	-0.061446	-0.27601	0.0394704	-0.0993285
P18858	LIG1	N	1	1	1.19128	1.00115	1.01526	0.977091	0.830144	1.05546	0.992057	0.985886	0.930209	-0.285942	-0.270229	0.0560301	-0.166714	-0.264012	-0.0221696	-0.126221	-0.137468
P50613	CDK7	Y	6	6	1.14173	1.02226	1.1533	0.927918	0.996929	1.03028	0.921753	0.877253	0.898587	-0.299154	-0.0361988	-0.16273	-0.166028	-0.308771	-0.220696	-0.360034	-0.2965
Q15257	PTPA	N	2	2	0.995525	1.0229	1.06146	0.954716	0.939812	0.853577	1.03107	1.12726	1.01128	-0.060385	-0.122217	-0.314457	-0.165686	0.0506135	0.140158	-0.0698675	0.0403013
O60343	TBC1D4	N	1	1	1.12918	1.01391	1.10929	1.02683	0.978862	0.895832	1.00061	0.87576	0.955353	-0.137072	-0.0507543	-0.30833	-0.165386	-0.174391	-0.211324	-0.215525	-0.200413
Q6NVY1	HIBCH	N	1	1	1.05589	0.900447	1.20803	0.979373	0.899238	0.925706	1.10791	0.855632	1.06024	-0.108532	-0.00193943	-0.384035	-0.164835	0.0693776	-0.073652	-0.188274	-0.0641827
O00505	KPNA3	N	1	1	1.11096	1.00713	1.02901	0.991571	0.929085	0.891442	0.979095	1.02438	1.02412	-0.164023	-0.116363	-0.207047	-0.162478	-0.18229	0.0245022	-0.0068697	-0.0548857
P49589	CARS1	N	1	1	1.07384	0.995271	1.08774	0.986693	0.933644	0.90345	1.08442	0.970454	0.958557	-0.122102	-0.0922156	-0.267818	-0.160712	0.0141481	-0.0364296	-0.182398	-0.0682264
P51809	VAMP7	N	1	1	0.991517	1.16571	1.04036	0.869988	1.06286	0.931227	0.99137	0.88048	1.07839	-0.188643	-0.133257	-0.159876	-0.160592	-0.000214863	-0.404848	0.0517955	-0.117756
P62304	SNRPE	N	1	1	1.01263	1.07547	1.11439	0.99803	0.983526	0.88644	1.01779	0.989928	0.920145	-0.0209568	-0.128929	-0.330159	-0.160015	0.00732451	-0.119568	-0.27632	-0.129521
Q09161	NCBP1	N	5	5	0.937633	1.13908	1.10042	0.954157	0.918603	0.961569	1.00703	0.927741	1.07326	0.0252043	-0.310362	-0.194592	-0.159916	0.103013	-0.296081	-0.0360521	-0.0763733
P06737	PYGL	N	1	1	1.03996	0.955336	0.89771	0.579321	0.978791	1.12938	0.940777	1.12619	1.33672	-0.84409	0.0349922	0.331207	-0.159297	-0.144601	0.237366	0.574379	0.222382
P59998	ARPC4	N	1	1	1.05207	1.05731	1.0519	0.865575	0.991751	0.98091	1.04321	0.971667	0.980031	-0.281498	-0.0923494	-0.100809	-0.158218	-0.0121961	-0.121865	-0.102102	-0.078721
Q9Y266	NUDC	N	10	10	1.02727	1.06111	1.0573	0.94534	0.904975	0.971623	1.0235	1.03773	0.969945	-0.119903	-0.229627	-0.121914	-0.157148	-0.00529588	-0.0321478	-0.124408	-0.0539505
A6NDU8	C5orf51	N	1	1	0.959554	1.12574	1.03091	1.02576	0.841516	0.932643	0.908201	1.1615	1.02136	0.096263	-0.419808	-0.144523	-0.156023	-0.0793526	0.0451155	-0.013424	-0.015887
P23921	RRM1	N	2	2	1.09649	1.00351	1.03835	0.832452	0.974202	1.02043	0.962425	1.04768	1.00147	-0.397456	-0.0427591	-0.0251169	-0.155111	-0.188149	0.0621409	-0.0521637	-0.0593905
P10619	CTSA	N	1	1	1.07247	0.909163	1.10296	0.819775	0.904318	1.05403	1.07437	1.06177	0.978298	-0.387639	-0.00770859	-0.0654728	-0.153607	0.00255084	0.223863	-0.173037	0.0177923
Q96FJ2	DYNLL2	N	1	1	1.1382	1.12719	0.91063	1.02704	0.878382	0.944232	1.01982	0.933362	1.02956	-0.148259	-0.359806	0.0522765	-0.15193	-0.158435	-0.272217	0.177085	-0.0845224
P84243	H3-3A	N	3	3	1.08114	1.07085	1.01842	0.942406	0.955023	0.956122	0.95766	0.987438	1.02378	-0.198139	-0.165143	-0.091067	-0.151449	-0.174974	-0.116988	0.00757548	-0.0947956
P02008	HBZ	N	10	10	1.03297	1.09463	1.03392	0.950364	0.945842	0.949241	1.00658	1.00813	0.979646	-0.120249	-0.210772	-0.123272	-0.151431	-0.0373426	-0.118765	-0.0777847	-0.0779641
O95835	LATS1	Y	11	11	1.12406	1.05406	1.08069	0.940922	0.996447	0.997571	0.932006	0.946103	0.905669	-0.256572	-0.0810928	-0.115455	-0.15104	-0.270309	-0.155888	-0.254891	-0.227029
O94925	GLS	N	1	1	1.02653	1.0319	1.1663	0.988339	0.959762	0.952378	1.00982	0.872071	0.989894	-0.0546957	-0.104557	-0.29233	-0.150528	-0.0236691	-0.242788	-0.236591	-0.167683
P35237	SERPINB6	N	1	1	0.934513	1.0008	1.08769	0.805029	1.07405	0.860477	1.16417	1.07255	1.00403	-0.215174	0.101914	-0.338062	-0.150441	0.317019	0.0998994	-0.115462	0.100485
Q96DG6	CMBL	N	6	6	1.0133	1.06768	1.05102	0.948187	0.933682	0.94302	1.02467	1.02317	0.997554	-0.0958178	-0.193476	-0.156428	-0.148574	0.0160984	-0.0614383	-0.0753213	-0.0402204
P47756	CAPZB	N	2	2	1.06478	0.989512	1.06102	0.90909	0.977531	0.925039	1.02249	1.01586	1.02255	-0.228059	-0.0175748	-0.197872	-0.147835	-0.0584671	0.0379156	-0.0532869	-0.0246128
Q9NVI1	FANCI	N	4	4	1.04241	1.15299	1.00017	1.03149	0.966109	0.888171	0.935638	1.01694	0.969724	-0.0151899	-0.255126	-0.171337	-0.147218	-0.155896	-0.18115	-0.0446003	-0.127215
P62195	PSMC5	N	1	1	0.941874	1.14043	1.06779	1.07967	0.953073	0.82371	0.981412	1.00883	1.02199	0.196986	-0.258914	-0.374419	-0.145449	0.0593247	-0.176889	-0.0632459	-0.0602699
P61513	RPL37A	N	1	1	1.10597	1.04825	1.00609	0.992816	0.928111	0.938412	0.941951	1.02719	0.999475	-0.155715	-0.175614	-0.100465	-0.143931	-0.23159	-0.0292847	-0.00951533	-0.09013
Q15691	MAPRE1	N	1	1	1.03132	1.15495	0.888217	0.947297	0.901332	0.918796	1.02517	1.11567	1.03145	-0.122602	-0.357694	0.0488314	-0.143822	-0.00862746	-0.0499203	0.21569	0.0523808
Q01081	U2AF1	N	2	2	1.18042	1.14032	0.954957	0.973465	1.00487	0.974807	0.950393	0.89915	0.910201	-0.278102	-0.18243	0.0296805	-0.143617	-0.312708	-0.342803	-0.0692509	-0.241587
Q15019	SEPTIN2	N	2	2	1.16119	1.06691	0.922783	0.837643	1.02657	0.986689	0.806593	0.988581	1.17954	-0.471192	-0.0556006	0.0966034	-0.143396	-0.525684	-0.110002	0.354166	-0.09384
Q2TAL8	QRICH1	N	2	2	1.01153	1.11659	1.06693	0.980504	0.927699	0.983327	0.975448	0.964693	0.978103	-0.0449416	-0.267376	-0.117725	-0.143348	-0.0523994	-0.210964	-0.125411	-0.129591
Q9NRN7	AASDHPPT	N	1	1	1.01554	0.974895	1.11326	1.08914	0.806457	0.933621	1.02604	0.997541	1.04718	0.100955	-0.273649	-0.253888	-0.142194	0.0148466	0.0331296	-0.0882861	-0.0134366
Q9H4M9	EHD1	N	3	3	1.01571	1.05528	0.996615	0.850132	1.00108	0.93518	1.10809	1.04278	0.998573	-0.256731	-0.0760681	-0.0917927	-0.141531	0.125579	-0.017181	0.00283082	0.0370764
Q04759	PRKCQ	Y	1	1	0.942465	1.2133	1.16164	1.03863	0.965917	0.988013	0.970644	0.917359	0.814435	0.140177	-0.328969	-0.233561	-0.140784	0.0425029	-0.403382	-0.51229	-0.291057
Q99615	DNAJC7	N	1	1	1.03353	0.921779	1.06525	0.887259	0.875785	0.975731	0.970137	0.944602	1.32321	-0.220152	-0.0738439	-0.126633	-0.14021	-0.0913183	0.0352869	0.312858	0.0856088
Q9NRG7	SDR39U1	N	8	8	1.03902	1.01552	1.03732	0.96055	0.939722	0.906903	1.0506	1.03945	1.00898	-0.113288	-0.111919	-0.193838	-0.139682	0.0159916	0.0335911	-0.0399569	0.00320864
Q16181	SEPTIN7	N	4	4	1.05878	0.995963	0.970237	0.856805	0.971136	0.926779	1.1563	1.06929	0.993316	-0.305362	-0.0364185	-0.0661125	-0.135964	0.127113	0.102491	0.0339161	0.0878399
A5YKK6	CNOT1	N	1	1	1.23903	0.971074	0.880057	1.01105	0.905638	0.871745	0.932368	1.17605	0.980939	-0.293352	-0.100647	-0.0136895	-0.135896	-0.410235	0.276296	0.156568	0.00754285
Q502W6	VWA3B	N	1	1	0.978879	1.02819	1.04518	0.984897	1.00983	0.797871	1.14811	0.959348	1.0646	0.00884227	-0.0260012	-0.389526	-0.135562	0.23006	-0.0999816	0.0265627	0.0522138
P08237	PFKM	N	3	2	1.07618	1.044	1.05988	0.93082	0.956569	1.01151	0.942716	0.969597	0.996017	-0.209346	-0.126178	-0.0673835	-0.134303	-0.191024	-0.106663	-0.0896544	-0.129114
Q9Y673	ALG5	N	2	2	1.0899	1.1829	1.06177	1.04249	0.985351	1.01068	0.913501	0.852909	0.857993	-0.0641679	-0.263619	-0.0711442	-0.132977	-0.25472	-0.471866	-0.307438	-0.344675
O60231	DHX16	N	2	2	1.12875	1.05811	0.917367	0.996689	0.834666	1.00025	1.04041	1.11382	0.904207	-0.179514	-0.342222	0.124792	-0.132314	-0.117583	0.0740251	-0.0208467	-0.0214681
P13798	APEH	N	1	1	0.982022	1.13047	1.05505	1.00658	0.844464	1.04834	0.940372	1.07216	0.925565	0.0356298	-0.420815	-0.00920021	-0.131462	-0.0625243	-0.0764075	-0.188906	-0.109279
P06753	TPM3	N	3	3	1.02604	1.03652	1.02326	0.992115	0.816452	1.02293	1.08112	1.06693	0.93992	-0.0485109	-0.344312	-0.000458407	-0.131094	0.0754351	0.0417156	-0.122561	-0.00180354
O43156	TTI1	N	1	1	1.00326	0.938645	0.960141	0.84561	0.851456	0.956783	0.866369	1.48824	1.05955	-0.246637	-0.140648	-0.00505524	-0.13078	-0.211646	0.664957	0.142135	0.198482
Q9NR45	NANS	N	1	1	1.1508	1.1918	0.932786	0.956781	1.03084	0.989794	0.910023	0.923481	0.905608	-0.26638	-0.209325	0.0855835	-0.13004	-0.338666	-0.367992	-0.0426594	-0.249772
Q15233	NONO	N	3	3	1.08427	1.09393	0.993566	0.954154	0.982054	0.959875	0.9927	0.91295	1.02734	-0.184423	-0.155644	-0.0497693	-0.129946	-0.127287	-0.260911	0.0482215	-0.113326
P10599	TXN	N	1	1	1.10788	1.03678	0.960129	0.922576	1.04302	0.876761	0.95079	1.02419	1.06466	-0.264067	0.00864828	-0.131045	-0.128821	-0.220608	-0.017634	0.149093	-0.0297164
P21283	ATP6V1C1	N	1	1	0.987354	0.907687	1.22998	0.934979	1.09137	0.830438	0.921787	1.03614	1.03256	-0.0786338	0.265876	-0.566694	-0.126484	-0.0991353	0.190956	-0.252418	-0.0535325
Q9BV38	WDR18	N	1	1	1.06593	0.919854	1.22648	1.08738	0.819145	1.04105	0.939804	0.819134	1.06937	0.0287324	-0.167285	-0.236479	-0.125011	-0.181688	-0.167304	-0.197755	-0.182249
Q8NFD5	ARID1B	N	2	2	1.00817	1.09907	0.962237	0.839745	0.961059	1.01887	1.10167	0.999253	1.02205	-0.263709	-0.193585	0.0825006	-0.124931	0.127961	-0.13736	0.0870066	0.0258694
Q2NL82	TSR1	N	1	1	1.04706	1.06851	1.19984	0.988912	0.97039	1.07933	0.838333	0.875198	0.912653	-0.0824321	-0.138968	-0.152705	-0.124702	-0.320751	-0.287924	-0.394707	-0.33446
P09960	LTA4H	N	1	1	1.08306	1.01448	1.05007	1.08004	0.881574	0.936713	1.09268	0.929134	0.93547	-0.00402093	-0.202587	-0.16481	-0.123806	0.0127554	-0.126782	-0.166725	-0.0935839
O43660	PLRG1	N	1	1	1.02824	1.04456	1.00359	0.901837	0.97235	0.950926	0.969755	1.01677	1.11063	-0.189243	-0.103353	-0.0777693	-0.123455	-0.0844912	-0.0389085	0.14621	0.00760341
O00151	PDLIM1	N	1	1	1.01462	1.00431	1.11013	0.982548	0.988464	0.903414	0.964276	1.12652	0.887985	-0.0463382	-0.0229386	-0.297275	-0.122184	-0.0734211	0.165673	-0.322127	-0.076625
O60841	EIF5B	N	3	3	1.12013	1.00222	1.0183	0.933955	1.06336	0.894061	1.02056	0.943672	0.988603	-0.262238	0.0854221	-0.187722	-0.121512	-0.134297	-0.0868452	-0.0427032	-0.0879484
O15397	IPO8	N	1	1	1.13547	1.03227	0.8108	0.93571	0.85804	0.919579	1.12455	1.1007	1.08998	-0.279153	-0.266708	0.181626	-0.121412	-0.0139406	0.092594	0.426882	0.168512
P07384	CAPN1	N	10	10	1.02729	1.04278	1.00549	0.985702	0.902474	0.941415	1.06173	1.01555	1.02517	-0.0596229	-0.208474	-0.0949913	-0.121029	0.0475683	-0.0381764	0.0279649	0.0124523
P48449	LSS	N	1	1	0.882719	1.14153	0.977454	0.988514	0.858592	0.903449	1.10005	1.07165	1.11488	0.163307	-0.410922	-0.113586	-0.1204	0.317542	-0.0911381	0.189785	0.13873
Q16822	PCK2	N	2	2	1.0001	1.18503	0.936263	0.958222	0.916758	0.983611	0.925632	1.07445	1.03206	-0.0617166	-0.37031	0.0711737	-0.120284	-0.111637	-0.141331	0.140537	-0.0374768
Q9Y3C1	NOP16	N	1	1	0.965211	1.17903	1.08152	0.853716	1.03083	1.0898	0.867189	0.979771	0.94995	-0.177087	-0.193799	0.0109939	-0.119964	-0.154498	-0.267087	-0.18714	-0.202908
P21399	ACO1	N	1	1	0.970151	1.15918	0.733907	1.04525	0.535304	1.14948	1.10614	1.16363	1.19053	0.107567	-1.11467	0.647309	-0.119931	0.189259	0.00553642	0.697936	0.297577
Q8N5A5	ZGPAT	N	4	4	1.07372	1.03555	0.999246	0.950283	0.991227	0.920214	1.06961	1.02174	0.933628	-0.176189	-0.0631101	-0.118871	-0.11939	-0.00553599	-0.0193652	-0.0979932	-0.0409648
Q9UNH7	SNX6	N	1	1	0.988408	0.894545	1.32902	1.00218	1.05408	0.869046	1.03507	0.965335	0.835803	0.0199579	0.236765	-0.612857	-0.118711	0.0665514	0.109876	-0.669127	-0.164233
Q9NUQ9	CYRIB	N	4	4	0.982663	1.06096	1.01202	0.967033	0.935012	0.915378	1.105	1.03722	0.998385	-0.0231316	-0.182312	-0.144797	-0.116747	0.169272	-0.0326415	-0.0195677	0.039021
P10155	RO60	N	2	2	0.999997	1.13762	1.03635	1.13627	0.93193	0.8756	0.906051	0.896416	1.09756	0.184306	-0.287722	-0.243166	-0.115527	-0.142332	-0.343775	0.0827909	-0.134439
Q9H3N1	TMX1	N	2	2	1.0941	1.11165	1.01477	1.02057	0.946899	1.00578	0.936116	0.952299	0.911908	-0.100375	-0.231425	-0.0128328	-0.114878	-0.224985	-0.223221	-0.154194	-0.2008
Q7L2H7	EIF3M	N	5	5	0.967052	1.06448	1.05559	0.982853	0.903922	0.963338	1.05757	1.0171	1.0004	0.0233814	-0.235885	-0.131934	-0.114812	0.129087	-0.065687	-0.0774686	-0.00468962
Q92797	SYMPK	N	3	3	0.959764	1.06959	1.12799	0.949824	0.995339	0.966874	0.97906	0.996966	0.953958	-0.0150191	-0.1038	-0.222356	-0.113725	0.0287178	-0.101444	-0.241758	-0.104828
Q9UQE7	SMC3	N	1	1	0.985744	0.890027	1.11063	0.892846	1.18523	0.727296	0.866684	1.25269	1.0511	-0.142802	0.413247	-0.610758	-0.113438	-0.185707	0.493115	-0.0794739	0.075978
P38606	ATP6V1A	N	5	5	1.00874	1.01258	1.03791	0.928353	0.944907	0.955425	1.06489	1.03065	1.01821	-0.119807	-0.0997886	-0.119473	-0.113023	0.0781499	0.0255196	-0.0276561	0.0253378
P61026	RAB10	N	4	4	1.10543	1.04148	0.928485	0.895891	0.976372	0.966517	1.05211	1.06571	0.959868	-0.303211	-0.0931305	0.0579159	-0.112808	-0.071327	0.0331819	0.0479577	0.00327086
P61086	UBE2K	N	1	1	1.1304	0.982578	0.985119	1.02129	1.04136	0.815064	1.04622	1.02852	0.934537	-0.146445	0.0838271	-0.273384	-0.112001	-0.111651	0.0659288	-0.0760467	-0.0405898
P04049	RAF1	Y	2	2	0.999156	0.885653	1.08452	0.888679	0.969919	0.884267	1.0742	1.07687	1.12781	-0.169047	0.131124	-0.294504	-0.110809	0.104476	0.282035	0.0564691	0.14766
P09211	GSTP1	N	9	8	1.00584	1.07905	1.02567	0.982004	0.936987	0.96088	1.02712	1.00567	0.983999	-0.0345967	-0.20366	-0.0941415	-0.110799	0.0302096	-0.101597	-0.0598401	-0.0437424
P61158	ACTR3	N	4	4	1.02843	0.995671	0.98276	0.984448	0.834847	0.972737	1.07234	1.07551	1.05985	-0.0630559	-0.254159	-0.0147897	-0.110668	0.0603218	0.111284	0.108942	0.0935161
Q14CX7	NAA25	N	3	3	1.07007	1.08646	0.995575	1.02114	0.975342	0.926482	0.860289	1.03832	1.01675	-0.0675125	-0.155657	-0.103766	-0.108979	-0.314807	-0.0653824	0.0303643	-0.116608
P52789	HK2	N	3	3	1.08185	0.935499	0.989544	0.870206	0.987175	0.930982	1.1361	1.0691	0.988394	-0.314065	0.0775684	-0.088011	-0.108169	0.0705967	0.192585	-0.00167747	0.0871682
P14324	FDPS	N	3	3	0.979309	1.04333	1.02343	0.975586	0.872337	0.981621	1.0836	1.04211	1.01153	-0.00549483	-0.258235	-0.0601793	-0.10797	0.146001	-0.00168465	-0.0168727	0.0424812
P24844	MYL9	N	1	1	0.924514	1.1359	1.02983	0.864388	1.04535	0.957106	0.978432	1.0852	0.986128	-0.0970163	-0.119843	-0.105653	-0.107504	0.0817768	-0.0658687	-0.0625568	-0.0155496
O75663	TIPRL	N	1	1	0.86445	1.16545	1.16804	1.01563	1.01013	0.917497	0.816876	0.90271	1.15632	0.232526	-0.206348	-0.348315	-0.107379	-0.0816659	-0.368553	-0.0145514	-0.154923
O00203	AP3B1	N	5	5	1.08262	1.03571	0.979321	1.03119	0.930959	0.915866	0.947762	0.970392	1.10561	-0.0702172	-0.153829	-0.0966452	-0.106897	-0.191929	-0.093979	0.174994	-0.0369713
P14174	MIF	N	2	2	1.03756	1.0794	0.99329	0.958001	0.919582	1.01177	1.05107	1.00456	0.950019	-0.115102	-0.231179	0.0265939	-0.106563	0.0186629	-0.103672	-0.0642579	-0.0497557
Q9BXS5	AP1M1	N	1	1	1.0382	1.14345	0.997673	0.979128	0.975687	1.00033	0.978834	0.91476	0.980391	-0.0845207	-0.228898	0.00383645	-0.103194	-0.0849532	-0.321923	-0.0252085	-0.144028
Q96RW7	HMCN1	N	1	1	1.23479	0.800244	0.881722	0.909036	0.883445	0.875961	1.1089	1.24021	1.02936	-0.441854	0.1427	-0.00945689	-0.10287	-0.155139	0.632075	0.223357	0.233431
Q96CW1	AP2M1	N	1	1	1.06966	0.960774	1.0385	0.939734	0.977148	0.938672	1.08223	0.901213	1.09075	-0.186828	0.0243801	-0.145809	-0.102752	0.0168546	-0.0923288	0.0708209	-0.00155113
P61981	YWHAG	N	5	5	1.04365	1.0523	0.999248	0.965263	0.961933	0.955034	0.973311	1.02055	1.02659	-0.112646	-0.129532	-0.0652907	-0.102489	-0.100668	-0.0441889	0.0389418	-0.0353049
Q9BQ52	ELAC2	N	2	2	1.00639	1.06328	1.04946	1.0237	0.9232	0.960396	1.0012	1.02089	0.954884	0.0246141	-0.203809	-0.127941	-0.102378	-0.00745388	-0.0586978	-0.136244	-0.0674652
P00338	LDHA	N	14	14	1.01998	1.0436	1.04787	1.01375	0.948243	0.938358	1.02251	1.02294	0.943085	-0.00883148	-0.138242	-0.159248	-0.102107	0.003576	-0.028848	-0.151999	-0.0590903
Q9UI26	IPO11	N	4	4	0.965773	1.07158	1.01948	1.01308	0.83813	1.00538	1.04741	1.07064	0.983215	0.0689917	-0.354493	-0.0200948	-0.101865	0.117065	-0.00126195	-0.0522598	0.021181
Q8NBQ5	HSD17B11	N	1	1	1.05272	1.11312	1.02083	0.954694	0.92404	1.0993	0.942093	0.963373	0.927021	-0.141015	-0.268589	0.106844	-0.10092	-0.160184	-0.208449	-0.139064	-0.169232
P63241	EIF5A	N	5	5	1.04441	1.07977	0.944444	0.955593	0.96252	0.939119	1.02132	1.03024	1.02815	-0.128218	-0.165834	-0.00815732	-0.100736	-0.0322493	-0.0677392	0.122517	0.00750934
Q14232	EIF2B1	N	3	3	0.974132	1.08823	1.03063	0.959385	0.96405	0.958633	1.05202	1.00418	0.980251	-0.0220066	-0.174804	-0.104478	-0.10043	0.110967	-0.115972	-0.0723053	-0.0257701
P08670	VIM	N	19	19	0.999942	1.06525	1.06222	1.03121	0.976952	0.911836	0.996044	0.976807	0.984595	0.0444159	-0.124833	-0.220238	-0.100219	-0.0056342	-0.125047	-0.109483	-0.0800548
Q5VW32	BROX	N	1	1	1.03825	1.09165	0.978669	0.809698	1.0269	1.08316	1.19426	0.925392	0.859964	-0.358696	-0.0882121	0.146355	-0.100184	0.201963	-0.23837	-0.186545	-0.0743174
P33993	MCM7	N	12	12	1.00683	1.02486	1.04449	0.95177	0.933204	0.985843	1.01864	1.02137	1.01366	-0.0811359	-0.135165	-0.0833621	-0.0998877	0.0168294	-0.00492889	-0.0432188	-0.0104394
P34913	EPHX2	N	1	1	0.98241	0.965932	1.14612	0.960388	0.871442	1.05615	0.985917	0.993048	1.03351	-0.0327074	-0.148517	-0.117941	-0.0997218	0.00514092	0.0399418	-0.149208	-0.0347085
Q9Y4E8	USP15	N	4	4	0.980762	0.993746	0.994192	0.967382	0.919681	0.885902	1.14368	1.10305	1.02304	-0.0198182	-0.111744	-0.166376	-0.0993131	0.221707	0.15055	0.0412609	0.137839
Q9Y2Z4	YARS2	N	2	2	1.03311	1.0636	0.901164	0.90263	0.997911	0.894376	1.19086	1.15226	0.871156	-0.194783	-0.0919766	-0.0109082	-0.0992227	0.205014	0.115506	-0.0488598	0.0905536
P40937	RFC5	N	1	1	0.98169	0.900295	1.2294	0.849259	0.969684	1.07482	1.10268	1.008	0.864332	-0.209062	0.107117	-0.193851	-0.0985985	0.167671	0.16303	-0.508294	-0.0591977
P30566	ADSL	N	3	3	1.04475	1.0144	0.952637	0.963972	0.92634	0.921942	1.04142	1.12357	1.00974	-0.116096	-0.131007	-0.0472509	-0.0981178	-0.00461189	0.147475	0.0839885	0.0756171
Q04760	GLO1	N	4	4	1.0188	1.04499	1.03253	1.00585	0.978111	0.911217	0.95814	1.01599	1.03349	-0.0184611	-0.0954134	-0.180319	-0.0980644	-0.0885695	-0.0406036	0.00134264	-0.0426101
P63167	DYNLL1	N	1	1	1.07071	1.04165	1.01356	0.948399	0.97269	1.00002	0.946416	0.968837	1.02989	-0.175007	-0.0988242	-0.0194039	-0.0977451	-0.178028	-0.104551	0.0230601	-0.0865065
Q04917	YWHAH	N	3	3	1.02369	1.01624	1.04916	1.02063	0.877969	0.995404	1.01479	0.996566	1.00812	-0.0043255	-0.210994	-0.0758759	-0.0970652	-0.0126098	-0.0281984	-0.0575575	-0.0327886
P60842	EIF4A1	N	6	6	0.942248	1.06791	1.04675	1.02754	0.853171	0.984016	1.02585	1.05157	1.01726	0.125013	-0.323882	-0.0891682	-0.0960124	0.122635	-0.02224	-0.041231	0.0197212
P18669	PGAM1	N	7	7	1.01038	1.00376	1.05761	0.874177	1.011	0.994235	0.990907	1.03227	1.01601	-0.208899	0.0103649	-0.0891446	-0.095893	-0.0280743	0.0404068	-0.0578937	-0.0151871
Q86UP2	KTN1	N	1	1	0.974137	0.960355	1.16807	1.14493	0.884937	0.885073	0.975272	0.856279	1.16152	0.23306	-0.117992	-0.400252	-0.0950615	0.00168084	-0.165487	-0.00810815	-0.0573047
Q9P0L0	VAPA	N	4	4	1.04111	1.07224	1.04639	0.947637	0.972498	1.04097	0.971284	0.997163	0.903277	-0.135711	-0.140863	-0.00748148	-0.0946851	-0.100153	-0.104729	-0.212175	-0.139019
Q7L2E3	DHX30	N	2	2	0.928938	0.899452	1.11058	1.14985	1.04907	0.631896	0.984438	1.2122	1.02694	0.307792	0.221992	-0.81355	-0.0945888	0.0837181	0.430509	-0.112952	0.133758
P13639	EEF2	N	36	35	1.02722	1.03788	1.0168	0.981328	0.949009	0.957931	1.01816	1.00665	1.0069	-0.0659366	-0.129144	-0.0860357	-0.0937054	-0.0127729	-0.0440701	-0.014115	-0.0236527
O94776	MTA2	N	4	4	1.02799	1.0104	1.01937	0.98381	0.909742	0.973628	1.00932	1.06793	0.995181	-0.063372	-0.151396	-0.0662298	-0.0936659	-0.0264414	0.0798977	-0.0346424	0.00627131
P07195	LDHB	N	11	11	0.997291	1.04576	1.04831	0.97724	0.93586	0.984021	1.00962	1.00541	1.00018	-0.029302	-0.160189	-0.091298	-0.0935964	0.0177193	-0.0567674	-0.0678062	-0.0356181
P51572	BCAP31	N	5	4	1.01389	1.05079	1.06686	0.946985	0.984616	1.00376	1.01281	0.969145	0.949495	-0.0984847	-0.093846	-0.0879637	-0.0934315	-0.00154049	-0.116694	-0.16814	-0.0954581
Q16739	UGCG	N	1	1	1.02893	0.880735	1.20682	1.01895	0.982982	0.899602	1.1575	0.84256	0.97706	-0.0140611	0.158457	-0.423851	-0.0931515	0.169862	-0.0639276	-0.30469	-0.0662519
[truncated: 1,027 more rows]
