# Supplementary material for: IFITM proteins assist cellular uptake of diverse linked chemotypes
Source: Science. Author manuscript; Available in PMC 2023 Feb 13. (PMC9924227; doi:10.1126/science.abl5829)
Supplement: Data file S7 Cell viability IC50s [file NIHMS1857200-supplement-Data_file_S7_Cell_viability_IC50s.xlsx]

## Sheet: K562 CRISPRi IC50
K562 CRISPRi
		Cell viability IC50 (nM)									Cell viability IC50 fold change								Cell viability IC50 log2 fold change
Compund	Cells	No sgRNA	NegCtrl sg	IFITM1 i-sg1	IFITM1 i-sg2	IFITM2 i-sg1	IFITM2 i-sg2	IFITM3 i-sg1	IFITM3 i-sg2		NegCtrl sg	IFITM1 i-sg1	IFITM1 i-sg2	IFITM2 i-sg1	IFITM2 i-sg2	IFITM3 i-sg1	IFITM3 i-sg2		NegCtrl sg	IFITM1 i-sg1	IFITM1 i-sg2	IFITM2 i-sg1	IFITM2 i-sg2	IFITM3 i-sg1	IFITM3 i-sg2
JQ1	K562 CRISPRi	1.176e-07	1.213e-07	1.17e-07	1.194e-07	1.019e-07	1.096e-07	1.14e-07	1.19e-07		1.03146	0.994898	1.01531	0.866497	0.931973	0.969388	1.0119		0.0446915	-0.00737953	0.0219148	-0.206734	-0.10164	-0.0448542	0.0170735
Asciminib	K562 CRISPRi	3.208e-09	3.321e-09	2.9e-09	3.097e-09	2.874e-09	3.211e-09	2.992e-09	3.276e-09		1.03522	0.90399	0.965399	0.895885	1.00094	0.932668	1.0212		0.0499436	-0.145621	-0.0508028	-0.158614	0.00134852	-0.100564	0.0302612
Rocaglamide	K562 CRISPRi	7.234e-09	6.86e-09	7.32e-09	7.617e-09	7.246e-09	6.515e-09	7.201e-09	7.16e-09		0.9483	1.01189	1.05294	1.00166	0.900608	0.995438	0.989771		-0.076585	0.0170501	0.0744293	0.00239121	-0.151028	-0.00659633	-0.014834
HJB97	K562 CRISPRi	4.676e-08	4.152e-08	4.267e-08	3.873e-08	4.068e-08	4.355e-08	4.142e-08	4.125e-08		0.887938	0.912532	0.828272	0.869974	0.931352	0.8858	0.882164		-0.171468	-0.132053	-0.271823	-0.200955	-0.102602	-0.174947	-0.180881
Dasatinib	K562 CRISPRi	5.199e-10	5.392e-10	4.509e-10	4.684e-10	4.267e-10	5.131e-10	4.92e-10	5.413e-10		1.03712	0.867282	0.900942	0.820735	0.986921	0.946336	1.04116		0.0525863	-0.205427	-0.150493	-0.285012	-0.0189941	-0.0795758	0.0581942
Sapanisertib	K562 CRISPRi	2.462e-08	2.436e-08	2.172e-08	2.184e-08	2.293e-08	2.591e-08	2.463e-08	2.433e-08		0.989439	0.88221	0.887084	0.931357	1.0524	1.00041	0.988221		-0.0153166	-0.180807	-0.172858	-0.102594	0.0736783	0.000585866	-0.0170944
GNF-2	K562 CRISPRi	2.909e-07	2.835e-07	2.752e-07	2.771e-07	2.859e-07	3.033e-07	2.911e-07	3.32e-07		0.974562	0.94603	0.952561	0.982812	1.04263	1.00069	1.14129		-0.0371746	-0.0800428	-0.0701166	-0.0250127	0.0602222	0.000991543	0.19066
Rapamycin	K562 CRISPRi	7.427e-10	7.764e-10	5.643e-10	6.972e-10	7.17e-10	8.277e-10	7.395e-10	7.7e-10		1.04537	0.759795	0.938737	0.965397	1.11445	0.995691	1.03676		0.0640205	-0.396317	-0.091207	-0.0508065	0.156328	-0.00622943	0.0520789
GMB-475	K562 CRISPRi	2.638e-07	2.491e-07	2.442e-07	2.854e-07	2.447e-07	2.639e-07	2.646e-07	2.667e-07		0.944276	0.925701	1.08188	0.927597	1.00038	1.00303	1.01099		-0.0827195	-0.111381	0.113541	-0.10843	0.000546786	0.0043685	0.0157733
BisRoc-3	K562 CRISPRi	1.891e-08	1.916e-08	2.167e-08	2.27e-08	1.976e-08	1.937e-08	1.772e-08	1.826e-08		1.01322	1.14595	1.20042	1.04495	1.02433	0.93707	0.965627		0.0189482	0.19655	0.263543	0.0634336	0.0346746	-0.0937708	-0.0504626
MZ1	K562 CRISPRi	1.353e-07	1.456e-07	1.509e-07	1.727e-07	1.276e-07	1.464e-07	1.166e-07	1.397e-07		1.07613	1.1153	1.27642	0.943089	1.08204	0.861789	1.03252		0.105849	0.157431	0.352106	-0.0845335	0.113754	-0.214594	0.0461702
BETd-260	K562 CRISPRi	3.79e-09	3.875e-09	4.848e-09	5.084e-09	3.802e-09	4.13e-09	3.807e-09	3.691e-09		1.02243	1.27916	1.34142	1.00317	1.08971	1.00449	0.973879		0.0319985	0.355192	0.423766	0.00456068	0.123944	0.00645672	-0.0381861
BisRoc-2	K562 CRISPRi	1.454e-08	1.403e-08	2.103e-08	2.113e-08	1.509e-08	1.444e-08	1.342e-08	1.339e-08		0.964924	1.44635	1.45323	1.03783	0.993122	0.922971	0.920908		-0.0515123	0.532422	0.539265	0.0535655	-0.00995653	-0.115643	-0.118871
dBET6	K562 CRISPRi	1.173e-08	1.26e-08	1.603e-08	1.759e-08	1.148e-08	1.39e-08	1.111e-08	1.246e-08		1.07417	1.36658	1.49957	0.978687	1.185	0.947144	1.06223		0.103221	0.450571	0.584552	-0.0310804	0.244882	-0.0783442	0.0871011
BisRoc-1	K562 CRISPRi	6.914e-09	6.727e-09	1.285e-08	1.241e-08	7.836e-09	7.355e-09	6.78e-09	6.284e-09		0.972953	1.85855	1.79491	1.13335	1.06378	0.980619	0.908881		-0.0395573	0.894176	0.843911	0.180597	0.0892047	-0.0282353	-0.137837
DasatiLink-1	K562 CRISPRi	4.045e-09	4.21e-09	7.405e-09	8.381e-09	4.884e-09	5.433e-09	4.404e-09	4.854e-09		1.04079	1.83066	2.07194	1.20742	1.34314	1.08875	1.2		0.0576805	0.87236	1.05098	0.271923	0.425609	0.122675	0.263034
RapaLink-1	K562 CRISPRi	1.191e-09	1.246e-09	5.333e-09	5.345e-09	1.871e-09	2.113e-09	1.398e-09	1.407e-09		1.04618	4.47775	4.48783	1.57095	1.77414	1.1738	1.18136		0.0651307	2.16277	2.16602	0.651636	0.827119	0.231191	0.240449

## Sheet: K562 CRISPRa IC50
K562 CRISPRa
		Cell viability IC50 (nM)									Cell viability IC50 fold change								Cell viability IC50 log2 fold change
Compund	Cells	No sgRNA	NegCtrl sg	IFITM1 a-sg1	IFITM1 a-sg2	IFITM2 a-sg1	IFITM2 a-sg2	IFITM3 a-sg1	IFITM3 a-sg2		NegCtrl sg	IFITM1 a-sg1	IFITM1 a-sg2	IFITM2 a-sg1	IFITM2 a-sg2	IFITM3 a-sg1	IFITM3 a-sg2		NegCtrl sg	IFITM1 a-sg1	IFITM1 a-sg2	IFITM2 a-sg1	IFITM2 a-sg2	IFITM3 a-sg1	IFITM3 a-sg2
JQ1	K562 CRISPRa	2.439e-08	2.225e-08	2.33e-08	2.527e-08	2.156e-08	2.04e-08	2.376e-08	2.222e-08		0.912259	0.95531	1.03608	0.883969	0.836408	0.97417	0.911029		-0.132484	-0.0659598	0.0511359	-0.177933	-0.257721	-0.0377549	-0.134431
Asciminib	K562 CRISPRa	1.476e-09	1.437e-09	1.544e-09	1.772e-09	1.309e-09	1.567e-09	1.294e-09	1.367e-09		0.973577	1.04607	1.20054	0.886856	1.06165	0.876694	0.926152		-0.0386327	0.06498	0.263686	-0.173228	0.0863125	-0.189855	-0.110679
Rocaglamide	K562 CRISPRa	7.649e-09	6.968e-09	7.422e-09	7.202e-09	7.371e-09	7.243e-09	6.764e-09	7.37e-09		0.910969	0.970323	0.941561	0.963655	0.946921	0.884299	0.963525		-0.134527	-0.0434631	-0.0868735	-0.0534108	-0.0786838	-0.177394	-0.0536065
HJB97	K562 CRISPRa	1.157e-08	9.743e-09	1.282e-08	1.006e-08	1.149e-08	8.538e-09	1.352e-08	8.31e-09		0.842092	1.10804	0.86949	0.993086	0.737943	1.16854	0.718237		-0.247951	0.148007	-0.201759	-0.0100101	-0.438419	0.224706	-0.477468
Dasatinib	K562 CRISPRa	2.03e-10	1.981e-10	1.903e-10	2.097e-10	1.533e-10	1.85e-10	1.844e-10	1.864e-10		0.975862	0.937438	1.033	0.755172	0.91133	0.908374	0.918227		-0.0352508	-0.0932042	0.0468471	-0.405122	-0.133954	-0.138641	-0.123078
Sapanisertib	K562 CRISPRa	1.421e-08	1.531e-08	1.414e-08	1.431e-08	1.251e-08	1.423e-08	1.245e-08	1.454e-08		1.07741	0.995074	1.00704	0.880366	1.00141	0.876144	1.02322		0.107568	-0.00712443	0.0101171	-0.183825	0.00202911	-0.190761	0.0331207
GNF-2	K562 CRISPRa	2.018e-07	2.047e-07	2.355e-07	2.286e-07	1.807e-07	1.86e-07	1.816e-07	1.561e-07		1.01437	1.167	1.1328	0.895441	0.921705	0.899901	0.773538		0.0205849	0.222801	0.179899	-0.15933	-0.117624	-0.152162	-0.370456
Rapamycin	K562 CRISPRa	3.559e-10	3.756e-10	3.442e-10	4.008e-10	3.861e-10	3.677e-10	2.55e-10	4.184e-10		1.05535	0.967126	1.12616	1.08486	1.03316	0.716493	1.17561		0.0777251	-0.0482248	0.171411	0.117503	0.0470572	-0.480975	0.233411
GMB-475	K562 CRISPRa	2.118e-07	1.794e-07	1.937e-07	1.484e-07	1.711e-07	1.635e-07	1.111e-07	1.36e-07		0.847025	0.914542	0.700661	0.807838	0.771955	0.524551	0.642115		-0.239523	-0.128879	-0.513211	-0.307863	-0.373412	-0.930844	-0.639096
BisRoc-3	K562 CRISPRa	1.964e-08	2.011e-08	1.398e-08	1.292e-08	1.284e-08	1.343e-08	1.197e-08	1.714e-08		1.02393	0.711813	0.657841	0.653768	0.683809	0.60947	0.872709		0.0341182	-0.490431	-0.604189	-0.61315	-0.548336	-0.714372	-0.196428
MZ1	K562 CRISPRa	3.139e-08	3.326e-08	1.891e-08	1.711e-08	2.046e-08	2.159e-08	1.635e-08	2.837e-08		1.05957	0.602421	0.545078	0.6518	0.687799	0.520867	0.903791		0.0834831	-0.731156	-0.875465	-0.617499	-0.539942	-0.941014	-0.145939
BETd-260	K562 CRISPRa	1.151e-09	1.041e-09	6.482e-10	5.776e-10	5.659e-10	6.436e-10	6.68e-10	8.08e-10		0.904431	0.563162	0.501825	0.491659	0.559166	0.580365	0.701998		-0.144918	-0.828377	-0.994745	-1.02427	-0.838652	-0.784968	-0.510461
BisRoc-2	K562 CRISPRa	2.038e-08	1.853e-08	1.167e-08	9.839e-09	9.984e-09	9.322e-09	8.254e-09	1.29e-08		0.909225	0.57262	0.482777	0.489892	0.457409	0.405005	0.632974		-0.137291	-0.804349	-1.05057	-1.02946	-1.12844	-1.30399	-0.659783
dBET6	K562 CRISPRa	3.264e-09	3.041e-09	1.795e-09	1.255e-09	1.719e-09	1.82e-09	1.769e-09	2.122e-09		0.931679	0.549939	0.384498	0.526654	0.557598	0.541973	0.650123		-0.102095	-0.862657	-1.37895	-0.925072	-0.842703	-0.883707	-0.621216
BisRoc-1	K562 CRISPRa	9.143e-09	7.787e-09	4.267e-09	3.177e-09	3.11e-09	3.301e-09	2.767e-09	4.561e-09		0.85169	0.466696	0.347479	0.340151	0.361041	0.302636	0.498852		-0.2316	-1.09945	-1.525	-1.55575	-1.46976	-1.72434	-1.00332
DasatiLink-1	K562 CRISPRa	3.534e-09	2.979e-09	1.285e-09	9.628e-10	1.022e-09	1.05e-09	8.335e-10	1.648e-09		0.842954	0.363611	0.272439	0.289191	0.297114	0.235852	0.466327		-0.246474	-1.45953	-1.87599	-1.78991	-1.75091	-2.08405	-1.10059
RapaLink-1	K562 CRISPRa	2.226e-09	2.067e-09	6.938e-10	5.023e-10	4.959e-10	5.346e-10	3.651e-10	8.795e-10		0.928571	0.31168	0.225651	0.222776	0.240162	0.164016	0.395103		-0.106915	-1.68186	-2.14783	-2.16633	-2.05792	-2.60809	-1.3397
